# Supplementary material for: Design and evaluation of a pneumatic actuation unit for a wasp-inspired self-propelled needle
Source: PLoS One. 2024 Jul 2;19(7):e0306411. doi: 10.1371/journal.pone.0306411 (PMC11218968; doi:10.1371/journal.pone.0306411)
Supplement: S1 File — Arduino contains the Arduino program code for the phantom and MRI experiments in this study. This code can be run in the Arduino IDE (Integrated Development Environment) software by uploading it to the Arduino Uno board. The Arduino IDE software can be downloaded on the Arduino website: https://www.arduino.cc/en/software. (TXT) [file pone.0306411.s001.txt]

** Design and evaluation of a pneumatic actuation unit for a wasp-inspired self-propelled needle - S1_Software_Arduino.ino **

Authors: Jette Bloemberg, Bruce Hoppener
Department of BioMechanical Engineering, Faculty of Mechanical Engineering, Delft University of Technology
Contact information: j.bloemberg@tudelft.nl

The .ino file is available online: https://data.4tu.nl/datasets/10.4121/460d12fa-b29f-40e0-a095-c5109bbaec10
S1_Software_Arduino.ino contains the Arduino program code for the phantom and MRI experiments in this study. This code can be run in the Arduino IDE (Integrated Development Environment) software by uploading it to the Arduino Uno board. The Arduino IDE software can be downloaded on the Arduino website: https://www.arduino.cc/en/software.  

** Arduino code for actuation the Pneumatic Ovipositor Needle **

// Setup milliseconds count 
unsigned long startMillis;  
unsigned long currentMillis;

// Period between the piston movements in (ms)
int DELAY = 500; // 0.5 s
// int DELAY = 300; // 0.3 s
// int DELAY = 100; // 0.1 s

// Number of Cycles
unsigned long totalCycles = 30;

// Set the current cycle to zero
unsigned long currentCycle = 0;

// Declaring pins
int PIST1 = 13; // green
int PIST2 = 12; // brown
int PIST3 = 11; // yellow
int PIST4 = 10; // purple
int PIST5 = 9; // white
int PIST6 = 8; // orange
// GND = black


void setup() {
  // put your setup code here, to run once:
  pinMode(PIST1, OUTPUT);
  pinMode(PIST2, OUTPUT);
  pinMode(PIST3, OUTPUT);
  pinMode(PIST4, OUTPUT);
  pinMode(PIST5, OUTPUT);
  pinMode(PIST6, OUTPUT);
  startMillis = millis();  //initial start time
}

void loop() {

    currentMillis = millis();  //get the current "time" (actually the number of milliseconds since the program started)

    if (currentMillis - startMillis >= DELAY && totalCycles - currentCycle > 0)  //test whether the period has elapsed
      {
       digitalWrite(PIST1, HIGH);
    }

    if (currentMillis - startMillis >= 2*DELAY && totalCycles - currentCycle > 0)  //test whether the period has elapsed
      {
       digitalWrite(PIST2, HIGH);
   }

   if (currentMillis - startMillis >= 3*DELAY && totalCycles - currentCycle > 0)  //test whether the period has elapsed
      {
        digitalWrite(PIST3, HIGH);
    }
  
    if (currentMillis - startMillis >= 4*DELAY && totalCycles - currentCycle > 0)  //test whether the period has elapsed
      {
       digitalWrite(PIST4, HIGH);
    }

    if (currentMillis - startMillis >= 5*DELAY && totalCycles - currentCycle > 0)  //test whether the period has elapsed
      {
       digitalWrite(PIST5, HIGH);
    }

    if (currentMillis - startMillis >= 6*DELAY && totalCycles - currentCycle > 0)  //test whether the period has elapsed
      {
       digitalWrite(PIST6, HIGH);
      }

   if (currentMillis - startMillis >= 7*DELAY && totalCycles - currentCycle > 0)  //test whether the period has elapsed
     {
       digitalWrite(PIST1, LOW);
        digitalWrite(PIST2, LOW);
        digitalWrite(PIST3, LOW);
        digitalWrite(PIST4, LOW);
        digitalWrite(PIST5, LOW);
        digitalWrite(PIST6, LOW);
        startMillis = currentMillis; // update the time
        currentCycle = currentCycle + 1;
     }
}
