# Supplementary material for: Design and evaluation of a pneumatic actuation unit for a wasp-inspired self-propelled needle
Source: PLoS One. 2024 Jul 2;19(7):e0306411. doi: 10.1371/journal.pone.0306411 (PMC11218968; doi:10.1371/journal.pone.0306411)
Supplement: S1 Appendix — contains the experimental procedure for each measurement inside the gelatin phantoms. (TXT) [file pone.0306411.s003.txt]

** Design and evaluation of a pneumatic actuation unit for a wasp-inspired self-propelled needle - S2_Appendix **

Author: Jette Bloemberg, Bruce Hoppener
Department of BioMechanical Engineering, Faculty of Mechanical Engineering, Delft University of Technology
Contact information: j.bloemberg@tudelft.nl

** Phantom experiment protocol **

The experimental procedure for each measurement inside the gelatin phantoms was executed in the following sequence of eight steps: 
1. Set the correct stroke length for the Pneumatic Ovipositor Needle based on the target setting. 
2. Attach the actuation unit of the Pneumatic Ovipositor Needle to the table while horizontally aligning the needle with the cart.
3. Place a new gelatin phantom on the cart.
4. Manually insert the needle approximately 35 mm into the gelatin.
5. Open the valves of the pressure regulator to set the output system (gauge) pressure (P) to 0.5 bar. 
6. Start the data acquisition to measure the cart position. 
7. Start the Arduino code to actuate the needle for thirty cycles. 
8. Close the valves of the pressure regulator to set the output system (gauge) pressure (P) to 0.0 bar. 
