# Supplementary material for: Design and evaluation of a pneumatic actuation unit for a wasp-inspired self-propelled needle
Source: PLoS One. 2024 Jul 2;19(7):e0306411. doi: 10.1371/journal.pone.0306411 (PMC11218968; doi:10.1371/journal.pone.0306411)
Supplement: S2 Appendix — contains the Magnetic Resonance parameters set for the MRI experiment in this study. (TXT) [file pone.0306411.s004.txt]

** Design and evaluation of a pneumatic actuation unit for a wasp-inspired self-propelled needle - S6_Appendix **

Author: Jette Bloemberg
Department of BioMechanical Engineering, Faculty of Mechanical Engineering, Delft University of Technology
Contact information: j.bloemberg@tudelft.nl

** Magnetic resonance parameters **

This appendix contains the Magnetic Resonance (MR) parameters set for the Magnetic Resonance Imaging (MRI) experiment in ex vivo porcine liver tissue in this study.

Sequence: 3D gradient echo
k-space trajectory: Pseudo-radial (ky/kz)
Repetition time (TR): 6.0 ms
Echo time (TE): 2.8 ms
Flip angle: 20 degrees
Field of view (mm): 80 x 60 x 25 mm3
Matrix size: 192 x 128 x 48
Total acquisition time: 3 min
Reconstructed temporal resolution (dynamic images): 7.2 s
 
