# Supplementary material for: Design and evaluation of a pneumatic actuation unit for a wasp-inspired self-propelled needle
Source: PLoS One. 2024 Jul 2;19(7):e0306411. doi: 10.1371/journal.pone.0306411 (PMC11218968; doi:10.1371/journal.pone.0306411)
Supplement: S3 Appendix — contains the experimental procedure for the measurement inside ex vivo porcine liver tissue. (TXT) [file pone.0306411.s005.txt]

** Design and evaluation of a pneumatic actuation unit for a wasp-inspired self-propelled needle - S7_Appendix **

Author: Jette Bloemberg
Department of BioMechanical Engineering, Faculty of Mechanical Engineering, Delft University of Technology
Contact information: j.bloemberg@tudelft.nl

** MRI experiment protocol **

The experimental procedure for the measurement inside the ex vivo porcine liver tissue was executed in the following sequence of nine steps: 
1. Place the tissue box on the wheels on an RF base plate inside the RF coil.
2. Manually insert the needle through an insertion hole in the tissue box over 63.5 mm in the agar and liver tissue.
3. Attach the actuation unit of the Pneumatic Ovipositor Needle to the semi-cylindrical tube while horizontally aligning the needle with the tissue box’s insertion hole.
4. To ensure visualization of the needle, slide the experimental setup on the semi-cylindrical tube into the MRI bore. 
5. Connect the control unit to the actuation unit of the Pneumatic Ovipositor Needle using air hoses. 
6. Open the valves of the nitrogen gas cylinder and its pressure-reducing valve to set the output system (gauge) pressure (P) to 3.0 bar.
7. To image the needle position with respect to the liver tissue and the tissue box, perform a 3D gradient echo acquisition continuously for 3 minutes.
8. After 1 minute of 3D gradient echo acquisition of the start position of the needle, start the Arduino code to actuate the needle for thirty cycles, which corresponds to a theoretical distance travelled of 120 mm for the set stroke length of 4 mm. 
9. Close the valves of the nitrogen gas cylinder and its pressure-reducing valve to set the output system (gauge) pressure (P) to 0.0 bar. 
