# Supplementary material for: Design and evaluation of a pneumatic actuation unit for a wasp-inspired self-propelled needle
Source: PLoS One. 2024 Jul 2;19(7):e0306411. doi: 10.1371/journal.pone.0306411 (PMC11218968; doi:10.1371/journal.pone.0306411)
Supplement: S1 Data — The S1 Data file contains the raw data sets of the phantom experiment. (ZIP) [file pone.0306411.s006.zip]

Archive with 46 entries (40 files):
- S4_Data/speed experiments/
- S4_Data/speed experiments/i01/
- S4_Data/speed experiments/i01/01_1.xlsx
- S4_Data/speed experiments/i01/01_10.xlsx
- S4_Data/speed experiments/i01/01_2.xlsx
- S4_Data/speed experiments/i01/01_3.xlsx
- S4_Data/speed experiments/i01/01_4.xlsx
- S4_Data/speed experiments/i01/01_5.xlsx
- S4_Data/speed experiments/i01/01_6.xlsx
- S4_Data/speed experiments/i01/01_7.xlsx
- S4_Data/speed experiments/i01/01_8.xlsx
- S4_Data/speed experiments/i01/01_9.xlsx
- S4_Data/speed experiments/i03/
- S4_Data/speed experiments/i03/03_1.xlsx
- S4_Data/speed experiments/i03/03_10.xlsx
- S4_Data/speed experiments/i03/03_2.xlsx
- S4_Data/speed experiments/i03/03_3.xlsx
- S4_Data/speed experiments/i03/03_4.xlsx
- S4_Data/speed experiments/i03/03_5.xlsx
- S4_Data/speed experiments/i03/03_6.xlsx
- S4_Data/speed experiments/i03/03_7.xlsx
- S4_Data/speed experiments/i03/03_8.xlsx
- S4_Data/speed experiments/i03/03_9.xlsx
- S4_Data/stroke experiments/
- S4_Data/stroke experiments/2mm/
- S4_Data/stroke experiments/2mm/2mm.xlsx
- S4_Data/stroke experiments/2mm/2mm_10.xlsx
- S4_Data/stroke experiments/2mm/2mm_2.xlsx
- S4_Data/stroke experiments/2mm/2mm_3.xlsx
- S4_Data/stroke experiments/2mm/2mm_4.xlsx
- S4_Data/stroke experiments/2mm/2mm_5.xlsx
- S4_Data/stroke experiments/2mm/2mm_6.xlsx
- S4_Data/stroke experiments/2mm/2mm_7.xlsx
- S4_Data/stroke experiments/2mm/2mm_8.xlsx
- S4_Data/stroke experiments/2mm/2mm_9.xlsx
- S4_Data/stroke experiments/4mm/
- S4_Data/stroke experiments/4mm/4mm_1.xlsx
- S4_Data/stroke experiments/4mm/4mm_10.xlsx
- S4_Data/stroke experiments/4mm/4mm_2.xlsx
- S4_Data/stroke experiments/4mm/4mm_3.xlsx
- S4_Data/stroke experiments/4mm/4mm_4.xlsx
- S4_Data/stroke experiments/4mm/4mm_5.xlsx
- S4_Data/stroke experiments/4mm/4mm_6.xlsx
- S4_Data/stroke experiments/4mm/4mm_7.xlsx
- S4_Data/stroke experiments/4mm/4mm_8.xlsx
- S4_Data/stroke experiments/4mm/4mm_9.xlsx
