# Supplementary material for: Design and evaluation of a pneumatic actuation unit for a wasp-inspired self-propelled needle
Source: PLoS One. 2024 Jul 2;19(7):e0306411. doi: 10.1371/journal.pone.0306411 (PMC11218968; doi:10.1371/journal.pone.0306411)
Supplement: S1 Data — The S1 Data file contains the raw data sets of the phantom experiment. (ZIP) [file pone.0306411.s006.zip › S4_Data/speed experiments/i01/01_1.xlsx]

## Sheet: 22 11 03 17 20 23 i01
0	2.812	0.496	24.97	0.496
100	2.812	0.491	24.97	0.491
200	2.812	0.496	24.97	0.496
300	2.812	0.491	24.97	0.491
400	2.812	0.496	24.97	0.496
500	2.812	0.491	24.97	0.491
600	2.812	0.496	24.97	0.496
700	2.812	0.491	24.97	0.491
800	2.812	0.491	24.97	0.491
900	2.812	0.491	24.97	0.491
1000	2.812	0.486	24.97	0.486
1100	2.812	0.496	24.97	0.496
1200	2.812	0.486	24.97	0.486
1300	2.812	0.491	24.97	0.491
1401	2.812	0.491	24.97	0.491
1501	2.812	0.496	24.97	0.496
1601	2.812	0.496	24.97	0.496
1701	2.812	0.486	24.97	0.486
1801	2.812	0.491	24.97	0.491
1901	2.812	0.491	24.97	0.491
2001	2.812	0.486	24.97	0.486
2101	2.812	0.491	24.97	0.491
2201	2.812	0.491	24.97	0.491
2302	2.812	0.486	24.97	0.486
2402	2.817	0.491	25.106	0.491
2502	2.812	0.491	24.97	0.491
2602	2.812	0.491	24.97	0.491
2702	2.812	0.496	24.97	0.496
2802	2.812	0.496	24.97	0.496
2903	2.812	0.491	24.97	0.491
3003	2.812	0.491	24.97	0.491
3103	2.817	0.491	25.106	0.491
3204	2.812	0.481	24.97	0.481
3304	2.812	0.496	24.97	0.496
3404	2.812	0.486	24.97	0.486
3504	2.812	0.491	24.97	0.491
3604	2.812	0.491	24.97	0.491
3705	2.812	0.496	24.97	0.496
3806	2.817	0.501	25.106	0.501
3906	2.812	0.491	24.97	0.491
4007	2.796	0.496	24.562	0.496
4107	2.812	0.481	24.97	0.481
4208	2.812	0.491	24.97	0.491
4308	2.812	0.501	24.97	0.501
4408	2.812	0.491	24.97	0.491
4508	2.817	0.491	25.106	0.491
4608	2.812	0.496	24.97	0.496
4708	2.812	0.491	24.97	0.491
4808	2.812	0.491	24.97	0.491
4908	2.817	0.491	25.106	0.491
5009	2.812	0.491	24.97	0.491
5110	2.812	0.491	24.97	0.491
5210	2.812	0.486	24.97	0.486
5310	2.812	0.491	24.97	0.491
5411	2.812	0.491	24.97	0.491
5511	2.812	0.496	24.97	0.496
5611	2.812	0.491	24.97	0.491
5711	2.812	0.496	24.97	0.496
5811	2.812	0.486	24.97	0.486
5911	2.812	0.496	24.97	0.496
6012	2.812	0.496	24.97	0.496
6112	2.812	0.491	24.97	0.491
6212	2.812	0.486	24.97	0.486
6312	2.812	0.481	24.97	0.481
6413	2.807	0.517	24.834	0.517
6513	2.812	0.537	24.97	0.537
6613	2.807	0.557	24.834	0.557
6713	2.801	0.573	24.698	0.573
6813	2.781	0.588	24.154	0.588
6913	2.761	0.619	23.61	0.619
7014	2.827	0.491	25.379	0.491
7114	2.817	0.506	25.106	0.506
7215	2.812	0.537	24.97	0.537
7315	2.812	0.557	24.97	0.557
7415	2.807	0.578	24.834	0.578
7515	2.796	0.598	24.562	0.598
7616	2.766	0.619	23.746	0.619
7716	2.847	0.491	25.923	0.491
7816	2.832	0.517	25.515	0.517
7916	2.832	0.542	25.515	0.542
8016	2.817	0.563	25.106	0.563
8116	2.812	0.578	24.97	0.578
8216	2.807	0.593	24.834	0.593
8316	2.771	0.619	23.882	0.619
8416	2.847	0.491	25.923	0.491
8516	2.842	0.517	25.787	0.517
8616	2.842	0.552	25.787	0.552
8716	2.832	0.557	25.515	0.557
8816	2.822	0.573	25.243	0.573
8916	2.812	0.593	24.97	0.593
9016	2.74	0.619	23.065	0.619
9116	2.853	0.491	26.059	0.491
9216	2.853	0.506	26.059	0.506
9316	2.842	0.542	25.787	0.542
9416	2.847	0.557	25.923	0.557
9516	2.837	0.573	25.651	0.573
9616	2.822	0.593	25.243	0.593
9716	2.776	0.614	24.018	0.614
9816	2.883	0.486	26.876	0.486
9916	2.868	0.512	26.467	0.512
10016	2.863	0.542	26.331	0.542
10116	2.858	0.563	26.195	0.563
10216	2.847	0.578	25.923	0.578
10316	2.812	0.598	24.97	0.598
10416	2.812	0.619	24.97	0.619
10516	2.883	0.496	26.876	0.496
10617	2.878	0.506	26.739	0.506
10717	2.873	0.547	26.603	0.547
10817	2.873	0.563	26.603	0.563
10918	2.863	0.578	26.331	0.578
11018	2.847	0.598	25.923	0.598
11119	2.822	0.619	25.243	0.619
11219	2.904	0.486	27.42	0.486
11319	2.888	0.512	27.012	0.512
11419	2.883	0.547	26.876	0.547
11520	2.883	0.563	26.876	0.563
11620	2.873	0.573	26.603	0.573
11720	2.868	0.598	26.467	0.598
11820	2.832	0.557	25.515	0.557
11920	2.914	0.481	27.692	0.481
12020	2.898	0.506	27.284	0.506
12121	2.888	0.542	27.012	0.542
12221	2.883	0.563	26.876	0.563
12321	2.883	0.578	26.876	0.578
12422	2.878	0.603	26.739	0.603
12522	2.842	0.557	25.787	0.557
12622	2.924	0.491	27.964	0.491
12722	2.909	0.517	27.556	0.517
12822	2.904	0.547	27.42	0.547
12922	2.898	0.563	27.284	0.563
13022	2.893	0.578	27.148	0.578
13122	2.883	0.593	26.876	0.593
13222	2.863	0.547	26.331	0.547
13322	2.949	0.491	28.645	0.491
13422	2.929	0.512	28.1	0.512
13522	2.924	0.547	27.964	0.547
13622	2.909	0.563	27.556	0.563
13723	2.909	0.578	27.556	0.578
13823	2.904	0.603	27.42	0.603
13923	2.868	0.542	26.467	0.542
14023	2.949	0.491	28.645	0.491
14123	2.944	0.501	28.508	0.501
14223	2.939	0.547	28.372	0.547
14323	2.929	0.563	28.1	0.563
14423	2.929	0.583	28.1	0.583
14523	2.919	0.603	27.828	0.603
14624	2.888	0.542	27.012	0.542
14724	2.98	0.496	29.461	0.496
14824	2.965	0.517	29.053	0.517
14924	2.96	0.552	28.917	0.552
15024	2.949	0.557	28.645	0.557
15124	2.934	0.583	28.236	0.583
15224	2.929	0.603	28.1	0.603
15324	2.909	0.542	27.556	0.542
15424	3.001	0.496	30.005	0.496
15525	2.975	0.522	29.325	0.522
15625	2.97	0.557	29.189	0.557
15725	2.965	0.563	29.053	0.563
15825	2.949	0.578	28.645	0.578
15926	2.944	0.603	28.508	0.603
16026	2.919	0.532	27.828	0.532
16126	3.016	0.496	30.414	0.496
16227	2.985	0.522	29.597	0.522
16327	2.98	0.547	29.461	0.547
16428	2.97	0.563	29.189	0.563
16528	2.965	0.583	29.053	0.583
16628	2.96	0.598	28.917	0.598
16728	2.929	0.527	28.1	0.527
16828	3.021	0.501	30.55	0.501
16928	2.995	0.522	29.869	0.522
17028	2.985	0.547	29.597	0.547
17129	2.98	0.568	29.461	0.568
17229	2.97	0.583	29.189	0.583
17329	2.965	0.603	29.053	0.603
17430	2.949	0.512	28.645	0.512
17531	3.021	0.496	30.55	0.496
17632	3.011	0.527	30.277	0.527
17732	3.001	0.552	30.005	0.552
17833	2.985	0.568	29.597	0.568
17933	2.975	0.583	29.325	0.583
18034	2.97	0.603	29.189	0.603
18134	2.955	0.517	28.781	0.517
18234	3.031	0.506	30.822	0.506
18335	3.016	0.532	30.414	0.532
18435	3.011	0.552	30.277	0.552
18535	3.001	0.568	30.005	0.568
18636	2.985	0.583	29.597	0.583
18736	2.975	0.608	29.325	0.608
18836	2.965	0.512	29.053	0.512
18936	3.036	0.506	30.958	0.506
19037	3.026	0.537	30.686	0.537
19137	3.016	0.552	30.414	0.552
19237	3.006	0.568	30.141	0.568
19337	2.995	0.588	29.869	0.588
19438	2.985	0.603	29.597	0.603
19538	2.97	0.506	29.189	0.506
19638	3.036	0.506	30.958	0.506
19740	3.026	0.532	30.686	0.532
19840	3.021	0.552	30.55	0.552
19940	3.016	0.573	30.414	0.573
20040	3.006	0.598	30.141	0.598
20141	2.995	0.614	29.869	0.614
20241	2.975	0.506	29.325	0.506
20341	3.052	0.512	31.366	0.512
20442	3.036	0.537	30.958	0.537
20542	3.031	0.552	30.822	0.552
20642	3.021	0.573	30.55	0.573
20742	3.011	0.593	30.277	0.593
20843	3.006	0.603	30.141	0.603
20943	2.985	0.496	29.597	0.496
21043	3.046	0.512	31.23	0.512
21143	3.031	0.537	30.822	0.537
21244	3.031	0.557	30.822	0.557
21344	3.026	0.573	30.686	0.573
21444	3.021	0.588	30.55	0.588
21544	3.011	0.614	30.277	0.614
21644	2.99	0.501	29.733	0.501
21745	3.062	0.501	31.638	0.501
21845	3.041	0.542	31.094	0.542
21945	3.031	0.552	30.822	0.552
22045	3.026	0.573	30.686	0.573
22145	3.021	0.588	30.55	0.588
22245	3.011	0.608	30.277	0.608
22345	3.011	0.501	30.277	0.501
22446	3.057	0.501	31.502	0.501
22547	3.046	0.537	31.23	0.537
22647	3.031	0.563	30.822	0.563
22747	3.026	0.568	30.686	0.568
22848	3.021	0.583	30.55	0.583
22948	3.016	0.614	30.414	0.614
23048	3.011	0.496	30.277	0.496
23148	3.067	0.506	31.774	0.506
23248	3.041	0.542	31.094	0.542
23348	3.036	0.557	30.958	0.557
23449	3.026	0.578	30.686	0.578
23549	3.026	0.598	30.686	0.598
23649	3.016	0.614	30.414	0.614
23749	3.011	0.496	30.277	0.496
23849	3.087	0.512	32.319	0.512
23949	3.062	0.537	31.638	0.537
24049	3.052	0.557	31.366	0.557
24149	3.041	0.573	31.094	0.573
24249	3.026	0.593	30.686	0.593
24349	3.021	0.614	30.55	0.614
24449	3.021	0.501	30.55	0.501
24549	3.092	0.496	32.455	0.496
24649	3.072	0.537	31.91	0.537
24749	3.067	0.552	31.774	0.552
24849	3.052	0.578	31.366	0.578
24949	3.036	0.593	30.958	0.593
25049	3.026	0.614	30.686	0.614
25149	3.031	0.501	30.822	0.501
25249	3.103	0.501	32.727	0.501
25349	3.087	0.537	32.319	0.537
25449	3.087	0.557	32.319	0.557
25549	3.072	0.573	31.91	0.573
25649	3.062	0.598	31.638	0.598
25749	3.046	0.619	31.23	0.619
25849	3.046	0.501	31.23	0.501
25949	3.108	0.506	32.863	0.506
26049	3.092	0.537	32.455	0.537
26149	3.087	0.563	32.319	0.563
26250	3.082	0.573	32.183	0.573
26350	3.072	0.598	31.91	0.598
26450	3.062	0.614	31.638	0.614
26550	3.052	0.501	31.366	0.501
26650	3.118	0.517	33.135	0.517
26750	3.103	0.537	32.727	0.537
26851	3.092	0.557	32.455	0.557
26951	3.087	0.573	32.319	0.573
27051	3.077	0.593	32.046	0.593
27151	3.072	0.614	31.91	0.614
27251	3.067	0.501	31.774	0.501
27352	3.133	0.491	33.543	0.491
27453	3.128	0.491	33.407	0.491
27553	3.123	0.491	33.271	0.491
27653	3.123	0.491	33.271	0.491
27754	3.123	0.491	33.271	0.491
27854	3.128	0.496	33.407	0.496
27955	3.128	0.486	33.407	0.486
28056	3.123	0.486	33.271	0.486
28156	3.128	0.496	33.407	0.496
28256	3.123	0.491	33.271	0.491
28357	3.123	0.491	33.271	0.491
28458	3.123	0.496	33.271	0.496
28558	3.123	0.486	33.271	0.486
28658	3.123	0.491	33.271	0.491
28758	3.123	0.496	33.271	0.496
28858	3.123	0.491	33.271	0.491
28958	3.128	0.486	33.407	0.486
29058	3.123	0.491	33.271	0.491
29158	3.123	0.486	33.271	0.486
29258	3.123	0.491	33.271	0.491
29359	3.123	0.496	33.271	0.496
29459	3.138	0.491	33.679	0.491
29559	3.128	0.496	33.407	0.496
29659	3.123	0.491	33.271	0.491
29759	3.123	0.491	33.271	0.491
29859	3.123	0.491	33.271	0.491
29959	3.128	0.486	33.407	0.486
30059	3.128	0.496	33.407	0.496
30159	3.123	0.496	33.271	0.496
30259	3.123	0.496	33.271	0.496
30359	3.123	0.491	33.271	0.491
30460	3.123	0.491	33.271	0.491
30560	3.128	0.491	33.407	0.491
30660	3.123	0.491	33.271	0.491
30760	3.128	0.491	33.407	0.491
30861	3.128	0.491	33.407	0.491
30961	3.123	0.496	33.271	0.496
31061	3.123	0.496	33.271	0.496
31161	3.123	0.491	33.271	0.491
31261	3.128	0.491	33.407	0.491
31362	3.128	0.491	33.407	0.491
31462	3.123	0.491	33.271	0.491
31563	3.123	0.491	33.271	0.491
31664	3.128	0.491	33.407	0.491
31764	3.128	0.496	33.407	0.496
31865	3.123	0.491	33.271	0.491
31966	3.123	0.486	33.271	0.486
32066	3.123	0.486	33.271	0.486
32167	3.123	0.491	33.271	0.491
32267	3.123	0.496	33.271	0.496
32368	3.123	0.491	33.271	0.491
32468	3.123	0.491	33.271	0.491
32568	3.128	0.496	33.407	0.496
32669	3.123	0.491	33.271	0.491
32769	3.128	0.486	33.407	0.486
32870	3.123	0.491	33.271	0.491
32971	3.123	0.491	33.271	0.491
33071	3.123	0.491	33.271	0.491
33171	3.128	0.491	33.407	0.491
33271	3.123	0.486	33.271	0.486
33371	3.123	0.491	33.271	0.491
33471	3.123	0.491	33.271	0.491
33571	3.123	0.491	33.271	0.491
33671	3.123	0.491	33.271	0.491
33771	3.123	0.491	33.271	0.491
