# Supplementary material for: Design and evaluation of a pneumatic actuation unit for a wasp-inspired self-propelled needle
Source: PLoS One. 2024 Jul 2;19(7):e0306411. doi: 10.1371/journal.pone.0306411 (PMC11218968; doi:10.1371/journal.pone.0306411)
Supplement: S1 Data — The S1 Data file contains the raw data sets of the phantom experiment. (ZIP) [file pone.0306411.s006.zip › S4_Data/speed experiments/i01/01_10.xlsx]

## Sheet: 22 11 04 12 41 40 i01
0	3.103	0.501	32.727	0.501
101	3.103	0.501	32.727	0.501
201	3.103	0.501	32.727	0.501
301	3.103	0.501	32.727	0.501
401	3.103	0.496	32.727	0.496
501	3.103	0.496	32.727	0.496
602	3.103	0.501	32.727	0.501
702	3.103	0.496	32.727	0.496
803	3.103	0.506	32.727	0.506
903	3.103	0.501	32.727	0.501
1003	3.103	0.501	32.727	0.501
1103	3.103	0.501	32.727	0.501
1204	3.103	0.501	32.727	0.501
1305	3.103	0.501	32.727	0.501
1406	3.103	0.491	32.727	0.491
1506	3.103	0.501	32.727	0.501
1606	3.103	0.496	32.727	0.496
1706	3.103	0.501	32.727	0.501
1806	3.103	0.496	32.727	0.496
1907	3.103	0.501	32.727	0.501
2007	3.103	0.501	32.727	0.501
2107	3.103	0.496	32.727	0.496
2207	3.103	0.501	32.727	0.501
2307	3.103	0.496	32.727	0.496
2408	3.103	0.501	32.727	0.501
2508	3.103	0.501	32.727	0.501
2608	3.103	0.496	32.727	0.496
2709	3.103	0.501	32.727	0.501
2810	3.103	0.496	32.727	0.496
2910	3.103	0.501	32.727	0.501
3011	3.103	0.501	32.727	0.501
3112	3.103	0.501	32.727	0.501
3213	3.092	0.501	32.455	0.501
3313	3.103	0.501	32.727	0.501
3414	3.103	0.501	32.727	0.501
3515	3.103	0.491	32.727	0.491
3616	3.103	0.496	32.727	0.496
3716	3.103	0.501	32.727	0.501
3816	3.103	0.501	32.727	0.501
3916	3.103	0.501	32.727	0.501
4016	3.103	0.496	32.727	0.496
4116	3.103	0.501	32.727	0.501
4217	3.103	0.501	32.727	0.501
4317	3.103	0.496	32.727	0.496
4417	3.103	0.496	32.727	0.496
4517	3.103	0.501	32.727	0.501
4617	3.103	0.501	32.727	0.501
4717	3.103	0.496	32.727	0.496
4817	3.103	0.496	32.727	0.496
4917	3.103	0.491	32.727	0.491
5017	3.103	0.496	32.727	0.496
5118	3.103	0.491	32.727	0.491
5218	3.103	0.501	32.727	0.501
5318	3.103	0.496	32.727	0.496
5419	3.103	0.496	32.727	0.496
5520	3.103	0.501	32.727	0.501
5620	3.103	0.501	32.727	0.501
5720	3.103	0.496	32.727	0.496
5820	3.103	0.501	32.727	0.501
5920	3.103	0.501	32.727	0.501
6021	3.103	0.501	32.727	0.501
6122	3.103	0.496	32.727	0.496
6223	3.103	0.496	32.727	0.496
6323	3.103	0.496	32.727	0.496
6423	3.103	0.501	32.727	0.501
6523	3.103	0.501	32.727	0.501
6624	3.103	0.491	32.727	0.491
6725	3.103	0.496	32.727	0.496
6825	3.103	0.496	32.727	0.496
6925	3.097	0.491	32.591	0.491
7026	3.103	0.496	32.727	0.496
7126	3.082	0.496	32.183	0.496
7227	3.103	0.501	32.727	0.501
7327	3.103	0.496	32.727	0.496
7428	3.103	0.501	32.727	0.501
7529	3.097	0.522	32.591	0.522
7629	3.092	0.542	32.455	0.542
7730	3.092	0.552	32.455	0.552
7830	3.072	0.573	31.91	0.573
7930	3.052	0.588	31.366	0.588
8031	3.036	0.619	30.958	0.619
8131	3.046	0.501	31.23	0.501
8231	3.123	0.506	33.271	0.506
8331	3.108	0.547	32.863	0.547
8432	3.092	0.557	32.455	0.557
8532	3.087	0.583	32.319	0.583
8632	3.072	0.593	31.91	0.593
8732	3.057	0.614	31.502	0.614
8832	3.092	0.496	32.455	0.496
8933	3.118	0.517	33.135	0.517
9033	3.103	0.547	32.727	0.547
9133	3.097	0.557	32.591	0.557
9233	3.097	0.578	32.591	0.578
9333	3.087	0.598	32.319	0.598
9433	3.067	0.614	31.774	0.614
9533	3.113	0.496	32.999	0.496
9633	3.103	0.517	32.727	0.517
9733	3.097	0.547	32.591	0.547
9833	3.097	0.557	32.591	0.557
9933	3.087	0.578	32.319	0.578
10033	3.077	0.603	32.046	0.603
10133	3.067	0.619	31.774	0.619
10233	3.108	0.501	32.863	0.501
10333	3.108	0.512	32.863	0.512
10434	3.103	0.547	32.727	0.547
10534	3.092	0.563	32.455	0.563
10634	3.072	0.573	31.91	0.573
10735	3.077	0.603	32.046	0.603
10835	3.067	0.614	31.774	0.614
10935	3.108	0.496	32.863	0.496
11035	3.108	0.517	32.863	0.517
11136	3.103	0.547	32.727	0.547
11237	3.092	0.557	32.455	0.557
11337	3.092	0.573	32.455	0.573
11437	3.077	0.603	32.046	0.603
11537	3.072	0.619	31.91	0.619
11637	3.108	0.496	32.863	0.496
11737	3.108	0.506	32.863	0.506
11837	3.103	0.547	32.727	0.547
11937	3.092	0.547	32.455	0.547
12037	3.092	0.578	32.455	0.578
12137	3.077	0.598	32.046	0.598
12237	3.067	0.619	31.774	0.619
12337	3.113	0.496	32.999	0.496
12437	3.118	0.517	33.135	0.517
12537	3.103	0.547	32.727	0.547
12637	3.092	0.563	32.455	0.563
12737	3.092	0.573	32.455	0.573
12837	3.077	0.598	32.046	0.598
12937	3.072	0.619	31.91	0.619
13038	3.108	0.501	32.863	0.501
13138	3.113	0.517	32.999	0.517
13238	3.103	0.542	32.727	0.542
13338	3.092	0.563	32.455	0.563
13439	3.092	0.578	32.455	0.578
13539	3.077	0.603	32.046	0.603
13640	3.067	0.614	31.774	0.614
13741	3.113	0.491	32.999	0.491
13841	3.113	0.517	32.999	0.517
13942	3.103	0.547	32.727	0.547
14042	3.092	0.563	32.455	0.563
14142	3.103	0.583	32.727	0.583
14243	3.077	0.598	32.046	0.598
14344	3.067	0.624	31.774	0.624
14445	3.118	0.496	33.135	0.496
14545	3.108	0.517	32.863	0.517
14645	3.097	0.547	32.591	0.547
14745	3.092	0.563	32.455	0.563
14846	3.082	0.573	32.183	0.573
14947	3.077	0.598	32.046	0.598
15047	3.067	0.619	31.774	0.619
15147	3.118	0.496	33.135	0.496
15247	3.113	0.512	32.999	0.512
15347	3.103	0.547	32.727	0.547
15447	3.097	0.552	32.591	0.552
15547	3.092	0.578	32.455	0.578
15647	3.077	0.593	32.046	0.593
15747	3.082	0.624	32.183	0.624
15847	3.118	0.496	33.135	0.496
15947	3.113	0.512	32.999	0.512
16048	3.103	0.547	32.727	0.547
16148	3.097	0.563	32.591	0.563
16249	3.092	0.583	32.455	0.583
16350	3.082	0.603	32.183	0.603
16450	3.072	0.624	31.91	0.624
16551	3.118	0.496	33.135	0.496
16652	3.113	0.512	32.999	0.512
16752	3.108	0.547	32.863	0.547
16852	3.097	0.557	32.591	0.557
16953	3.087	0.578	32.319	0.578
17053	3.082	0.603	32.183	0.603
17153	3.072	0.619	31.91	0.619
17253	3.149	0.496	33.952	0.496
17354	3.113	0.512	32.999	0.512
17455	3.108	0.547	32.863	0.547
17556	3.097	0.563	32.591	0.563
17656	3.092	0.578	32.455	0.578
17756	3.082	0.603	32.183	0.603
17856	3.072	0.614	31.91	0.614
17957	3.128	0.491	33.407	0.491
18059	3.118	0.512	33.135	0.512
18159	3.108	0.542	32.863	0.542
18260	3.103	0.557	32.727	0.557
18361	3.097	0.578	32.591	0.578
18461	3.082	0.603	32.183	0.603
18561	3.077	0.624	32.046	0.624
18662	3.128	0.496	33.407	0.496
18762	3.113	0.517	32.999	0.517
18862	3.103	0.552	32.727	0.552
18963	3.103	0.563	32.727	0.563
19064	3.097	0.573	32.591	0.573
19165	3.087	0.598	32.319	0.598
19265	3.077	0.619	32.046	0.619
19366	3.133	0.491	33.543	0.491
19466	3.118	0.512	33.135	0.512
19566	3.113	0.547	32.999	0.547
19667	3.108	0.563	32.863	0.563
19767	3.097	0.578	32.591	0.578
19867	3.087	0.598	32.319	0.598
19968	3.077	0.608	32.046	0.608
20069	3.133	0.496	33.543	0.496
20169	3.118	0.512	33.135	0.512
20269	3.108	0.547	32.863	0.547
20370	3.108	0.557	32.863	0.557
20471	3.092	0.573	32.455	0.573
20572	3.062	0.598	31.638	0.598
20672	3.077	0.619	32.046	0.619
20772	3.138	0.496	33.679	0.496
20873	3.123	0.512	33.271	0.512
20973	3.113	0.552	32.999	0.552
21073	3.108	0.563	32.863	0.563
21173	3.097	0.578	32.591	0.578
21273	3.092	0.603	32.455	0.603
21374	3.077	0.619	32.046	0.619
21474	3.138	0.491	33.679	0.491
21574	3.123	0.512	33.271	0.512
21675	3.113	0.547	32.999	0.547
21775	3.108	0.563	32.863	0.563
21875	3.097	0.583	32.591	0.583
21975	3.087	0.603	32.319	0.603
22075	3.077	0.614	32.046	0.614
22175	3.138	0.491	33.679	0.491
22275	3.123	0.517	33.271	0.517
22375	3.113	0.542	32.999	0.542
22475	3.108	0.563	32.863	0.563
22575	3.097	0.578	32.591	0.578
22676	3.087	0.603	32.319	0.603
22777	3.077	0.557	32.046	0.557
22877	3.138	0.496	33.679	0.496
22977	3.128	0.512	33.407	0.512
23077	3.118	0.542	33.135	0.542
23177	3.113	0.563	32.999	0.563
23277	3.097	0.578	32.591	0.578
23377	3.092	0.598	32.455	0.598
23477	3.082	0.547	32.183	0.547
23577	3.143	0.491	33.815	0.491
23678	3.123	0.512	33.271	0.512
23779	3.113	0.552	32.999	0.552
23880	3.113	0.563	32.999	0.563
23981	3.103	0.583	32.727	0.583
24082	3.092	0.598	32.455	0.598
24182	3.077	0.532	32.046	0.532
24283	3.133	0.501	33.543	0.501
24384	3.123	0.527	33.271	0.527
24485	3.113	0.552	32.999	0.552
24585	3.108	0.568	32.863	0.568
24685	3.097	0.583	32.591	0.583
24785	3.082	0.603	32.183	0.603
24885	3.072	0.527	31.91	0.527
24985	3.143	0.501	33.815	0.501
25085	3.128	0.527	33.407	0.527
25185	3.113	0.552	32.999	0.552
25285	3.113	0.563	32.999	0.563
25385	3.103	0.583	32.727	0.583
25485	3.092	0.608	32.455	0.608
25585	3.077	0.532	32.046	0.532
25685	3.138	0.501	33.679	0.501
25786	3.118	0.532	33.135	0.532
25886	3.113	0.552	32.999	0.552
25986	3.103	0.568	32.727	0.568
26086	3.097	0.583	32.591	0.583
26186	3.087	0.608	32.319	0.608
26286	3.072	0.527	31.91	0.527
26387	3.138	0.506	33.679	0.506
26487	3.128	0.532	33.407	0.532
26587	3.113	0.547	32.999	0.547
26687	3.108	0.573	32.863	0.573
26787	3.097	0.588	32.591	0.588
26887	3.087	0.608	32.319	0.608
26988	3.072	0.522	31.91	0.522
27089	3.143	0.506	33.815	0.506
27190	3.123	0.532	33.271	0.532
27291	3.113	0.557	32.999	0.557
27392	3.108	0.573	32.863	0.573
27493	3.092	0.588	32.455	0.588
27594	3.087	0.619	32.319	0.619
27695	3.077	0.517	32.046	0.517
27795	3.133	0.512	33.543	0.512
27895	3.123	0.537	33.271	0.537
27995	3.113	0.552	32.999	0.552
28095	3.108	0.573	32.863	0.573
28195	3.092	0.593	32.455	0.593
28295	3.087	0.614	32.319	0.614
28395	3.082	0.512	32.183	0.512
28495	3.128	0.496	33.407	0.496
28595	3.128	0.496	33.407	0.496
28695	3.123	0.496	33.271	0.496
28795	3.123	0.496	33.271	0.496
28896	3.128	0.496	33.407	0.496
28997	3.128	0.496	33.407	0.496
29097	3.128	0.496	33.407	0.496
29198	3.128	0.491	33.407	0.491
29299	3.128	0.496	33.407	0.496
29400	3.128	0.496	33.407	0.496
29501	3.128	0.486	33.407	0.486
29602	3.128	0.496	33.407	0.496
29702	3.128	0.491	33.407	0.491
29803	3.128	0.496	33.407	0.496
29904	3.128	0.496	33.407	0.496
30004	3.123	0.496	33.271	0.496
30105	3.123	0.501	33.271	0.501
30205	3.128	0.491	33.407	0.491
30305	3.128	0.496	33.407	0.496
30406	3.128	0.496	33.407	0.496
30507	3.128	0.491	33.407	0.491
30607	3.128	0.491	33.407	0.491
30707	3.128	0.496	33.407	0.496
30807	3.128	0.501	33.407	0.501
30907	3.128	0.496	33.407	0.496
31007	3.128	0.486	33.407	0.486
31107	3.128	0.491	33.407	0.491
31207	3.128	0.501	33.407	0.501
