# Supplementary material for: Design and evaluation of a pneumatic actuation unit for a wasp-inspired self-propelled needle
Source: PLoS One. 2024 Jul 2;19(7):e0306411. doi: 10.1371/journal.pone.0306411 (PMC11218968; doi:10.1371/journal.pone.0306411)
Supplement: S1 Data — The S1 Data file contains the raw data sets of the phantom experiment. (ZIP) [file pone.0306411.s006.zip › S4_Data/speed experiments/i01/01_2.xlsx]

## Sheet: 22 11 03 17 28 41 i01
0	2.801	0.501	24.698	0.501
100	2.801	0.501	24.698	0.501
200	2.801	0.496	24.698	0.496
300	2.801	0.501	24.698	0.501
400	2.801	0.501	24.698	0.501
500	2.801	0.496	24.698	0.496
600	2.801	0.501	24.698	0.501
701	2.801	0.496	24.698	0.496
801	2.801	0.501	24.698	0.501
901	2.801	0.501	24.698	0.501
1002	2.801	0.501	24.698	0.501
1102	2.801	0.501	24.698	0.501
1203	2.801	0.501	24.698	0.501
1304	2.801	0.501	24.698	0.501
1404	2.801	0.491	24.698	0.491
1504	2.801	0.501	24.698	0.501
1605	2.801	0.506	24.698	0.506
1705	2.801	0.496	24.698	0.496
1805	2.801	0.501	24.698	0.501
1905	2.801	0.501	24.698	0.501
2005	2.801	0.496	24.698	0.496
2105	2.801	0.501	24.698	0.501
2205	2.801	0.501	24.698	0.501
2306	2.801	0.496	24.698	0.496
2406	2.801	0.501	24.698	0.501
2506	2.801	0.501	24.698	0.501
2606	2.801	0.496	24.698	0.496
2706	2.801	0.501	24.698	0.501
2806	2.801	0.491	24.698	0.491
2906	2.801	0.496	24.698	0.496
3006	2.801	0.496	24.698	0.496
3106	2.801	0.501	24.698	0.501
3206	2.801	0.491	24.698	0.491
3306	2.801	0.496	24.698	0.496
3406	2.801	0.501	24.698	0.501
3506	2.801	0.501	24.698	0.501
3607	2.801	0.501	24.698	0.501
3707	2.801	0.501	24.698	0.501
3807	2.801	0.496	24.698	0.496
3907	2.801	0.501	24.698	0.501
4007	2.801	0.501	24.698	0.501
4107	2.801	0.501	24.698	0.501
4207	2.801	0.506	24.698	0.506
4308	2.801	0.501	24.698	0.501
4408	2.801	0.501	24.698	0.501
4508	2.801	0.496	24.698	0.496
4608	2.801	0.501	24.698	0.501
4708	2.801	0.491	24.698	0.491
4808	2.801	0.501	24.698	0.501
4908	2.801	0.491	24.698	0.491
5008	2.801	0.501	24.698	0.501
5108	2.801	0.491	24.698	0.491
5209	2.801	0.501	24.698	0.501
5310	2.801	0.501	24.698	0.501
5411	2.801	0.501	24.698	0.501
5511	2.801	0.501	24.698	0.501
5611	2.801	0.501	24.698	0.501
5711	2.801	0.496	24.698	0.496
5811	2.801	0.501	24.698	0.501
5911	2.801	0.501	24.698	0.501
6011	2.801	0.501	24.698	0.501
6111	2.801	0.496	24.698	0.496
6211	2.801	0.491	24.698	0.491
6312	2.801	0.501	24.698	0.501
6412	2.801	0.501	24.698	0.501
6512	2.801	0.501	24.698	0.501
6612	2.801	0.501	24.698	0.501
6713	2.801	0.501	24.698	0.501
6813	2.801	0.501	24.698	0.501
6914	2.801	0.501	24.698	0.501
7014	2.801	0.501	24.698	0.501
7115	2.801	0.496	24.698	0.496
7215	2.801	0.501	24.698	0.501
7315	2.801	0.491	24.698	0.491
7415	2.801	0.501	24.698	0.501
7515	2.801	0.501	24.698	0.501
7615	2.801	0.501	24.698	0.501
7715	2.801	0.501	24.698	0.501
7815	2.801	0.501	24.698	0.501
7915	2.801	0.501	24.698	0.501
8015	2.801	0.501	24.698	0.501
8115	2.801	0.501	24.698	0.501
8215	2.801	0.501	24.698	0.501
8315	2.801	0.501	24.698	0.501
8415	2.801	0.501	24.698	0.501
8515	2.801	0.501	24.698	0.501
8615	2.801	0.496	24.698	0.496
8716	2.801	0.501	24.698	0.501
8816	2.801	0.501	24.698	0.501
8916	2.801	0.501	24.698	0.501
9017	2.801	0.501	24.698	0.501
9117	2.801	0.501	24.698	0.501
9218	2.796	0.522	24.562	0.522
9318	2.791	0.552	24.426	0.552
9418	2.776	0.557	24.018	0.557
9519	2.766	0.578	23.746	0.578
9620	2.745	0.608	23.201	0.608
9720	2.73	0.624	22.793	0.624
9821	2.801	0.496	24.698	0.496
9921	2.801	0.517	24.698	0.517
10021	2.796	0.557	24.562	0.557
10121	2.786	0.557	24.29	0.557
10221	2.781	0.583	24.154	0.583
10321	2.771	0.593	23.882	0.593
10421	2.75	0.624	23.337	0.624
10521	2.812	0.496	24.97	0.496
10621	2.801	0.517	24.698	0.517
10721	2.801	0.557	24.698	0.557
10821	2.796	0.563	24.562	0.563
10922	2.786	0.583	24.29	0.583
11022	2.781	0.603	24.154	0.603
11123	2.761	0.624	23.61	0.624
11224	2.822	0.501	25.243	0.501
11324	2.807	0.517	24.834	0.517
11424	2.801	0.557	24.698	0.557
11525	2.801	0.563	24.698	0.563
11625	2.786	0.588	24.29	0.588
11725	2.781	0.598	24.154	0.598
11825	2.766	0.568	23.746	0.568
11925	2.822	0.491	25.243	0.491
12025	2.812	0.506	24.97	0.506
12125	2.807	0.547	24.834	0.547
12226	2.801	0.568	24.698	0.568
12327	2.796	0.583	24.562	0.583
12428	2.781	0.614	24.154	0.614
12528	2.766	0.547	23.746	0.547
12629	2.822	0.496	25.243	0.496
12729	2.812	0.517	24.97	0.517
12830	2.801	0.563	24.698	0.563
12930	2.801	0.573	24.698	0.573
13031	2.791	0.588	24.426	0.588
13131	2.781	0.608	24.154	0.608
13231	2.771	0.542	23.882	0.542
13331	2.822	0.501	25.243	0.501
13431	2.812	0.522	24.97	0.522
13531	2.807	0.552	24.834	0.552
13632	2.796	0.573	24.562	0.573
13732	2.791	0.588	24.426	0.588
13832	2.781	0.603	24.154	0.603
13933	2.771	0.537	23.882	0.537
14033	2.822	0.506	25.243	0.506
14133	2.812	0.522	24.97	0.522
14233	2.801	0.557	24.698	0.557
14333	2.796	0.573	24.562	0.573
14434	2.786	0.593	24.29	0.593
14534	2.786	0.614	24.29	0.614
14634	2.776	0.537	24.018	0.537
14734	2.822	0.506	25.243	0.506
14835	2.812	0.527	24.97	0.527
14935	2.801	0.563	24.698	0.563
15036	2.791	0.578	24.426	0.578
15136	2.786	0.598	24.29	0.598
15236	2.781	0.614	24.154	0.614
15336	2.761	0.527	23.61	0.527
15436	2.832	0.501	25.515	0.501
15536	2.822	0.532	25.243	0.532
15637	2.807	0.563	24.834	0.563
15737	2.801	0.573	24.698	0.573
15837	2.791	0.598	24.426	0.598
15937	2.786	0.608	24.29	0.608
16037	2.766	0.517	23.746	0.517
16137	2.837	0.506	25.651	0.506
16237	2.822	0.527	25.243	0.527
16337	2.812	0.552	24.97	0.552
16437	2.801	0.573	24.698	0.573
16537	2.796	0.593	24.562	0.593
16637	2.786	0.614	24.29	0.614
16737	2.771	0.517	23.882	0.517
16838	2.837	0.501	25.651	0.501
16938	2.827	0.537	25.379	0.537
17038	2.817	0.552	25.106	0.552
17138	2.807	0.578	24.834	0.578
17238	2.801	0.598	24.698	0.598
17338	2.791	0.614	24.426	0.614
17438	2.771	0.522	23.882	0.522
17538	2.842	0.506	25.787	0.506
17638	2.832	0.537	25.515	0.537
17739	2.822	0.552	25.243	0.552
17840	2.807	0.578	24.834	0.578
17940	2.807	0.598	24.834	0.598
18040	2.791	0.619	24.426	0.619
18140	2.776	0.517	24.018	0.517
18240	2.847	0.506	25.923	0.506
18340	2.837	0.537	25.651	0.537
18440	2.827	0.557	25.379	0.557
18540	2.817	0.578	25.106	0.578
18640	2.807	0.593	24.834	0.593
18740	2.796	0.614	24.562	0.614
18840	2.781	0.517	24.154	0.517
18940	2.847	0.501	25.923	0.501
19040	2.832	0.537	25.515	0.537
19140	2.827	0.552	25.379	0.552
19242	2.817	0.578	25.106	0.578
19342	2.807	0.598	24.834	0.598
19443	2.796	0.619	24.562	0.619
19543	2.786	0.517	24.29	0.517
19643	2.847	0.512	25.923	0.512
19743	2.837	0.537	25.651	0.537
19843	2.827	0.557	25.379	0.557
19943	2.822	0.578	25.243	0.578
20043	2.807	0.598	24.834	0.598
20143	2.801	0.619	24.698	0.619
20243	2.786	0.517	24.29	0.517
20343	2.853	0.506	26.059	0.506
20443	2.832	0.537	25.515	0.537
20543	2.827	0.563	25.379	0.563
20644	2.817	0.573	25.106	0.573
20744	2.807	0.598	24.834	0.598
20845	2.796	0.614	24.562	0.614
20945	2.786	0.512	24.29	0.512
21045	2.858	0.506	26.195	0.506
21146	2.832	0.547	25.515	0.547
21246	2.827	0.563	25.379	0.563
21347	2.822	0.578	25.243	0.578
21447	2.807	0.598	24.834	0.598
21548	2.801	0.619	24.698	0.619
21648	2.801	0.512	24.698	0.512
21748	2.858	0.506	26.195	0.506
21848	2.842	0.537	25.787	0.537
21948	2.827	0.557	25.379	0.557
22048	2.822	0.583	25.243	0.583
22148	2.817	0.603	25.106	0.603
22248	2.801	0.624	24.698	0.624
22348	2.791	0.506	24.426	0.506
22448	2.868	0.506	26.467	0.506
22548	2.847	0.537	25.923	0.537
22649	2.837	0.563	25.651	0.563
22749	2.827	0.578	25.379	0.578
22849	2.817	0.598	25.106	0.598
22949	2.801	0.619	24.698	0.619
23049	2.801	0.506	24.698	0.506
23150	2.873	0.506	26.603	0.506
23250	2.853	0.537	26.059	0.537
23350	2.842	0.563	25.787	0.563
23450	2.832	0.573	25.515	0.573
23550	2.822	0.603	25.243	0.603
23650	2.807	0.619	24.834	0.619
23750	2.807	0.506	24.834	0.506
23850	2.873	0.512	26.603	0.512
23951	2.858	0.542	26.195	0.542
24051	2.842	0.563	25.787	0.563
24151	2.832	0.583	25.515	0.583
24251	2.827	0.608	25.379	0.608
24351	2.812	0.624	24.97	0.624
24451	2.812	0.506	24.97	0.506
24551	2.873	0.512	26.603	0.512
24651	2.858	0.542	26.195	0.542
24752	2.847	0.563	25.923	0.563
24853	2.837	0.583	25.651	0.583
24954	2.827	0.603	25.379	0.603
25054	2.817	0.619	25.106	0.619
25154	2.817	0.501	25.106	0.501
25254	2.873	0.512	26.603	0.512
25354	2.863	0.547	26.331	0.547
25454	2.853	0.563	26.059	0.563
25554	2.842	0.583	25.787	0.583
25654	2.832	0.598	25.515	0.598
25754	2.817	0.624	25.106	0.624
25854	2.817	0.501	25.106	0.501
25954	2.878	0.512	26.739	0.512
26054	2.863	0.547	26.331	0.547
26154	2.853	0.563	26.059	0.563
26254	2.847	0.578	25.923	0.578
26354	2.832	0.603	25.515	0.603
26454	2.822	0.619	25.243	0.619
26554	2.822	0.501	25.243	0.501
26654	2.883	0.517	26.876	0.517
26755	2.868	0.542	26.467	0.542
26855	2.858	0.557	26.195	0.557
26955	2.847	0.583	25.923	0.583
27055	2.837	0.598	25.651	0.598
27155	2.822	0.624	25.243	0.624
27255	2.827	0.501	25.379	0.501
27356	2.883	0.512	26.876	0.512
27456	2.863	0.547	26.331	0.547
27556	2.858	0.563	26.195	0.563
27656	2.853	0.583	26.059	0.583
27756	2.842	0.603	25.787	0.603
27856	2.822	0.624	25.243	0.624
27957	2.832	0.506	25.515	0.506
28057	2.878	0.512	26.739	0.512
28157	2.868	0.547	26.467	0.547
28257	2.858	0.563	26.195	0.563
28357	2.847	0.583	25.923	0.583
28457	2.837	0.603	25.651	0.603
28558	2.822	0.624	25.243	0.624
28658	2.832	0.501	25.515	0.501
28758	2.888	0.506	27.012	0.506
28858	2.868	0.542	26.467	0.542
28958	2.863	0.568	26.331	0.568
29058	2.858	0.583	26.195	0.583
29158	2.842	0.603	25.787	0.603
29258	2.827	0.624	25.379	0.624
29358	2.837	0.501	25.651	0.501
29458	2.898	0.506	27.284	0.506
29558	2.873	0.547	26.603	0.547
29658	2.868	0.563	26.467	0.563
29758	2.863	0.583	26.331	0.583
29858	2.847	0.603	25.923	0.603
29958	2.832	0.624	25.515	0.624
30058	2.847	0.501	25.923	0.501
30158	2.909	0.491	27.556	0.491
30258	2.909	0.501	27.556	0.501
30358	2.909	0.491	27.556	0.491
30458	2.909	0.496	27.556	0.496
30558	2.909	0.496	27.556	0.496
30658	2.909	0.496	27.556	0.496
30758	2.909	0.496	27.556	0.496
30858	2.909	0.491	27.556	0.491
30958	2.909	0.496	27.556	0.496
31058	2.909	0.491	27.556	0.491
31158	2.909	0.496	27.556	0.496
31258	2.909	0.496	27.556	0.496
31358	2.909	0.496	27.556	0.496
31458	2.909	0.496	27.556	0.496
31558	2.909	0.496	27.556	0.496
31658	2.909	0.486	27.556	0.486
31758	2.909	0.501	27.556	0.501
31858	2.909	0.486	27.556	0.486
31958	2.909	0.496	27.556	0.496
32058	2.909	0.496	27.556	0.496
32158	2.909	0.496	27.556	0.496
32258	2.909	0.491	27.556	0.491
32358	2.909	0.501	27.556	0.501
32458	2.909	0.496	27.556	0.496
32558	2.909	0.491	27.556	0.491
32658	2.909	0.496	27.556	0.496
32758	2.909	0.496	27.556	0.496
32858	2.909	0.501	27.556	0.501
32958	2.909	0.491	27.556	0.491
33058	2.909	0.501	27.556	0.501
33158	2.909	0.491	27.556	0.491
33258	2.909	0.496	27.556	0.496
33359	2.909	0.496	27.556	0.496
33459	2.909	0.496	27.556	0.496
33560	2.909	0.501	27.556	0.501
33660	2.909	0.501	27.556	0.501
33760	2.909	0.486	27.556	0.486
33860	2.909	0.501	27.556	0.501
33960	2.909	0.501	27.556	0.501
34060	2.909	0.501	27.556	0.501
34160	2.909	0.491	27.556	0.491
34260	2.909	0.501	27.556	0.501
34360	2.909	0.496	27.556	0.496
34460	2.909	0.496	27.556	0.496
34560	2.909	0.501	27.556	0.501
34660	2.909	0.501	27.556	0.501
34760	2.909	0.496	27.556	0.496
34862	2.909	0.496	27.556	0.496
34962	2.909	0.491	27.556	0.491
35062	2.909	0.496	27.556	0.496
35162	2.909	0.496	27.556	0.496
35262	2.909	0.496	27.556	0.496
35362	2.909	0.496	27.556	0.496
35462	2.909	0.491	27.556	0.491
35562	2.909	0.496	27.556	0.496
35662	2.909	0.496	27.556	0.496
35762	2.909	0.496	27.556	0.496
35862	2.909	0.501	27.556	0.501
35963	2.909	0.501	27.556	0.501
36063	2.909	0.496	27.556	0.496
36163	2.909	0.496	27.556	0.496
