# Supplementary material for: Design and evaluation of a pneumatic actuation unit for a wasp-inspired self-propelled needle
Source: PLoS One. 2024 Jul 2;19(7):e0306411. doi: 10.1371/journal.pone.0306411 (PMC11218968; doi:10.1371/journal.pone.0306411)
Supplement: S1 Data — The S1 Data file contains the raw data sets of the phantom experiment. (ZIP) [file pone.0306411.s006.zip › S4_Data/speed experiments/i01/01_3.xlsx]

## Sheet: 22 11 03 17 35 31 i01
0	2.909	0.496	27.556	0.496
100	2.909	0.496	27.556	0.496
200	2.909	0.496	27.556	0.496
300	2.909	0.486	27.556	0.486
400	2.914	0.501	27.692	0.501
501	2.909	0.496	27.556	0.496
602	2.914	0.501	27.692	0.501
702	2.909	0.496	27.556	0.496
803	2.909	0.496	27.556	0.496
903	2.909	0.486	27.556	0.486
1003	2.909	0.501	27.556	0.501
1103	2.909	0.486	27.556	0.486
1203	2.909	0.501	27.556	0.501
1303	2.909	0.491	27.556	0.491
1403	2.909	0.496	27.556	0.496
1503	2.914	0.496	27.692	0.496
1603	2.909	0.496	27.556	0.496
1704	2.909	0.501	27.556	0.501
1804	2.909	0.491	27.556	0.491
1904	2.909	0.501	27.556	0.501
2004	2.909	0.501	27.556	0.501
2104	2.909	0.496	27.556	0.496
2204	2.909	0.501	27.556	0.501
2304	2.909	0.491	27.556	0.491
2404	2.909	0.496	27.556	0.496
2505	2.909	0.501	27.556	0.501
2605	2.909	0.481	27.556	0.481
2705	2.909	0.491	27.556	0.491
2807	2.909	0.496	27.556	0.496
2907	2.909	0.501	27.556	0.501
3007	2.909	0.491	27.556	0.491
3107	2.909	0.496	27.556	0.496
3207	2.909	0.496	27.556	0.496
3307	2.909	0.496	27.556	0.496
3407	2.909	0.496	27.556	0.496
3507	2.909	0.496	27.556	0.496
3607	2.914	0.496	27.692	0.496
3707	2.909	0.501	27.556	0.501
3808	2.909	0.501	27.556	0.501
3909	2.909	0.496	27.556	0.496
4009	2.909	0.491	27.556	0.491
4109	2.909	0.496	27.556	0.496
4209	2.909	0.501	27.556	0.501
4309	2.909	0.496	27.556	0.496
4409	2.914	0.496	27.692	0.496
4509	2.909	0.496	27.556	0.496
4609	2.909	0.496	27.556	0.496
4709	2.909	0.501	27.556	0.501
4809	2.909	0.496	27.556	0.496
4909	2.909	0.496	27.556	0.496
5009	2.909	0.491	27.556	0.491
5110	2.909	0.496	27.556	0.496
5210	2.909	0.501	27.556	0.501
5311	2.909	0.501	27.556	0.501
5411	2.909	0.491	27.556	0.491
5511	2.909	0.496	27.556	0.496
5612	2.909	0.496	27.556	0.496
5713	2.909	0.491	27.556	0.491
5813	2.909	0.496	27.556	0.496
5914	2.909	0.496	27.556	0.496
6014	2.909	0.501	27.556	0.501
6115	2.909	0.496	27.556	0.496
6215	2.909	0.496	27.556	0.496
6316	2.909	0.496	27.556	0.496
6417	2.909	0.496	27.556	0.496
6517	2.909	0.501	27.556	0.501
6617	2.909	0.496	27.556	0.496
6717	2.909	0.496	27.556	0.496
6817	2.909	0.496	27.556	0.496
6917	2.909	0.496	27.556	0.496
7017	2.909	0.496	27.556	0.496
7118	2.909	0.496	27.556	0.496
7219	2.914	0.486	27.692	0.486
7319	2.909	0.496	27.556	0.496
7420	2.909	0.496	27.556	0.496
7520	2.914	0.496	27.692	0.496
7620	2.909	0.496	27.556	0.496
7720	2.909	0.496	27.556	0.496
7820	2.909	0.496	27.556	0.496
7921	2.909	0.496	27.556	0.496
8021	2.909	0.501	27.556	0.501
8122	2.914	0.496	27.692	0.496
8222	2.909	0.496	27.556	0.496
8323	2.909	0.491	27.556	0.491
8424	2.909	0.496	27.556	0.496
8524	2.909	0.491	27.556	0.491
8624	2.909	0.496	27.556	0.496
8724	2.909	0.496	27.556	0.496
8824	2.909	0.496	27.556	0.496
8924	2.909	0.491	27.556	0.491
9024	2.909	0.501	27.556	0.501
9125	2.909	0.491	27.556	0.491
9225	2.909	0.496	27.556	0.496
9325	2.909	0.496	27.556	0.496
9426	2.914	0.486	27.692	0.486
9526	2.909	0.496	27.556	0.496
9626	2.914	0.491	27.692	0.491
9726	2.909	0.517	27.556	0.517
9826	2.904	0.532	27.42	0.532
9926	2.898	0.552	27.284	0.552
10026	2.883	0.573	26.876	0.573
10126	2.873	0.593	26.603	0.593
10226	2.858	0.614	26.195	0.614
10326	2.847	0.506	25.923	0.506
10426	2.934	0.512	28.236	0.512
10526	2.914	0.537	27.692	0.537
10626	2.904	0.552	27.42	0.552
10726	2.898	0.573	27.284	0.573
10826	2.888	0.593	27.012	0.593
10926	2.878	0.608	26.739	0.608
11027	2.873	0.501	26.603	0.501
11127	2.929	0.517	28.1	0.517
11227	2.914	0.547	27.692	0.547
11327	2.904	0.552	27.42	0.552
11427	2.904	0.573	27.42	0.573
11527	2.893	0.593	27.148	0.593
11627	2.878	0.624	26.739	0.624
11727	2.883	0.501	26.876	0.501
11827	2.939	0.512	28.372	0.512
11927	2.924	0.542	27.964	0.542
12027	2.909	0.557	27.556	0.557
12127	2.904	0.568	27.42	0.568
12227	2.898	0.598	27.284	0.598
12327	2.888	0.614	27.012	0.614
12427	2.883	0.501	26.876	0.501
12527	2.939	0.512	28.372	0.512
12627	2.924	0.547	27.964	0.547
12727	2.914	0.563	27.692	0.563
12827	2.904	0.578	27.42	0.578
12927	2.898	0.593	27.284	0.593
13027	2.888	0.619	27.012	0.619
13127	2.888	0.501	27.012	0.501
13227	2.939	0.512	28.372	0.512
13327	2.929	0.542	28.1	0.542
13427	2.914	0.563	27.692	0.563
13527	2.909	0.578	27.556	0.578
13627	2.898	0.598	27.284	0.598
13727	2.888	0.619	27.012	0.619
13827	2.893	0.501	27.148	0.501
13927	2.944	0.512	28.508	0.512
14027	2.934	0.542	28.236	0.542
14128	2.919	0.563	27.828	0.563
14228	2.914	0.573	27.692	0.573
14329	2.909	0.598	27.556	0.598
14430	2.888	0.624	27.012	0.624
14530	2.898	0.501	27.284	0.501
14630	2.949	0.506	28.645	0.506
14730	2.934	0.542	28.236	0.542
14830	2.924	0.563	27.964	0.563
14930	2.919	0.578	27.828	0.578
15030	2.909	0.598	27.556	0.598
15130	2.898	0.614	27.284	0.614
15230	2.898	0.491	27.284	0.491
15330	2.965	0.512	29.053	0.512
15430	2.944	0.547	28.508	0.547
15530	2.934	0.563	28.236	0.563
15630	2.924	0.583	27.964	0.583
15730	2.919	0.598	27.828	0.598
15830	2.909	0.624	27.556	0.624
15930	2.919	0.501	27.828	0.501
16030	2.955	0.512	28.781	0.512
16130	2.944	0.537	28.508	0.537
16230	2.934	0.563	28.236	0.563
16331	2.929	0.573	28.1	0.573
16431	2.919	0.598	27.828	0.598
16531	2.909	0.624	27.556	0.624
16632	2.924	0.501	27.964	0.501
16732	2.955	0.517	28.781	0.517
16833	2.944	0.547	28.508	0.547
16933	2.939	0.552	28.372	0.552
17033	2.934	0.578	28.236	0.578
17133	2.924	0.598	27.964	0.598
17233	2.909	0.614	27.556	0.614
17334	2.924	0.496	27.964	0.496
17434	2.955	0.501	28.781	0.501
17534	2.944	0.547	28.508	0.547
17634	2.944	0.563	28.508	0.563
17734	2.934	0.573	28.236	0.573
17834	2.924	0.593	27.964	0.593
17934	2.909	0.624	27.556	0.624
18035	2.924	0.496	27.964	0.496
18136	2.96	0.506	28.917	0.506
18236	2.944	0.537	28.508	0.537
18336	2.939	0.557	28.372	0.557
18436	2.939	0.573	28.372	0.573
18536	2.929	0.603	28.1	0.603
18636	2.919	0.624	27.828	0.624
18737	2.934	0.496	28.236	0.496
18837	2.955	0.506	28.781	0.506
18937	2.944	0.542	28.508	0.542
19037	2.944	0.557	28.508	0.557
19137	2.939	0.578	28.372	0.578
19237	2.929	0.598	28.1	0.598
19338	2.914	0.624	27.692	0.624
19439	2.939	0.496	28.372	0.496
19539	2.96	0.512	28.917	0.512
19639	2.949	0.537	28.645	0.537
19739	2.949	0.557	28.645	0.557
19839	2.944	0.573	28.508	0.573
19939	2.934	0.598	28.236	0.598
20039	2.919	0.624	27.828	0.624
20139	2.944	0.491	28.508	0.491
20239	2.965	0.501	29.053	0.501
20339	2.955	0.542	28.781	0.542
20439	2.949	0.552	28.645	0.552
20539	2.949	0.583	28.645	0.583
20639	2.934	0.603	28.236	0.603
20739	2.919	0.624	27.828	0.624
20839	2.939	0.501	28.372	0.501
20939	2.99	0.512	29.733	0.512
21039	2.97	0.542	29.189	0.542
21139	2.96	0.557	28.917	0.557
21239	2.955	0.578	28.781	0.578
21339	2.944	0.598	28.508	0.598
21439	2.934	0.624	28.236	0.624
21539	2.949	0.496	28.645	0.496
21639	2.985	0.512	29.597	0.512
21739	2.97	0.537	29.189	0.537
21839	2.96	0.557	28.917	0.557
21940	2.965	0.578	29.053	0.578
22040	2.949	0.598	28.645	0.598
22140	2.934	0.624	28.236	0.624
22240	2.96	0.501	28.917	0.501
22341	2.985	0.506	29.597	0.506
22441	2.97	0.547	29.189	0.547
22541	2.965	0.563	29.053	0.563
22641	2.965	0.578	29.053	0.578
22741	2.949	0.598	28.645	0.598
22841	2.934	0.624	28.236	0.624
22941	2.965	0.496	29.053	0.496
23041	2.99	0.512	29.733	0.512
23141	2.98	0.547	29.461	0.547
23241	2.97	0.563	29.189	0.563
23342	2.965	0.578	29.053	0.578
23442	2.955	0.603	28.781	0.603
23542	2.944	0.619	28.508	0.619
23642	2.97	0.496	29.189	0.496
23742	2.995	0.512	29.869	0.512
23842	2.98	0.542	29.461	0.542
23942	2.975	0.557	29.325	0.557
24042	2.97	0.578	29.189	0.578
24142	2.96	0.603	28.917	0.603
24242	2.944	0.624	28.508	0.624
24343	2.975	0.496	29.325	0.496
24443	2.995	0.501	29.869	0.501
24543	2.98	0.542	29.461	0.542
24643	2.975	0.552	29.325	0.552
24744	2.97	0.578	29.189	0.578
24844	2.96	0.603	28.917	0.603
24944	2.944	0.624	28.508	0.624
25044	2.98	0.496	29.461	0.496
25144	2.995	0.517	29.869	0.517
25245	2.985	0.547	29.597	0.547
25346	2.975	0.563	29.325	0.563
25446	2.97	0.573	29.189	0.573
25547	2.965	0.603	29.053	0.603
25647	2.944	0.619	28.508	0.619
25748	2.98	0.496	29.461	0.496
25848	3.011	0.506	30.277	0.506
25949	2.995	0.542	29.869	0.542
26049	2.99	0.557	29.733	0.557
26149	2.985	0.578	29.597	0.578
26249	2.97	0.598	29.189	0.598
26349	2.96	0.619	28.917	0.619
26449	2.99	0.491	29.733	0.491
26549	3.011	0.517	30.277	0.517
26649	3.001	0.547	30.005	0.547
26749	2.995	0.557	29.869	0.557
26849	2.99	0.578	29.733	0.578
26949	2.975	0.603	29.325	0.603
27049	2.955	0.619	28.781	0.619
27149	2.995	0.491	29.869	0.491
27249	3.011	0.501	30.277	0.501
27349	3.006	0.542	30.141	0.542
27449	3.001	0.563	30.005	0.563
27549	2.995	0.578	29.869	0.578
27649	2.98	0.603	29.461	0.603
27749	2.965	0.619	29.053	0.619
27849	2.995	0.491	29.869	0.491
27949	3.021	0.512	30.55	0.512
28049	3.011	0.547	30.277	0.547
28149	3.006	0.563	30.141	0.563
28249	3.001	0.578	30.005	0.578
28349	2.99	0.603	29.733	0.603
28449	2.97	0.619	29.189	0.619
28549	2.99	0.491	29.733	0.491
28649	3.026	0.512	30.686	0.512
28749	3.011	0.552	30.277	0.552
28849	3.011	0.563	30.277	0.563
28949	3.011	0.578	30.277	0.578
29049	3.001	0.603	30.005	0.603
29149	2.975	0.629	29.325	0.629
29249	3.011	0.491	30.277	0.491
29350	3.031	0.501	30.822	0.501
29450	3.026	0.542	30.686	0.542
29551	3.021	0.557	30.55	0.557
29652	3.016	0.578	30.414	0.578
29752	3.001	0.603	30.005	0.603
29852	2.985	0.629	29.597	0.629
29952	3.026	0.491	30.686	0.491
30052	3.041	0.506	31.094	0.506
30152	3.026	0.547	30.686	0.547
30252	3.026	0.563	30.686	0.563
30353	3.021	0.583	30.55	0.583
30453	3.011	0.603	30.277	0.603
30553	2.99	0.629	29.733	0.629
30654	3.036	0.486	30.958	0.486
30754	3.057	0.491	31.502	0.491
30854	3.062	0.491	31.638	0.491
30954	3.062	0.491	31.638	0.491
31054	3.057	0.491	31.502	0.491
31154	3.062	0.491	31.638	0.491
31254	3.062	0.496	31.638	0.496
31354	3.062	0.501	31.638	0.501
31455	3.057	0.491	31.502	0.491
31555	3.062	0.496	31.638	0.496
31656	3.062	0.496	31.638	0.496
31756	3.057	0.491	31.502	0.491
31856	3.057	0.491	31.502	0.491
31957	3.057	0.496	31.502	0.496
32057	3.057	0.491	31.502	0.491
32157	3.062	0.491	31.638	0.491
32258	3.057	0.496	31.502	0.496
32358	3.062	0.491	31.638	0.491
32459	3.057	0.491	31.502	0.491
32560	3.057	0.491	31.502	0.491
32660	3.062	0.491	31.638	0.491
32760	3.057	0.491	31.502	0.491
32860	3.062	0.496	31.638	0.496
32960	3.062	0.486	31.638	0.486
33061	3.062	0.486	31.638	0.486
33162	3.057	0.491	31.502	0.491
33262	3.057	0.496	31.502	0.496
33363	3.062	0.496	31.638	0.496
33464	3.062	0.491	31.638	0.491
33565	3.062	0.481	31.638	0.481
33665	3.057	0.496	31.502	0.496
33765	3.062	0.491	31.638	0.491
33865	3.057	0.496	31.502	0.496
33965	3.062	0.491	31.638	0.491
34066	3.057	0.491	31.502	0.491
34166	3.062	0.496	31.638	0.496
34266	3.062	0.496	31.638	0.496
34366	3.062	0.491	31.638	0.491
34466	3.062	0.491	31.638	0.491
34567	3.057	0.496	31.502	0.496
34667	3.062	0.491	31.638	0.491
34768	3.057	0.496	31.502	0.496
34869	3.062	0.496	31.638	0.496
