# Supplementary material for: Design and evaluation of a pneumatic actuation unit for a wasp-inspired self-propelled needle
Source: PLoS One. 2024 Jul 2;19(7):e0306411. doi: 10.1371/journal.pone.0306411 (PMC11218968; doi:10.1371/journal.pone.0306411)
Supplement: S1 Data — The S1 Data file contains the raw data sets of the phantom experiment. (ZIP) [file pone.0306411.s006.zip › S4_Data/speed experiments/i01/01_4.xlsx]

## Sheet: 22 11 04 11 18 07 i01
0	3.123	0.501	33.271	0.501
101	3.123	0.496	33.271	0.496
201	3.123	0.501	33.271	0.501
301	3.123	0.496	33.271	0.496
402	3.123	0.491	33.271	0.491
502	3.123	0.496	33.271	0.496
602	3.123	0.491	33.271	0.491
702	3.123	0.496	33.271	0.496
802	3.123	0.496	33.271	0.496
902	3.123	0.496	33.271	0.496
1002	3.118	0.496	33.135	0.496
1102	3.123	0.496	33.271	0.496
1202	3.123	0.496	33.271	0.496
1302	3.123	0.496	33.271	0.496
1402	3.123	0.496	33.271	0.496
1503	3.123	0.496	33.271	0.496
1603	3.123	0.501	33.271	0.501
1703	3.123	0.496	33.271	0.496
1804	3.123	0.501	33.271	0.501
1904	3.123	0.491	33.271	0.491
2004	3.123	0.496	33.271	0.496
2104	3.123	0.486	33.271	0.486
2204	3.123	0.496	33.271	0.496
2304	3.123	0.496	33.271	0.496
2404	3.123	0.496	33.271	0.496
2505	3.123	0.496	33.271	0.496
2605	3.123	0.496	33.271	0.496
2706	3.123	0.491	33.271	0.491
2806	3.123	0.501	33.271	0.501
2907	3.118	0.501	33.135	0.501
3007	3.118	0.501	33.135	0.501
3107	3.123	0.501	33.271	0.501
3207	3.123	0.491	33.271	0.491
3307	3.123	0.496	33.271	0.496
3407	3.123	0.486	33.271	0.486
3507	3.123	0.501	33.271	0.501
3608	3.123	0.501	33.271	0.501
3708	3.123	0.496	33.271	0.496
3808	3.123	0.496	33.271	0.496
3908	3.123	0.496	33.271	0.496
4008	3.123	0.496	33.271	0.496
4108	3.123	0.496	33.271	0.496
4209	3.123	0.501	33.271	0.501
4309	3.123	0.496	33.271	0.496
4409	3.123	0.496	33.271	0.496
4509	3.123	0.491	33.271	0.491
4609	3.123	0.501	33.271	0.501
4710	3.123	0.486	33.271	0.486
4810	3.123	0.501	33.271	0.501
4910	3.118	0.496	33.135	0.496
5011	3.123	0.496	33.271	0.496
5112	3.123	0.501	33.271	0.501
5212	3.123	0.496	33.271	0.496
5312	3.123	0.501	33.271	0.501
5413	3.118	0.496	33.135	0.496
5513	3.123	0.501	33.271	0.501
5613	3.123	0.501	33.271	0.501
5713	3.123	0.491	33.271	0.491
5813	3.123	0.491	33.271	0.491
5913	3.123	0.501	33.271	0.501
6014	3.123	0.496	33.271	0.496
6114	3.123	0.491	33.271	0.491
6215	3.123	0.496	33.271	0.496
6315	3.123	0.501	33.271	0.501
6416	3.118	0.501	33.135	0.501
6516	3.123	0.496	33.271	0.496
6617	3.123	0.496	33.271	0.496
6718	3.123	0.501	33.271	0.501
6818	3.123	0.496	33.271	0.496
6919	3.123	0.496	33.271	0.496
7019	3.123	0.501	33.271	0.501
7119	3.118	0.496	33.135	0.496
7219	3.123	0.496	33.271	0.496
7320	3.123	0.501	33.271	0.501
7420	3.123	0.501	33.271	0.501
7520	3.123	0.501	33.271	0.501
7620	3.123	0.491	33.271	0.491
7720	3.123	0.496	33.271	0.496
7820	3.123	0.496	33.271	0.496
7920	3.123	0.491	33.271	0.491
8021	3.118	0.496	33.135	0.496
8121	3.123	0.501	33.271	0.501
8221	3.123	0.496	33.271	0.496
8321	3.118	0.496	33.135	0.496
8421	3.123	0.501	33.271	0.501
8521	3.123	0.496	33.271	0.496
8621	3.123	0.496	33.271	0.496
8721	3.123	0.506	33.271	0.506
8821	3.123	0.496	33.271	0.496
8921	3.118	0.501	33.135	0.501
9021	3.123	0.496	33.271	0.496
9121	3.123	0.496	33.271	0.496
9221	3.123	0.496	33.271	0.496
9321	3.123	0.496	33.271	0.496
9421	3.123	0.501	33.271	0.501
9521	3.123	0.496	33.271	0.496
9621	3.118	0.496	33.135	0.496
9721	3.123	0.491	33.271	0.491
9821	3.113	0.512	32.999	0.512
9921	3.103	0.537	32.727	0.537
10021	3.087	0.557	32.319	0.557
10121	3.082	0.573	32.183	0.573
10222	3.072	0.598	31.91	0.598
10322	3.036	0.619	30.958	0.619
10422	3.108	0.491	32.863	0.491
10523	3.123	0.517	33.271	0.517
10623	3.113	0.552	32.999	0.552
10723	3.108	0.557	32.863	0.557
10823	3.103	0.578	32.727	0.578
10923	3.092	0.598	32.455	0.598
11023	3.067	0.614	31.774	0.614
11123	3.149	0.496	33.952	0.496
11223	3.143	0.517	33.815	0.517
11323	3.143	0.552	33.815	0.552
11423	3.133	0.557	33.543	0.557
11523	3.128	0.578	33.407	0.578
11623	3.113	0.593	32.999	0.593
11723	3.087	0.624	32.319	0.624
11823	3.169	0.491	34.496	0.491
11923	3.174	0.517	34.632	0.517
12023	3.164	0.547	34.36	0.547
12124	3.149	0.563	33.952	0.563
12224	3.138	0.583	33.679	0.583
12325	3.138	0.603	33.679	0.603
12425	3.113	0.619	32.999	0.619
12525	3.179	0.496	34.768	0.496
12626	3.184	0.512	34.904	0.512
12726	3.184	0.547	34.904	0.547
12827	3.174	0.563	34.632	0.563
12927	3.164	0.583	34.36	0.583
13028	3.149	0.598	33.952	0.598
13128	3.128	0.629	33.407	0.629
13229	3.22	0.491	35.857	0.491
13329	3.194	0.517	35.176	0.517
13430	3.205	0.537	35.448	0.537
13530	3.194	0.563	35.176	0.563
13630	3.184	0.573	34.904	0.573
13731	3.174	0.603	34.632	0.603
13831	3.138	0.624	33.679	0.624
13931	3.21	0.496	35.584	0.496
14031	3.21	0.512	35.584	0.512
14132	3.21	0.547	35.584	0.547
14232	3.205	0.557	35.448	0.557
14332	3.2	0.578	35.312	0.578
14432	3.189	0.598	35.04	0.598
14532	3.164	0.624	34.36	0.624
14632	3.256	0.486	36.809	0.486
14732	3.23	0.522	36.129	0.522
14833	3.225	0.547	35.993	0.547
14933	3.215	0.563	35.721	0.563
15033	3.21	0.583	35.584	0.583
15133	3.2	0.608	35.312	0.608
15233	3.179	0.629	34.768	0.629
15333	3.266	0.496	37.081	0.496
15434	3.235	0.517	36.265	0.517
15534	3.235	0.547	36.265	0.547
15634	3.22	0.563	35.857	0.563
15734	3.215	0.583	35.721	0.583
15834	3.205	0.598	35.448	0.598
15935	3.194	0.619	35.176	0.619
16035	3.276	0.491	37.353	0.491
16135	3.245	0.517	36.537	0.517
16235	3.24	0.542	36.401	0.542
16335	3.235	0.563	36.265	0.563
16436	3.23	0.578	36.129	0.578
16536	3.22	0.603	35.857	0.603
16637	3.2	0.624	35.312	0.624
16737	3.276	0.501	37.353	0.501
16837	3.256	0.506	36.809	0.506
16938	3.245	0.547	36.537	0.547
17038	3.235	0.557	36.265	0.557
17138	3.23	0.578	36.129	0.578
17238	3.225	0.608	35.993	0.608
17338	3.2	0.614	35.312	0.614
17438	3.281	0.491	37.49	0.491
17538	3.271	0.506	37.217	0.506
17638	3.266	0.547	37.081	0.547
17738	3.24	0.557	36.401	0.557
17838	3.24	0.578	36.401	0.578
17938	3.235	0.603	36.265	0.603
18038	3.215	0.629	35.721	0.629
18138	3.297	0.491	37.898	0.491
18238	3.276	0.512	37.353	0.512
18338	3.276	0.547	37.353	0.547
18438	3.266	0.568	37.081	0.568
18539	3.256	0.583	36.809	0.583
18640	3.24	0.603	36.401	0.603
18740	3.22	0.624	35.857	0.624
18841	3.291	0.491	37.762	0.491
18941	3.286	0.517	37.626	0.517
19042	3.286	0.547	37.626	0.547
19142	3.276	0.563	37.353	0.563
19242	3.266	0.583	37.081	0.583
19342	3.256	0.598	36.809	0.598
19442	3.23	0.629	36.129	0.629
19543	3.312	0.491	38.306	0.491
19643	3.291	0.517	37.762	0.517
19744	3.291	0.542	37.762	0.542
19844	3.276	0.552	37.353	0.552
19944	3.276	0.573	37.353	0.573
20044	3.261	0.603	36.945	0.603
20144	3.235	0.624	36.265	0.624
20244	3.317	0.496	38.442	0.496
20344	3.307	0.522	38.17	0.522
20444	3.297	0.552	37.898	0.552
20544	3.286	0.563	37.626	0.563
20644	3.276	0.573	37.353	0.573
20744	3.271	0.614	37.217	0.614
20844	3.24	0.629	36.401	0.629
20944	3.337	0.486	38.986	0.486
21044	3.317	0.517	38.442	0.517
21144	3.307	0.547	38.17	0.547
21244	3.286	0.563	37.626	0.563
21344	3.276	0.583	37.353	0.583
21444	3.276	0.608	37.353	0.608
21544	3.251	0.629	36.673	0.629
21644	3.348	0.496	39.259	0.496
21744	3.327	0.512	38.714	0.512
21844	3.312	0.547	38.306	0.547
21944	3.297	0.563	37.898	0.563
22044	3.286	0.583	37.626	0.583
22144	3.276	0.598	37.353	0.598
22244	3.266	0.624	37.081	0.624
22344	3.358	0.491	39.531	0.491
22444	3.337	0.501	38.986	0.501
22544	3.322	0.547	38.578	0.547
22644	3.307	0.563	38.17	0.563
22744	3.297	0.583	37.898	0.583
22844	3.286	0.603	37.626	0.603
22944	3.276	0.624	37.353	0.624
23044	3.358	0.491	39.531	0.491
23144	3.337	0.517	38.986	0.517
23244	3.337	0.547	38.986	0.547
23344	3.317	0.557	38.442	0.557
23444	3.307	0.583	38.17	0.583
23544	3.297	0.603	37.898	0.603
23644	3.276	0.624	37.353	0.624
23744	3.358	0.491	39.531	0.491
23844	3.353	0.512	39.395	0.512
23944	3.348	0.542	39.259	0.542
24044	3.327	0.563	38.714	0.563
24145	3.322	0.578	38.578	0.578
24245	3.312	0.603	38.306	0.603
24345	3.286	0.619	37.626	0.619
24445	3.368	0.491	39.803	0.491
24545	3.363	0.517	39.667	0.517
24646	3.353	0.552	39.395	0.552
24747	3.332	0.568	38.85	0.568
24848	3.322	0.583	38.578	0.583
24948	3.317	0.608	38.442	0.608
25048	3.291	0.557	37.762	0.557
25149	3.393	0.496	40.483	0.496
25249	3.378	0.512	40.075	0.512
25349	3.363	0.547	39.667	0.547
25449	3.348	0.557	39.259	0.557
25549	3.337	0.583	38.986	0.583
25649	3.327	0.608	38.714	0.608
25749	3.307	0.552	38.17	0.552
25849	3.409	0.496	40.892	0.496
25950	3.378	0.512	40.075	0.512
26050	3.368	0.552	39.803	0.552
26150	3.353	0.568	39.395	0.568
26250	3.348	0.583	39.259	0.583
26350	3.332	0.614	38.85	0.614
26450	3.312	0.547	38.306	0.547
26550	3.404	0.501	40.755	0.501
26650	3.393	0.512	40.483	0.512
26750	3.373	0.552	39.939	0.552
26850	3.363	0.563	39.667	0.563
26950	3.353	0.588	39.395	0.588
27051	3.337	0.603	38.986	0.603
27151	3.322	0.532	38.578	0.532
27251	3.424	0.501	41.3	0.501
27351	3.409	0.517	40.892	0.517
27452	3.388	0.552	40.347	0.552
27552	3.373	0.568	39.939	0.568
27652	3.373	0.578	39.939	0.578
27752	3.353	0.603	39.395	0.603
27853	3.332	0.537	38.85	0.537
27953	3.429	0.501	41.436	0.501
28053	3.414	0.517	41.028	0.517
28153	3.399	0.552	40.619	0.552
28253	3.383	0.568	40.211	0.568
28354	3.363	0.588	39.667	0.588
28454	3.358	0.603	39.531	0.603
28554	3.337	0.537	38.986	0.537
28654	3.439	0.501	41.708	0.501
28754	3.419	0.522	41.164	0.522
28854	3.399	0.552	40.619	0.552
28954	3.383	0.563	40.211	0.563
29055	3.373	0.588	39.939	0.588
29155	3.363	0.603	39.667	0.603
29255	3.337	0.532	38.986	0.532
29357	3.455	0.506	42.116	0.506
29457	3.424	0.522	41.3	0.522
29557	3.409	0.547	40.892	0.547
29657	3.393	0.568	40.483	0.568
29757	3.378	0.588	40.075	0.588
29857	3.363	0.608	39.667	0.608
29957	3.348	0.522	39.259	0.522
30057	3.455	0.501	42.116	0.501
30157	3.429	0.527	41.436	0.527
30257	3.414	0.552	41.028	0.552
30357	3.399	0.573	40.619	0.573
30457	3.388	0.588	40.347	0.588
30557	3.373	0.614	39.939	0.614
30657	3.353	0.522	39.395	0.522
30757	3.46	0.496	42.252	0.496
30857	3.465	0.491	42.388	0.491
30957	3.455	0.491	42.116	0.491
31057	3.46	0.486	42.252	0.486
31157	3.46	0.496	42.252	0.496
31257	3.455	0.496	42.116	0.496
31357	3.46	0.496	42.252	0.496
31457	3.455	0.496	42.116	0.496
31557	3.46	0.496	42.252	0.496
31657	3.455	0.496	42.116	0.496
31757	3.455	0.496	42.116	0.496
31857	3.46	0.496	42.252	0.496
31957	3.46	0.496	42.252	0.496
32057	3.46	0.491	42.252	0.491
32157	3.455	0.491	42.116	0.491
32257	3.46	0.491	42.252	0.491
