# Supplementary material for: Design and evaluation of a pneumatic actuation unit for a wasp-inspired self-propelled needle
Source: PLoS One. 2024 Jul 2;19(7):e0306411. doi: 10.1371/journal.pone.0306411 (PMC11218968; doi:10.1371/journal.pone.0306411)
Supplement: S1 Data — The S1 Data file contains the raw data sets of the phantom experiment. (ZIP) [file pone.0306411.s006.zip › S4_Data/speed experiments/i01/01_5.xlsx]

## Sheet: 22 11 04 11 26 43 i01
0	3.149	0.491	33.952	0.491
101	3.149	0.491	33.952	0.491
201	3.143	0.491	33.815	0.491
301	3.149	0.496	33.952	0.496
401	3.143	0.491	33.815	0.491
501	3.143	0.496	33.815	0.496
601	3.143	0.491	33.815	0.491
701	3.149	0.496	33.952	0.496
801	3.143	0.491	33.815	0.491
901	3.149	0.486	33.952	0.486
1001	3.143	0.496	33.815	0.496
1101	3.143	0.491	33.815	0.491
1201	3.143	0.496	33.815	0.496
1301	3.143	0.491	33.815	0.491
1401	3.143	0.491	33.815	0.491
1501	3.143	0.496	33.815	0.496
1601	3.143	0.486	33.815	0.486
1701	3.143	0.481	33.815	0.481
1801	3.149	0.491	33.952	0.491
1901	3.143	0.491	33.815	0.491
2001	3.149	0.496	33.952	0.496
2101	3.149	0.496	33.952	0.496
2202	3.143	0.491	33.815	0.491
2302	3.143	0.496	33.815	0.496
2403	3.149	0.491	33.952	0.491
2503	3.149	0.491	33.952	0.491
2603	3.149	0.496	33.952	0.496
2703	3.149	0.491	33.952	0.491
2803	3.143	0.496	33.815	0.496
2903	3.143	0.491	33.815	0.491
3004	3.143	0.486	33.815	0.486
3105	3.143	0.496	33.815	0.496
3205	3.143	0.491	33.815	0.491
3305	3.143	0.491	33.815	0.491
3405	3.143	0.491	33.815	0.491
3506	3.149	0.496	33.952	0.496
3606	3.149	0.496	33.952	0.496
3706	3.143	0.496	33.815	0.496
3806	3.143	0.491	33.815	0.491
3906	3.149	0.491	33.952	0.491
4006	3.143	0.491	33.815	0.491
4107	3.149	0.491	33.952	0.491
4207	3.174	0.491	34.632	0.491
4307	3.143	0.481	33.815	0.481
4407	3.143	0.501	33.815	0.501
4508	3.143	0.496	33.815	0.496
4608	3.149	0.496	33.952	0.496
4708	3.143	0.491	33.815	0.491
4808	3.143	0.491	33.815	0.491
4909	3.149	0.491	33.952	0.491
5009	3.143	0.496	33.815	0.496
5110	3.149	0.496	33.952	0.496
5210	3.149	0.491	33.952	0.491
5311	3.149	0.491	33.952	0.491
5411	3.149	0.496	33.952	0.496
5511	3.149	0.491	33.952	0.491
5611	3.143	0.491	33.815	0.491
5711	3.149	0.486	33.952	0.486
5811	3.149	0.491	33.952	0.491
5911	3.149	0.496	33.952	0.496
6011	3.149	0.491	33.952	0.491
6111	3.143	0.496	33.815	0.496
6212	3.143	0.496	33.815	0.496
6313	3.143	0.496	33.815	0.496
6413	3.169	0.491	34.496	0.491
6513	3.143	0.512	33.815	0.512
6613	3.133	0.542	33.543	0.542
6714	3.133	0.547	33.543	0.547
6815	3.123	0.563	33.271	0.563
6916	3.113	0.593	32.999	0.593
7016	3.092	0.619	32.455	0.619
7117	3.123	0.501	33.271	0.501
7217	3.184	0.506	34.904	0.506
7317	3.159	0.542	34.224	0.542
7417	3.143	0.552	33.815	0.552
7518	3.138	0.568	33.679	0.568
7618	3.128	0.593	33.407	0.593
7718	3.108	0.619	32.863	0.619
7818	3.138	0.491	33.679	0.491
7918	3.189	0.506	35.04	0.506
8018	3.184	0.542	34.904	0.542
8118	3.154	0.552	34.088	0.552
8218	3.143	0.573	33.815	0.573
8318	3.138	0.598	33.679	0.598
8418	3.118	0.614	33.135	0.614
8518	3.143	0.491	33.815	0.491
8618	3.194	0.501	35.176	0.501
8718	3.179	0.542	34.768	0.542
8818	3.174	0.557	34.632	0.557
8918	3.164	0.573	34.36	0.573
9018	3.154	0.598	34.088	0.598
9119	3.128	0.624	33.407	0.624
9221	3.164	0.491	34.36	0.491
9322	3.2	0.512	35.312	0.512
9423	3.189	0.547	35.04	0.547
9524	3.174	0.563	34.632	0.563
9625	3.174	0.578	34.632	0.578
9726	3.169	0.598	34.496	0.598
9827	3.143	0.624	33.815	0.624
9928	3.189	0.486	35.04	0.486
10029	3.205	0.512	35.448	0.512
10129	3.194	0.542	35.176	0.542
10230	3.194	0.557	35.176	0.557
10330	3.184	0.578	34.904	0.578
10431	3.174	0.598	34.632	0.598
10531	3.149	0.624	33.952	0.624
10632	3.2	0.491	35.312	0.491
10733	3.21	0.506	35.584	0.506
10834	3.2	0.542	35.312	0.542
10934	3.2	0.557	35.312	0.557
11035	3.2	0.578	35.312	0.578
11136	3.189	0.603	35.04	0.603
11236	3.164	0.619	34.36	0.619
11337	3.23	0.491	36.129	0.491
11437	3.215	0.512	35.721	0.512
11537	3.21	0.542	35.584	0.542
11637	3.205	0.563	35.448	0.563
11737	3.205	0.573	35.448	0.573
11837	3.2	0.598	35.312	0.598
11937	3.174	0.629	34.632	0.629
12037	3.24	0.491	36.401	0.491
12138	3.225	0.506	35.993	0.506
12238	3.225	0.542	35.993	0.542
12339	3.215	0.557	35.721	0.557
12440	3.205	0.583	35.448	0.583
12540	3.205	0.603	35.448	0.603
12640	3.184	0.614	34.904	0.614
12740	3.251	0.486	36.673	0.486
12841	3.235	0.501	36.265	0.501
12941	3.23	0.542	36.129	0.542
13041	3.225	0.557	35.993	0.557
13141	3.215	0.578	35.721	0.578
13241	3.205	0.603	35.448	0.603
13341	3.189	0.619	35.04	0.619
13442	3.261	0.496	36.945	0.496
13543	3.24	0.506	36.401	0.506
13644	3.235	0.547	36.265	0.547
13745	3.235	0.547	36.265	0.547
13846	3.23	0.573	36.129	0.573
13946	3.215	0.603	35.721	0.603
14046	3.194	0.619	35.176	0.619
14147	3.271	0.491	37.217	0.491
14248	3.251	0.512	36.673	0.512
14349	3.245	0.542	36.537	0.542
14449	3.22	0.547	35.857	0.547
14549	3.235	0.578	36.265	0.578
14650	3.23	0.598	36.129	0.598
14751	3.205	0.619	35.448	0.619
14851	3.271	0.486	37.217	0.486
14951	3.266	0.512	37.081	0.512
15051	3.256	0.552	36.809	0.552
15151	3.245	0.557	36.537	0.557
15251	3.235	0.578	36.265	0.578
15351	3.235	0.598	36.265	0.598
15451	3.215	0.619	35.721	0.619
15551	3.286	0.491	37.626	0.491
15652	3.276	0.506	37.353	0.506
15752	3.256	0.542	36.809	0.542
15853	3.251	0.557	36.673	0.557
15954	3.245	0.578	36.537	0.578
16054	3.24	0.598	36.401	0.598
16154	3.225	0.624	35.993	0.624
16255	3.291	0.491	37.762	0.491
16355	3.286	0.506	37.626	0.506
16455	3.276	0.542	37.353	0.542
16555	3.266	0.552	37.081	0.552
16655	3.256	0.573	36.809	0.573
16755	3.245	0.598	36.537	0.598
16855	3.23	0.608	36.129	0.608
16955	3.297	0.486	37.898	0.486
17055	3.286	0.501	37.626	0.501
17156	3.286	0.542	37.626	0.542
17256	3.276	0.557	37.353	0.557
17356	3.266	0.573	37.081	0.573
17457	3.251	0.593	36.673	0.593
17557	3.235	0.624	36.265	0.624
17657	3.307	0.496	38.17	0.496
17758	3.297	0.501	37.898	0.501
17859	3.286	0.547	37.626	0.547
17959	3.276	0.557	37.353	0.557
18059	3.271	0.573	37.217	0.573
18159	3.261	0.598	36.945	0.598
18259	3.235	0.619	36.265	0.619
18359	3.312	0.491	38.306	0.491
18459	3.291	0.506	37.762	0.506
18559	3.291	0.542	37.762	0.542
18659	3.286	0.557	37.626	0.557
18759	3.281	0.578	37.49	0.578
18860	3.271	0.598	37.217	0.598
18960	3.245	0.624	36.537	0.624
19060	3.322	0.491	38.578	0.491
19161	3.302	0.512	38.034	0.512
19261	3.291	0.542	37.762	0.542
19361	3.281	0.563	37.49	0.563
19461	3.286	0.573	37.626	0.573
19561	3.276	0.603	37.353	0.603
19661	3.256	0.614	36.809	0.614
19761	3.327	0.491	38.714	0.491
19861	3.307	0.512	38.17	0.512
19961	3.291	0.542	37.762	0.542
20061	3.291	0.563	37.762	0.563
20161	3.281	0.578	37.49	0.578
20262	3.276	0.603	37.353	0.603
20362	3.251	0.619	36.673	0.619
20463	3.337	0.486	38.986	0.486
20564	3.317	0.512	38.442	0.512
20664	3.312	0.547	38.306	0.547
20765	3.297	0.552	37.898	0.552
20866	3.291	0.573	37.762	0.573
20966	3.281	0.598	37.49	0.598
21067	3.256	0.619	36.809	0.619
21167	3.348	0.486	39.259	0.486
21267	3.327	0.496	38.714	0.496
21367	3.317	0.547	38.442	0.547
21467	3.312	0.563	38.306	0.563
21567	3.297	0.573	37.898	0.573
21667	3.286	0.598	37.626	0.598
21767	3.271	0.598	37.217	0.598
21867	3.342	0.486	39.122	0.486
21967	3.327	0.506	38.714	0.506
22068	3.312	0.537	38.306	0.537
22169	3.307	0.563	38.17	0.563
22269	3.297	0.578	37.898	0.578
22369	3.291	0.598	37.762	0.598
22469	3.276	0.557	37.353	0.557
22569	3.348	0.491	39.259	0.491
22669	3.337	0.512	38.986	0.512
22769	3.322	0.542	38.578	0.542
22870	3.317	0.557	38.442	0.557
22970	3.302	0.578	38.034	0.578
23070	3.297	0.603	37.898	0.603
23170	3.281	0.563	37.49	0.563
23271	3.353	0.491	39.395	0.491
23371	3.337	0.512	38.986	0.512
23473	3.322	0.542	38.578	0.542
23573	3.317	0.563	38.442	0.563
23674	3.307	0.583	38.17	0.583
23774	3.302	0.598	38.034	0.598
23875	3.281	0.532	37.49	0.532
23976	3.358	0.496	39.531	0.496
24076	3.342	0.517	39.122	0.517
24177	3.327	0.557	38.714	0.557
24277	3.322	0.563	38.578	0.563
24377	3.312	0.583	38.306	0.583
24478	3.307	0.614	38.17	0.614
24579	3.281	0.522	37.49	0.522
24680	3.363	0.496	39.667	0.496
24780	3.348	0.517	39.259	0.517
24881	3.332	0.552	38.85	0.552
24982	3.327	0.573	38.714	0.573
25083	3.317	0.588	38.442	0.588
25184	3.307	0.614	38.17	0.614
25285	3.286	0.512	37.626	0.512
25385	3.363	0.501	39.667	0.501
25485	3.348	0.532	39.259	0.532
25586	3.332	0.557	38.85	0.557
25687	3.332	0.578	38.85	0.578
25787	3.317	0.588	38.442	0.588
25887	3.312	0.619	38.306	0.619
25987	3.297	0.506	37.898	0.506
26087	3.373	0.501	39.939	0.501
26187	3.353	0.532	39.395	0.532
26288	3.337	0.547	38.986	0.547
26388	3.332	0.568	38.85	0.568
26489	3.327	0.583	38.714	0.583
26589	3.317	0.614	38.442	0.614
26689	3.297	0.506	37.898	0.506
26789	3.388	0.506	40.347	0.506
26889	3.363	0.532	39.667	0.532
26989	3.353	0.552	39.395	0.552
27089	3.337	0.573	38.986	0.573
27189	3.327	0.593	38.714	0.593
27289	3.322	0.619	38.578	0.619
27389	3.312	0.506	38.306	0.506
27489	3.399	0.491	40.619	0.491
27590	3.399	0.491	40.619	0.491
27690	3.393	0.491	40.483	0.491
27790	3.393	0.491	40.483	0.491
27890	3.393	0.481	40.483	0.481
27990	3.388	0.486	40.347	0.486
28090	3.393	0.481	40.483	0.481
28190	3.393	0.491	40.483	0.491
28290	3.393	0.491	40.483	0.491
28390	3.393	0.491	40.483	0.491
28490	3.393	0.491	40.483	0.491
28590	3.393	0.486	40.483	0.486
28690	3.393	0.486	40.483	0.486
28790	3.393	0.491	40.483	0.491
28890	3.393	0.491	40.483	0.491
28990	3.388	0.486	40.347	0.486
29090	3.393	0.491	40.483	0.491
29190	3.393	0.486	40.483	0.486
29290	3.393	0.491	40.483	0.491
29390	3.393	0.491	40.483	0.491
29490	3.393	0.491	40.483	0.491
29590	3.393	0.491	40.483	0.491
29692	3.393	0.486	40.483	0.486
29792	3.393	0.481	40.483	0.481
29893	3.393	0.491	40.483	0.491
29994	3.388	0.491	40.347	0.491
30094	3.393	0.486	40.483	0.486
30194	3.393	0.491	40.483	0.491
30295	3.393	0.491	40.483	0.491
30395	3.393	0.481	40.483	0.481
30496	3.393	0.491	40.483	0.491
30596	3.393	0.491	40.483	0.491
30696	3.393	0.491	40.483	0.491
30796	3.393	0.491	40.483	0.491
30896	3.393	0.486	40.483	0.486
30997	3.393	0.491	40.483	0.491
31097	3.393	0.491	40.483	0.491
31197	3.388	0.491	40.347	0.491
31297	3.388	0.491	40.347	0.491
31397	3.393	0.491	40.483	0.491
31498	3.393	0.491	40.483	0.491
31599	3.388	0.491	40.347	0.491
31700	3.399	0.491	40.619	0.491
31801	3.393	0.486	40.483	0.486
31901	3.393	0.491	40.483	0.491
32001	3.388	0.491	40.347	0.491
32101	3.393	0.491	40.483	0.491
32201	3.393	0.491	40.483	0.491
32301	3.393	0.491	40.483	0.491
32401	3.393	0.491	40.483	0.491
32502	3.393	0.486	40.483	0.486
32603	3.393	0.496	40.483	0.496
32703	3.388	0.491	40.347	0.491
32804	3.388	0.491	40.347	0.491
32905	3.393	0.491	40.483	0.491
33006	3.393	0.496	40.483	0.496
33106	3.393	0.491	40.483	0.491
33206	3.393	0.486	40.483	0.486
33307	3.393	0.496	40.483	0.496
33408	3.393	0.481	40.483	0.481
33508	3.393	0.491	40.483	0.491
33608	3.393	0.496	40.483	0.496
33708	3.393	0.491	40.483	0.491
33808	3.393	0.486	40.483	0.486
33908	3.393	0.491	40.483	0.491
34008	3.388	0.486	40.347	0.486
34108	3.393	0.496	40.483	0.496
34209	3.393	0.491	40.483	0.491
34310	3.393	0.491	40.483	0.491
34411	3.383	0.491	40.211	0.491
34511	3.393	0.491	40.483	0.491
34611	3.388	0.486	40.347	0.486
34711	3.393	0.491	40.483	0.491
34812	3.388	0.496	40.347	0.496
34913	3.393	0.491	40.483	0.491
35013	3.393	0.486	40.483	0.486
35114	3.393	0.481	40.483	0.481
35216	3.393	0.481	40.483	0.481
35316	3.393	0.491	40.483	0.491
35417	3.393	0.491	40.483	0.491
35517	3.393	0.491	40.483	0.491
35617	3.393	0.491	40.483	0.491
35718	3.393	0.491	40.483	0.491
35819	3.388	0.491	40.347	0.491
35919	3.393	0.486	40.483	0.486
36020	3.388	0.486	40.347	0.486
36120	3.393	0.491	40.483	0.491
36220	3.399	0.486	40.619	0.486
36320	3.393	0.491	40.483	0.491
36420	3.393	0.496	40.483	0.496
36521	3.393	0.491	40.483	0.491
36621	3.393	0.491	40.483	0.491
36721	3.393	0.491	40.483	0.491
36822	3.388	0.491	40.347	0.491
36923	3.393	0.491	40.483	0.491
37023	3.388	0.486	40.347	0.486
37124	3.393	0.481	40.483	0.481
37224	3.388	0.496	40.347	0.496
37325	3.393	0.496	40.483	0.496
37425	3.393	0.491	40.483	0.491
37525	3.393	0.491	40.483	0.491
37625	3.393	0.496	40.483	0.496
37726	3.393	0.491	40.483	0.491
37826	3.388	0.496	40.347	0.496
37927	3.393	0.481	40.483	0.481
38027	3.393	0.491	40.483	0.491
38128	3.393	0.491	40.483	0.491
38228	3.393	0.491	40.483	0.491
38328	3.393	0.491	40.483	0.491
38428	3.388	0.491	40.347	0.491
38529	3.393	0.491	40.483	0.491
38629	3.393	0.491	40.483	0.491
38729	3.393	0.481	40.483	0.481
38829	3.393	0.496	40.483	0.496
38930	3.393	0.491	40.483	0.491
39030	3.393	0.491	40.483	0.491
