# Supplementary material for: Design and evaluation of a pneumatic actuation unit for a wasp-inspired self-propelled needle
Source: PLoS One. 2024 Jul 2;19(7):e0306411. doi: 10.1371/journal.pone.0306411 (PMC11218968; doi:10.1371/journal.pone.0306411)
Supplement: S1 Data — The S1 Data file contains the raw data sets of the phantom experiment. (ZIP) [file pone.0306411.s006.zip › S4_Data/speed experiments/i01/01_6.xlsx]

## Sheet: 22 11 04 11 40 32 i01
0	3.138	0.501	33.679	0.501
100	3.138	0.496	33.679	0.496
201	3.143	0.491	33.815	0.491
301	3.143	0.496	33.815	0.496
402	3.143	0.496	33.815	0.496
503	3.143	0.496	33.815	0.496
603	3.143	0.501	33.815	0.501
703	3.143	0.496	33.815	0.496
803	3.138	0.496	33.679	0.496
903	3.143	0.501	33.815	0.501
1003	3.138	0.496	33.679	0.496
1104	3.143	0.501	33.815	0.501
1204	3.138	0.501	33.679	0.501
1304	3.143	0.491	33.815	0.491
1404	3.138	0.501	33.679	0.501
1504	3.143	0.486	33.815	0.486
1604	3.138	0.496	33.679	0.496
1704	3.138	0.496	33.679	0.496
1804	3.138	0.496	33.679	0.496
1904	3.138	0.496	33.679	0.496
2005	3.138	0.501	33.679	0.501
2105	3.138	0.501	33.679	0.501
2205	3.143	0.496	33.815	0.496
2306	3.138	0.496	33.679	0.496
2407	3.143	0.501	33.815	0.501
2508	3.143	0.496	33.815	0.496
2608	3.138	0.491	33.679	0.491
2708	3.143	0.496	33.815	0.496
2808	3.138	0.501	33.679	0.501
2908	3.138	0.496	33.679	0.496
3008	3.143	0.496	33.815	0.496
3108	3.138	0.501	33.679	0.501
3208	3.143	0.496	33.815	0.496
3308	3.143	0.496	33.815	0.496
3409	3.143	0.496	33.815	0.496
3509	3.138	0.501	33.679	0.501
3610	3.138	0.496	33.679	0.496
3710	3.138	0.496	33.679	0.496
3810	3.138	0.501	33.679	0.501
3910	3.138	0.496	33.679	0.496
4010	3.138	0.501	33.679	0.501
4110	3.138	0.491	33.679	0.491
4210	3.138	0.496	33.679	0.496
4310	3.143	0.501	33.815	0.501
4410	3.143	0.496	33.815	0.496
4510	3.143	0.501	33.815	0.501
4610	3.138	0.501	33.679	0.501
4710	3.138	0.501	33.679	0.501
4810	3.143	0.501	33.815	0.501
4910	3.138	0.496	33.679	0.496
5010	3.143	0.496	33.815	0.496
5111	3.138	0.491	33.679	0.491
5212	3.138	0.501	33.679	0.501
5312	3.138	0.501	33.679	0.501
5412	3.138	0.501	33.679	0.501
5513	3.143	0.501	33.815	0.501
5613	3.143	0.486	33.815	0.486
5713	3.138	0.491	33.679	0.491
5813	3.143	0.501	33.815	0.501
5913	3.138	0.501	33.679	0.501
6013	3.143	0.501	33.815	0.501
6114	3.138	0.496	33.679	0.496
6214	3.143	0.496	33.815	0.496
6314	3.143	0.496	33.815	0.496
6414	3.138	0.501	33.679	0.501
6515	3.143	0.496	33.815	0.496
6615	3.138	0.496	33.679	0.496
6716	3.138	0.491	33.679	0.491
6816	3.143	0.496	33.815	0.496
6916	3.138	0.496	33.679	0.496
7016	3.138	0.496	33.679	0.496
7116	3.143	0.501	33.815	0.501
7217	3.143	0.496	33.815	0.496
7317	3.138	0.501	33.679	0.501
7417	3.143	0.496	33.815	0.496
7517	3.138	0.496	33.679	0.496
7617	3.138	0.491	33.679	0.491
7717	3.138	0.501	33.679	0.501
7817	3.138	0.501	33.679	0.501
7918	3.138	0.496	33.679	0.496
8019	3.138	0.517	33.679	0.517
8120	3.133	0.532	33.543	0.532
8221	3.123	0.557	33.271	0.557
8322	3.108	0.573	32.863	0.573
8422	3.082	0.593	32.183	0.593
8523	3.072	0.614	31.91	0.614
8624	3.067	0.501	31.774	0.501
8725	3.174	0.517	34.632	0.517
8826	3.138	0.542	33.679	0.542
8926	3.128	0.552	33.407	0.552
9027	3.113	0.573	32.999	0.573
9128	3.097	0.598	32.591	0.598
9228	3.087	0.619	32.319	0.619
9329	3.103	0.501	32.727	0.501
9429	3.164	0.506	34.36	0.506
9530	3.143	0.552	33.815	0.552
9630	3.123	0.557	33.271	0.557
9731	3.118	0.578	33.135	0.578
9832	3.113	0.598	32.999	0.598
9933	3.092	0.619	32.455	0.619
10034	3.113	0.501	32.999	0.501
10134	3.159	0.517	34.224	0.517
10234	3.138	0.547	33.679	0.547
10335	3.128	0.563	33.407	0.563
10435	3.118	0.578	33.135	0.578
10535	3.108	0.598	32.863	0.598
10635	3.092	0.624	32.455	0.624
10735	3.118	0.496	33.135	0.496
10835	3.159	0.517	34.224	0.517
10935	3.143	0.547	33.815	0.547
11036	3.133	0.563	33.543	0.563
11137	3.128	0.573	33.407	0.573
11237	3.113	0.603	32.999	0.603
11338	3.097	0.614	32.591	0.614
11438	3.128	0.496	33.407	0.496
11538	3.164	0.512	34.36	0.512
11638	3.143	0.547	33.815	0.547
11738	3.133	0.563	33.543	0.563
11838	3.128	0.578	33.407	0.578
11938	3.118	0.603	33.135	0.603
12038	3.103	0.619	32.727	0.619
12139	3.138	0.496	33.679	0.496
12239	3.159	0.512	34.224	0.512
12340	3.143	0.542	33.815	0.542
12440	3.138	0.563	33.679	0.563
12541	3.133	0.578	33.543	0.578
12641	3.118	0.603	33.135	0.603
12741	3.097	0.619	32.591	0.619
12842	3.138	0.496	33.679	0.496
12943	3.164	0.517	34.36	0.517
13044	3.143	0.547	33.815	0.547
13145	3.143	0.557	33.815	0.557
13245	3.133	0.583	33.543	0.583
13346	3.118	0.598	33.135	0.598
13446	3.108	0.624	32.863	0.624
13546	3.143	0.496	33.815	0.496
13646	3.164	0.517	34.36	0.517
13746	3.149	0.542	33.952	0.542
13847	3.138	0.557	33.679	0.557
13948	3.138	0.578	33.679	0.578
14048	3.123	0.603	33.271	0.603
14148	3.108	0.614	32.863	0.614
14248	3.143	0.496	33.815	0.496
14348	3.169	0.512	34.496	0.512
14448	3.149	0.547	33.952	0.547
14548	3.149	0.557	33.952	0.557
14648	3.133	0.583	33.543	0.583
14748	3.128	0.603	33.407	0.603
14848	3.108	0.624	32.863	0.624
14948	3.143	0.501	33.815	0.501
15048	3.174	0.517	34.632	0.517
15150	3.164	0.552	34.36	0.552
15250	3.149	0.563	33.952	0.563
15350	3.138	0.578	33.679	0.578
15451	3.133	0.588	33.543	0.588
15552	3.113	0.619	32.999	0.619
15653	3.154	0.501	34.088	0.501
15753	3.174	0.517	34.632	0.517
15854	3.159	0.547	34.224	0.547
15955	3.154	0.557	34.088	0.557
16055	3.143	0.583	33.815	0.583
16156	3.133	0.603	33.543	0.603
16256	3.118	0.624	33.135	0.624
16357	3.164	0.501	34.36	0.501
16457	3.174	0.512	34.632	0.512
16557	3.164	0.547	34.36	0.547
16658	3.164	0.563	34.36	0.563
16758	3.149	0.578	33.952	0.578
16859	3.138	0.598	33.679	0.598
16959	3.128	0.624	33.407	0.624
17059	3.174	0.486	34.632	0.486
17160	3.179	0.517	34.768	0.517
17260	3.169	0.547	34.496	0.547
17360	3.164	0.563	34.36	0.563
17460	3.154	0.578	34.088	0.578
17560	3.143	0.603	33.815	0.603
17660	3.128	0.619	33.407	0.619
17760	3.174	0.496	34.632	0.496
17860	3.179	0.517	34.768	0.517
17961	3.174	0.557	34.632	0.557
18061	3.169	0.563	34.496	0.563
18163	3.154	0.573	34.088	0.573
18264	3.149	0.603	33.952	0.603
18364	3.133	0.614	33.543	0.614
18464	3.179	0.501	34.768	0.501
18564	3.184	0.517	34.904	0.517
18665	3.174	0.552	34.632	0.552
18765	3.169	0.563	34.496	0.563
18865	3.159	0.578	34.224	0.578
18965	3.149	0.603	33.952	0.603
19066	3.128	0.624	33.407	0.624
19166	3.174	0.491	34.632	0.491
19267	3.184	0.517	34.904	0.517
19367	3.179	0.552	34.768	0.552
19467	3.174	0.557	34.632	0.557
19568	3.164	0.583	34.36	0.583
19668	3.149	0.603	33.952	0.603
19768	3.133	0.629	33.543	0.629
19868	3.184	0.496	34.904	0.496
19968	3.189	0.517	35.04	0.517
20068	3.189	0.547	35.04	0.547
20169	3.184	0.563	34.904	0.563
20270	3.174	0.583	34.632	0.583
20370	3.154	0.598	34.088	0.598
20471	3.143	0.619	33.815	0.619
20571	3.194	0.501	35.176	0.501
20672	3.2	0.517	35.312	0.517
20772	3.189	0.552	35.04	0.552
20872	3.184	0.568	34.904	0.568
20972	3.174	0.583	34.632	0.583
21072	3.159	0.603	34.224	0.603
21172	3.143	0.624	33.815	0.624
21273	3.2	0.501	35.312	0.501
21374	3.2	0.517	35.312	0.517
21474	3.189	0.547	35.04	0.547
21575	3.184	0.563	34.904	0.563
21675	3.174	0.583	34.632	0.583
21775	3.164	0.608	34.36	0.608
21875	3.149	0.624	33.952	0.624
21975	3.2	0.491	35.312	0.491
22076	3.2	0.512	35.312	0.512
22176	3.2	0.552	35.312	0.552
22276	3.189	0.568	35.04	0.568
22377	3.174	0.583	34.632	0.583
22478	3.164	0.598	34.36	0.598
22578	3.143	0.629	33.815	0.629
22678	3.21	0.501	35.584	0.501
22778	3.21	0.517	35.584	0.517
22879	3.194	0.547	35.176	0.547
22979	3.189	0.563	35.04	0.563
23079	3.179	0.583	34.768	0.583
23180	3.169	0.603	34.496	0.603
23280	3.149	0.624	33.952	0.624
23380	3.2	0.491	35.312	0.491
23481	3.205	0.512	35.448	0.512
23581	3.205	0.547	35.448	0.547
23681	3.194	0.563	35.176	0.563
23781	3.184	0.583	34.904	0.583
23882	3.169	0.598	34.496	0.598
23983	3.149	0.629	33.952	0.629
24083	3.205	0.496	35.448	0.496
24183	3.21	0.517	35.584	0.517
24283	3.205	0.552	35.448	0.552
24384	3.194	0.563	35.176	0.563
24485	3.184	0.583	34.904	0.583
24585	3.174	0.608	34.632	0.608
24686	3.149	0.624	33.952	0.624
24786	3.22	0.491	35.857	0.491
24886	3.215	0.517	35.721	0.517
24987	3.194	0.552	35.176	0.552
25088	3.194	0.568	35.176	0.568
25188	3.189	0.578	35.04	0.578
25288	3.179	0.603	34.768	0.603
25388	3.154	0.557	34.088	0.557
25488	3.24	0.486	36.401	0.486
25588	3.225	0.501	35.993	0.501
25688	3.21	0.547	35.584	0.547
25788	3.2	0.563	35.312	0.563
25889	3.2	0.573	35.312	0.573
25989	3.184	0.608	34.904	0.608
26089	3.164	0.557	34.36	0.557
26190	3.251	0.496	36.673	0.496
26290	3.235	0.522	36.265	0.522
26390	3.215	0.552	35.721	0.552
26490	3.205	0.563	35.448	0.563
26590	3.2	0.578	35.312	0.578
26690	3.189	0.598	35.04	0.598
26790	3.174	0.557	34.632	0.557
26890	3.256	0.496	36.809	0.496
26990	3.235	0.517	36.265	0.517
27091	3.215	0.547	35.721	0.547
27191	3.205	0.557	35.448	0.557
27292	3.2	0.583	35.312	0.583
27393	3.194	0.603	35.176	0.603
27493	3.174	0.547	34.632	0.547
27595	3.24	0.496	36.401	0.496
27695	3.23	0.522	36.129	0.522
27796	3.21	0.552	35.584	0.552
27897	3.205	0.563	35.448	0.563
27998	3.2	0.583	35.312	0.583
28098	3.194	0.608	35.176	0.608
28198	3.184	0.527	34.904	0.527
28298	3.256	0.506	36.809	0.506
28398	3.24	0.522	36.401	0.522
28499	3.22	0.557	35.857	0.557
28599	3.21	0.563	35.584	0.563
28700	3.2	0.588	35.312	0.588
28800	3.194	0.608	35.176	0.608
28900	3.184	0.517	34.904	0.517
29000	3.256	0.496	36.809	0.496
29100	3.245	0.496	36.537	0.496
29200	3.245	0.496	36.537	0.496
29300	3.245	0.496	36.537	0.496
29400	3.24	0.501	36.401	0.501
29500	3.245	0.496	36.537	0.496
29600	3.245	0.496	36.537	0.496
29700	3.245	0.496	36.537	0.496
29800	3.24	0.496	36.401	0.496
29900	3.245	0.501	36.537	0.501
30000	3.245	0.496	36.537	0.496
30100	3.245	0.496	36.537	0.496
30200	3.245	0.496	36.537	0.496
30300	3.245	0.496	36.537	0.496
30400	3.245	0.486	36.537	0.486
30500	3.245	0.496	36.537	0.496
30600	3.245	0.491	36.537	0.491
30700	3.245	0.481	36.537	0.481
30800	3.245	0.496	36.537	0.496
30900	3.245	0.486	36.537	0.486
31000	3.245	0.491	36.537	0.491
31100	3.24	0.496	36.401	0.496
31200	3.245	0.496	36.537	0.496
31300	3.24	0.496	36.401	0.496
31400	3.245	0.491	36.537	0.491
31501	3.24	0.491	36.401	0.491
31602	3.245	0.496	36.537	0.496
31703	3.245	0.496	36.537	0.496
31803	3.245	0.496	36.537	0.496
31904	3.245	0.491	36.537	0.491
32004	3.245	0.496	36.537	0.496
32105	3.245	0.496	36.537	0.496
32206	3.245	0.496	36.537	0.496
32306	3.245	0.496	36.537	0.496
32406	3.24	0.501	36.401	0.501
32506	3.245	0.491	36.537	0.491
32606	3.245	0.496	36.537	0.496
32706	3.245	0.496	36.537	0.496
32807	3.245	0.491	36.537	0.491
32908	3.245	0.501	36.537	0.501
33009	3.245	0.496	36.537	0.496
33109	3.245	0.496	36.537	0.496
33209	3.245	0.496	36.537	0.496
33310	3.24	0.496	36.401	0.496
33410	3.245	0.496	36.537	0.496
33510	3.245	0.496	36.537	0.496
33610	3.245	0.491	36.537	0.491
33710	3.245	0.501	36.537	0.501
33811	3.245	0.496	36.537	0.496
33912	3.24	0.501	36.401	0.501
34013	3.245	0.501	36.537	0.501
