# Supplementary material for: Design and evaluation of a pneumatic actuation unit for a wasp-inspired self-propelled needle
Source: PLoS One. 2024 Jul 2;19(7):e0306411. doi: 10.1371/journal.pone.0306411 (PMC11218968; doi:10.1371/journal.pone.0306411)
Supplement: S1 Data — The S1 Data file contains the raw data sets of the phantom experiment. (ZIP) [file pone.0306411.s006.zip › S4_Data/speed experiments/i01/01_7.xlsx]

## Sheet: 22 11 04 11 42 41 i01
0	3.164	0.496	34.36	0.496
100	3.164	0.496	34.36	0.496
200	3.164	0.491	34.36	0.491
300	3.164	0.501	34.36	0.501
400	3.164	0.491	34.36	0.491
500	3.164	0.501	34.36	0.501
600	3.164	0.491	34.36	0.491
701	3.164	0.501	34.36	0.501
801	3.164	0.496	34.36	0.496
902	3.164	0.501	34.36	0.501
1003	3.164	0.491	34.36	0.491
1104	3.164	0.486	34.36	0.486
1205	3.164	0.501	34.36	0.501
1305	3.164	0.496	34.36	0.496
1405	3.164	0.491	34.36	0.491
1505	3.164	0.491	34.36	0.491
1606	3.164	0.501	34.36	0.501
1706	3.164	0.501	34.36	0.501
1806	3.164	0.496	34.36	0.496
1907	3.164	0.496	34.36	0.496
2008	3.164	0.491	34.36	0.491
2108	3.164	0.496	34.36	0.496
2208	3.164	0.501	34.36	0.501
2308	3.164	0.496	34.36	0.496
2408	3.164	0.496	34.36	0.496
2509	3.164	0.501	34.36	0.501
2609	3.164	0.501	34.36	0.501
2709	3.164	0.496	34.36	0.496
2809	3.164	0.496	34.36	0.496
2910	3.164	0.501	34.36	0.501
3010	3.164	0.501	34.36	0.501
3110	3.164	0.501	34.36	0.501
3211	3.164	0.501	34.36	0.501
3311	3.164	0.501	34.36	0.501
3412	3.164	0.501	34.36	0.501
3512	3.169	0.491	34.496	0.491
3612	3.164	0.501	34.36	0.501
3712	3.164	0.496	34.36	0.496
3813	3.164	0.496	34.36	0.496
3913	3.164	0.491	34.36	0.491
4013	3.164	0.491	34.36	0.491
4113	3.164	0.501	34.36	0.501
4213	3.164	0.496	34.36	0.496
4314	3.164	0.496	34.36	0.496
4414	3.164	0.491	34.36	0.491
4514	3.164	0.496	34.36	0.496
4614	3.164	0.486	34.36	0.486
4715	3.164	0.496	34.36	0.496
4815	3.164	0.501	34.36	0.501
4915	3.164	0.501	34.36	0.501
5015	3.164	0.496	34.36	0.496
5115	3.164	0.496	34.36	0.496
5216	3.164	0.496	34.36	0.496
5316	3.164	0.496	34.36	0.496
5416	3.169	0.496	34.496	0.496
5516	3.164	0.501	34.36	0.501
5616	3.164	0.501	34.36	0.501
5716	3.164	0.501	34.36	0.501
5816	3.164	0.501	34.36	0.501
5916	3.164	0.501	34.36	0.501
6017	3.164	0.496	34.36	0.496
6117	3.164	0.491	34.36	0.491
6217	3.164	0.496	34.36	0.496
6317	3.164	0.491	34.36	0.491
6418	3.164	0.496	34.36	0.496
6518	3.164	0.501	34.36	0.501
6618	3.164	0.496	34.36	0.496
6719	3.164	0.501	34.36	0.501
6819	3.169	0.496	34.496	0.496
6920	3.169	0.496	34.496	0.496
7021	3.169	0.501	34.496	0.501
7121	3.169	0.496	34.496	0.496
7221	3.169	0.501	34.496	0.501
7322	3.169	0.501	34.496	0.501
7423	3.169	0.496	34.496	0.496
7523	3.169	0.501	34.496	0.501
7623	3.159	0.522	34.224	0.522
7723	3.149	0.547	33.952	0.547
7823	3.133	0.557	33.543	0.557
7923	3.128	0.583	33.407	0.583
8023	3.113	0.598	32.999	0.598
8124	3.097	0.542	32.591	0.542
8224	3.189	0.496	35.04	0.496
8324	3.169	0.506	34.496	0.506
8424	3.164	0.552	34.36	0.552
8524	3.154	0.557	34.088	0.557
8624	3.143	0.583	33.815	0.583
8725	3.133	0.603	33.543	0.603
8825	3.113	0.537	32.999	0.537
8926	3.205	0.491	35.448	0.491
9026	3.179	0.522	34.768	0.522
9126	3.169	0.547	34.496	0.547
9226	3.159	0.563	34.224	0.563
9326	3.154	0.583	34.088	0.583
9426	3.143	0.603	33.815	0.603
9526	3.128	0.532	33.407	0.532
9626	3.21	0.501	35.584	0.501
9726	3.194	0.522	35.176	0.522
9827	3.174	0.542	34.632	0.542
9927	3.169	0.563	34.496	0.563
10027	3.159	0.583	34.224	0.583
10127	3.154	0.603	34.088	0.603
10227	3.133	0.527	33.543	0.527
10328	3.22	0.496	35.857	0.496
10429	3.194	0.527	35.176	0.527
10529	3.179	0.552	34.768	0.552
10631	3.174	0.568	34.632	0.568
10731	3.164	0.583	34.36	0.583
10832	3.154	0.608	34.088	0.608
10932	3.138	0.522	33.679	0.522
11033	3.23	0.506	36.129	0.506
11133	3.205	0.532	35.448	0.532
11233	3.194	0.557	35.176	0.557
11334	3.179	0.573	34.768	0.573
11434	3.169	0.583	34.496	0.583
11535	3.159	0.603	34.224	0.603
11636	3.149	0.517	33.952	0.517
11737	3.235	0.506	36.265	0.506
11837	3.21	0.537	35.584	0.537
11937	3.194	0.552	35.176	0.552
12037	3.184	0.568	34.904	0.568
12137	3.174	0.593	34.632	0.593
12237	3.159	0.608	34.224	0.608
12338	3.149	0.506	33.952	0.506
12440	3.245	0.506	36.537	0.506
12540	3.22	0.537	35.857	0.537
12641	3.2	0.557	35.312	0.557
12741	3.194	0.573	35.176	0.573
12841	3.184	0.583	34.904	0.583
12942	3.174	0.614	34.632	0.614
13042	3.164	0.506	34.36	0.506
13143	3.245	0.506	36.537	0.506
13243	3.225	0.537	35.993	0.537
13344	3.21	0.557	35.584	0.557
13445	3.194	0.573	35.176	0.573
13545	3.189	0.588	35.04	0.588
13646	3.179	0.614	34.768	0.614
13747	3.184	0.501	34.904	0.501
13847	3.24	0.517	36.401	0.517
13947	3.22	0.532	35.857	0.532
14048	3.21	0.557	35.584	0.557
14149	3.194	0.578	35.176	0.578
14249	3.184	0.598	34.904	0.598
14349	3.179	0.619	34.768	0.619
14450	3.189	0.501	35.04	0.501
14551	3.235	0.512	36.265	0.512
14652	3.225	0.537	35.993	0.537
14752	3.21	0.557	35.584	0.557
14853	3.2	0.578	35.312	0.578
14953	3.189	0.593	35.04	0.593
15054	3.179	0.614	34.768	0.614
15154	3.194	0.496	35.176	0.496
15254	3.251	0.506	36.673	0.506
15355	3.23	0.537	36.129	0.537
15455	3.215	0.552	35.721	0.552
15555	3.205	0.563	35.448	0.563
15655	3.194	0.598	35.176	0.598
15755	3.179	0.614	34.768	0.614
15855	3.2	0.501	35.312	0.501
15956	3.256	0.512	36.809	0.512
16057	3.235	0.542	36.265	0.542
16157	3.225	0.557	35.993	0.557
16257	3.215	0.578	35.721	0.578
16357	3.2	0.593	35.312	0.593
16457	3.189	0.624	35.04	0.624
16557	3.21	0.501	35.584	0.501
16657	3.261	0.512	36.945	0.512
16757	3.24	0.542	36.401	0.542
16857	3.23	0.557	36.129	0.557
16957	3.22	0.583	35.857	0.583
17057	3.21	0.598	35.584	0.598
17158	3.194	0.619	35.176	0.619
17259	3.22	0.496	35.857	0.496
17359	3.266	0.517	37.081	0.517
17459	3.245	0.542	36.537	0.542
17559	3.23	0.557	36.129	0.557
17659	3.225	0.578	35.993	0.578
17759	3.21	0.598	35.584	0.598
17859	3.2	0.619	35.312	0.619
17959	3.225	0.491	35.993	0.491
18059	3.271	0.512	37.217	0.512
18159	3.251	0.542	36.673	0.542
18259	3.24	0.557	36.401	0.557
18359	3.23	0.573	36.129	0.573
18459	3.215	0.603	35.721	0.603
18559	3.205	0.624	35.448	0.624
18659	3.23	0.501	36.129	0.501
18759	3.266	0.512	37.081	0.512
18859	3.256	0.542	36.809	0.542
18959	3.24	0.563	36.401	0.563
19059	3.235	0.578	36.265	0.578
19159	3.22	0.603	35.857	0.603
19259	3.21	0.614	35.584	0.614
19359	3.24	0.481	36.401	0.481
19460	3.261	0.506	36.945	0.506
19560	3.251	0.542	36.673	0.542
19660	3.245	0.557	36.537	0.557
19761	3.235	0.573	36.265	0.573
19861	3.225	0.598	35.993	0.598
19961	3.21	0.619	35.584	0.619
20061	3.24	0.496	36.401	0.496
20162	3.266	0.512	37.081	0.512
20262	3.256	0.547	36.809	0.547
20362	3.245	0.557	36.537	0.557
20462	3.24	0.578	36.401	0.578
20562	3.225	0.598	35.993	0.598
20663	3.21	0.608	35.584	0.608
20764	3.251	0.491	36.673	0.491
20865	3.271	0.512	37.217	0.512
20965	3.256	0.542	36.809	0.542
21066	3.251	0.557	36.673	0.557
21167	3.24	0.568	36.401	0.568
21267	3.23	0.598	36.129	0.598
21367	3.21	0.619	35.584	0.619
21467	3.251	0.496	36.673	0.496
21567	3.276	0.501	37.353	0.501
21667	3.261	0.547	36.945	0.547
21768	3.256	0.547	36.809	0.547
21870	3.245	0.578	36.537	0.578
21971	3.23	0.598	36.129	0.598
22072	3.215	0.619	35.721	0.619
22172	3.256	0.491	36.809	0.491
22272	3.276	0.517	37.353	0.517
22372	3.266	0.547	37.081	0.547
22473	3.261	0.557	36.945	0.557
22574	3.245	0.583	36.537	0.583
22675	3.235	0.603	36.265	0.603
22775	3.22	0.624	35.857	0.624
22876	3.261	0.496	36.945	0.496
22976	3.276	0.501	37.353	0.501
23076	3.266	0.547	37.081	0.547
23177	3.261	0.557	36.945	0.557
23277	3.256	0.578	36.809	0.578
23378	3.24	0.598	36.401	0.598
23478	3.225	0.619	35.993	0.619
23579	3.271	0.496	37.217	0.496
23679	3.276	0.517	37.353	0.517
23779	3.276	0.547	37.353	0.547
23880	3.266	0.557	37.081	0.557
23981	3.261	0.578	36.945	0.578
24081	3.251	0.593	36.673	0.593
24181	3.23	0.619	36.129	0.619
24282	3.281	0.496	37.49	0.496
24382	3.281	0.512	37.49	0.512
24482	3.281	0.547	37.49	0.547
24582	3.271	0.563	37.217	0.563
24682	3.266	0.578	37.081	0.578
24783	3.256	0.598	36.809	0.598
24883	3.235	0.619	36.265	0.619
24983	3.281	0.486	37.49	0.486
25083	3.286	0.512	37.626	0.512
25183	3.281	0.547	37.49	0.547
25283	3.271	0.563	37.217	0.563
25384	3.266	0.578	37.081	0.578
25486	3.256	0.598	36.809	0.598
25587	3.245	0.619	36.537	0.619
25688	3.297	0.491	37.898	0.491
25789	3.291	0.517	37.762	0.517
25889	3.286	0.552	37.626	0.552
25989	3.276	0.563	37.353	0.563
26089	3.271	0.578	37.217	0.578
26189	3.261	0.603	36.945	0.603
26289	3.24	0.619	36.401	0.619
26389	3.307	0.486	38.17	0.486
26489	3.297	0.512	37.898	0.512
26590	3.286	0.542	37.626	0.542
26690	3.281	0.563	37.49	0.563
26791	3.276	0.573	37.353	0.573
26892	3.266	0.598	37.081	0.598
26993	3.251	0.624	36.673	0.624
27093	3.307	0.491	38.17	0.491
27193	3.302	0.512	38.034	0.512
27293	3.291	0.542	37.762	0.542
27394	3.291	0.563	37.762	0.563
27494	3.281	0.583	37.49	0.583
27595	3.271	0.603	37.217	0.603
27696	3.256	0.619	36.809	0.619
27796	3.317	0.496	38.442	0.496
27896	3.307	0.506	38.17	0.506
27997	3.297	0.547	37.898	0.547
28098	3.291	0.557	37.762	0.557
28199	3.286	0.578	37.626	0.578
28299	3.281	0.603	37.49	0.603
28399	3.256	0.619	36.809	0.619
28499	3.317	0.491	38.442	0.491
28600	3.337	0.486	38.986	0.486
28701	3.337	0.496	38.986	0.496
28802	3.337	0.491	38.986	0.491
28902	3.337	0.491	38.986	0.491
29002	3.337	0.496	38.986	0.496
29103	3.337	0.496	38.986	0.496
29203	3.337	0.496	38.986	0.496
29304	3.337	0.496	38.986	0.496
29405	3.337	0.486	38.986	0.486
29506	3.337	0.491	38.986	0.491
29606	3.337	0.496	38.986	0.496
29706	3.337	0.496	38.986	0.496
29807	3.337	0.496	38.986	0.496
29908	3.337	0.496	38.986	0.496
30008	3.337	0.491	38.986	0.491
30108	3.337	0.491	38.986	0.491
30209	3.337	0.491	38.986	0.491
30309	3.337	0.496	38.986	0.496
30409	3.337	0.496	38.986	0.496
