# Supplementary material for: Design and evaluation of a pneumatic actuation unit for a wasp-inspired self-propelled needle
Source: PLoS One. 2024 Jul 2;19(7):e0306411. doi: 10.1371/journal.pone.0306411 (PMC11218968; doi:10.1371/journal.pone.0306411)
Supplement: S1 Data — The S1 Data file contains the raw data sets of the phantom experiment. (ZIP) [file pone.0306411.s006.zip › S4_Data/speed experiments/i01/01_8.xlsx]

## Sheet: 22 11 04 11 50 26 i01
0	3.143	0.496	33.815	0.496
100	3.143	0.501	33.815	0.501
200	3.143	0.496	33.815	0.496
300	3.143	0.501	33.815	0.501
401	3.143	0.496	33.815	0.496
503	3.143	0.491	33.815	0.491
603	3.143	0.501	33.815	0.501
703	3.143	0.501	33.815	0.501
803	3.143	0.501	33.815	0.501
903	3.143	0.501	33.815	0.501
1003	3.143	0.501	33.815	0.501
1104	3.143	0.501	33.815	0.501
1204	3.143	0.501	33.815	0.501
1305	3.143	0.501	33.815	0.501
1405	3.143	0.501	33.815	0.501
1506	3.143	0.501	33.815	0.501
1606	3.143	0.501	33.815	0.501
1706	3.143	0.496	33.815	0.496
1806	3.143	0.486	33.815	0.486
1907	3.123	0.501	33.271	0.501
2007	3.143	0.501	33.815	0.501
2107	3.143	0.496	33.815	0.496
2208	3.143	0.496	33.815	0.496
2308	3.143	0.496	33.815	0.496
2409	3.143	0.496	33.815	0.496
2509	3.143	0.501	33.815	0.501
2609	3.143	0.501	33.815	0.501
2709	3.143	0.501	33.815	0.501
2810	3.143	0.506	33.815	0.506
2910	3.143	0.491	33.815	0.491
3010	3.143	0.496	33.815	0.496
3110	3.143	0.501	33.815	0.501
3211	3.143	0.496	33.815	0.496
3312	3.143	0.501	33.815	0.501
3412	3.143	0.501	33.815	0.501
3512	3.143	0.496	33.815	0.496
3612	3.143	0.496	33.815	0.496
3712	3.143	0.501	33.815	0.501
3812	3.143	0.496	33.815	0.496
3912	3.143	0.501	33.815	0.501
4012	3.143	0.496	33.815	0.496
4112	3.143	0.496	33.815	0.496
4213	3.143	0.501	33.815	0.501
4313	3.143	0.496	33.815	0.496
4414	3.143	0.496	33.815	0.496
4514	3.143	0.496	33.815	0.496
4614	3.143	0.501	33.815	0.501
4714	3.149	0.496	33.952	0.496
4814	3.123	0.501	33.271	0.501
4914	3.143	0.496	33.815	0.496
5014	3.143	0.501	33.815	0.501
5115	3.143	0.501	33.815	0.501
5215	3.143	0.501	33.815	0.501
5315	3.143	0.501	33.815	0.501
5416	3.143	0.496	33.815	0.496
5517	3.143	0.496	33.815	0.496
5617	3.143	0.496	33.815	0.496
5717	3.143	0.496	33.815	0.496
5817	3.143	0.501	33.815	0.501
5917	3.143	0.501	33.815	0.501
6017	3.143	0.501	33.815	0.501
6117	3.143	0.496	33.815	0.496
6217	3.143	0.501	33.815	0.501
6317	3.143	0.501	33.815	0.501
6417	3.143	0.501	33.815	0.501
6518	3.143	0.496	33.815	0.496
6618	3.143	0.496	33.815	0.496
6719	3.143	0.501	33.815	0.501
6819	3.143	0.496	33.815	0.496
6919	3.143	0.501	33.815	0.501
7019	3.143	0.501	33.815	0.501
7119	3.143	0.496	33.815	0.496
7219	3.143	0.501	33.815	0.501
7319	3.143	0.496	33.815	0.496
7419	3.143	0.491	33.815	0.491
7520	3.143	0.501	33.815	0.501
7621	3.143	0.496	33.815	0.496
7721	3.143	0.501	33.815	0.501
7822	3.143	0.501	33.815	0.501
7922	3.143	0.496	33.815	0.496
8022	3.143	0.496	33.815	0.496
8122	3.143	0.501	33.815	0.501
8222	3.143	0.496	33.815	0.496
8322	3.143	0.496	33.815	0.496
8422	3.143	0.496	33.815	0.496
8522	3.123	0.522	33.271	0.522
8623	3.113	0.557	32.999	0.557
8723	3.097	0.563	32.591	0.563
8823	3.097	0.583	32.591	0.583
8923	3.087	0.603	32.319	0.603
9023	3.067	0.624	31.774	0.624
9124	3.113	0.491	32.999	0.491
9224	3.164	0.517	34.36	0.517
9324	3.138	0.552	33.679	0.552
9425	3.133	0.563	33.543	0.563
9526	3.123	0.578	33.271	0.578
9627	3.113	0.603	32.999	0.603
9727	3.087	0.624	32.319	0.624
9827	3.154	0.501	34.088	0.501
9927	3.169	0.517	34.496	0.517
10028	3.169	0.552	34.496	0.552
10128	3.154	0.563	34.088	0.563
10228	3.143	0.578	33.815	0.578
10328	3.138	0.603	33.679	0.603
10428	3.113	0.624	32.999	0.624
10529	3.164	0.496	34.36	0.496
10629	3.174	0.517	34.632	0.517
10730	3.174	0.547	34.632	0.547
10830	3.169	0.563	34.496	0.563
10931	3.149	0.573	33.952	0.573
11032	3.149	0.608	33.952	0.608
11132	3.123	0.624	33.271	0.624
11232	3.194	0.491	35.176	0.491
11333	3.184	0.517	34.904	0.517
11433	3.179	0.547	34.768	0.547
11533	3.174	0.563	34.632	0.563
11633	3.174	0.578	34.632	0.578
11733	3.159	0.603	34.224	0.603
11833	3.128	0.624	33.407	0.624
11933	3.205	0.496	35.448	0.496
12033	3.2	0.522	35.312	0.522
12133	3.194	0.557	35.176	0.557
12233	3.189	0.563	35.04	0.563
12333	3.184	0.583	34.904	0.583
12433	3.174	0.603	34.632	0.603
12534	3.143	0.629	33.815	0.629
12634	3.21	0.496	35.584	0.496
12734	3.194	0.522	35.176	0.522
12834	3.21	0.547	35.584	0.547
12934	3.194	0.563	35.176	0.563
13034	3.189	0.578	35.04	0.578
13135	3.179	0.598	34.768	0.598
13235	3.149	0.629	33.952	0.629
13336	3.22	0.491	35.857	0.491
13437	3.2	0.522	35.312	0.522
13537	3.205	0.542	35.448	0.542
13638	3.205	0.568	35.448	0.568
13738	3.2	0.583	35.312	0.583
13838	3.189	0.603	35.04	0.603
13939	3.143	0.624	33.815	0.624
14039	3.22	0.496	35.857	0.496
14139	3.21	0.517	35.584	0.517
14239	3.21	0.542	35.584	0.542
14339	3.205	0.563	35.448	0.563
14439	3.205	0.583	35.448	0.583
14539	3.2	0.603	35.312	0.603
14640	3.159	0.634	34.224	0.634
14741	3.251	0.501	36.673	0.501
14842	3.23	0.506	36.129	0.506
14942	3.225	0.547	35.993	0.547
15043	3.21	0.563	35.584	0.563
15144	3.21	0.588	35.584	0.588
15244	3.205	0.608	35.448	0.608
15344	3.174	0.629	34.632	0.629
15444	3.261	0.491	36.945	0.491
15544	3.23	0.517	36.129	0.517
15644	3.23	0.552	36.129	0.552
15745	3.225	0.568	35.993	0.568
15846	3.215	0.583	35.721	0.583
15946	3.205	0.598	35.448	0.598
16047	3.174	0.624	34.632	0.624
16148	3.271	0.501	37.217	0.501
16248	3.245	0.512	36.537	0.512
16348	3.24	0.557	36.401	0.557
16448	3.235	0.568	36.265	0.568
16548	3.225	0.583	35.993	0.583
16648	3.215	0.603	35.721	0.603
16749	3.184	0.624	34.904	0.624
16849	3.276	0.496	37.353	0.496
16949	3.256	0.522	36.809	0.522
17049	3.245	0.552	36.537	0.552
17149	3.235	0.563	36.265	0.563
17250	3.235	0.583	36.265	0.583
17351	3.225	0.608	35.993	0.608
17451	3.205	0.629	35.448	0.629
17552	3.271	0.496	37.217	0.496
17652	3.256	0.517	36.809	0.517
17752	3.251	0.557	36.673	0.557
17852	3.24	0.568	36.401	0.568
17952	3.235	0.583	36.265	0.583
18052	3.225	0.608	35.993	0.608
18154	3.205	0.624	35.448	0.624
18255	3.286	0.491	37.626	0.491
18356	3.271	0.517	37.217	0.517
18457	3.261	0.552	36.945	0.552
18558	3.245	0.563	36.537	0.563
18658	3.24	0.578	36.401	0.578
18758	3.23	0.603	36.129	0.603
18858	3.205	0.557	35.448	0.557
18958	3.291	0.496	37.762	0.496
19058	3.271	0.506	37.217	0.506
19158	3.261	0.547	36.945	0.547
19258	3.251	0.573	36.673	0.573
19358	3.24	0.588	36.401	0.588
19458	3.235	0.608	36.265	0.608
19558	3.2	0.557	35.312	0.557
19658	3.291	0.496	37.762	0.496
19758	3.281	0.517	37.49	0.517
19858	3.276	0.552	37.353	0.552
19959	3.266	0.563	37.081	0.563
20059	3.251	0.583	36.673	0.583
20160	3.24	0.608	36.401	0.608
20260	3.215	0.557	35.721	0.557
20361	3.307	0.491	38.17	0.491
20461	3.291	0.522	37.762	0.522
20562	3.276	0.552	37.353	0.552
20662	3.271	0.573	37.217	0.573
20763	3.266	0.583	37.081	0.583
20863	3.251	0.619	36.673	0.619
20963	3.225	0.537	35.993	0.537
21063	3.307	0.501	38.17	0.501
21163	3.286	0.522	37.626	0.522
21264	3.281	0.563	37.49	0.563
21364	3.276	0.568	37.353	0.568
21464	3.271	0.593	37.217	0.593
21565	3.256	0.608	36.809	0.608
21666	3.235	0.537	36.265	0.537
21767	3.312	0.506	38.306	0.506
21867	3.291	0.532	37.762	0.532
21967	3.281	0.557	37.49	0.557
22068	3.276	0.568	37.353	0.568
22168	3.271	0.598	37.217	0.598
22269	3.266	0.619	37.081	0.619
22369	3.24	0.527	36.401	0.527
22470	3.322	0.506	38.578	0.506
22570	3.302	0.532	38.034	0.532
22671	3.286	0.557	37.626	0.557
22771	3.276	0.573	37.353	0.573
22872	3.271	0.593	37.217	0.593
22972	3.266	0.614	37.081	0.614
23072	3.24	0.517	36.401	0.517
23173	3.322	0.506	38.578	0.506
23273	3.297	0.542	37.898	0.542
23374	3.291	0.557	37.762	0.557
23474	3.276	0.578	37.353	0.578
23574	3.271	0.598	37.217	0.598
23674	3.266	0.619	37.081	0.619
23774	3.245	0.522	36.537	0.522
23874	3.332	0.506	38.85	0.506
23974	3.307	0.537	38.17	0.537
24074	3.291	0.557	37.762	0.557
24174	3.281	0.578	37.49	0.578
24274	3.276	0.598	37.353	0.598
24374	3.266	0.624	37.081	0.624
24474	3.245	0.522	36.537	0.522
24574	3.327	0.512	38.714	0.512
24674	3.307	0.537	38.17	0.537
24774	3.291	0.557	37.762	0.557
24874	3.286	0.578	37.626	0.578
24974	3.276	0.593	37.353	0.593
25074	3.266	0.619	37.081	0.619
25174	3.245	0.517	36.537	0.517
25274	3.337	0.512	38.986	0.512
25374	3.317	0.537	38.442	0.537
25474	3.307	0.563	38.17	0.563
25574	3.291	0.573	37.762	0.573
25674	3.276	0.593	37.353	0.593
25774	3.271	0.614	37.217	0.614
25874	3.256	0.517	36.809	0.517
25974	3.353	0.506	39.395	0.506
26074	3.327	0.537	38.714	0.537
26174	3.317	0.542	38.442	0.542
26274	3.307	0.573	38.17	0.573
26374	3.297	0.588	37.898	0.588
26474	3.276	0.619	37.353	0.619
26574	3.271	0.517	37.217	0.517
26674	3.353	0.512	39.395	0.512
26774	3.327	0.542	38.714	0.542
26874	3.317	0.563	38.442	0.563
26975	3.307	0.573	38.17	0.573
27076	3.291	0.593	37.762	0.593
27176	3.281	0.619	37.49	0.619
27277	3.276	0.517	37.353	0.517
27378	3.348	0.512	39.259	0.512
27478	3.327	0.537	38.714	0.537
27579	3.317	0.557	38.442	0.557
27679	3.307	0.578	38.17	0.578
27779	3.297	0.593	37.898	0.593
27880	3.281	0.619	37.49	0.619
27980	3.276	0.512	37.353	0.512
28081	3.353	0.506	39.395	0.506
28182	3.327	0.542	38.714	0.542
28282	3.317	0.557	38.442	0.557
28382	3.312	0.568	38.306	0.568
28482	3.302	0.598	38.034	0.598
28582	3.291	0.619	37.762	0.619
28682	3.281	0.506	37.49	0.506
28782	3.363	0.512	39.667	0.512
28882	3.337	0.537	38.986	0.537
28982	3.327	0.563	38.714	0.563
29082	3.317	0.578	38.442	0.578
29182	3.307	0.598	38.17	0.598
29282	3.297	0.624	37.898	0.624
29382	3.291	0.506	37.762	0.506
29482	3.383	0.496	40.211	0.496
29583	3.383	0.496	40.211	0.496
29683	3.378	0.496	40.075	0.496
29784	3.378	0.496	40.075	0.496
29884	3.378	0.496	40.075	0.496
29984	3.378	0.491	40.075	0.491
30084	3.383	0.496	40.211	0.496
30184	3.378	0.491	40.075	0.491
30284	3.378	0.491	40.075	0.491
30384	3.378	0.501	40.075	0.501
30484	3.383	0.496	40.211	0.496
30584	3.378	0.496	40.075	0.496
30684	3.383	0.496	40.211	0.496
30784	3.378	0.496	40.075	0.496
30884	3.378	0.496	40.075	0.496
30984	3.378	0.496	40.075	0.496
31084	3.378	0.501	40.075	0.501
31184	3.383	0.491	40.211	0.491
31284	3.378	0.491	40.075	0.491
31384	3.378	0.496	40.075	0.496
31484	3.378	0.501	40.075	0.501
31584	3.378	0.501	40.075	0.501
31684	3.378	0.496	40.075	0.496
31784	3.378	0.501	40.075	0.501
31884	3.378	0.496	40.075	0.496
31993	3.378	0.496	40.075	0.496
32093	3.378	0.496	40.075	0.496
32193	3.378	0.496	40.075	0.496
32293	3.378	0.501	40.075	0.501
32393	3.378	0.496	40.075	0.496
32493	3.378	0.501	40.075	0.501
32593	3.378	0.496	40.075	0.496
32693	3.378	0.496	40.075	0.496
32793	3.378	0.496	40.075	0.496
32893	3.378	0.496	40.075	0.496
32993	3.378	0.496	40.075	0.496
33093	3.378	0.491	40.075	0.491
33194	3.378	0.496	40.075	0.496
33294	3.378	0.496	40.075	0.496
33394	3.378	0.501	40.075	0.501
33494	3.378	0.496	40.075	0.496
33594	3.378	0.501	40.075	0.501
33695	3.378	0.496	40.075	0.496
33795	3.378	0.491	40.075	0.491
33895	3.378	0.501	40.075	0.501
33996	3.378	0.496	40.075	0.496
34096	3.383	0.501	40.211	0.501
34197	3.378	0.501	40.075	0.501
34297	3.378	0.496	40.075	0.496
34398	3.378	0.496	40.075	0.496
34499	3.378	0.501	40.075	0.501
