# Supplementary material for: Design and evaluation of a pneumatic actuation unit for a wasp-inspired self-propelled needle
Source: PLoS One. 2024 Jul 2;19(7):e0306411. doi: 10.1371/journal.pone.0306411 (PMC11218968; doi:10.1371/journal.pone.0306411)
Supplement: S1 Data — The S1 Data file contains the raw data sets of the phantom experiment. (ZIP) [file pone.0306411.s006.zip › S4_Data/speed experiments/i01/01_9.xlsx]

## Sheet: 22 11 04 12 09 35 i01
0	3.174	0.501	34.632	0.501
100	3.174	0.501	34.632	0.501
201	3.174	0.496	34.632	0.496
302	3.174	0.506	34.632	0.506
402	3.174	0.512	34.632	0.512
503	3.179	0.501	34.768	0.501
603	3.174	0.501	34.632	0.501
703	3.174	0.501	34.632	0.501
803	3.174	0.506	34.632	0.506
903	3.174	0.506	34.632	0.506
1003	3.174	0.506	34.632	0.506
1103	3.174	0.506	34.632	0.506
1203	3.174	0.501	34.632	0.501
1303	3.174	0.496	34.632	0.496
1404	3.174	0.501	34.632	0.501
1505	3.174	0.501	34.632	0.501
1605	3.174	0.501	34.632	0.501
1705	3.174	0.506	34.632	0.506
1806	3.174	0.506	34.632	0.506
1906	3.174	0.501	34.632	0.501
2006	3.174	0.506	34.632	0.506
2106	3.174	0.501	34.632	0.501
2207	3.174	0.496	34.632	0.496
2307	3.174	0.506	34.632	0.506
2407	3.174	0.501	34.632	0.501
2507	3.174	0.501	34.632	0.501
2607	3.174	0.506	34.632	0.506
2707	3.174	0.501	34.632	0.501
2807	3.174	0.501	34.632	0.501
2908	3.174	0.506	34.632	0.506
3009	3.174	0.501	34.632	0.501
3109	3.174	0.496	34.632	0.496
3209	3.174	0.506	34.632	0.506
3309	3.174	0.501	34.632	0.501
3410	3.174	0.506	34.632	0.506
3510	3.174	0.506	34.632	0.506
3610	3.174	0.506	34.632	0.506
3711	3.174	0.501	34.632	0.501
3812	3.174	0.501	34.632	0.501
3914	3.174	0.506	34.632	0.506
4015	3.174	0.501	34.632	0.501
4115	3.174	0.501	34.632	0.501
4215	3.174	0.506	34.632	0.506
4316	3.174	0.501	34.632	0.501
4416	3.174	0.506	34.632	0.506
4516	3.174	0.506	34.632	0.506
4617	3.174	0.496	34.632	0.496
4717	3.174	0.506	34.632	0.506
4817	3.174	0.506	34.632	0.506
4917	3.174	0.506	34.632	0.506
5017	3.174	0.501	34.632	0.501
5117	3.174	0.501	34.632	0.501
5217	3.174	0.501	34.632	0.501
5318	3.174	0.506	34.632	0.506
5419	3.174	0.506	34.632	0.506
5520	3.174	0.506	34.632	0.506
5620	3.174	0.501	34.632	0.501
5720	3.174	0.501	34.632	0.501
5820	3.174	0.501	34.632	0.501
5921	3.174	0.506	34.632	0.506
6022	3.174	0.506	34.632	0.506
6122	3.174	0.501	34.632	0.501
6222	3.159	0.501	34.224	0.501
6322	3.174	0.501	34.632	0.501
6422	3.174	0.501	34.632	0.501
6522	3.174	0.506	34.632	0.506
6622	3.174	0.501	34.632	0.501
6722	3.174	0.501	34.632	0.501
6822	3.174	0.496	34.632	0.496
6922	3.174	0.501	34.632	0.501
7022	3.174	0.501	34.632	0.501
7122	3.174	0.506	34.632	0.506
7222	3.174	0.501	34.632	0.501
7322	3.179	0.501	34.768	0.501
7422	3.154	0.501	34.088	0.501
7523	3.174	0.501	34.632	0.501
7623	3.174	0.506	34.632	0.506
7723	3.174	0.501	34.632	0.501
7823	3.174	0.506	34.632	0.506
7923	3.174	0.501	34.632	0.501
8023	3.174	0.496	34.632	0.496
8123	3.143	0.506	33.815	0.506
8224	3.174	0.501	34.632	0.501
8325	3.174	0.501	34.632	0.501
8425	3.174	0.506	34.632	0.506
8525	3.174	0.506	34.632	0.506
8625	3.174	0.501	34.632	0.501
8725	3.174	0.501	34.632	0.501
8825	3.174	0.501	34.632	0.501
8926	3.174	0.506	34.632	0.506
9026	3.174	0.501	34.632	0.501
9127	3.174	0.501	34.632	0.501
9227	3.174	0.506	34.632	0.506
9327	3.174	0.501	34.632	0.501
9427	3.174	0.501	34.632	0.501
9527	3.169	0.522	34.496	0.522
9627	3.169	0.552	34.496	0.552
9727	3.169	0.563	34.496	0.563
9827	3.159	0.578	34.224	0.578
9927	3.149	0.608	33.952	0.608
10027	3.138	0.624	33.679	0.624
10127	3.149	0.501	33.952	0.501
10227	3.21	0.517	35.584	0.517
10327	3.184	0.547	34.904	0.547
10427	3.179	0.563	34.768	0.563
10527	3.169	0.583	34.496	0.583
10628	3.159	0.603	34.224	0.603
10728	3.154	0.629	34.088	0.629
10829	3.194	0.506	35.176	0.506
10929	3.189	0.522	35.04	0.522
11029	3.174	0.552	34.632	0.552
11130	3.174	0.563	34.632	0.563
11230	3.169	0.588	34.496	0.588
11331	3.164	0.598	34.36	0.598
11432	3.154	0.624	34.088	0.624
11532	3.2	0.501	35.312	0.501
11633	3.189	0.522	35.04	0.522
11734	3.174	0.557	34.632	0.557
11834	3.174	0.563	34.632	0.563
11934	3.174	0.583	34.632	0.583
12034	3.164	0.608	34.36	0.608
12134	3.154	0.629	34.088	0.629
12234	3.2	0.491	35.312	0.491
12334	3.194	0.522	35.176	0.522
12434	3.184	0.552	34.904	0.552
12535	3.179	0.557	34.768	0.557
12636	3.174	0.583	34.632	0.583
12736	3.169	0.608	34.496	0.608
12837	3.159	0.624	34.224	0.624
12937	3.205	0.496	35.448	0.496
13037	3.21	0.517	35.584	0.517
13137	3.194	0.547	35.176	0.547
13237	3.184	0.563	34.904	0.563
13337	3.179	0.583	34.768	0.583
13437	3.169	0.608	34.496	0.608
13538	3.159	0.629	34.224	0.629
13639	3.194	0.501	35.176	0.501
13740	3.225	0.517	35.993	0.517
13841	3.21	0.547	35.584	0.547
13941	3.2	0.573	35.312	0.573
14042	3.189	0.583	35.04	0.583
14142	3.179	0.603	34.768	0.603
14242	3.164	0.624	34.36	0.624
14343	3.21	0.501	35.584	0.501
14444	3.225	0.517	35.993	0.517
14545	3.21	0.552	35.584	0.552
14645	3.21	0.568	35.584	0.568
14745	3.194	0.583	35.176	0.583
14845	3.184	0.603	34.904	0.603
14946	3.174	0.624	34.632	0.624
15046	3.225	0.501	35.993	0.501
15147	3.235	0.522	36.265	0.522
15247	3.22	0.552	35.857	0.552
15348	3.215	0.568	35.721	0.568
15448	3.205	0.578	35.448	0.578
15549	3.194	0.614	35.176	0.614
15650	3.174	0.629	34.632	0.629
15751	3.235	0.501	36.265	0.501
15851	3.245	0.522	36.537	0.522
15951	3.24	0.552	36.401	0.552
16052	3.225	0.563	35.993	0.563
16152	3.22	0.578	35.857	0.578
16252	3.2	0.603	35.312	0.603
16352	3.184	0.624	34.904	0.624
16452	3.235	0.501	36.265	0.501
16552	3.245	0.522	36.537	0.522
16652	3.24	0.557	36.401	0.557
16753	3.235	0.568	36.265	0.568
16854	3.23	0.583	36.129	0.583
16954	3.215	0.608	35.721	0.608
17054	3.194	0.629	35.176	0.629
17154	3.266	0.496	37.081	0.496
17255	3.256	0.512	36.809	0.512
17356	3.251	0.557	36.673	0.557
17456	3.251	0.563	36.673	0.563
17557	3.245	0.588	36.537	0.588
17657	3.23	0.608	36.129	0.608
17757	3.21	0.629	35.584	0.629
17857	3.276	0.496	37.353	0.496
17957	3.261	0.517	36.945	0.517
18057	3.256	0.552	36.809	0.552
18157	3.256	0.563	36.809	0.563
18257	3.251	0.588	36.673	0.588
18357	3.235	0.619	36.265	0.619
18458	3.22	0.629	35.857	0.629
18559	3.297	0.501	37.898	0.501
18659	3.266	0.517	37.081	0.517
18760	3.261	0.552	36.945	0.552
18860	3.256	0.568	36.809	0.568
18961	3.256	0.588	36.809	0.588
19062	3.24	0.608	36.401	0.608
19162	3.22	0.624	35.857	0.624
19263	3.302	0.491	38.034	0.491
19363	3.286	0.517	37.626	0.517
19463	3.266	0.552	37.081	0.552
19564	3.266	0.563	37.081	0.563
19665	3.261	0.588	36.945	0.588
19765	3.251	0.603	36.673	0.603
19865	3.235	0.624	36.265	0.624
19965	3.307	0.501	38.17	0.501
20066	3.291	0.522	37.762	0.522
20166	3.276	0.552	37.353	0.552
20266	3.271	0.568	37.217	0.568
20366	3.266	0.588	37.081	0.588
20466	3.256	0.608	36.809	0.608
20567	3.235	0.624	36.265	0.624
20667	3.312	0.496	38.306	0.496
20768	3.291	0.517	37.762	0.517
20869	3.291	0.557	37.762	0.557
20970	3.276	0.573	37.353	0.573
21070	3.271	0.583	37.217	0.583
21170	3.266	0.608	37.081	0.608
21270	3.251	0.634	36.673	0.634
21370	3.312	0.496	38.306	0.496
21471	3.297	0.522	37.898	0.522
21572	3.291	0.557	37.762	0.557
21672	3.276	0.568	37.353	0.568
21773	3.271	0.588	37.217	0.588
21874	3.266	0.614	37.081	0.614
21974	3.256	0.629	36.809	0.629
22075	3.312	0.501	38.306	0.501
22175	3.302	0.522	38.034	0.522
22275	3.302	0.547	38.034	0.547
22375	3.286	0.568	37.626	0.568
22475	3.276	0.583	37.353	0.583
22575	3.266	0.608	37.081	0.608
22675	3.256	0.624	36.809	0.624
22775	3.317	0.491	38.442	0.491
22875	3.307	0.522	38.17	0.522
22975	3.302	0.552	38.034	0.552
23075	3.297	0.563	37.898	0.563
23175	3.281	0.588	37.49	0.588
23276	3.276	0.614	37.353	0.614
23377	3.256	0.588	36.809	0.588
23477	3.322	0.491	38.578	0.491
23577	3.307	0.517	38.17	0.517
23677	3.307	0.552	38.17	0.552
23778	3.297	0.568	37.898	0.568
23879	3.291	0.583	37.762	0.583
23980	3.276	0.614	37.353	0.614
24080	3.261	0.563	36.945	0.563
24181	3.342	0.501	39.122	0.501
24281	3.312	0.522	38.306	0.522
24381	3.307	0.552	38.17	0.552
24481	3.302	0.573	38.034	0.573
24582	3.297	0.588	37.898	0.588
24682	3.286	0.614	37.626	0.614
24782	3.271	0.563	37.217	0.563
24883	3.342	0.501	39.122	0.501
24983	3.317	0.527	38.442	0.527
25083	3.312	0.557	38.306	0.557
25183	3.307	0.573	38.17	0.573
25284	3.297	0.588	37.898	0.588
25385	3.286	0.614	37.626	0.614
25485	3.276	0.542	37.353	0.542
25585	3.353	0.501	39.395	0.501
25685	3.327	0.527	38.714	0.527
25785	3.317	0.557	38.442	0.557
25885	3.307	0.573	38.17	0.573
25985	3.302	0.593	38.034	0.593
26085	3.291	0.614	37.762	0.614
26185	3.271	0.537	37.217	0.537
26285	3.358	0.501	39.531	0.501
26386	3.337	0.527	38.986	0.527
26486	3.332	0.552	38.85	0.552
26586	3.317	0.578	38.442	0.578
26687	3.307	0.588	38.17	0.588
26787	3.297	0.614	37.898	0.614
26887	3.276	0.532	37.353	0.532
26987	3.363	0.512	39.667	0.512
27087	3.348	0.532	39.259	0.532
27187	3.332	0.563	38.85	0.563
27287	3.322	0.573	38.578	0.573
27387	3.312	0.598	38.306	0.598
27487	3.302	0.619	38.034	0.619
27587	3.291	0.527	37.762	0.527
27687	3.368	0.512	39.803	0.512
27787	3.353	0.537	39.395	0.537
27887	3.337	0.557	38.986	0.557
27987	3.327	0.568	38.714	0.568
28088	3.312	0.593	38.306	0.593
28188	3.307	0.619	38.17	0.619
28289	3.291	0.532	37.762	0.532
28390	3.373	0.512	39.939	0.512
28490	3.358	0.537	39.531	0.537
28590	3.348	0.552	39.259	0.552
28691	3.332	0.573	38.85	0.573
28791	3.322	0.598	38.578	0.598
28892	3.307	0.619	38.17	0.619
28992	3.297	0.527	37.898	0.527
29092	3.378	0.506	40.075	0.506
29193	3.327	0.542	38.714	0.542
29293	3.348	0.557	39.259	0.557
29394	3.337	0.578	38.986	0.578
29494	3.327	0.593	38.714	0.593
29595	3.317	0.619	38.442	0.619
29695	3.302	0.522	38.034	0.522
29796	3.378	0.517	40.075	0.517
29896	3.353	0.537	39.395	0.537
29996	3.348	0.568	39.259	0.568
30096	3.337	0.578	38.986	0.578
30196	3.332	0.598	38.85	0.598
30296	3.317	0.624	38.442	0.624
30396	3.307	0.517	38.17	0.517
30497	3.378	0.491	40.075	0.491
30597	3.373	0.501	39.939	0.501
30698	3.373	0.496	39.939	0.496
30798	3.368	0.501	39.803	0.501
30899	3.368	0.496	39.803	0.496
31000	3.368	0.496	39.803	0.496
31101	3.368	0.501	39.803	0.501
31201	3.368	0.496	39.803	0.496
31302	3.368	0.501	39.803	0.501
31402	3.368	0.501	39.803	0.501
31502	3.368	0.501	39.803	0.501
31602	3.373	0.501	39.939	0.501
31702	3.368	0.501	39.803	0.501
31803	3.368	0.501	39.803	0.501
31903	3.368	0.496	39.803	0.496
32003	3.368	0.501	39.803	0.501
32103	3.368	0.491	39.803	0.491
32203	3.373	0.496	39.939	0.496
32304	3.368	0.501	39.803	0.501
32405	3.368	0.496	39.803	0.496
32506	3.368	0.501	39.803	0.501
32606	3.368	0.501	39.803	0.501
32706	3.368	0.501	39.803	0.501
32806	3.368	0.501	39.803	0.501
32906	3.368	0.501	39.803	0.501
