# Supplementary material for: Design and evaluation of a pneumatic actuation unit for a wasp-inspired self-propelled needle
Source: PLoS One. 2024 Jul 2;19(7):e0306411. doi: 10.1371/journal.pone.0306411 (PMC11218968; doi:10.1371/journal.pone.0306411)
Supplement: S1 Data — The S1 Data file contains the raw data sets of the phantom experiment. (ZIP) [file pone.0306411.s006.zip › S4_Data/speed experiments/i03/03_1.xlsx]

## Sheet: 22 11 03 17 16 56 i03
0	2.832	0.501	25.515	0.501
100	2.832	0.496	25.515	0.496
200	2.837	0.501	25.651	0.501
300	2.832	0.501	25.515	0.501
401	2.832	0.501	25.515	0.501
501	2.832	0.501	25.515	0.501
602	2.832	0.491	25.515	0.491
702	2.832	0.496	25.515	0.496
802	2.837	0.496	25.651	0.496
902	2.832	0.501	25.515	0.501
1002	2.832	0.496	25.515	0.496
1102	2.832	0.496	25.515	0.496
1202	2.837	0.496	25.651	0.496
1302	2.837	0.501	25.651	0.501
1402	2.832	0.501	25.515	0.501
1502	2.832	0.496	25.515	0.496
1602	2.832	0.496	25.515	0.496
1702	2.832	0.496	25.515	0.496
1803	2.832	0.501	25.515	0.501
1903	2.837	0.501	25.651	0.501
2003	2.832	0.501	25.515	0.501
2103	2.837	0.496	25.651	0.496
2203	2.837	0.501	25.651	0.501
2304	2.832	0.501	25.515	0.501
2404	2.832	0.501	25.515	0.501
2505	2.832	0.496	25.515	0.496
2605	2.832	0.496	25.515	0.496
2705	2.837	0.496	25.651	0.496
2805	2.832	0.496	25.515	0.496
2906	2.832	0.501	25.515	0.501
3006	2.832	0.496	25.515	0.496
3107	2.832	0.501	25.515	0.501
3208	2.832	0.496	25.515	0.496
3308	2.832	0.496	25.515	0.496
3408	2.837	0.496	25.651	0.496
3509	2.837	0.501	25.651	0.501
3610	2.837	0.496	25.651	0.496
3710	2.837	0.501	25.651	0.501
3810	2.832	0.501	25.515	0.501
3911	2.832	0.496	25.515	0.496
4011	2.832	0.496	25.515	0.496
4112	2.832	0.501	25.515	0.501
4213	2.832	0.501	25.515	0.501
4313	2.837	0.496	25.651	0.496
4413	2.832	0.496	25.515	0.496
4513	2.832	0.496	25.515	0.496
4613	2.832	0.496	25.515	0.496
4713	2.832	0.501	25.515	0.501
4813	2.832	0.501	25.515	0.501
4914	2.837	0.501	25.651	0.501
5015	2.832	0.501	25.515	0.501
5116	2.832	0.501	25.515	0.501
5217	2.832	0.496	25.515	0.496
5317	2.832	0.496	25.515	0.496
5417	2.832	0.501	25.515	0.501
5517	2.837	0.496	25.651	0.496
5617	2.832	0.496	25.515	0.496
5717	2.832	0.501	25.515	0.501
5817	2.832	0.496	25.515	0.496
5918	2.837	0.496	25.651	0.496
6018	2.832	0.496	25.515	0.496
6118	2.837	0.496	25.651	0.496
6220	2.832	0.501	25.515	0.501
6321	2.837	0.491	25.651	0.491
6422	2.837	0.501	25.651	0.501
6522	2.832	0.491	25.515	0.491
6622	2.832	0.491	25.515	0.491
6722	2.837	0.496	25.651	0.496
6822	2.832	0.501	25.515	0.501
6922	2.832	0.501	25.515	0.501
7022	2.832	0.501	25.515	0.501
7122	2.832	0.496	25.515	0.496
7222	2.832	0.501	25.515	0.501
7323	2.832	0.496	25.515	0.496
7424	2.832	0.501	25.515	0.501
7524	2.832	0.491	25.515	0.491
7624	2.832	0.501	25.515	0.501
7724	2.827	0.512	25.379	0.512
7824	2.832	0.517	25.515	0.517
7924	2.832	0.512	25.515	0.512
8024	2.822	0.557	25.243	0.557
8124	2.822	0.552	25.243	0.552
8224	2.827	0.552	25.379	0.552
8324	2.822	0.563	25.243	0.563
8424	2.822	0.563	25.243	0.563
8525	2.822	0.568	25.243	0.568
8625	2.817	0.578	25.106	0.578
8726	2.817	0.583	25.106	0.583
8826	2.817	0.583	25.106	0.583
8926	2.801	0.598	24.698	0.598
9026	2.807	0.598	24.834	0.598
9126	2.807	0.603	24.834	0.603
9226	2.766	0.634	23.746	0.634
9326	2.771	0.629	23.882	0.629
9426	2.771	0.629	23.882	0.629
9526	2.827	0.496	25.379	0.496
9626	2.888	0.496	27.012	0.496
9726	2.888	0.496	27.012	0.496
9826	2.868	0.517	26.467	0.517
9926	2.868	0.517	26.467	0.517
10026	2.868	0.517	26.467	0.517
10127	2.853	0.547	26.059	0.547
10227	2.853	0.557	26.059	0.557
10328	2.858	0.552	26.195	0.552
10428	2.847	0.563	25.923	0.563
10528	2.847	0.563	25.923	0.563
10628	2.847	0.563	25.923	0.563
10728	2.842	0.583	25.787	0.583
10828	2.842	0.583	25.787	0.583
10928	2.842	0.578	25.787	0.578
11028	2.827	0.603	25.379	0.603
11128	2.832	0.598	25.515	0.598
11228	2.832	0.608	25.515	0.608
11328	2.812	0.629	24.97	0.629
11428	2.807	0.624	24.834	0.624
11528	2.807	0.629	24.834	0.629
11628	2.883	0.491	26.876	0.491
11728	2.893	0.491	27.148	0.491
11828	2.898	0.491	27.284	0.491
11930	2.888	0.517	27.012	0.517
12030	2.893	0.517	27.148	0.517
12130	2.888	0.512	27.012	0.512
12231	2.883	0.557	26.876	0.557
12331	2.883	0.552	26.876	0.552
12431	2.883	0.547	26.876	0.547
12531	2.878	0.563	26.739	0.563
12632	2.873	0.563	26.603	0.563
12732	2.873	0.563	26.603	0.563
12832	2.868	0.583	26.467	0.583
12932	2.868	0.583	26.467	0.583
13032	2.863	0.583	26.331	0.583
13132	2.858	0.603	26.195	0.603
13232	2.858	0.603	26.195	0.603
13332	2.858	0.603	26.195	0.603
13432	2.832	0.629	25.515	0.629
13532	2.827	0.624	25.379	0.624
13632	2.822	0.624	25.243	0.624
13733	2.904	0.496	27.42	0.496
13834	2.909	0.491	27.556	0.491
13934	2.914	0.491	27.692	0.491
14035	2.909	0.517	27.556	0.517
14135	2.909	0.517	27.556	0.517
14235	2.909	0.517	27.556	0.517
14335	2.904	0.547	27.42	0.547
14435	2.898	0.552	27.284	0.552
14535	2.898	0.557	27.284	0.557
14635	2.888	0.563	27.012	0.563
14735	2.893	0.563	27.148	0.563
14835	2.888	0.568	27.012	0.568
14935	2.883	0.583	26.876	0.583
15036	2.883	0.583	26.876	0.583
15136	2.883	0.573	26.876	0.573
15236	2.873	0.603	26.603	0.603
15337	2.873	0.603	26.603	0.603
15438	2.873	0.603	26.603	0.603
15538	2.847	0.629	25.923	0.629
15638	2.842	0.624	25.787	0.624
15738	2.842	0.547	25.787	0.547
15838	2.929	0.491	28.1	0.491
15938	2.934	0.491	28.236	0.491
16038	2.944	0.496	28.508	0.496
16138	2.934	0.512	28.236	0.512
16238	2.934	0.506	28.236	0.506
16338	2.929	0.517	28.1	0.517
16438	2.929	0.542	28.1	0.542
16539	2.929	0.547	28.1	0.547
16639	2.929	0.547	28.1	0.547
16739	2.914	0.563	27.692	0.563
16839	2.909	0.563	27.556	0.563
16939	2.914	0.568	27.692	0.568
17039	2.909	0.578	27.556	0.578
17139	2.909	0.583	27.556	0.583
17239	2.904	0.583	27.42	0.583
17339	2.898	0.598	27.284	0.598
17439	2.904	0.603	27.42	0.603
17539	2.898	0.608	27.284	0.608
17639	2.868	0.624	26.467	0.624
17739	2.863	0.619	26.331	0.619
17839	2.868	0.532	26.467	0.532
17939	2.96	0.481	28.917	0.481
18039	2.96	0.496	28.917	0.496
18139	2.965	0.496	29.053	0.496
18239	2.98	0.512	29.461	0.512
18339	2.955	0.512	28.781	0.512
18439	2.955	0.522	28.781	0.522
18540	2.955	0.547	28.781	0.547
18640	2.949	0.547	28.645	0.547
18740	2.949	0.547	28.645	0.547
18840	2.944	0.568	28.508	0.568
18940	2.944	0.563	28.508	0.563
19040	2.944	0.573	28.508	0.573
19140	2.934	0.578	28.236	0.578
19240	2.934	0.578	28.236	0.578
19340	2.934	0.588	28.236	0.588
19441	2.929	0.603	28.1	0.603
19542	2.929	0.603	28.1	0.603
19642	2.929	0.603	28.1	0.603
19743	2.909	0.624	27.556	0.624
19844	2.909	0.624	27.556	0.624
19944	2.898	0.517	27.284	0.517
20044	3.001	0.501	30.005	0.501
20144	2.985	0.491	29.597	0.491
20244	2.985	0.501	29.597	0.501
20344	2.985	0.517	29.597	0.517
20444	2.975	0.517	29.325	0.517
20544	2.98	0.532	29.461	0.532
20645	2.97	0.547	29.189	0.547
20745	2.97	0.542	29.189	0.542
20845	2.97	0.552	29.189	0.552
20946	2.965	0.568	29.053	0.568
21046	2.96	0.563	28.917	0.563
21146	2.965	0.573	29.053	0.573
21246	2.96	0.578	28.917	0.578
21346	2.955	0.583	28.781	0.583
21446	2.949	0.598	28.645	0.598
21546	2.949	0.598	28.645	0.598
21646	2.949	0.608	28.645	0.608
21746	2.949	0.614	28.645	0.614
21846	2.929	0.629	28.1	0.629
21946	2.924	0.624	27.964	0.624
22046	2.924	0.522	27.964	0.522
22146	3.021	0.496	30.55	0.496
22246	3.006	0.491	30.141	0.491
22346	3.011	0.501	30.277	0.501
22446	3.001	0.517	30.005	0.517
22546	2.99	0.517	29.733	0.517
22646	2.995	0.532	29.869	0.532
22746	2.99	0.547	29.733	0.547
22846	2.985	0.542	29.597	0.542
22946	2.98	0.557	29.461	0.557
23046	2.98	0.563	29.461	0.563
23146	2.975	0.552	29.325	0.552
23246	2.975	0.573	29.325	0.573
23346	2.97	0.583	29.189	0.583
23446	2.97	0.588	29.189	0.588
23546	2.965	0.593	29.053	0.593
23646	2.965	0.598	29.053	0.598
23746	2.96	0.598	28.917	0.598
23846	2.965	0.608	29.053	0.608
23946	2.939	0.624	28.372	0.624
24046	2.939	0.624	28.372	0.624
24146	2.939	0.522	28.372	0.522
24246	3.036	0.491	30.958	0.491
24346	3.031	0.496	30.822	0.496
24446	3.031	0.506	30.822	0.506
24546	3.026	0.522	30.686	0.522
24647	3.021	0.506	30.55	0.506
24747	3.016	0.532	30.414	0.532
24848	3.021	0.552	30.55	0.552
24948	3.016	0.542	30.414	0.542
25049	3.016	0.552	30.414	0.552
25149	3.011	0.563	30.277	0.563
25249	3.011	0.563	30.277	0.563
25350	3.011	0.563	30.277	0.563
25450	3.006	0.583	30.141	0.583
25550	2.995	0.573	29.869	0.573
25650	2.995	0.593	29.869	0.593
25751	2.99	0.598	29.733	0.598
25851	2.985	0.603	29.597	0.603
25951	2.985	0.619	29.597	0.619
26052	2.97	0.619	29.189	0.619
26153	2.965	0.629	29.053	0.629
26253	2.965	0.512	29.053	0.512
26354	3.046	0.491	31.23	0.491
26454	3.067	0.486	31.774	0.486
26554	3.067	0.506	31.774	0.506
26655	3.062	0.512	31.638	0.512
26756	3.052	0.517	31.366	0.517
26856	3.052	0.532	31.366	0.532
26956	3.046	0.547	31.23	0.547
27057	3.046	0.547	31.23	0.547
27157	3.041	0.552	31.094	0.552
27258	3.041	0.563	31.094	0.563
27358	3.036	0.557	30.958	0.557
27458	3.036	0.578	30.958	0.578
27558	3.036	0.583	30.958	0.583
27658	3.031	0.583	30.822	0.583
27759	3.026	0.598	30.686	0.598
27859	3.026	0.603	30.686	0.603
27960	3.021	0.603	30.55	0.603
28060	3.016	0.614	30.414	0.614
28160	3.011	0.629	30.277	0.629
28260	3.001	0.624	30.005	0.624
28361	3.011	0.501	30.277	0.501
28461	3.108	0.491	32.863	0.491
28562	3.103	0.501	32.727	0.501
28662	3.092	0.512	32.455	0.512
28762	3.092	0.512	32.455	0.512
28862	3.092	0.506	32.455	0.506
28962	3.082	0.537	32.183	0.537
29062	3.082	0.552	32.183	0.552
29162	3.082	0.547	32.183	0.547
29263	3.077	0.557	32.046	0.557
29363	3.077	0.563	32.046	0.563
29463	3.052	0.568	31.366	0.568
29563	3.077	0.578	32.046	0.578
29663	3.077	0.583	32.046	0.583
29763	3.072	0.583	31.91	0.583
29863	3.067	0.593	31.774	0.593
29963	3.067	0.603	31.774	0.603
30064	3.067	0.603	31.774	0.603
30164	3.052	0.619	31.366	0.619
30264	3.041	0.614	31.094	0.614
30364	3.031	0.624	30.822	0.624
30464	3.041	0.491	31.094	0.491
30565	3.149	0.496	33.952	0.496
30665	3.143	0.491	33.815	0.491
30765	3.138	0.512	33.679	0.512
30865	3.143	0.512	33.815	0.512
30965	3.138	0.506	33.679	0.506
31065	3.133	0.547	33.543	0.547
31166	3.133	0.547	33.543	0.547
31266	3.128	0.552	33.407	0.552
31366	3.123	0.552	33.271	0.552
31466	3.123	0.563	33.271	0.563
31566	3.123	0.552	33.271	0.552
31667	3.113	0.578	32.999	0.578
31767	3.113	0.583	32.999	0.583
31868	3.108	0.583	32.863	0.583
31968	3.103	0.603	32.727	0.603
32068	3.103	0.603	32.727	0.603
32168	3.103	0.603	32.727	0.603
32268	3.092	0.619	32.455	0.619
32369	3.087	0.624	32.319	0.624
32469	3.082	0.619	32.183	0.619
32569	3.103	0.496	32.727	0.496
32669	3.2	0.496	35.312	0.496
32769	3.194	0.491	35.176	0.491
32869	3.179	0.517	34.768	0.517
32970	3.174	0.512	34.632	0.512
33070	3.179	0.517	34.768	0.517
33170	3.169	0.547	34.496	0.547
33270	3.169	0.552	34.496	0.552
33370	3.169	0.547	34.496	0.547
33470	3.159	0.557	34.224	0.557
33570	3.159	0.563	34.224	0.563
33670	3.159	0.563	34.224	0.563
33770	3.154	0.578	34.088	0.578
33871	3.154	0.583	34.088	0.583
33971	3.154	0.578	34.088	0.578
34072	3.143	0.593	33.815	0.593
34172	3.143	0.603	33.815	0.603
34272	3.149	0.608	33.952	0.608
34372	3.133	0.619	33.543	0.619
34472	3.128	0.624	33.407	0.624
34573	3.123	0.629	33.271	0.629
34673	3.138	0.496	33.679	0.496
34774	3.23	0.491	36.129	0.491
34874	3.225	0.491	35.993	0.491
34974	3.205	0.512	35.448	0.512
35074	3.21	0.512	35.584	0.512
35174	3.21	0.506	35.584	0.506
35274	3.194	0.542	35.176	0.542
35375	3.194	0.552	35.176	0.552
35475	3.194	0.547	35.176	0.547
35575	3.194	0.563	35.176	0.563
35675	3.194	0.563	35.176	0.563
35775	3.194	0.563	35.176	0.563
35875	3.184	0.573	34.904	0.573
35976	3.184	0.578	34.904	0.578
36076	3.189	0.578	35.04	0.578
36176	3.174	0.603	34.632	0.603
36276	3.174	0.603	34.632	0.603
36377	3.179	0.603	34.768	0.603
36478	3.164	0.629	34.36	0.629
36578	3.159	0.624	34.224	0.624
36678	3.123	0.624	33.271	0.624
36778	3.179	0.496	34.768	0.496
36878	3.261	0.491	36.945	0.491
36978	3.256	0.491	36.809	0.491
37078	3.235	0.501	36.265	0.501
37178	3.235	0.517	36.265	0.517
37278	3.24	0.512	36.401	0.512
37378	3.225	0.547	35.993	0.547
37478	3.23	0.547	36.129	0.547
37578	3.235	0.547	36.265	0.547
37679	3.225	0.563	35.993	0.563
37779	3.225	0.563	35.993	0.563
37879	3.225	0.563	35.993	0.563
37979	3.215	0.578	35.721	0.578
38079	3.215	0.583	35.721	0.583
38179	3.215	0.583	35.721	0.583
38279	3.21	0.603	35.584	0.603
38379	3.21	0.603	35.584	0.603
38479	3.205	0.603	35.448	0.603
38580	3.194	0.619	35.176	0.619
38680	3.189	0.624	35.04	0.624
38781	3.189	0.624	35.04	0.624
38881	3.215	0.491	35.721	0.491
38981	3.276	0.491	37.353	0.491
39081	3.276	0.491	37.353	0.491
39181	3.261	0.512	36.945	0.512
39282	3.266	0.512	37.081	0.512
39383	3.261	0.512	36.945	0.512
39483	3.256	0.542	36.809	0.542
39583	3.256	0.547	36.809	0.547
39683	3.261	0.552	36.945	0.552
39783	3.251	0.557	36.673	0.557
39883	3.251	0.563	36.673	0.563
39983	3.251	0.557	36.673	0.557
40083	3.24	0.578	36.401	0.578
40183	3.24	0.583	36.401	0.583
40283	3.24	0.583	36.401	0.583
40384	3.23	0.603	36.129	0.603
40485	3.235	0.603	36.265	0.603
40585	3.235	0.598	36.265	0.598
40685	3.22	0.619	35.857	0.619
40785	3.215	0.619	35.721	0.619
40885	3.215	0.624	35.721	0.624
40985	3.245	0.496	36.537	0.496
41085	3.322	0.491	38.578	0.491
41185	3.317	0.486	38.442	0.486
41285	3.302	0.517	38.034	0.517
41385	3.302	0.517	38.034	0.517
41485	3.302	0.512	38.034	0.512
41585	3.286	0.547	37.626	0.547
41685	3.291	0.547	37.762	0.547
41786	3.291	0.547	37.762	0.547
41886	3.286	0.552	37.626	0.552
41986	3.286	0.568	37.626	0.568
42086	3.286	0.557	37.626	0.557
42186	3.276	0.578	37.353	0.578
42286	3.276	0.578	37.353	0.578
42386	3.276	0.583	37.353	0.583
42486	3.266	0.603	37.081	0.603
42587	3.271	0.603	37.217	0.603
42688	3.271	0.598	37.217	0.598
42788	3.251	0.619	36.673	0.619
42888	3.251	0.624	36.673	0.624
42988	3.245	0.614	36.537	0.614
43088	3.276	0.491	37.353	0.491
43188	3.378	0.496	40.075	0.496
43288	3.373	0.496	39.939	0.496
43388	3.348	0.512	39.259	0.512
43488	3.353	0.512	39.395	0.512
43588	3.353	0.512	39.395	0.512
43688	3.337	0.547	38.986	0.547
43788	3.342	0.542	39.122	0.542
43888	3.342	0.552	39.122	0.552
43988	3.337	0.563	38.986	0.563
44088	3.337	0.568	38.986	0.568
44188	3.337	0.563	38.986	0.563
44289	3.327	0.578	38.714	0.578
44389	3.327	0.583	38.714	0.583
44489	3.327	0.583	38.714	0.583
44589	3.312	0.603	38.306	0.603
44689	3.317	0.598	38.442	0.598
44789	3.317	0.603	38.442	0.603
44889	3.302	0.614	38.034	0.614
44989	3.302	0.624	38.034	0.624
45089	3.297	0.624	37.898	0.624
45189	3.332	0.496	38.85	0.496
45289	3.409	0.491	40.892	0.491
45389	3.404	0.496	40.755	0.496
45490	3.388	0.512	40.347	0.512
45590	3.393	0.512	40.483	0.512
45690	3.399	0.512	40.619	0.512
45790	3.378	0.547	40.075	0.547
45890	3.378	0.542	40.075	0.542
45990	3.378	0.547	40.075	0.547
46090	3.373	0.563	39.939	0.563
46191	3.373	0.557	39.939	0.557
46291	3.378	0.563	40.075	0.563
46391	3.363	0.578	39.667	0.578
46491	3.368	0.583	39.803	0.583
46591	3.368	0.578	39.803	0.578
46691	3.353	0.598	39.395	0.598
46791	3.358	0.598	39.531	0.598
46891	3.358	0.603	39.531	0.603
46992	3.337	0.614	38.986	0.614
47092	3.332	0.619	38.85	0.619
47192	3.337	0.624	38.986	0.624
47293	3.378	0.486	40.075	0.486
47393	3.445	0.491	41.844	0.491
47493	3.445	0.496	41.844	0.496
47593	3.424	0.517	41.3	0.517
47693	3.424	0.512	41.3	0.512
47793	3.429	0.512	41.436	0.512
47893	3.414	0.552	41.028	0.552
47993	3.414	0.547	41.028	0.547
48093	3.419	0.547	41.164	0.547
48193	3.409	0.563	40.892	0.563
48293	3.409	0.563	40.892	0.563
48393	3.414	0.568	41.028	0.568
48494	3.399	0.583	40.619	0.583
48595	3.399	0.573	40.619	0.573
48695	3.404	0.578	40.755	0.578
48795	3.383	0.598	40.211	0.598
48895	3.388	0.603	40.347	0.603
48995	3.388	0.603	40.347	0.603
49095	3.373	0.619	39.939	0.619
49195	3.373	0.619	39.939	0.619
49295	3.373	0.624	39.939	0.624
49395	3.419	0.496	41.164	0.496
49496	3.45	0.491	41.98	0.491
49596	3.48	0.491	42.797	0.491
49696	3.439	0.517	41.708	0.517
49796	3.445	0.512	41.844	0.512
49896	3.45	0.506	41.98	0.506
49996	3.439	0.547	41.708	0.547
50096	3.439	0.547	41.708	0.547
50196	3.439	0.542	41.708	0.542
50296	3.429	0.552	41.436	0.552
50396	3.434	0.563	41.572	0.563
50496	3.434	0.563	41.572	0.563
50596	3.424	0.578	41.3	0.578
50696	3.429	0.583	41.436	0.583
50796	3.424	0.578	41.3	0.578
50897	3.414	0.603	41.028	0.603
50997	3.414	0.598	41.028	0.598
51097	3.419	0.603	41.164	0.603
51197	3.378	0.624	40.075	0.624
51297	3.404	0.614	40.755	0.614
51397	3.404	0.619	40.755	0.619
51497	3.45	0.486	41.98	0.486
51597	3.496	0.491	43.205	0.491
51697	3.496	0.496	43.205	0.496
51797	3.48	0.506	42.797	0.506
51898	3.485	0.517	42.933	0.517
51998	3.49	0.517	43.069	0.517
52098	3.47	0.542	42.524	0.542
52198	3.475	0.547	42.661	0.547
52298	3.48	0.542	42.797	0.542
52398	3.47	0.557	42.524	0.557
52498	3.47	0.563	42.524	0.563
52598	3.47	0.563	42.524	0.563
52698	3.455	0.578	42.116	0.578
52798	3.46	0.578	42.252	0.578
52898	3.46	0.568	42.252	0.568
52998	3.45	0.598	41.98	0.598
53098	3.45	0.593	41.98	0.593
53198	3.455	0.603	42.116	0.603
53298	3.434	0.614	41.572	0.614
53398	3.434	0.619	41.572	0.619
53498	3.434	0.624	41.572	0.624
53598	3.49	0.496	43.069	0.496
53698	3.521	0.496	43.885	0.496
53798	3.521	0.491	43.885	0.491
53898	3.511	0.512	43.613	0.512
53998	3.516	0.512	43.749	0.512
54098	3.516	0.517	43.749	0.517
54198	3.501	0.542	43.341	0.542
54298	3.506	0.547	43.477	0.547
54398	3.501	0.547	43.341	0.547
54499	3.496	0.557	43.205	0.557
54599	3.501	0.557	43.341	0.557
54699	3.501	0.557	43.341	0.557
54799	3.49	0.583	43.069	0.583
54899	3.526	0.583	44.021	0.583
54999	3.496	0.578	43.205	0.578
55099	3.48	0.603	42.797	0.603
55199	3.48	0.598	42.797	0.598
55300	3.485	0.603	42.933	0.603
55401	3.465	0.619	42.388	0.619
55501	3.46	0.614	42.252	0.614
55601	3.46	0.624	42.252	0.624
55701	3.521	0.481	43.885	0.481
55802	3.557	0.496	44.838	0.496
55902	3.562	0.496	44.974	0.496
56002	3.552	0.512	44.702	0.512
56103	3.557	0.517	44.838	0.517
56203	3.557	0.512	44.838	0.512
56303	3.536	0.547	44.293	0.547
56404	3.541	0.547	44.43	0.547
56504	3.541	0.547	44.43	0.547
56605	3.536	0.557	44.293	0.557
56705	3.536	0.563	44.293	0.563
56805	3.536	0.563	44.293	0.563
56905	3.531	0.578	44.157	0.578
57006	3.531	0.578	44.157	0.578
57106	3.531	0.583	44.157	0.583
57206	3.511	0.598	43.613	0.598
57306	3.516	0.603	43.749	0.603
57406	3.516	0.603	43.749	0.603
57506	3.501	0.619	43.341	0.619
57606	3.501	0.619	43.341	0.619
57706	3.501	0.619	43.341	0.619
57806	3.567	0.491	45.11	0.491
57906	3.582	0.491	45.518	0.491
58006	3.587	0.491	45.654	0.491
58106	3.577	0.506	45.382	0.506
58206	3.582	0.506	45.518	0.506
58306	3.582	0.512	45.518	0.512
58406	3.572	0.542	45.246	0.542
58506	3.572	0.547	45.246	0.547
58606	3.572	0.547	45.246	0.547
58706	3.567	0.557	45.11	0.557
58806	3.567	0.563	45.11	0.563
58906	3.562	0.563	44.974	0.563
59006	3.562	0.583	44.974	0.583
59106	3.562	0.583	44.974	0.583
59207	3.562	0.578	44.974	0.578
59307	3.547	0.598	44.566	0.598
59407	3.547	0.598	44.566	0.598
59508	3.552	0.598	44.702	0.598
59608	3.531	0.614	44.157	0.614
59708	3.526	0.619	44.021	0.619
59808	3.526	0.624	44.021	0.624
59908	3.593	0.491	45.79	0.491
60008	3.638	0.491	47.015	0.491
60109	3.633	0.491	46.879	0.491
60209	3.628	0.506	46.743	0.506
60309	3.628	0.517	46.743	0.517
60409	3.633	0.517	46.879	0.517
60509	3.618	0.537	46.471	0.537
60609	3.618	0.542	46.471	0.542
60709	3.623	0.547	46.607	0.547
60809	3.608	0.563	46.199	0.563
60910	3.613	0.563	46.335	0.563
61010	3.613	0.563	46.335	0.563
61110	3.603	0.578	46.062	0.578
61210	3.608	0.578	46.199	0.578
61311	3.608	0.578	46.199	0.578
61411	3.587	0.603	45.654	0.603
61511	3.572	0.598	45.246	0.598
61611	3.587	0.598	45.654	0.598
61711	3.577	0.624	45.382	0.624
61811	3.572	0.619	45.246	0.619
61911	3.572	0.624	45.246	0.624
62011	3.638	0.486	47.015	0.486
62111	3.659	0.496	47.559	0.496
62211	3.664	0.491	47.695	0.491
62311	3.659	0.512	47.559	0.512
62412	3.664	0.506	47.695	0.506
62512	3.659	0.506	47.559	0.506
62612	3.644	0.547	47.151	0.547
62712	3.649	0.547	47.287	0.547
62812	3.644	0.552	47.151	0.552
62912	3.644	0.552	47.151	0.552
63012	3.638	0.563	47.015	0.563
63112	3.644	0.568	47.151	0.568
63212	3.633	0.578	46.879	0.578
63312	3.638	0.578	47.015	0.578
63412	3.633	0.578	46.879	0.578
63513	3.623	0.598	46.607	0.598
63613	3.623	0.603	46.607	0.603
63713	3.623	0.603	46.607	0.603
63813	3.608	0.619	46.199	0.619
63913	3.608	0.619	46.199	0.619
64013	3.603	0.614	46.062	0.614
64113	3.669	0.491	47.831	0.491
64213	3.71	0.501	48.92	0.501
64313	3.715	0.496	49.056	0.496
64413	3.705	0.512	48.784	0.512
64513	3.705	0.512	48.784	0.512
64613	3.705	0.506	48.784	0.506
64713	3.7	0.547	48.648	0.547
64814	3.695	0.547	48.512	0.547
64914	3.695	0.547	48.512	0.547
65015	3.689	0.557	48.376	0.557
65115	3.689	0.557	48.376	0.557
65215	3.684	0.563	48.24	0.563
65315	3.679	0.573	48.104	0.573
65415	3.679	0.583	48.104	0.583
65516	3.679	0.578	48.104	0.578
65616	3.664	0.603	47.695	0.603
65716	3.669	0.598	47.831	0.598
65816	3.664	0.603	47.695	0.603
65916	3.649	0.619	47.287	0.619
66016	3.649	0.614	47.287	0.614
66116	3.649	0.624	47.287	0.624
66217	3.72	0.491	49.192	0.491
66318	3.756	0.496	50.145	0.496
66418	3.761	0.491	50.281	0.491
66518	3.751	0.512	50.009	0.512
66618	3.751	0.512	50.009	0.512
66718	3.751	0.512	50.009	0.512
66818	3.741	0.542	49.737	0.542
66919	3.741	0.542	49.737	0.542
67019	3.741	0.547	49.737	0.547
67119	3.73	0.557	49.464	0.557
67219	3.73	0.563	49.464	0.563
67319	3.73	0.563	49.464	0.563
67420	3.72	0.583	49.192	0.583
67520	3.72	0.578	49.192	0.578
67621	3.72	0.583	49.192	0.583
67721	3.705	0.603	48.784	0.603
67821	3.705	0.603	48.784	0.603
67921	3.71	0.603	48.92	0.603
68021	3.695	0.624	48.512	0.624
68121	3.689	0.624	48.376	0.624
68221	3.689	0.624	48.376	0.624
68322	3.766	0.491	50.417	0.491
68422	3.776	0.496	50.689	0.496
68522	3.776	0.496	50.689	0.496
68622	3.776	0.512	50.689	0.512
68722	3.771	0.512	50.553	0.512
68822	3.771	0.512	50.553	0.512
68922	3.766	0.547	50.417	0.547
69022	3.766	0.542	50.417	0.542
69122	3.766	0.542	50.417	0.542
69222	3.756	0.563	50.145	0.563
69322	3.756	0.563	50.145	0.563
69422	3.756	0.552	50.145	0.552
69522	3.746	0.578	49.873	0.578
69622	3.746	0.583	49.873	0.583
69723	3.746	0.578	49.873	0.578
69823	3.735	0.598	49.6	0.598
69923	3.73	0.603	49.464	0.603
70024	3.73	0.598	49.464	0.598
70124	3.72	0.619	49.192	0.619
70224	3.715	0.619	49.056	0.619
70324	3.715	0.563	49.056	0.563
70424	3.797	0.496	51.233	0.496
70525	3.807	0.486	51.506	0.486
70625	3.807	0.491	51.506	0.491
70725	3.807	0.491	51.506	0.491
70825	3.807	0.491	51.506	0.491
70926	3.807	0.491	51.506	0.491
71026	3.807	0.491	51.506	0.491
71126	3.812	0.501	51.642	0.501
71226	3.807	0.491	51.506	0.491
71326	3.807	0.486	51.506	0.486
71426	3.807	0.496	51.506	0.496
71526	3.807	0.491	51.506	0.491
71626	3.807	0.486	51.506	0.486
71726	3.807	0.491	51.506	0.491
71826	3.807	0.491	51.506	0.491
71926	3.807	0.491	51.506	0.491
72026	3.807	0.496	51.506	0.496
72126	3.807	0.496	51.506	0.496
72226	3.807	0.491	51.506	0.491
72326	3.807	0.496	51.506	0.496
72426	3.807	0.491	51.506	0.491
72526	3.807	0.496	51.506	0.496
72626	3.807	0.491	51.506	0.491
72726	3.807	0.491	51.506	0.491
72826	3.807	0.496	51.506	0.496
72926	3.807	0.496	51.506	0.496
73026	3.807	0.496	51.506	0.496
73127	3.807	0.496	51.506	0.496
73227	3.807	0.491	51.506	0.491
73327	3.807	0.491	51.506	0.491
73427	3.807	0.491	51.506	0.491
73528	3.807	0.491	51.506	0.491
73628	3.807	0.486	51.506	0.486
73728	3.807	0.496	51.506	0.496
73828	3.807	0.496	51.506	0.496
73928	3.807	0.491	51.506	0.491
74028	3.807	0.491	51.506	0.491
74128	3.807	0.491	51.506	0.491
74228	3.807	0.496	51.506	0.496
74328	3.807	0.491	51.506	0.491
74429	3.807	0.486	51.506	0.486
74529	3.812	0.496	51.642	0.496
74629	3.807	0.496	51.506	0.496
74729	3.807	0.491	51.506	0.491
74829	3.807	0.491	51.506	0.491
