# Supplementary material for: Design and evaluation of a pneumatic actuation unit for a wasp-inspired self-propelled needle
Source: PLoS One. 2024 Jul 2;19(7):e0306411. doi: 10.1371/journal.pone.0306411 (PMC11218968; doi:10.1371/journal.pone.0306411)
Supplement: S1 Data — The S1 Data file contains the raw data sets of the phantom experiment. (ZIP) [file pone.0306411.s006.zip › S4_Data/speed experiments/i03/03_10.xlsx]

## Sheet: 22 11 04 12 18 10 i03
0	3.194	0.506	35.176	0.506
100	3.194	0.506	35.176	0.506
200	3.194	0.501	35.176	0.501
301	3.194	0.506	35.176	0.506
401	3.194	0.501	35.176	0.501
502	3.194	0.501	35.176	0.501
602	3.194	0.501	35.176	0.501
703	3.194	0.501	35.176	0.501
803	3.194	0.506	35.176	0.506
904	3.194	0.512	35.176	0.512
1004	3.189	0.506	35.04	0.506
1104	3.194	0.506	35.176	0.506
1204	3.194	0.512	35.176	0.512
1305	3.194	0.512	35.176	0.512
1405	3.194	0.506	35.176	0.506
1506	3.194	0.506	35.176	0.506
1607	3.194	0.501	35.176	0.501
1707	3.194	0.501	35.176	0.501
1807	3.194	0.506	35.176	0.506
1907	3.194	0.512	35.176	0.512
2008	3.194	0.501	35.176	0.501
2108	3.194	0.501	35.176	0.501
2208	3.194	0.512	35.176	0.512
2308	3.194	0.506	35.176	0.506
2409	3.194	0.506	35.176	0.506
2509	3.194	0.506	35.176	0.506
2609	3.194	0.512	35.176	0.512
2710	3.194	0.506	35.176	0.506
2810	3.194	0.506	35.176	0.506
2910	3.194	0.506	35.176	0.506
3010	3.194	0.506	35.176	0.506
3110	3.194	0.506	35.176	0.506
3210	3.194	0.501	35.176	0.501
3311	3.194	0.501	35.176	0.501
3411	3.194	0.501	35.176	0.501
3512	3.194	0.501	35.176	0.501
3613	3.194	0.506	35.176	0.506
3713	3.194	0.506	35.176	0.506
3813	3.194	0.506	35.176	0.506
3914	3.194	0.506	35.176	0.506
4014	3.194	0.501	35.176	0.501
4115	3.194	0.506	35.176	0.506
4215	3.194	0.506	35.176	0.506
4315	3.194	0.501	35.176	0.501
4416	3.194	0.506	35.176	0.506
4516	3.194	0.506	35.176	0.506
4617	3.194	0.506	35.176	0.506
4717	3.194	0.506	35.176	0.506
4817	3.194	0.506	35.176	0.506
4918	3.194	0.506	35.176	0.506
5019	3.194	0.501	35.176	0.501
5119	3.194	0.501	35.176	0.501
5219	3.194	0.501	35.176	0.501
5320	3.194	0.506	35.176	0.506
5421	3.194	0.501	35.176	0.501
5523	3.194	0.501	35.176	0.501
5623	3.194	0.506	35.176	0.506
5723	3.194	0.512	35.176	0.512
5824	3.194	0.506	35.176	0.506
5924	3.194	0.506	35.176	0.506
6024	3.194	0.506	35.176	0.506
6124	3.194	0.506	35.176	0.506
6224	3.189	0.532	35.04	0.532
6324	3.194	0.527	35.176	0.527
6424	3.194	0.527	35.176	0.527
6524	3.189	0.557	35.04	0.557
6625	3.189	0.552	35.04	0.552
6726	3.184	0.557	34.904	0.557
6827	3.179	0.563	34.768	0.563
6927	3.149	0.568	33.952	0.568
7027	3.174	0.573	34.632	0.573
7127	3.159	0.593	34.224	0.593
7228	3.159	0.583	34.224	0.583
7328	3.159	0.588	34.224	0.588
7428	3.154	0.614	34.088	0.614
7528	3.149	0.603	33.952	0.603
7629	3.149	0.614	33.952	0.614
7729	3.128	0.629	33.407	0.629
7829	3.128	0.639	33.407	0.639
7929	3.128	0.537	33.407	0.537
8029	3.24	0.501	36.401	0.501
8130	3.235	0.501	36.265	0.501
8231	3.235	0.506	36.265	0.506
8331	3.235	0.517	36.265	0.517
8431	3.23	0.517	36.129	0.517
8531	3.23	0.542	36.129	0.542
8632	3.21	0.557	35.584	0.557
8733	3.205	0.563	35.448	0.563
8833	3.21	0.557	35.584	0.557
8934	3.2	0.573	35.312	0.573
9034	3.2	0.568	35.312	0.568
9134	3.2	0.583	35.312	0.583
9234	3.194	0.583	35.176	0.583
9334	3.189	0.583	35.04	0.583
9434	3.189	0.593	35.04	0.593
9535	3.179	0.608	34.768	0.608
9635	3.179	0.608	34.768	0.608
9735	3.174	0.619	34.632	0.619
9835	3.159	0.624	34.224	0.624
9935	3.149	0.634	33.952	0.634
10035	3.149	0.532	33.952	0.532
10136	3.256	0.496	36.809	0.496
10237	3.245	0.496	36.537	0.496
10337	3.235	0.506	36.265	0.506
10437	3.235	0.522	36.265	0.522
10537	3.235	0.522	36.265	0.522
10638	3.23	0.537	36.129	0.537
10738	3.225	0.557	35.993	0.557
10839	3.225	0.557	35.993	0.557
10940	3.215	0.563	35.721	0.563
11041	3.215	0.573	35.721	0.573
11141	3.215	0.568	35.721	0.568
11241	3.21	0.583	35.584	0.583
11342	3.205	0.588	35.448	0.588
11442	3.2	0.588	35.312	0.588
11542	3.194	0.603	35.176	0.603
11642	3.189	0.614	35.04	0.614
11742	3.189	0.614	35.04	0.614
11842	3.184	0.619	34.904	0.619
11943	3.174	0.629	34.632	0.629
12043	3.169	0.624	34.496	0.624
12144	3.174	0.517	34.632	0.517
12244	3.291	0.501	37.762	0.501
12344	3.261	0.501	36.945	0.501
12444	3.256	0.517	36.809	0.517
12544	3.256	0.522	36.809	0.522
12644	3.245	0.517	36.537	0.517
12745	3.24	0.552	36.401	0.552
12846	3.24	0.552	36.401	0.552
12946	3.235	0.557	36.265	0.557
13046	3.235	0.563	36.265	0.563
13148	3.23	0.563	36.129	0.563
13248	3.23	0.573	36.129	0.573
13348	3.225	0.578	35.993	0.578
13448	3.225	0.583	35.993	0.583
13548	3.22	0.583	35.857	0.583
13648	3.215	0.598	35.721	0.598
13748	3.215	0.614	35.721	0.614
13848	3.21	0.614	35.584	0.614
13948	3.2	0.624	35.312	0.624
14048	3.194	0.624	35.176	0.624
14148	3.184	0.634	34.904	0.634
14248	3.2	0.501	35.312	0.501
14348	3.266	0.501	37.081	0.501
14448	3.266	0.491	37.081	0.491
14549	3.256	0.517	36.809	0.517
14650	3.256	0.522	36.809	0.522
14751	3.251	0.527	36.673	0.527
14852	3.24	0.552	36.401	0.552
14952	3.24	0.557	36.401	0.557
15052	3.24	0.552	36.401	0.552
15153	3.24	0.563	36.401	0.563
15254	3.235	0.568	36.265	0.568
15354	3.24	0.573	36.401	0.573
15454	3.23	0.593	36.129	0.593
15555	3.23	0.583	36.129	0.583
15656	3.23	0.573	36.129	0.573
15757	3.215	0.608	35.721	0.608
15857	3.225	0.608	35.993	0.608
15957	3.225	0.614	35.993	0.614
16057	3.21	0.624	35.584	0.624
16158	3.2	0.639	35.312	0.639
16258	3.2	0.629	35.312	0.629
16359	3.22	0.506	35.857	0.506
16460	3.276	0.501	37.353	0.501
16561	3.276	0.501	37.353	0.501
16662	3.266	0.522	37.081	0.522
16762	3.266	0.522	37.081	0.522
16862	3.266	0.517	37.081	0.517
16962	3.251	0.557	36.673	0.557
17062	3.256	0.563	36.809	0.563
17162	3.256	0.552	36.809	0.552
17262	3.251	0.573	36.673	0.573
17362	3.251	0.578	36.673	0.578
17462	3.256	0.563	36.809	0.563
17562	3.24	0.588	36.401	0.588
17662	3.24	0.593	36.401	0.593
17762	3.235	0.588	36.265	0.588
17862	3.23	0.603	36.129	0.603
17963	3.23	0.614	36.129	0.614
18064	3.23	0.608	36.129	0.608
18164	3.215	0.629	35.721	0.629
18264	3.215	0.629	35.721	0.629
18364	3.21	0.629	35.584	0.629
18465	3.24	0.501	36.401	0.501
18565	3.281	0.501	37.49	0.501
18665	3.291	0.501	37.762	0.501
18765	3.276	0.522	37.353	0.522
18865	3.276	0.522	37.353	0.522
18965	3.276	0.522	37.353	0.522
19065	3.266	0.557	37.081	0.557
19166	3.261	0.552	36.945	0.552
19267	3.271	0.557	37.217	0.557
19367	3.261	0.563	36.945	0.563
19467	3.261	0.563	36.945	0.563
19568	3.261	0.573	36.945	0.573
19669	3.256	0.593	36.809	0.593
19770	3.256	0.588	36.809	0.588
19871	3.256	0.588	36.809	0.588
19972	3.24	0.603	36.401	0.603
20072	3.245	0.614	36.537	0.614
20173	3.245	0.614	36.537	0.614
20273	3.23	0.629	36.129	0.629
20374	3.225	0.634	35.993	0.634
20474	3.23	0.634	36.129	0.634
20574	3.276	0.496	37.353	0.496
20674	3.286	0.501	37.626	0.501
20774	3.291	0.496	37.762	0.496
20874	3.281	0.517	37.49	0.517
20974	3.286	0.517	37.626	0.517
21074	3.286	0.512	37.626	0.512
21174	3.276	0.557	37.353	0.557
21274	3.281	0.552	37.49	0.552
21375	3.276	0.552	37.353	0.552
21475	3.271	0.563	37.217	0.563
21575	3.276	0.573	37.353	0.573
21676	3.276	0.563	37.353	0.563
21776	3.256	0.583	36.809	0.583
21877	3.261	0.588	36.945	0.588
21977	3.266	0.583	37.081	0.583
22078	3.251	0.603	36.673	0.603
22178	3.256	0.608	36.809	0.608
22279	3.256	0.614	36.809	0.614
22379	3.235	0.629	36.265	0.629
22479	3.24	0.634	36.401	0.634
22579	3.24	0.629	36.401	0.629
22680	3.291	0.496	37.762	0.496
22780	3.297	0.501	37.898	0.501
22881	3.302	0.501	38.034	0.501
22982	3.291	0.517	37.762	0.517
23083	3.297	0.517	37.898	0.517
23183	3.297	0.522	37.898	0.522
23284	3.281	0.552	37.49	0.552
23384	3.286	0.563	37.626	0.563
23484	3.291	0.552	37.762	0.552
23584	3.276	0.563	37.353	0.563
23684	3.281	0.573	37.49	0.573
23784	3.281	0.568	37.49	0.568
23884	3.271	0.583	37.217	0.583
23984	3.276	0.593	37.353	0.593
24084	3.276	0.593	37.353	0.593
24184	3.256	0.608	36.809	0.608
24284	3.261	0.614	36.945	0.614
24384	3.261	0.614	36.945	0.614
24484	3.245	0.624	36.537	0.624
24584	3.245	0.634	36.537	0.634
24684	3.245	0.629	36.537	0.629
24784	3.302	0.501	38.034	0.501
24885	3.307	0.501	38.17	0.501
24986	3.307	0.501	38.17	0.501
25087	3.297	0.517	37.898	0.517
25188	3.302	0.527	38.034	0.527
25288	3.302	0.517	38.034	0.517
25389	3.297	0.557	37.898	0.557
25489	3.297	0.563	37.898	0.563
25589	3.297	0.563	37.898	0.563
25689	3.286	0.568	37.626	0.568
25790	3.291	0.573	37.762	0.573
25890	3.291	0.573	37.762	0.573
25990	3.281	0.588	37.49	0.588
26090	3.281	0.588	37.49	0.588
26191	3.281	0.583	37.49	0.583
26292	3.261	0.608	36.945	0.608
26392	3.266	0.608	37.081	0.608
26492	3.266	0.603	37.081	0.603
26593	3.251	0.634	36.673	0.634
26693	3.251	0.639	36.673	0.639
26793	3.251	0.629	36.673	0.629
26894	3.327	0.501	38.714	0.501
26994	3.327	0.501	38.714	0.501
27094	3.332	0.501	38.85	0.501
27194	3.317	0.522	38.442	0.522
27294	3.322	0.517	38.578	0.517
27394	3.317	0.522	38.442	0.522
27494	3.307	0.552	38.17	0.552
27594	3.307	0.547	38.17	0.547
27694	3.312	0.557	38.306	0.557
27794	3.297	0.568	37.898	0.568
27894	3.302	0.578	38.034	0.578
27994	3.302	0.573	38.034	0.573
28094	3.297	0.583	37.898	0.583
28194	3.297	0.583	37.898	0.583
28294	3.291	0.583	37.762	0.583
28394	3.276	0.608	37.353	0.608
28495	3.281	0.608	37.49	0.608
28596	3.281	0.608	37.49	0.608
28697	3.261	0.624	36.945	0.624
28798	3.261	0.634	36.945	0.634
28899	3.261	0.634	36.945	0.634
28999	3.342	0.501	39.122	0.501
29099	3.332	0.506	38.85	0.506
29199	3.332	0.501	38.85	0.501
29299	3.317	0.522	38.442	0.522
29399	3.317	0.522	38.442	0.522
29499	3.317	0.522	38.442	0.522
29599	3.312	0.552	38.306	0.552
29699	3.317	0.557	38.442	0.557
29799	3.317	0.557	38.442	0.557
29899	3.307	0.568	38.17	0.568
29999	3.307	0.573	38.17	0.573
30099	3.307	0.573	38.17	0.573
30200	3.302	0.588	38.034	0.588
30300	3.302	0.588	38.034	0.588
30400	3.302	0.588	38.034	0.588
30500	3.286	0.619	37.626	0.619
30600	3.286	0.614	37.626	0.614
30700	3.286	0.608	37.626	0.608
30800	3.271	0.639	37.217	0.639
30900	3.271	0.634	37.217	0.634
31000	3.271	0.634	37.217	0.634
31101	3.353	0.501	39.395	0.501
31201	3.342	0.501	39.122	0.501
31301	3.348	0.501	39.259	0.501
31401	3.337	0.522	38.986	0.522
31501	3.337	0.522	38.986	0.522
31601	3.337	0.522	38.986	0.522
31702	3.332	0.552	38.85	0.552
31802	3.327	0.557	38.714	0.557
31903	3.327	0.557	38.714	0.557
32004	3.317	0.568	38.442	0.568
32105	3.317	0.573	38.442	0.573
32205	3.322	0.568	38.578	0.568
32306	3.312	0.588	38.306	0.588
32407	3.312	0.588	38.306	0.588
32507	3.312	0.588	38.306	0.588
32608	3.302	0.614	38.034	0.614
32708	3.297	0.608	37.898	0.608
32808	3.297	0.614	37.898	0.614
32908	3.276	0.634	37.353	0.634
33009	3.276	0.634	37.353	0.634
33109	3.276	0.629	37.353	0.629
33209	3.368	0.501	39.803	0.501
33309	3.353	0.501	39.395	0.501
33409	3.348	0.491	39.259	0.491
33510	3.337	0.517	38.986	0.517
33610	3.337	0.527	38.986	0.527
33710	3.337	0.517	38.986	0.517
33810	3.332	0.552	38.85	0.552
33910	3.332	0.547	38.85	0.547
34011	3.332	0.552	38.85	0.552
34112	3.322	0.573	38.578	0.573
34212	3.322	0.563	38.578	0.563
34312	3.322	0.573	38.578	0.573
34412	3.317	0.583	38.442	0.583
34512	3.317	0.588	38.442	0.588
34612	3.312	0.593	38.306	0.593
34712	3.307	0.614	38.17	0.614
34812	3.307	0.614	38.17	0.614
34912	3.302	0.614	38.034	0.614
35012	3.286	0.639	37.626	0.639
35112	3.291	0.629	37.762	0.629
35212	3.286	0.629	37.626	0.629
35312	3.373	0.496	39.939	0.496
35412	3.368	0.501	39.803	0.501
35512	3.358	0.501	39.531	0.501
35612	3.353	0.517	39.395	0.517
35712	3.353	0.522	39.395	0.522
35812	3.353	0.522	39.395	0.522
35912	3.342	0.552	39.122	0.552
36013	3.337	0.557	38.986	0.557
36113	3.337	0.552	38.986	0.552
36214	3.337	0.563	38.986	0.563
36314	3.332	0.573	38.85	0.573
36415	3.332	0.563	38.85	0.563
36516	3.322	0.588	38.578	0.588
36617	3.322	0.588	38.578	0.588
36718	3.322	0.588	38.578	0.588
36818	3.312	0.614	38.306	0.614
36918	3.312	0.614	38.306	0.614
37019	3.307	0.614	38.17	0.614
37119	3.302	0.629	38.034	0.629
37219	3.297	0.639	37.898	0.639
37320	3.297	0.547	37.898	0.547
37421	3.373	0.501	39.939	0.501
37521	3.368	0.501	39.803	0.501
37622	3.363	0.506	39.667	0.506
37722	3.358	0.522	39.531	0.522
37822	3.358	0.522	39.531	0.522
37922	3.353	0.537	39.395	0.537
38024	3.348	0.557	39.259	0.557
38124	3.342	0.557	39.122	0.557
38225	3.342	0.563	39.122	0.563
38325	3.337	0.573	38.986	0.573
38426	3.332	0.568	38.85	0.568
38526	3.332	0.573	38.85	0.573
38627	3.327	0.583	38.714	0.583
38728	3.327	0.588	38.714	0.588
38829	3.327	0.598	38.714	0.598
38930	3.322	0.614	38.578	0.614
39030	3.317	0.603	38.442	0.603
39131	3.312	0.619	38.306	0.619
39231	3.302	0.634	38.034	0.634
39332	3.297	0.634	37.898	0.634
39432	3.302	0.522	38.034	0.522
39533	3.388	0.496	40.347	0.496
39634	3.383	0.501	40.211	0.501
39735	3.378	0.522	40.075	0.522
39835	3.368	0.522	39.803	0.522
39936	3.368	0.527	39.803	0.527
40036	3.363	0.542	39.667	0.542
40137	3.353	0.557	39.395	0.557
40238	3.358	0.552	39.531	0.552
40339	3.353	0.568	39.395	0.568
40439	3.348	0.568	39.259	0.568
40539	3.373	0.573	39.939	0.573
40640	3.348	0.583	39.259	0.583
40740	3.337	0.588	38.986	0.588
40840	3.337	0.588	38.986	0.588
40940	3.332	0.603	38.85	0.603
41040	3.327	0.608	38.714	0.608
41140	3.322	0.614	38.578	0.614
41240	3.322	0.624	38.578	0.624
41340	3.312	0.634	38.306	0.634
41440	3.312	0.629	38.306	0.629
41540	3.317	0.512	38.442	0.512
41641	3.393	0.501	40.483	0.501
41742	3.393	0.506	40.483	0.506
41843	3.383	0.517	40.211	0.517
41944	3.378	0.512	40.075	0.512
42044	3.378	0.517	40.075	0.517
42145	3.368	0.547	39.803	0.547
42246	3.358	0.557	39.531	0.557
42347	3.358	0.557	39.531	0.557
42448	3.358	0.563	39.531	0.563
42549	3.353	0.568	39.395	0.568
42649	3.353	0.573	39.395	0.573
42750	3.348	0.583	39.259	0.583
42850	3.342	0.593	39.122	0.593
42950	3.342	0.588	39.122	0.588
43050	3.332	0.608	38.85	0.608
43151	3.332	0.608	38.85	0.608
43252	3.332	0.614	38.85	0.614
43352	3.322	0.629	38.578	0.629
43452	3.317	0.619	38.442	0.619
43553	3.317	0.634	38.442	0.634
43653	3.337	0.506	38.986	0.506
43753	3.399	0.501	40.619	0.501
43853	3.399	0.501	40.619	0.501
43953	3.388	0.522	40.347	0.522
44053	3.388	0.522	40.347	0.522
44153	3.388	0.522	40.347	0.522
44253	3.373	0.552	39.939	0.552
44353	3.373	0.552	39.939	0.552
44453	3.373	0.552	39.939	0.552
44553	3.368	0.568	39.803	0.568
44653	3.368	0.573	39.803	0.573
44753	3.363	0.563	39.667	0.563
44853	3.358	0.588	39.531	0.588
44953	3.363	0.583	39.667	0.583
45053	3.358	0.593	39.531	0.593
45153	3.348	0.598	39.259	0.598
45253	3.348	0.614	39.259	0.614
45353	3.353	0.619	39.395	0.619
45454	3.337	0.629	38.986	0.629
45554	3.337	0.634	38.986	0.634
45655	3.332	0.629	38.85	0.629
45756	3.363	0.506	39.667	0.506
45856	3.399	0.496	40.619	0.496
45957	3.399	0.501	40.619	0.501
46058	3.388	0.522	40.347	0.522
46159	3.393	0.517	40.483	0.517
46259	3.399	0.517	40.619	0.517
46360	3.378	0.557	40.075	0.557
46461	3.378	0.557	40.075	0.557
46562	3.378	0.563	40.075	0.563
46662	3.373	0.568	39.939	0.568
46762	3.373	0.573	39.939	0.573
46862	3.373	0.573	39.939	0.573
46962	3.363	0.583	39.667	0.583
47062	3.368	0.593	39.803	0.593
47162	3.368	0.588	39.803	0.588
47262	3.348	0.603	39.259	0.603
47362	3.353	0.614	39.395	0.614
47462	3.353	0.608	39.395	0.608
47562	3.342	0.634	39.122	0.634
47662	3.342	0.624	39.122	0.624
47762	3.337	0.634	38.986	0.634
47862	3.378	0.491	40.075	0.491
47962	3.399	0.501	40.619	0.501
48062	3.404	0.501	40.755	0.501
48163	3.393	0.522	40.483	0.522
48264	3.399	0.517	40.619	0.517
48364	3.399	0.517	40.619	0.517
48464	3.383	0.557	40.211	0.557
48564	3.388	0.557	40.347	0.557
48665	3.388	0.557	40.347	0.557
48765	3.378	0.568	40.075	0.568
48866	3.378	0.563	40.075	0.563
48967	3.378	0.573	40.075	0.573
49068	3.373	0.583	39.939	0.583
49169	3.373	0.588	39.939	0.588
49270	3.378	0.593	40.075	0.593
49370	3.358	0.608	39.531	0.608
49470	3.363	0.614	39.667	0.614
49570	3.358	0.614	39.531	0.614
49670	3.348	0.629	39.259	0.629
49770	3.348	0.624	39.259	0.624
49870	3.348	0.624	39.259	0.624
49970	3.399	0.501	40.619	0.501
50070	3.419	0.496	41.164	0.496
50171	3.424	0.501	41.3	0.501
50272	3.404	0.522	40.755	0.522
50373	3.409	0.522	40.892	0.522
50473	3.409	0.517	40.892	0.517
50573	3.388	0.557	40.347	0.557
50673	3.388	0.557	40.347	0.557
50773	3.393	0.552	40.483	0.552
50873	3.388	0.563	40.347	0.563
50973	3.388	0.563	40.347	0.563
51073	3.388	0.568	40.347	0.568
51173	3.378	0.588	40.075	0.588
51274	3.383	0.588	40.211	0.588
51374	3.383	0.588	40.211	0.588
51474	3.368	0.608	39.803	0.608
51574	3.368	0.614	39.803	0.614
51674	3.373	0.608	39.939	0.608
51774	3.358	0.624	39.531	0.624
51874	3.358	0.624	39.531	0.624
51974	3.358	0.629	39.531	0.629
52075	3.414	0.501	41.028	0.501
52175	3.429	0.496	41.436	0.496
52276	3.434	0.501	41.572	0.501
52377	3.419	0.517	41.164	0.517
52478	3.419	0.522	41.164	0.522
52579	3.424	0.517	41.3	0.517
52679	3.399	0.557	40.619	0.557
52779	3.404	0.557	40.755	0.557
52879	3.404	0.557	40.755	0.557
52979	3.399	0.563	40.619	0.563
53079	3.404	0.573	40.755	0.573
53179	3.404	0.563	40.755	0.563
53280	3.388	0.583	40.347	0.583
53380	3.393	0.588	40.483	0.588
53480	3.393	0.583	40.483	0.583
53580	3.378	0.614	40.075	0.614
53680	3.378	0.614	40.075	0.614
53780	3.378	0.614	40.075	0.614
53880	3.363	0.629	39.667	0.629
53981	3.363	0.624	39.667	0.624
54082	3.363	0.634	39.667	0.634
54182	3.434	0.501	41.572	0.501
54282	3.439	0.501	41.708	0.501
54382	3.439	0.501	41.708	0.501
54483	3.429	0.522	41.436	0.522
54583	3.429	0.522	41.436	0.522
54683	3.429	0.527	41.436	0.527
54784	3.409	0.552	40.892	0.552
54884	3.414	0.557	41.028	0.557
54985	3.414	0.552	41.028	0.552
55086	3.409	0.563	40.892	0.563
55187	3.409	0.573	40.892	0.573
55287	3.404	0.568	40.755	0.568
55387	3.404	0.593	40.755	0.593
55487	3.404	0.598	40.755	0.598
55588	3.404	0.593	40.755	0.593
55689	3.388	0.614	40.347	0.614
55790	3.388	0.608	40.347	0.608
55891	3.388	0.614	40.347	0.614
55991	3.373	0.624	39.939	0.624
56091	3.373	0.629	39.939	0.629
56191	3.373	0.629	39.939	0.629
56291	3.45	0.496	41.98	0.496
56391	3.45	0.501	41.98	0.501
56491	3.45	0.501	41.98	0.501
56591	3.445	0.517	41.844	0.517
56691	3.439	0.522	41.708	0.522
56791	3.445	0.522	41.844	0.522
56891	3.429	0.557	41.436	0.557
56991	3.424	0.557	41.3	0.557
57091	3.429	0.552	41.436	0.552
57192	3.419	0.563	41.164	0.563
57293	3.424	0.578	41.3	0.578
57393	3.424	0.573	41.3	0.573
57493	3.409	0.588	40.892	0.588
57594	3.414	0.588	41.028	0.588
57694	3.414	0.588	41.028	0.588
57794	3.399	0.614	40.619	0.614
57894	3.404	0.614	40.755	0.614
57994	3.404	0.614	40.755	0.614
58094	3.388	0.624	40.347	0.624
58194	3.388	0.624	40.347	0.624
58294	3.388	0.634	40.347	0.634
58394	3.47	0.491	42.524	0.491
58494	3.46	0.501	42.252	0.501
58595	3.46	0.501	42.252	0.501
58696	3.45	0.522	41.98	0.522
58797	3.45	0.517	41.98	0.517
58897	3.45	0.522	41.98	0.522
58997	3.434	0.547	41.572	0.547
59098	3.434	0.557	41.572	0.557
59199	3.434	0.552	41.572	0.552
59299	3.434	0.563	41.572	0.563
59400	3.434	0.573	41.572	0.573
59500	3.434	0.568	41.572	0.568
59601	3.429	0.588	41.436	0.588
59702	3.424	0.593	41.3	0.593
59802	3.424	0.588	41.3	0.588
59902	3.409	0.608	40.892	0.608
60002	3.409	0.614	40.892	0.614
60102	3.409	0.614	40.892	0.614
60202	3.399	0.634	40.619	0.634
60302	3.393	0.629	40.483	0.629
60402	3.393	0.629	40.483	0.629
60502	3.475	0.501	42.661	0.501
60602	3.47	0.496	42.524	0.496
60702	3.47	0.501	42.524	0.501
60802	3.455	0.517	42.116	0.517
60902	3.455	0.527	42.116	0.527
61002	3.455	0.517	42.116	0.517
61103	3.45	0.542	41.98	0.542
61203	3.445	0.557	41.844	0.557
61303	3.439	0.563	41.708	0.563
61404	3.439	0.568	41.708	0.568
61504	3.434	0.573	41.572	0.573
61605	3.434	0.568	41.572	0.568
61706	3.429	0.588	41.436	0.588
61807	3.429	0.583	41.436	0.583
61907	3.429	0.593	41.436	0.593
62008	3.414	0.619	41.028	0.619
62108	3.409	0.614	40.892	0.614
62208	3.414	0.614	41.028	0.614
62308	3.404	0.634	40.755	0.634
62408	3.399	0.629	40.619	0.629
62508	3.399	0.634	40.619	0.634
62608	3.48	0.501	42.797	0.501
62708	3.475	0.501	42.661	0.501
62809	3.47	0.501	42.524	0.501
62910	3.46	0.522	42.252	0.522
63010	3.455	0.522	42.116	0.522
63110	3.455	0.522	42.116	0.522
63210	3.45	0.557	41.98	0.557
63310	3.45	0.557	41.98	0.557
63411	3.445	0.557	41.844	0.557
63511	3.445	0.568	41.844	0.568
63612	3.445	0.573	41.844	0.573
63713	3.445	0.573	41.844	0.573
63814	3.434	0.588	41.572	0.588
63914	3.434	0.593	41.572	0.593
64014	3.434	0.588	41.572	0.588
64114	3.429	0.603	41.436	0.603
64214	3.429	0.614	41.436	0.614
64315	3.424	0.608	41.3	0.608
64415	3.409	0.629	40.892	0.629
64516	3.404	0.629	40.755	0.629
64617	3.404	0.532	40.755	0.532
64718	3.501	0.506	43.341	0.506
64819	3.496	0.501	43.205	0.501
64920	3.49	0.506	43.069	0.506
65020	3.48	0.517	42.797	0.517
65121	3.48	0.522	42.797	0.522
65222	3.475	0.537	42.661	0.537
65322	3.465	0.563	42.388	0.563
65422	3.46	0.563	42.252	0.563
65523	3.455	0.563	42.116	0.563
65623	3.455	0.573	42.116	0.573
65723	3.455	0.563	42.116	0.563
65823	3.45	0.578	41.98	0.578
65923	3.445	0.593	41.844	0.593
66024	3.445	0.593	41.844	0.593
66124	3.439	0.598	41.708	0.598
66224	3.439	0.614	41.708	0.614
66324	3.434	0.614	41.572	0.614
66425	3.434	0.619	41.572	0.619
66526	3.424	0.624	41.3	0.624
66626	3.419	0.629	41.164	0.629
66726	3.419	0.532	41.164	0.532
66826	3.506	0.501	43.477	0.501
66926	3.506	0.501	43.477	0.501
67026	3.501	0.517	43.341	0.517
67126	3.496	0.522	43.205	0.522
67227	3.485	0.522	42.933	0.522
67327	3.48	0.542	42.797	0.542
67428	3.475	0.557	42.661	0.557
67528	3.47	0.557	42.524	0.557
67629	3.47	0.563	42.524	0.563
67729	3.465	0.563	42.388	0.563
67829	3.465	0.573	42.388	0.573
67929	3.46	0.583	42.252	0.583
68029	3.455	0.583	42.116	0.583
68129	3.455	0.588	42.116	0.588
68230	3.45	0.598	41.98	0.598
68330	3.45	0.614	41.98	0.614
68430	3.445	0.608	41.844	0.608
68530	3.445	0.624	41.844	0.624
68630	3.434	0.624	41.572	0.624
68730	3.434	0.624	41.572	0.624
68831	3.45	0.506	41.98	0.506
68931	3.506	0.501	43.477	0.501
69032	3.506	0.496	43.477	0.496
69133	3.506	0.501	43.477	0.501
69233	3.501	0.496	43.341	0.496
69333	3.501	0.501	43.341	0.501
69434	3.501	0.501	43.341	0.501
69534	3.501	0.491	43.341	0.491
69635	3.501	0.501	43.341	0.501
69735	3.501	0.501	43.341	0.501
69835	3.501	0.501	43.341	0.501
69936	3.506	0.496	43.477	0.496
70037	3.506	0.501	43.477	0.501
70137	3.501	0.496	43.341	0.496
70238	3.506	0.501	43.477	0.501
70338	3.501	0.501	43.341	0.501
70439	3.501	0.501	43.341	0.501
70539	3.501	0.501	43.341	0.501
70639	3.501	0.501	43.341	0.501
70739	3.501	0.501	43.341	0.501
70840	3.501	0.506	43.341	0.506
70940	3.501	0.506	43.341	0.506
71040	3.506	0.501	43.477	0.501
71140	3.501	0.506	43.341	0.506
71240	3.501	0.496	43.341	0.496
71341	3.501	0.491	43.341	0.491
71441	3.501	0.501	43.341	0.501
71541	3.506	0.501	43.477	0.501
71641	3.506	0.501	43.477	0.501
71742	3.501	0.501	43.341	0.501
71843	3.501	0.501	43.341	0.501
71944	3.501	0.501	43.341	0.501
