# Supplementary material for: Design and evaluation of a pneumatic actuation unit for a wasp-inspired self-propelled needle
Source: PLoS One. 2024 Jul 2;19(7):e0306411. doi: 10.1371/journal.pone.0306411 (PMC11218968; doi:10.1371/journal.pone.0306411)
Supplement: S1 Data — The S1 Data file contains the raw data sets of the phantom experiment. (ZIP) [file pone.0306411.s006.zip › S4_Data/speed experiments/i03/03_2.xlsx]

## Sheet: 22 11 03 17 26 22 i03
0	2.796	0.501	24.562	0.501
100	2.796	0.501	24.562	0.501
200	2.796	0.506	24.562	0.506
300	2.801	0.501	24.698	0.501
400	2.796	0.506	24.562	0.506
501	2.796	0.496	24.562	0.496
601	2.796	0.506	24.562	0.506
701	2.801	0.496	24.698	0.496
802	2.801	0.501	24.698	0.501
902	2.796	0.506	24.562	0.506
1002	2.801	0.506	24.698	0.506
1102	2.801	0.501	24.698	0.501
1203	2.801	0.501	24.698	0.501
1304	2.796	0.501	24.562	0.501
1405	2.801	0.501	24.698	0.501
1505	2.801	0.491	24.698	0.491
1605	2.801	0.496	24.698	0.496
1706	2.801	0.501	24.698	0.501
1807	2.801	0.501	24.698	0.501
1908	2.801	0.501	24.698	0.501
2008	2.801	0.501	24.698	0.501
2108	2.801	0.501	24.698	0.501
2208	2.801	0.491	24.698	0.491
2308	2.801	0.501	24.698	0.501
2408	2.796	0.491	24.562	0.491
2508	2.801	0.496	24.698	0.496
2609	2.796	0.501	24.562	0.501
2710	2.801	0.501	24.698	0.501
2810	2.801	0.501	24.698	0.501
2910	2.796	0.501	24.562	0.501
3010	2.796	0.501	24.562	0.501
3111	2.796	0.501	24.562	0.501
3211	2.801	0.496	24.698	0.496
3312	2.796	0.496	24.562	0.496
3413	2.801	0.496	24.698	0.496
3513	2.801	0.501	24.698	0.501
3613	2.796	0.496	24.562	0.496
3714	2.801	0.501	24.698	0.501
3814	2.801	0.501	24.698	0.501
3914	2.796	0.501	24.562	0.501
4014	2.801	0.496	24.698	0.496
4114	2.801	0.501	24.698	0.501
4214	2.796	0.496	24.562	0.496
4314	2.796	0.501	24.562	0.501
4414	2.801	0.506	24.698	0.506
4514	2.796	0.501	24.562	0.501
4614	2.801	0.501	24.698	0.501
4714	2.801	0.501	24.698	0.501
4815	2.801	0.501	24.698	0.501
4915	2.796	0.501	24.562	0.501
5015	2.801	0.501	24.698	0.501
5115	2.801	0.501	24.698	0.501
5216	2.801	0.506	24.698	0.506
5316	2.796	0.491	24.562	0.491
5417	2.796	0.501	24.562	0.501
5517	2.796	0.501	24.562	0.501
5618	2.796	0.501	24.562	0.501
5718	2.796	0.501	24.562	0.501
5818	2.801	0.501	24.698	0.501
5918	2.801	0.501	24.698	0.501
6018	2.796	0.496	24.562	0.496
6118	2.801	0.501	24.698	0.501
6218	2.801	0.501	24.698	0.501
6318	2.801	0.501	24.698	0.501
6418	2.801	0.496	24.698	0.496
6518	2.796	0.501	24.562	0.501
6618	2.796	0.501	24.562	0.501
6718	2.801	0.491	24.698	0.491
6819	2.801	0.501	24.698	0.501
6919	2.796	0.501	24.562	0.501
7019	2.796	0.501	24.562	0.501
7120	2.796	0.501	24.562	0.501
7220	2.801	0.501	24.698	0.501
7320	2.801	0.501	24.698	0.501
7421	2.801	0.496	24.698	0.496
7521	2.801	0.501	24.698	0.501
7621	2.796	0.501	24.562	0.501
7721	2.801	0.496	24.698	0.496
7821	2.796	0.501	24.562	0.501
7922	2.801	0.496	24.698	0.496
8022	2.801	0.496	24.698	0.496
8122	2.796	0.501	24.562	0.501
8222	2.801	0.501	24.698	0.501
8322	2.801	0.496	24.698	0.496
8422	2.796	0.501	24.562	0.501
8522	2.796	0.501	24.562	0.501
8622	2.801	0.501	24.698	0.501
8722	2.801	0.501	24.698	0.501
8822	2.791	0.501	24.426	0.501
8923	2.801	0.501	24.698	0.501
9023	2.801	0.496	24.698	0.496
9123	2.801	0.501	24.698	0.501
9223	2.801	0.501	24.698	0.501
9323	2.801	0.496	24.698	0.496
9424	2.801	0.501	24.698	0.501
9524	2.801	0.496	24.698	0.496
9624	2.801	0.501	24.698	0.501
9725	2.801	0.501	24.698	0.501
9825	2.796	0.501	24.562	0.501
9925	2.801	0.501	24.698	0.501
10025	2.796	0.496	24.562	0.496
10125	2.796	0.501	24.562	0.501
10226	2.796	0.501	24.562	0.501
10326	2.796	0.496	24.562	0.496
10426	2.801	0.501	24.698	0.501
10526	2.796	0.496	24.562	0.496
10626	2.801	0.501	24.698	0.501
10726	2.801	0.501	24.698	0.501
10826	2.796	0.522	24.562	0.522
10926	2.796	0.522	24.562	0.522
11026	2.796	0.522	24.562	0.522
11126	2.791	0.557	24.426	0.557
11226	2.791	0.547	24.426	0.547
11326	2.791	0.563	24.426	0.563
11426	2.786	0.563	24.29	0.563
11526	2.781	0.568	24.154	0.568
11626	2.781	0.563	24.154	0.563
11727	2.776	0.578	24.018	0.578
11827	2.776	0.583	24.018	0.583
11927	2.776	0.583	24.018	0.583
12027	2.766	0.598	23.746	0.598
12127	2.771	0.608	23.882	0.608
12227	2.766	0.608	23.746	0.608
12327	2.75	0.624	23.337	0.624
12427	2.75	0.624	23.337	0.624
12527	2.75	0.527	23.337	0.527
12627	2.817	0.496	25.106	0.496
12727	2.817	0.501	25.106	0.501
12828	2.817	0.506	25.106	0.506
12928	2.812	0.522	24.97	0.522
13028	2.807	0.517	24.834	0.517
13128	2.807	0.532	24.834	0.532
13228	2.801	0.552	24.698	0.552
13328	2.801	0.552	24.698	0.552
13428	2.796	0.557	24.562	0.557
13528	2.791	0.573	24.426	0.573
13628	2.791	0.563	24.426	0.563
13728	2.791	0.573	24.426	0.573
13828	2.781	0.583	24.154	0.583
13928	2.786	0.583	24.29	0.583
14028	2.781	0.578	24.154	0.578
14128	2.776	0.603	24.018	0.603
14228	2.776	0.603	24.018	0.603
14328	2.776	0.614	24.018	0.614
14428	2.766	0.624	23.746	0.624
14528	2.766	0.629	23.746	0.629
14628	2.766	0.537	23.746	0.537
14728	2.827	0.501	25.379	0.501
14828	2.822	0.496	25.243	0.496
14928	2.822	0.506	25.243	0.506
15028	2.812	0.522	24.97	0.522
15128	2.812	0.517	24.97	0.517
15228	2.812	0.527	24.97	0.527
15328	2.801	0.563	24.698	0.563
15429	2.801	0.557	24.698	0.557
15529	2.796	0.557	24.562	0.557
15629	2.791	0.563	24.426	0.563
15730	2.791	0.563	24.426	0.563
15830	2.791	0.578	24.426	0.578
15930	2.786	0.588	24.29	0.588
16030	2.786	0.583	24.29	0.583
16130	2.786	0.593	24.29	0.593
16230	2.781	0.608	24.154	0.608
16330	2.781	0.608	24.154	0.608
16430	2.781	0.608	24.154	0.608
16530	2.766	0.624	23.746	0.624
16631	2.771	0.629	23.882	0.629
16731	2.766	0.532	23.746	0.532
16832	2.817	0.496	25.106	0.496
16933	2.812	0.501	24.97	0.501
17033	2.807	0.512	24.834	0.512
17133	2.807	0.522	24.834	0.522
17233	2.807	0.522	24.834	0.522
17333	2.801	0.537	24.698	0.537
17433	2.801	0.557	24.698	0.557
17533	2.796	0.557	24.562	0.557
17633	2.796	0.563	24.562	0.563
17733	2.791	0.557	24.426	0.557
17833	2.796	0.568	24.562	0.568
17933	2.791	0.573	24.426	0.573
18033	2.791	0.593	24.426	0.593
18134	2.781	0.583	24.154	0.583
18234	2.786	0.593	24.29	0.593
18334	2.781	0.608	24.154	0.608
18434	2.786	0.614	24.29	0.614
18534	2.781	0.619	24.154	0.619
18634	2.766	0.629	23.746	0.629
18734	2.766	0.629	23.746	0.629
18835	2.766	0.522	23.746	0.522
18935	2.842	0.501	25.787	0.501
19035	2.847	0.496	25.923	0.496
19135	2.837	0.512	25.651	0.512
19235	2.832	0.512	25.515	0.512
19336	2.827	0.517	25.379	0.517
19436	2.827	0.542	25.379	0.542
19536	2.817	0.552	25.106	0.552
19637	2.812	0.557	24.97	0.557
19737	2.807	0.563	24.834	0.563
19838	2.801	0.568	24.698	0.568
19938	2.801	0.563	24.698	0.563
20038	2.801	0.578	24.698	0.578
20138	2.796	0.583	24.562	0.583
20238	2.801	0.583	24.698	0.583
20338	2.796	0.593	24.562	0.593
20438	2.791	0.598	24.426	0.598
20538	2.791	0.608	24.426	0.608
20638	2.786	0.619	24.29	0.619
20738	2.776	0.629	24.018	0.629
20838	2.771	0.629	23.882	0.629
20938	2.771	0.506	23.882	0.506
21038	2.853	0.496	26.059	0.496
21138	2.847	0.496	25.923	0.496
21238	2.842	0.512	25.787	0.512
21338	2.837	0.517	25.651	0.517
21438	2.832	0.522	25.515	0.522
21538	2.832	0.542	25.515	0.542
21638	2.822	0.547	25.243	0.547
21738	2.822	0.557	25.243	0.557
21838	2.817	0.552	25.106	0.552
21938	2.807	0.563	24.834	0.563
22038	2.807	0.568	24.834	0.568
22139	2.807	0.573	24.834	0.573
22239	2.807	0.588	24.834	0.588
22339	2.807	0.583	24.834	0.583
22439	2.801	0.598	24.698	0.598
22540	2.801	0.608	24.698	0.608
22640	2.796	0.614	24.562	0.614
22741	2.791	0.614	24.426	0.614
22841	2.781	0.629	24.154	0.629
22941	2.776	0.629	24.018	0.629
23042	2.781	0.512	24.154	0.512
23143	2.863	0.496	26.331	0.496
23243	2.858	0.496	26.195	0.496
23344	2.853	0.517	26.059	0.517
23444	2.847	0.522	25.923	0.522
23544	2.847	0.517	25.923	0.517
23645	2.837	0.532	25.651	0.532
23745	2.827	0.547	25.379	0.547
23845	2.827	0.552	25.379	0.552
23945	2.827	0.563	25.379	0.563
24045	2.827	0.563	25.379	0.563
24146	2.822	0.563	25.243	0.563
24246	2.817	0.583	25.106	0.583
24346	2.812	0.588	24.97	0.588
24446	2.812	0.583	24.97	0.583
24547	2.807	0.603	24.834	0.603
24647	2.807	0.608	24.834	0.608
24747	2.807	0.608	24.834	0.608
24847	2.801	0.629	24.698	0.629
24948	2.796	0.629	24.562	0.629
25048	2.791	0.629	24.426	0.629
25148	2.801	0.506	24.698	0.506
25249	2.873	0.501	26.603	0.501
25349	2.868	0.496	26.467	0.496
25449	2.863	0.517	26.331	0.517
25549	2.858	0.517	26.195	0.517
25649	2.858	0.517	26.195	0.517
25749	2.847	0.552	25.923	0.552
25849	2.837	0.547	25.651	0.547
25949	2.832	0.557	25.515	0.557
26049	2.827	0.563	25.379	0.563
26150	2.827	0.563	25.379	0.563
26250	2.827	0.563	25.379	0.563
26350	2.822	0.583	25.243	0.583
26450	2.822	0.588	25.243	0.588
26550	2.822	0.583	25.243	0.583
26650	2.817	0.603	25.106	0.603
26751	2.807	0.608	24.834	0.608
26851	2.812	0.608	24.97	0.608
26951	2.801	0.619	24.698	0.619
27051	2.801	0.624	24.698	0.624
27151	2.796	0.629	24.562	0.629
27252	2.812	0.501	24.97	0.501
27353	2.878	0.496	26.739	0.496
27453	2.873	0.501	26.603	0.501
27553	2.863	0.517	26.331	0.517
27654	2.863	0.522	26.331	0.522
27755	2.863	0.517	26.331	0.517
27855	2.853	0.552	26.059	0.552
27956	2.853	0.557	26.059	0.557
28056	2.847	0.552	25.923	0.552
28156	2.837	0.563	25.651	0.563
28256	2.832	0.568	25.515	0.568
28357	2.837	0.568	25.651	0.568
28457	2.832	0.583	25.515	0.583
28558	2.832	0.583	25.515	0.583
28658	2.863	0.588	26.331	0.588
28758	2.822	0.603	25.243	0.603
28858	2.822	0.614	25.243	0.614
28959	2.822	0.608	25.243	0.608
29059	2.807	0.624	24.834	0.624
29160	2.807	0.624	24.834	0.624
29260	2.807	0.624	24.834	0.624
29361	2.827	0.496	25.379	0.496
29461	2.883	0.496	26.876	0.496
29561	2.883	0.501	26.876	0.501
29661	2.868	0.517	26.467	0.517
29761	2.868	0.517	26.467	0.517
29861	2.868	0.517	26.467	0.517
29961	2.858	0.557	26.195	0.557
30061	2.858	0.557	26.195	0.557
30161	2.858	0.557	26.195	0.557
30261	2.842	0.563	25.787	0.563
30361	2.842	0.568	25.787	0.568
30461	2.837	0.568	25.651	0.568
30561	2.832	0.588	25.515	0.588
30661	2.832	0.588	25.515	0.588
30761	2.837	0.588	25.651	0.588
30861	2.822	0.603	25.243	0.603
30961	2.796	0.608	24.562	0.608
31061	2.827	0.614	25.379	0.614
31161	2.817	0.624	25.106	0.624
31261	2.812	0.634	24.97	0.634
31361	2.812	0.629	24.97	0.629
31461	2.827	0.506	25.379	0.506
31561	2.893	0.501	27.148	0.501
31661	2.888	0.501	27.012	0.501
31761	2.873	0.522	26.603	0.522
31861	2.873	0.517	26.603	0.517
31961	2.878	0.522	26.739	0.522
32062	2.863	0.552	26.331	0.552
32162	2.863	0.552	26.331	0.552
32263	2.863	0.557	26.331	0.557
32363	2.847	0.563	25.923	0.563
32463	2.842	0.568	25.787	0.568
32564	2.847	0.568	25.923	0.568
32664	2.842	0.583	25.787	0.583
32765	2.842	0.588	25.787	0.588
32865	2.842	0.588	25.787	0.588
32965	2.827	0.614	25.379	0.614
33065	2.832	0.608	25.515	0.608
33165	2.832	0.608	25.515	0.608
33265	2.817	0.629	25.106	0.629
33365	2.812	0.624	24.97	0.624
33465	2.812	0.624	24.97	0.624
33565	2.863	0.496	26.331	0.496
33666	2.929	0.501	28.1	0.501
33766	2.909	0.501	27.556	0.501
33866	2.893	0.517	27.148	0.517
33966	2.893	0.517	27.148	0.517
34066	2.893	0.517	27.148	0.517
34167	2.873	0.552	26.603	0.552
34267	2.873	0.563	26.603	0.563
34367	2.878	0.552	26.739	0.552
34467	2.868	0.563	26.467	0.563
34568	2.868	0.563	26.467	0.563
34668	2.868	0.568	26.467	0.568
34768	2.858	0.583	26.195	0.583
34868	2.858	0.583	26.195	0.583
34968	2.858	0.588	26.195	0.588
35068	2.847	0.608	25.923	0.608
35168	2.847	0.614	25.923	0.614
35268	2.847	0.614	25.923	0.614
35368	2.827	0.624	25.379	0.624
35468	2.822	0.629	25.243	0.629
35568	2.822	0.629	25.243	0.629
35668	2.842	0.501	25.787	0.501
35768	2.934	0.496	28.236	0.496
35868	2.929	0.501	28.1	0.501
35968	2.914	0.517	27.692	0.517
36068	2.914	0.522	27.692	0.522
36168	2.919	0.517	27.828	0.517
36268	2.898	0.552	27.284	0.552
36368	2.898	0.557	27.284	0.557
36468	2.904	0.557	27.42	0.557
36568	2.883	0.557	26.876	0.557
36668	2.883	0.568	26.876	0.568
36768	2.888	0.568	27.012	0.568
36868	2.873	0.588	26.603	0.588
36968	2.878	0.583	26.739	0.583
37068	2.878	0.583	26.739	0.583
37168	2.868	0.603	26.467	0.603
37269	2.878	0.608	26.739	0.608
37369	2.873	0.608	26.603	0.608
37469	2.863	0.629	26.331	0.629
37571	2.863	0.624	26.331	0.624
37671	2.863	0.619	26.331	0.619
37771	2.893	0.496	27.148	0.496
37871	2.939	0.496	28.372	0.496
37971	2.939	0.501	28.372	0.501
38071	2.924	0.517	27.964	0.517
38171	2.929	0.517	28.1	0.517
38271	2.924	0.522	27.964	0.522
38371	2.904	0.557	27.42	0.557
38472	2.909	0.552	27.556	0.552
38572	2.909	0.552	27.556	0.552
38672	2.893	0.563	27.148	0.563
38773	2.898	0.563	27.284	0.563
38873	2.898	0.568	27.284	0.568
38974	2.893	0.588	27.148	0.588
39074	2.893	0.583	27.148	0.583
39174	2.898	0.588	27.284	0.588
39274	2.883	0.608	26.876	0.608
39375	2.883	0.603	26.876	0.603
39476	2.888	0.608	27.012	0.608
39576	2.868	0.629	26.467	0.629
39676	2.868	0.624	26.467	0.624
39776	2.868	0.629	26.467	0.629
39876	2.909	0.496	27.556	0.496
39976	2.96	0.501	28.917	0.501
40076	2.955	0.496	28.781	0.496
40176	2.944	0.517	28.508	0.517
40276	2.949	0.517	28.645	0.517
40376	2.949	0.517	28.645	0.517
40476	2.929	0.552	28.1	0.552
40576	2.934	0.552	28.236	0.552
40676	2.934	0.547	28.236	0.547
40776	2.914	0.563	27.692	0.563
40876	2.924	0.563	27.964	0.563
40976	2.924	0.573	27.964	0.573
41076	2.914	0.583	27.692	0.583
41176	2.919	0.578	27.828	0.578
41276	2.919	0.588	27.828	0.588
41376	2.909	0.608	27.556	0.608
41477	2.909	0.598	27.556	0.598
41577	2.909	0.614	27.556	0.614
41677	2.898	0.629	27.284	0.629
41777	2.898	0.624	27.284	0.624
41877	2.898	0.629	27.284	0.629
41977	2.939	0.496	28.372	0.496
42078	2.965	0.496	29.053	0.496
42178	2.949	0.501	28.645	0.501
42278	2.949	0.506	28.645	0.506
42378	2.955	0.517	28.781	0.517
42478	2.955	0.517	28.781	0.517
42578	2.944	0.557	28.508	0.557
42678	2.944	0.552	28.508	0.552
42778	2.944	0.552	28.508	0.552
42878	2.924	0.568	27.964	0.568
42978	2.929	0.568	28.1	0.568
43078	2.929	0.563	28.1	0.563
43178	2.924	0.588	27.964	0.588
43278	2.924	0.583	27.964	0.583
43378	2.929	0.583	28.1	0.583
43478	2.914	0.608	27.692	0.608
43578	2.914	0.614	27.692	0.614
43678	2.919	0.608	27.828	0.608
43778	2.904	0.619	27.42	0.619
43878	2.904	0.634	27.42	0.634
43978	2.904	0.629	27.42	0.629
44078	2.949	0.496	28.645	0.496
44178	2.965	0.501	29.053	0.501
44278	2.975	0.496	29.325	0.496
44378	2.955	0.517	28.781	0.517
44478	2.96	0.522	28.917	0.522
44578	2.955	0.522	28.781	0.522
44678	2.949	0.552	28.645	0.552
44778	2.949	0.552	28.645	0.552
44878	2.949	0.557	28.645	0.557
44978	2.929	0.563	28.1	0.563
45078	2.934	0.568	28.236	0.568
45178	2.934	0.568	28.236	0.568
45278	2.929	0.588	28.1	0.588
45378	2.929	0.588	28.1	0.588
45478	2.929	0.583	28.1	0.583
45578	2.924	0.608	27.964	0.608
45678	2.924	0.608	27.964	0.608
45778	2.924	0.608	27.964	0.608
45878	2.909	0.624	27.556	0.624
45978	2.909	0.624	27.556	0.624
46078	2.909	0.624	27.556	0.624
46178	2.949	0.496	28.645	0.496
46278	2.98	0.496	29.461	0.496
46378	2.985	0.501	29.597	0.501
46478	2.97	0.512	29.189	0.512
46578	2.975	0.522	29.325	0.522
46678	2.97	0.517	29.189	0.517
46778	2.955	0.552	28.781	0.552
46878	2.96	0.547	28.917	0.547
46978	2.955	0.552	28.781	0.552
47078	2.944	0.563	28.508	0.563
47178	2.949	0.573	28.645	0.573
47278	2.949	0.568	28.645	0.568
47379	2.944	0.583	28.508	0.583
47480	2.944	0.583	28.508	0.583
47580	2.944	0.588	28.508	0.588
47680	2.929	0.608	28.1	0.608
47780	2.934	0.614	28.236	0.614
47880	2.934	0.608	28.236	0.608
47980	2.919	0.624	27.828	0.624
48080	2.924	0.629	27.964	0.629
48180	2.924	0.629	27.964	0.629
48280	2.965	0.496	29.053	0.496
48380	2.99	0.501	29.733	0.501
48480	2.99	0.501	29.733	0.501
48580	2.97	0.517	29.189	0.517
48680	2.98	0.512	29.461	0.512
48781	2.975	0.522	29.325	0.522
48881	2.96	0.552	28.917	0.552
48982	2.965	0.547	29.053	0.547
49082	2.965	0.547	29.053	0.547
49182	2.955	0.568	28.781	0.568
49283	2.955	0.563	28.781	0.563
49383	2.955	0.563	28.781	0.563
49484	2.949	0.583	28.645	0.583
49584	2.949	0.583	28.645	0.583
49684	2.949	0.588	28.645	0.588
49784	2.944	0.608	28.508	0.608
49884	2.944	0.608	28.508	0.608
49985	2.944	0.608	28.508	0.608
50085	2.929	0.624	28.1	0.624
50185	2.929	0.624	28.1	0.624
50285	2.924	0.624	27.964	0.624
50385	2.97	0.501	29.189	0.501
50486	3.011	0.491	30.277	0.491
50586	3.011	0.496	30.277	0.496
50686	2.99	0.517	29.733	0.517
50786	2.995	0.512	29.869	0.512
50886	2.995	0.522	29.869	0.522
50986	2.98	0.552	29.461	0.552
51087	2.98	0.552	29.461	0.552
51188	2.98	0.547	29.461	0.547
51288	2.965	0.568	29.053	0.568
51388	2.97	0.563	29.189	0.563
51488	2.97	0.568	29.189	0.568
51589	2.96	0.583	28.917	0.583
51689	2.96	0.583	28.917	0.583
51789	2.96	0.583	28.917	0.583
51889	2.96	0.603	28.917	0.603
51989	2.949	0.614	28.645	0.614
52089	2.955	0.614	28.781	0.614
52190	2.944	0.629	28.508	0.629
52290	2.944	0.624	28.508	0.624
52390	2.944	0.624	28.508	0.624
52490	2.995	0.496	29.869	0.496
52590	3.021	0.491	30.55	0.491
52690	3.021	0.486	30.55	0.486
52790	3.006	0.522	30.141	0.522
52890	3.011	0.517	30.277	0.517
52990	3.006	0.517	30.141	0.517
53090	2.99	0.552	29.733	0.552
53190	2.99	0.557	29.733	0.557
53290	2.99	0.557	29.733	0.557
53390	2.98	0.568	29.461	0.568
53491	2.98	0.573	29.461	0.573
53591	2.98	0.568	29.461	0.568
53691	2.975	0.588	29.325	0.588
53791	2.975	0.588	29.325	0.588
53891	2.97	0.583	29.189	0.583
53992	2.97	0.603	29.189	0.603
54093	2.97	0.614	29.189	0.614
54193	2.965	0.608	29.053	0.608
54293	2.955	0.624	28.781	0.624
54393	2.955	0.629	28.781	0.629
54494	2.955	0.624	28.781	0.624
54595	3.006	0.496	30.141	0.496
54695	3.026	0.491	30.686	0.491
54795	3.026	0.496	30.686	0.496
54895	3.021	0.517	30.55	0.517
54995	3.016	0.517	30.414	0.517
55095	3.016	0.506	30.414	0.506
55195	3.006	0.552	30.141	0.552
55296	3.006	0.552	30.141	0.552
55397	3.006	0.552	30.141	0.552
55498	2.99	0.563	29.733	0.563
55598	2.99	0.573	29.733	0.573
55698	2.985	0.563	29.597	0.563
55799	2.985	0.578	29.597	0.578
55899	2.985	0.588	29.597	0.588
55999	2.985	0.588	29.597	0.588
56099	2.975	0.608	29.325	0.608
56200	2.975	0.614	29.325	0.614
56300	2.975	0.614	29.325	0.614
56400	2.965	0.629	29.053	0.629
56500	2.965	0.624	29.053	0.624
56600	2.96	0.624	28.917	0.624
56701	3.021	0.496	30.55	0.496
56801	3.026	0.501	30.686	0.501
56901	3.026	0.496	30.686	0.496
57001	3.026	0.517	30.686	0.517
57101	3.021	0.517	30.55	0.517
57201	3.021	0.517	30.55	0.517
57301	3.011	0.547	30.277	0.547
57402	3.011	0.552	30.277	0.552
57502	3.011	0.552	30.277	0.552
57602	3.006	0.563	30.141	0.563
57702	3.006	0.568	30.141	0.568
57802	3.001	0.563	30.005	0.563
57902	2.99	0.588	29.733	0.588
58002	2.99	0.583	29.733	0.583
58102	2.995	0.583	29.869	0.583
58203	2.985	0.608	29.597	0.608
58303	2.99	0.608	29.733	0.608
58403	2.985	0.608	29.597	0.608
58503	2.975	0.624	29.325	0.624
58603	2.97	0.624	29.189	0.624
58703	2.97	0.629	29.189	0.629
58803	3.036	0.501	30.958	0.501
58903	3.041	0.496	31.094	0.496
59003	3.041	0.486	31.094	0.486
59103	3.036	0.522	30.958	0.522
59204	3.031	0.517	30.822	0.517
59304	3.026	0.512	30.686	0.512
59404	3.021	0.552	30.55	0.552
59504	3.021	0.552	30.55	0.552
59605	3.016	0.552	30.414	0.552
59705	3.011	0.563	30.277	0.563
59806	3.011	0.563	30.277	0.563
59906	3.011	0.563	30.277	0.563
60006	3.006	0.588	30.141	0.588
60107	3.006	0.588	30.141	0.588
60207	3.001	0.583	30.005	0.583
60307	3.001	0.608	30.005	0.608
60408	2.995	0.614	29.869	0.614
60508	2.99	0.608	29.733	0.608
60608	2.975	0.624	29.325	0.624
60708	2.975	0.619	29.325	0.619
60809	2.97	0.603	29.189	0.603
60911	3.041	0.496	31.094	0.496
61011	3.062	0.496	31.638	0.496
61111	3.062	0.496	31.638	0.496
61211	3.046	0.517	31.23	0.517
61311	3.041	0.517	31.094	0.517
61411	3.041	0.522	31.094	0.522
61511	3.031	0.552	30.822	0.552
61611	3.031	0.547	30.822	0.547
61711	3.026	0.552	30.686	0.552
61811	3.016	0.563	30.414	0.563
61912	3.016	0.568	30.414	0.568
62012	3.021	0.568	30.55	0.568
62112	3.016	0.588	30.414	0.588
62212	3.011	0.588	30.277	0.588
62313	3.011	0.588	30.277	0.588
62413	3.006	0.608	30.141	0.608
62513	3.011	0.614	30.277	0.614
62613	3.006	0.614	30.141	0.614
62713	2.995	0.629	29.869	0.629
62813	2.99	0.629	29.733	0.629
62914	2.99	0.547	29.733	0.547
63014	3.062	0.501	31.638	0.501
63114	3.067	0.501	31.774	0.501
63214	3.072	0.496	31.91	0.496
63315	3.062	0.522	31.638	0.522
63415	3.062	0.522	31.638	0.522
63516	3.057	0.522	31.502	0.522
63617	3.041	0.557	31.094	0.557
63717	3.036	0.557	30.958	0.557
63817	3.041	0.552	31.094	0.552
63917	3.031	0.573	30.822	0.573
64017	3.026	0.568	30.686	0.568
64117	3.026	0.573	30.686	0.573
64217	3.021	0.583	30.55	0.583
64317	3.021	0.583	30.55	0.583
64417	3.026	0.588	30.686	0.588
64518	3.016	0.603	30.414	0.603
64618	3.016	0.603	30.414	0.603
64718	3.011	0.614	30.277	0.614
64818	3.006	0.629	30.141	0.629
64919	3.006	0.624	30.141	0.624
65019	3.006	0.522	30.141	0.522
65119	3.072	0.496	31.91	0.496
65220	3.072	0.496	31.91	0.496
65320	3.072	0.506	31.91	0.506
65420	3.062	0.512	31.638	0.512
65520	3.062	0.517	31.638	0.517
65620	3.062	0.527	31.638	0.527
65720	3.052	0.552	31.366	0.552
65820	3.046	0.547	31.23	0.547
65920	3.046	0.552	31.23	0.552
66021	3.031	0.573	30.822	0.573
66121	3.031	0.563	30.822	0.563
66221	3.031	0.578	30.822	0.578
66322	3.031	0.583	30.822	0.583
66422	3.026	0.578	30.686	0.578
66523	3.026	0.593	30.686	0.593
66623	3.021	0.603	30.55	0.603
66723	3.021	0.608	30.55	0.608
66823	3.021	0.619	30.55	0.619
66923	3.011	0.624	30.277	0.624
67023	3.026	0.629	30.686	0.629
67123	3.011	0.522	30.277	0.522
67224	3.082	0.486	32.183	0.486
67324	3.087	0.501	32.319	0.501
67425	3.087	0.517	32.319	0.517
67525	3.077	0.522	32.046	0.522
67625	3.072	0.517	31.91	0.517
67725	3.082	0.532	32.183	0.532
67825	3.062	0.552	31.638	0.552
67925	3.062	0.552	31.638	0.552
68025	3.057	0.557	31.502	0.557
68125	3.046	0.563	31.23	0.563
68225	3.041	0.563	31.094	0.563
68325	3.067	0.578	31.774	0.578
68425	3.031	0.583	30.822	0.583
68525	3.031	0.583	30.822	0.583
68625	3.031	0.593	30.822	0.593
68725	3.031	0.598	30.822	0.598
68825	3.031	0.608	30.822	0.608
68925	3.026	0.614	30.686	0.614
69025	3.021	0.619	30.55	0.619
69126	3.016	0.624	30.414	0.624
69226	3.016	0.517	30.414	0.517
69326	3.087	0.501	32.319	0.501
69426	3.092	0.496	32.455	0.496
69528	3.092	0.506	32.455	0.506
69628	3.087	0.517	32.319	0.517
69728	3.082	0.522	32.183	0.522
69828	3.077	0.537	32.046	0.537
69928	3.072	0.557	31.91	0.557
70028	3.072	0.547	31.91	0.547
70128	3.072	0.557	31.91	0.557
70228	3.062	0.573	31.638	0.573
70328	3.057	0.563	31.502	0.563
70428	3.052	0.578	31.366	0.578
70528	3.046	0.588	31.23	0.588
70628	3.046	0.583	31.23	0.583
70728	3.046	0.593	31.23	0.593
70828	3.036	0.614	30.958	0.614
70928	3.036	0.603	30.958	0.603
71028	3.031	0.619	30.822	0.619
71128	3.026	0.624	30.686	0.624
71228	3.026	0.624	30.686	0.624
71328	3.026	0.512	30.686	0.512
71428	3.108	0.496	32.863	0.496
71528	3.108	0.491	32.863	0.491
71628	3.103	0.517	32.727	0.517
71728	3.092	0.522	32.455	0.522
71828	3.092	0.517	32.455	0.517
71928	3.087	0.542	32.319	0.542
72029	3.072	0.557	31.91	0.557
72129	3.072	0.542	31.91	0.542
72229	3.072	0.563	31.91	0.563
72329	3.062	0.563	31.638	0.563
72430	3.067	0.557	31.774	0.557
72530	3.062	0.578	31.638	0.578
72630	3.057	0.583	31.502	0.583
72730	3.057	0.583	31.502	0.583
72830	3.052	0.603	31.366	0.603
72931	3.046	0.608	31.23	0.608
73031	3.046	0.603	31.23	0.603
73131	3.041	0.614	31.094	0.614
73231	3.031	0.624	30.822	0.624
73331	3.031	0.629	30.822	0.629
73431	3.036	0.501	30.958	0.501
73531	3.108	0.491	32.863	0.491
73631	3.113	0.501	32.999	0.501
73732	3.113	0.496	32.999	0.496
73833	3.113	0.501	32.999	0.501
73933	3.113	0.501	32.999	0.501
74033	3.113	0.496	32.999	0.496
74133	3.113	0.501	32.999	0.501
74233	3.113	0.496	32.999	0.496
74334	3.113	0.501	32.999	0.501
74434	3.113	0.496	32.999	0.496
74534	3.113	0.491	32.999	0.491
74634	3.113	0.496	32.999	0.496
74734	3.113	0.491	32.999	0.491
74834	3.113	0.496	32.999	0.496
74934	3.113	0.501	32.999	0.501
75034	3.113	0.501	32.999	0.501
75134	3.108	0.491	32.863	0.491
75234	3.113	0.501	32.999	0.501
75334	3.113	0.501	32.999	0.501
75434	3.113	0.501	32.999	0.501
75534	3.113	0.496	32.999	0.496
75634	3.113	0.501	32.999	0.501
75734	3.113	0.496	32.999	0.496
75835	3.113	0.496	32.999	0.496
75935	3.113	0.501	32.999	0.501
76035	3.113	0.496	32.999	0.496
76135	3.113	0.501	32.999	0.501
76236	3.113	0.501	32.999	0.501
76336	3.113	0.501	32.999	0.501
76436	3.113	0.491	32.999	0.491
76536	3.113	0.496	32.999	0.496
76637	3.113	0.496	32.999	0.496
76737	3.113	0.501	32.999	0.501
76837	3.113	0.496	32.999	0.496
76937	3.113	0.501	32.999	0.501
77037	3.113	0.496	32.999	0.496
77137	3.113	0.496	32.999	0.496
77237	3.113	0.496	32.999	0.496
77337	3.113	0.496	32.999	0.496
77438	3.113	0.496	32.999	0.496
77538	3.113	0.501	32.999	0.501
77638	3.113	0.496	32.999	0.496
77738	3.113	0.496	32.999	0.496
77838	3.113	0.496	32.999	0.496
77939	3.113	0.496	32.999	0.496
78039	3.113	0.501	32.999	0.501
78139	3.113	0.496	32.999	0.496
78239	3.113	0.501	32.999	0.501
78340	3.113	0.501	32.999	0.501
78440	3.113	0.496	32.999	0.496
78540	3.113	0.496	32.999	0.496
78640	3.113	0.501	32.999	0.501
78740	3.113	0.496	32.999	0.496
78841	3.113	0.501	32.999	0.501
78941	3.113	0.496	32.999	0.496
79041	3.113	0.496	32.999	0.496
79141	3.113	0.501	32.999	0.501
79241	3.113	0.501	32.999	0.501
79342	3.113	0.496	32.999	0.496
79442	3.113	0.501	32.999	0.501
79542	3.113	0.496	32.999	0.496
79642	3.113	0.501	32.999	0.501
79742	3.113	0.501	32.999	0.501
79842	3.113	0.501	32.999	0.501
79942	3.113	0.501	32.999	0.501
80042	3.113	0.501	32.999	0.501
80142	3.113	0.501	32.999	0.501
80242	3.113	0.496	32.999	0.496
80342	3.113	0.496	32.999	0.496
80442	3.113	0.496	32.999	0.496
80542	3.113	0.501	32.999	0.501
80642	3.113	0.496	32.999	0.496
80742	3.113	0.501	32.999	0.501
80842	3.113	0.501	32.999	0.501
80942	3.113	0.496	32.999	0.496
81043	3.113	0.501	32.999	0.501
81144	3.113	0.491	32.999	0.491
81244	3.113	0.496	32.999	0.496
81345	3.113	0.501	32.999	0.501
81445	3.113	0.501	32.999	0.501
81545	3.113	0.501	32.999	0.501
81645	3.113	0.496	32.999	0.496
81746	3.113	0.501	32.999	0.501
81846	3.113	0.501	32.999	0.501
81947	3.113	0.496	32.999	0.496
82047	3.113	0.486	32.999	0.486
82148	3.113	0.501	32.999	0.501
82248	3.113	0.501	32.999	0.501
82348	3.113	0.501	32.999	0.501
82448	3.113	0.496	32.999	0.496
82548	3.113	0.501	32.999	0.501
82649	3.113	0.501	32.999	0.501
82749	3.113	0.501	32.999	0.501
82849	3.113	0.506	32.999	0.506
82949	3.113	0.496	32.999	0.496
83049	3.108	0.501	32.863	0.501
83149	3.113	0.501	32.999	0.501
83250	3.113	0.496	32.999	0.496
83350	3.113	0.496	32.999	0.496
83450	3.113	0.501	32.999	0.501
83550	3.113	0.491	32.999	0.491
83650	3.113	0.496	32.999	0.496
83750	3.113	0.491	32.999	0.491
83850	3.113	0.496	32.999	0.496
83950	3.113	0.501	32.999	0.501
84050	3.113	0.501	32.999	0.501
84150	3.113	0.496	32.999	0.496
84250	3.113	0.496	32.999	0.496
84350	3.113	0.501	32.999	0.501
84450	3.113	0.496	32.999	0.496
84550	3.108	0.501	32.863	0.501
84650	3.113	0.506	32.999	0.506
