# Supplementary material for: Design and evaluation of a pneumatic actuation unit for a wasp-inspired self-propelled needle
Source: PLoS One. 2024 Jul 2;19(7):e0306411. doi: 10.1371/journal.pone.0306411 (PMC11218968; doi:10.1371/journal.pone.0306411)
Supplement: S1 Data — The S1 Data file contains the raw data sets of the phantom experiment. (ZIP) [file pone.0306411.s006.zip › S4_Data/speed experiments/i03/03_3.xlsx]

## Sheet: 22 11 04 11 12 54 i03
0	3.194	0.501	35.176	0.501
100	3.194	0.501	35.176	0.501
201	3.194	0.501	35.176	0.501
301	3.194	0.501	35.176	0.501
401	3.194	0.501	35.176	0.501
501	3.194	0.501	35.176	0.501
601	3.194	0.501	35.176	0.501
702	3.194	0.501	35.176	0.501
802	3.194	0.496	35.176	0.496
902	3.194	0.501	35.176	0.501
1002	3.194	0.501	35.176	0.501
1102	3.194	0.501	35.176	0.501
1202	3.194	0.501	35.176	0.501
1302	3.194	0.501	35.176	0.501
1402	3.194	0.501	35.176	0.501
1503	3.194	0.501	35.176	0.501
1604	3.194	0.506	35.176	0.506
1704	3.194	0.501	35.176	0.501
1804	3.194	0.496	35.176	0.496
1904	3.194	0.501	35.176	0.501
2005	3.194	0.501	35.176	0.501
2105	3.194	0.501	35.176	0.501
2206	3.194	0.506	35.176	0.506
2306	3.194	0.501	35.176	0.501
2407	3.194	0.501	35.176	0.501
2507	3.194	0.501	35.176	0.501
2607	3.194	0.496	35.176	0.496
2707	3.194	0.501	35.176	0.501
2808	3.194	0.501	35.176	0.501
2908	3.194	0.501	35.176	0.501
3008	3.194	0.501	35.176	0.501
3108	3.194	0.496	35.176	0.496
3208	3.194	0.501	35.176	0.501
3308	3.194	0.501	35.176	0.501
3409	3.194	0.501	35.176	0.501
3509	3.194	0.501	35.176	0.501
3609	3.194	0.506	35.176	0.506
3709	3.194	0.501	35.176	0.501
3810	3.194	0.501	35.176	0.501
3910	3.194	0.501	35.176	0.501
4011	3.194	0.496	35.176	0.496
4112	3.194	0.501	35.176	0.501
4212	3.194	0.501	35.176	0.501
4312	3.194	0.501	35.176	0.501
4412	3.194	0.501	35.176	0.501
4512	3.194	0.501	35.176	0.501
4613	3.194	0.501	35.176	0.501
4713	3.194	0.501	35.176	0.501
4814	3.194	0.501	35.176	0.501
4914	3.194	0.496	35.176	0.496
5015	3.194	0.501	35.176	0.501
5115	3.194	0.501	35.176	0.501
5215	3.194	0.501	35.176	0.501
5316	3.194	0.501	35.176	0.501
5416	3.194	0.496	35.176	0.496
5516	3.194	0.501	35.176	0.501
5616	3.194	0.496	35.176	0.496
5716	3.194	0.501	35.176	0.501
5817	3.194	0.501	35.176	0.501
5918	3.194	0.501	35.176	0.501
6018	3.194	0.501	35.176	0.501
6119	3.194	0.501	35.176	0.501
6219	3.194	0.506	35.176	0.506
6320	3.194	0.506	35.176	0.506
6420	3.194	0.506	35.176	0.506
6520	3.194	0.501	35.176	0.501
6620	3.194	0.501	35.176	0.501
6721	3.194	0.491	35.176	0.491
6821	3.194	0.501	35.176	0.501
6921	3.194	0.491	35.176	0.491
7022	3.194	0.501	35.176	0.501
7122	3.194	0.501	35.176	0.501
7223	3.194	0.501	35.176	0.501
7323	3.194	0.501	35.176	0.501
7423	3.194	0.501	35.176	0.501
7523	3.194	0.501	35.176	0.501
7623	3.194	0.501	35.176	0.501
7724	3.194	0.506	35.176	0.506
7824	3.194	0.501	35.176	0.501
7925	3.194	0.501	35.176	0.501
8025	3.194	0.501	35.176	0.501
8126	3.194	0.517	35.176	0.517
8227	3.184	0.522	34.904	0.522
8327	3.189	0.522	35.04	0.522
8428	3.179	0.552	34.768	0.552
8528	3.184	0.557	34.904	0.557
8629	3.179	0.552	34.768	0.552
8729	3.174	0.552	34.632	0.552
8830	3.164	0.563	34.36	0.563
8930	3.164	0.563	34.36	0.563
9030	3.154	0.578	34.088	0.578
9131	3.159	0.583	34.224	0.583
9231	3.154	0.583	34.088	0.583
9332	3.149	0.603	33.952	0.603
9432	3.149	0.614	33.952	0.614
9532	3.143	0.603	33.815	0.603
9632	3.133	0.619	33.543	0.619
9732	3.128	0.624	33.407	0.624
9832	3.128	0.619	33.407	0.619
9933	3.149	0.501	33.952	0.501
10034	3.24	0.501	36.401	0.501
10134	3.23	0.491	36.129	0.491
10235	3.21	0.517	35.584	0.517
10336	3.215	0.517	35.721	0.517
10436	3.21	0.522	35.584	0.522
10536	3.189	0.542	35.04	0.542
10637	3.2	0.552	35.312	0.552
10738	3.194	0.552	35.176	0.552
10838	3.189	0.563	35.04	0.563
10939	3.189	0.563	35.04	0.563
11039	3.189	0.563	35.04	0.563
11140	3.189	0.583	35.04	0.583
11241	3.189	0.583	35.04	0.583
11342	3.189	0.588	35.04	0.588
11443	3.184	0.603	34.904	0.603
11543	3.184	0.603	34.904	0.603
11643	3.179	0.603	34.768	0.603
11744	3.169	0.619	34.496	0.619
11844	3.159	0.624	34.224	0.624
11944	3.154	0.629	34.088	0.629
12044	3.179	0.496	34.768	0.496
12145	3.235	0.496	36.265	0.496
12246	3.235	0.496	36.265	0.496
12346	3.22	0.517	35.857	0.517
12446	3.215	0.522	35.721	0.522
12547	3.22	0.517	35.857	0.517
12648	3.2	0.542	35.312	0.542
12748	3.2	0.547	35.312	0.547
12849	3.2	0.547	35.312	0.547
12949	3.194	0.563	35.176	0.563
13049	3.194	0.563	35.176	0.563
13149	3.194	0.568	35.176	0.568
13250	3.194	0.583	35.176	0.583
13350	3.194	0.583	35.176	0.583
13450	3.194	0.583	35.176	0.583
13551	3.189	0.598	35.04	0.598
13651	3.189	0.608	35.04	0.608
13752	3.189	0.603	35.04	0.603
13853	3.179	0.624	34.768	0.624
13953	3.174	0.629	34.632	0.629
14054	3.174	0.624	34.632	0.624
14154	3.225	0.501	35.993	0.501
14255	3.225	0.496	35.993	0.496
14355	3.23	0.501	36.129	0.501
14455	3.215	0.506	35.721	0.506
14555	3.215	0.522	35.721	0.522
14655	3.22	0.512	35.857	0.512
14756	3.2	0.557	35.312	0.557
14857	3.2	0.547	35.312	0.547
14958	3.205	0.552	35.448	0.552
15058	3.2	0.563	35.312	0.563
15159	3.189	0.563	35.04	0.563
15259	3.194	0.568	35.176	0.568
15359	3.194	0.583	35.176	0.583
15460	3.194	0.578	35.176	0.578
15560	3.194	0.588	35.176	0.588
15661	3.194	0.608	35.176	0.608
15761	3.194	0.603	35.176	0.603
15862	3.194	0.603	35.176	0.603
15962	3.184	0.629	34.904	0.629
16062	3.184	0.629	34.904	0.629
16163	3.184	0.629	34.904	0.629
16263	3.24	0.481	36.401	0.481
16364	3.235	0.496	36.265	0.496
16464	3.235	0.496	36.265	0.496
16564	3.22	0.522	35.857	0.522
16665	3.22	0.517	35.857	0.517
16765	3.22	0.512	35.857	0.512
16866	3.205	0.547	35.448	0.547
16966	3.21	0.552	35.584	0.552
17066	3.21	0.547	35.584	0.547
17167	3.2	0.563	35.312	0.563
17268	3.2	0.563	35.312	0.563
17368	3.194	0.563	35.176	0.563
17469	3.194	0.583	35.176	0.583
17569	3.194	0.583	35.176	0.583
17670	3.194	0.583	35.176	0.583
17771	3.189	0.603	35.04	0.603
17871	3.194	0.598	35.176	0.598
17971	3.194	0.608	35.176	0.608
18072	3.189	0.624	35.04	0.624
18173	3.189	0.634	35.04	0.634
18273	3.189	0.624	35.04	0.624
18373	3.256	0.501	36.809	0.501
18473	3.235	0.496	36.265	0.496
18573	3.235	0.491	36.265	0.491
18674	3.23	0.517	36.129	0.517
18775	3.225	0.506	35.993	0.506
18876	3.225	0.522	35.993	0.522
18976	3.22	0.552	35.857	0.552
19076	3.22	0.547	35.857	0.547
19176	3.215	0.552	35.721	0.552
19277	3.205	0.563	35.448	0.563
19377	3.205	0.563	35.448	0.563
19478	3.205	0.563	35.448	0.563
19578	3.2	0.583	35.312	0.583
19679	3.2	0.578	35.312	0.578
19779	3.2	0.578	35.312	0.578
19879	3.194	0.603	35.176	0.603
19980	3.194	0.603	35.176	0.603
20080	3.194	0.608	35.176	0.608
20180	3.194	0.624	35.176	0.624
20281	3.194	0.629	35.176	0.629
20382	3.2	0.629	35.312	0.629
20482	3.251	0.496	36.673	0.496
20583	3.24	0.481	36.401	0.481
20684	3.235	0.501	36.265	0.501
20784	3.23	0.522	36.129	0.522
20884	3.225	0.522	35.993	0.522
20984	3.225	0.522	35.993	0.522
21084	3.225	0.547	35.993	0.547
21184	3.22	0.552	35.857	0.552
21284	3.22	0.552	35.857	0.552
21385	3.21	0.563	35.584	0.563
21485	3.21	0.563	35.584	0.563
21585	3.21	0.563	35.584	0.563
21685	3.205	0.583	35.448	0.583
21785	3.205	0.583	35.448	0.583
21885	3.2	0.578	35.312	0.578
21985	3.2	0.608	35.312	0.608
22085	3.194	0.598	35.176	0.598
22187	3.194	0.603	35.176	0.603
22287	3.194	0.629	35.176	0.629
22388	3.194	0.629	35.176	0.629
22489	3.194	0.568	35.176	0.568
22589	3.266	0.496	37.081	0.496
22690	3.256	0.491	36.809	0.491
22790	3.245	0.496	36.537	0.496
22890	3.235	0.517	36.265	0.517
22991	3.23	0.517	36.129	0.517
23091	3.23	0.517	36.129	0.517
23191	3.225	0.552	35.993	0.552
23291	3.225	0.552	35.993	0.552
23391	3.22	0.557	35.857	0.557
23492	3.22	0.568	35.857	0.568
23592	3.215	0.563	35.721	0.563
23693	3.215	0.568	35.721	0.568
23794	3.215	0.583	35.721	0.583
23894	3.215	0.583	35.721	0.583
23994	3.215	0.578	35.721	0.578
24094	3.205	0.608	35.448	0.608
24194	3.2	0.603	35.312	0.603
24294	3.2	0.614	35.312	0.614
24394	3.194	0.629	35.176	0.629
24494	3.194	0.624	35.176	0.624
24594	3.194	0.547	35.176	0.547
24694	3.271	0.496	37.217	0.496
24794	3.266	0.496	37.081	0.496
24894	3.261	0.501	36.945	0.501
24994	3.24	0.517	36.401	0.517
25094	3.24	0.512	36.401	0.512
25195	3.24	0.522	36.401	0.522
25295	3.23	0.552	36.129	0.552
25395	3.225	0.547	35.993	0.547
25495	3.23	0.557	36.129	0.557
25595	3.225	0.563	35.993	0.563
25695	3.225	0.563	35.993	0.563
25795	3.225	0.568	35.993	0.568
25895	3.22	0.588	35.857	0.588
25995	3.215	0.583	35.721	0.583
26095	3.215	0.593	35.721	0.593
26195	3.21	0.608	35.584	0.608
26295	3.21	0.608	35.584	0.608
26395	3.21	0.619	35.584	0.619
26495	3.194	0.629	35.176	0.629
26595	3.194	0.629	35.176	0.629
26695	3.194	0.537	35.176	0.537
26795	3.281	0.496	37.49	0.496
26895	3.276	0.496	37.353	0.496
26995	3.276	0.501	37.353	0.501
27095	3.251	0.517	36.673	0.517
27195	3.251	0.517	36.673	0.517
27295	3.251	0.532	36.673	0.532
27395	3.24	0.547	36.401	0.547
27495	3.235	0.547	36.265	0.547
27595	3.235	0.552	36.265	0.552
27695	3.23	0.557	36.129	0.557
27795	3.225	0.563	35.993	0.563
27895	3.23	0.568	36.129	0.568
27996	3.225	0.583	35.993	0.583
28097	3.23	0.588	36.129	0.588
28198	3.23	0.598	36.129	0.598
28299	3.22	0.608	35.857	0.608
28400	3.215	0.598	35.721	0.598
28500	3.215	0.614	35.721	0.614
28600	3.2	0.629	35.312	0.629
28701	3.2	0.629	35.312	0.629
28801	3.2	0.517	35.312	0.517
28901	3.281	0.496	37.49	0.496
29001	3.276	0.491	37.353	0.491
29101	3.276	0.512	37.353	0.512
29201	3.266	0.517	37.081	0.517
29301	3.261	0.522	36.945	0.522
29401	3.266	0.537	37.081	0.537
29502	3.245	0.552	36.537	0.552
29603	3.24	0.552	36.401	0.552
29703	3.235	0.552	36.265	0.552
29803	3.23	0.563	36.129	0.563
29903	3.23	0.568	36.129	0.568
30004	3.23	0.573	36.129	0.573
30104	3.225	0.583	35.993	0.583
30205	3.23	0.583	36.129	0.583
30305	3.225	0.593	35.993	0.593
30405	3.225	0.608	35.993	0.608
30505	3.225	0.603	35.993	0.603
30605	3.22	0.619	35.857	0.619
30706	3.21	0.629	35.584	0.629
30806	3.21	0.624	35.584	0.624
30907	3.21	0.517	35.584	0.517
31007	3.271	0.496	37.217	0.496
31107	3.276	0.501	37.353	0.501
31208	3.271	0.512	37.217	0.512
31308	3.266	0.517	37.081	0.517
31409	3.256	0.512	36.809	0.512
31510	3.256	0.532	36.809	0.532
31610	3.245	0.557	36.537	0.557
31711	3.24	0.552	36.401	0.552
31812	3.235	0.557	36.265	0.557
31913	3.23	0.568	36.129	0.568
32014	3.23	0.563	36.129	0.563
32114	3.23	0.578	36.129	0.578
32215	3.23	0.583	36.129	0.583
32315	3.23	0.583	36.129	0.583
32416	3.225	0.603	35.993	0.603
32516	3.225	0.603	35.993	0.603
32617	3.225	0.603	35.993	0.603
32717	3.215	0.614	35.721	0.614
32817	3.21	0.629	35.584	0.629
32917	3.21	0.624	35.584	0.624
33017	3.22	0.506	35.857	0.506
33117	3.276	0.496	37.353	0.496
33217	3.271	0.501	37.217	0.501
33318	3.266	0.512	37.081	0.512
33419	3.271	0.522	37.217	0.522
33519	3.266	0.517	37.081	0.517
33620	3.256	0.542	36.809	0.542
33720	3.256	0.557	36.809	0.557
33820	3.251	0.552	36.673	0.552
33920	3.24	0.563	36.401	0.563
34021	3.24	0.568	36.401	0.568
34121	3.235	0.568	36.265	0.568
34221	3.235	0.583	36.265	0.583
34321	3.23	0.583	36.129	0.583
34422	3.23	0.583	36.129	0.583
34522	3.225	0.598	35.993	0.598
34622	3.225	0.603	35.993	0.603
34723	3.225	0.608	35.993	0.608
34823	3.215	0.619	35.721	0.619
34923	3.215	0.624	35.721	0.624
35024	3.215	0.624	35.721	0.624
35125	3.235	0.501	36.265	0.501
35225	3.286	0.496	37.626	0.496
35326	3.286	0.491	37.626	0.491
35426	3.276	0.517	37.353	0.517
35527	3.271	0.522	37.217	0.522
35627	3.276	0.522	37.353	0.522
35728	3.266	0.552	37.081	0.552
35828	3.266	0.552	37.081	0.552
35929	3.266	0.552	37.081	0.552
36029	3.251	0.557	36.673	0.557
36130	3.251	0.573	36.673	0.573
36230	3.271	0.563	37.217	0.563
36330	3.24	0.583	36.401	0.583
36431	3.235	0.583	36.265	0.583
36531	3.24	0.583	36.401	0.583
36631	3.23	0.608	36.129	0.608
36731	3.23	0.603	36.129	0.603
36832	3.23	0.608	36.129	0.608
36933	3.22	0.629	35.857	0.629
37034	3.215	0.624	35.721	0.624
37134	3.215	0.624	35.721	0.624
37234	3.245	0.501	36.537	0.501
37334	3.276	0.501	37.353	0.501
37434	3.276	0.496	37.353	0.496
37534	3.271	0.517	37.217	0.517
37634	3.271	0.517	37.217	0.517
37735	3.276	0.517	37.353	0.517
37835	3.266	0.547	37.081	0.547
37935	3.266	0.552	37.081	0.552
38035	3.266	0.552	37.081	0.552
38135	3.251	0.563	36.673	0.563
38235	3.256	0.568	36.809	0.568
38336	3.256	0.563	36.809	0.563
38437	3.245	0.578	36.537	0.578
38537	3.245	0.583	36.537	0.583
38638	3.245	0.578	36.537	0.578
38739	3.23	0.603	36.129	0.603
38839	3.235	0.608	36.265	0.608
38939	3.235	0.614	36.265	0.614
39039	3.22	0.624	35.857	0.624
39139	3.225	0.624	35.993	0.624
39239	3.225	0.624	35.993	0.624
39339	3.256	0.501	36.809	0.501
39439	3.276	0.496	37.353	0.496
39539	3.281	0.486	37.49	0.486
39639	3.271	0.517	37.217	0.517
39739	3.276	0.512	37.353	0.512
39840	3.276	0.517	37.353	0.517
39940	3.266	0.557	37.081	0.557
40040	3.271	0.547	37.217	0.547
40140	3.271	0.552	37.217	0.552
40241	3.256	0.563	36.809	0.563
40342	3.261	0.563	36.945	0.563
40443	3.261	0.563	36.945	0.563
40543	3.251	0.583	36.673	0.583
40643	3.251	0.573	36.673	0.573
40744	3.256	0.583	36.809	0.583
40844	3.235	0.603	36.265	0.603
40945	3.24	0.608	36.401	0.608
41045	3.24	0.608	36.401	0.608
41145	3.225	0.624	35.993	0.624
41245	3.225	0.629	35.993	0.629
41345	3.23	0.624	36.129	0.624
41445	3.261	0.496	36.945	0.496
41546	3.281	0.496	37.49	0.496
41646	3.291	0.496	37.762	0.496
41747	3.276	0.517	37.353	0.517
41847	3.276	0.517	37.353	0.517
41948	3.276	0.522	37.353	0.522
42048	3.271	0.552	37.217	0.552
42149	3.276	0.547	37.353	0.547
42249	3.276	0.552	37.353	0.552
42350	3.266	0.563	37.081	0.563
42450	3.266	0.563	37.081	0.563
42550	3.266	0.568	37.081	0.568
42650	3.256	0.573	36.809	0.573
42751	3.256	0.583	36.809	0.583
42851	3.261	0.583	36.945	0.583
42951	3.245	0.603	36.537	0.603
43051	3.251	0.603	36.673	0.603
43151	3.251	0.608	36.673	0.608
43251	3.225	0.629	35.993	0.629
43351	3.23	0.629	36.129	0.629
43451	3.23	0.639	36.129	0.639
43551	3.276	0.496	37.353	0.496
43651	3.286	0.496	37.626	0.496
43751	3.291	0.496	37.762	0.496
43852	3.276	0.517	37.353	0.517
43953	3.276	0.506	37.353	0.506
44053	3.276	0.517	37.353	0.517
44153	3.276	0.547	37.353	0.547
44253	3.276	0.547	37.353	0.547
44353	3.276	0.542	37.353	0.542
44453	3.266	0.563	37.081	0.563
44553	3.271	0.563	37.217	0.563
44653	3.271	0.563	37.217	0.563
44753	3.261	0.588	36.945	0.588
44853	3.261	0.588	36.945	0.588
44953	3.261	0.588	36.945	0.588
45053	3.245	0.608	36.537	0.608
45155	3.251	0.614	36.673	0.614
45255	3.251	0.608	36.673	0.608
45355	3.235	0.634	36.265	0.634
45456	3.23	0.629	36.129	0.629
45557	3.23	0.634	36.129	0.634
45657	3.281	0.501	37.49	0.501
45757	3.281	0.496	37.49	0.496
45858	3.291	0.496	37.762	0.496
45958	3.276	0.517	37.353	0.517
46058	3.276	0.517	37.353	0.517
46158	3.276	0.517	37.353	0.517
46259	3.276	0.557	37.353	0.557
46359	3.276	0.552	37.353	0.552
46460	3.276	0.552	37.353	0.552
46561	3.266	0.563	37.081	0.563
46661	3.271	0.563	37.217	0.563
46761	3.266	0.563	37.081	0.563
46861	3.261	0.583	36.945	0.583
46961	3.261	0.583	36.945	0.583
47061	3.261	0.583	36.945	0.583
47162	3.251	0.608	36.673	0.608
47263	3.251	0.608	36.673	0.608
47363	3.251	0.603	36.673	0.603
47464	3.23	0.624	36.129	0.624
47564	3.23	0.629	36.129	0.629
47664	3.235	0.629	36.265	0.629
47764	3.297	0.496	37.898	0.496
47865	3.291	0.496	37.762	0.496
47965	3.291	0.501	37.762	0.501
48065	3.281	0.512	37.49	0.512
48166	3.281	0.517	37.49	0.517
48266	3.281	0.517	37.49	0.517
48367	3.281	0.552	37.49	0.552
48468	3.276	0.552	37.353	0.552
48568	3.276	0.557	37.353	0.557
48668	3.271	0.568	37.217	0.568
48769	3.271	0.563	37.217	0.563
48870	3.271	0.568	37.217	0.568
48970	3.266	0.583	37.081	0.583
49070	3.266	0.583	37.081	0.583
49170	3.266	0.583	37.081	0.583
49271	3.256	0.608	36.809	0.608
49371	3.256	0.603	36.809	0.603
49471	3.256	0.608	36.809	0.608
49571	3.24	0.629	36.401	0.629
49671	3.235	0.624	36.265	0.624
49772	3.23	0.629	36.129	0.629
49872	3.307	0.491	38.17	0.491
49972	3.297	0.496	37.898	0.496
50072	3.297	0.496	37.898	0.496
50172	3.291	0.522	37.762	0.522
50273	3.286	0.517	37.626	0.517
50373	3.291	0.517	37.762	0.517
50473	3.281	0.552	37.49	0.552
50573	3.276	0.552	37.353	0.552
50673	3.276	0.552	37.353	0.552
50773	3.276	0.563	37.353	0.563
50874	3.271	0.563	37.217	0.563
50974	3.276	0.557	37.353	0.557
51076	3.271	0.583	37.217	0.583
51176	3.266	0.583	37.081	0.583
51277	3.266	0.583	37.081	0.583
51378	3.256	0.603	36.809	0.603
51479	3.256	0.608	36.809	0.608
51579	3.256	0.614	36.809	0.614
51679	3.235	0.629	36.265	0.629
51780	3.23	0.629	36.129	0.629
51880	3.23	0.629	36.129	0.629
51981	3.317	0.496	38.442	0.496
52081	3.302	0.491	38.034	0.491
52181	3.307	0.496	38.17	0.496
52282	3.297	0.517	37.898	0.517
52382	3.291	0.512	37.762	0.512
52482	3.291	0.517	37.762	0.517
52582	3.286	0.547	37.626	0.547
52682	3.281	0.557	37.49	0.557
52782	3.281	0.552	37.49	0.552
52882	3.276	0.563	37.353	0.563
52983	3.276	0.568	37.353	0.568
53083	3.276	0.563	37.353	0.563
53183	3.276	0.583	37.353	0.583
53283	3.271	0.583	37.217	0.583
53383	3.271	0.583	37.217	0.583
53484	3.266	0.608	37.081	0.608
53584	3.266	0.603	37.081	0.603
53685	3.261	0.608	36.945	0.608
53785	3.245	0.629	36.537	0.629
53885	3.245	0.624	36.537	0.624
53985	3.24	0.563	36.401	0.563
54085	3.317	0.496	38.442	0.496
54185	3.307	0.501	38.17	0.501
54286	3.302	0.496	38.034	0.496
54387	3.297	0.517	37.898	0.517
54488	3.291	0.517	37.762	0.517
54589	3.291	0.527	37.762	0.527
54689	3.286	0.547	37.626	0.547
54790	3.281	0.552	37.49	0.552
54890	3.281	0.563	37.49	0.563
54990	3.276	0.563	37.353	0.563
55091	3.276	0.563	37.353	0.563
55191	3.276	0.568	37.353	0.568
55291	3.276	0.588	37.353	0.588
55391	3.276	0.578	37.353	0.578
55492	3.276	0.588	37.353	0.588
55593	3.271	0.603	37.217	0.603
55693	3.266	0.598	37.081	0.598
55793	3.271	0.614	37.217	0.614
55893	3.251	0.624	36.673	0.624
55993	3.245	0.624	36.537	0.624
56093	3.24	0.527	36.401	0.527
56194	3.327	0.496	38.714	0.496
56294	3.322	0.491	38.578	0.491
56394	3.322	0.506	38.578	0.506
56494	3.297	0.527	37.898	0.527
56594	3.302	0.517	38.034	0.517
56694	3.297	0.532	37.898	0.532
56794	3.291	0.552	37.762	0.552
56894	3.291	0.557	37.762	0.557
56995	3.291	0.547	37.762	0.547
57095	3.286	0.568	37.626	0.568
57195	3.276	0.557	37.353	0.557
57295	3.281	0.573	37.49	0.573
57395	3.276	0.583	37.353	0.583
57495	3.276	0.583	37.353	0.583
57595	3.281	0.588	37.49	0.588
57695	3.276	0.603	37.353	0.603
57795	3.271	0.614	37.217	0.614
57895	3.271	0.619	37.217	0.619
57995	3.261	0.629	36.945	0.629
58095	3.256	0.629	36.809	0.629
58195	3.256	0.517	36.809	0.517
58295	3.327	0.501	38.714	0.501
58395	3.322	0.501	38.578	0.501
58496	3.322	0.512	38.578	0.512
58597	3.302	0.517	38.034	0.517
58698	3.297	0.517	37.898	0.517
58798	3.297	0.542	37.898	0.542
58899	3.291	0.552	37.762	0.552
58999	3.291	0.547	37.762	0.547
59099	3.291	0.557	37.762	0.557
59199	3.291	0.568	37.762	0.568
59299	3.286	0.573	37.626	0.573
59399	3.281	0.573	37.49	0.573
59500	3.281	0.583	37.49	0.583
59601	3.276	0.583	37.353	0.583
59702	3.276	0.598	37.353	0.598
59803	3.271	0.608	37.217	0.608
59903	3.271	0.608	37.217	0.608
60003	3.276	0.619	37.353	0.619
60103	3.261	0.629	36.945	0.629
60203	3.256	0.629	36.809	0.629
60303	3.266	0.512	37.081	0.512
60403	3.322	0.496	38.578	0.496
60503	3.322	0.496	38.578	0.496
60603	3.317	0.512	38.442	0.512
60703	3.307	0.517	38.17	0.517
60803	3.307	0.522	38.17	0.522
60903	3.302	0.542	38.034	0.542
61003	3.291	0.547	37.762	0.547
61103	3.291	0.552	37.762	0.552
61203	3.302	0.563	38.034	0.563
61303	3.286	0.568	37.626	0.568
61403	3.286	0.563	37.626	0.563
61503	3.286	0.578	37.626	0.578
61603	3.281	0.583	37.49	0.583
61703	3.281	0.578	37.49	0.578
61803	3.276	0.598	37.353	0.598
61903	3.271	0.598	37.217	0.598
62003	3.276	0.608	37.353	0.608
62103	3.276	0.619	37.353	0.619
62203	3.261	0.629	36.945	0.629
62304	3.256	0.629	36.809	0.629
62404	3.261	0.506	36.945	0.506
62505	3.337	0.501	38.986	0.501
62605	3.327	0.496	38.714	0.496
62705	3.322	0.512	38.578	0.512
62805	3.317	0.517	38.442	0.517
62905	3.317	0.517	38.442	0.517
63005	3.312	0.542	38.306	0.542
63105	3.307	0.557	38.17	0.557
63205	3.302	0.542	38.034	0.542
63305	3.297	0.557	37.898	0.557
63405	3.291	0.568	37.762	0.568
63505	3.291	0.563	37.762	0.563
63605	3.291	0.563	37.762	0.563
63705	3.286	0.583	37.626	0.583
63805	3.286	0.583	37.626	0.583
63905	3.281	0.598	37.49	0.598
64005	3.276	0.608	37.353	0.608
64105	3.276	0.608	37.353	0.608
64205	3.271	0.624	37.217	0.624
64305	3.266	0.624	37.081	0.624
64405	3.266	0.624	37.081	0.624
64505	3.271	0.506	37.217	0.506
64605	3.342	0.491	39.122	0.491
64705	3.332	0.496	38.85	0.496
64805	3.322	0.512	38.578	0.512
64905	3.322	0.512	38.578	0.512
65005	3.322	0.517	38.578	0.517
65105	3.317	0.537	38.442	0.537
65205	3.312	0.552	38.306	0.552
65305	3.312	0.552	38.306	0.552
65405	3.307	0.552	38.17	0.552
65505	3.297	0.568	37.898	0.568
65606	3.297	0.557	37.898	0.557
65707	3.291	0.578	37.762	0.578
65807	3.291	0.583	37.762	0.583
65908	3.291	0.583	37.762	0.583
66009	3.286	0.598	37.626	0.598
66109	3.286	0.608	37.626	0.608
66209	3.281	0.608	37.49	0.608
66309	3.276	0.619	37.353	0.619
66410	3.271	0.624	37.217	0.624
66510	3.276	0.624	37.353	0.624
66610	3.286	0.501	37.626	0.501
66710	3.332	0.496	38.85	0.496
66810	3.302	0.491	38.034	0.491
66911	3.322	0.512	38.578	0.512
67011	3.322	0.517	38.578	0.517
67111	3.322	0.517	38.578	0.517
67211	3.312	0.547	38.306	0.547
67312	3.317	0.547	38.442	0.547
67412	3.312	0.547	38.306	0.547
67512	3.307	0.563	38.17	0.563
67612	3.307	0.563	38.17	0.563
67712	3.302	0.563	38.034	0.563
67813	3.297	0.583	37.898	0.583
67914	3.291	0.588	37.762	0.588
68014	3.291	0.588	37.762	0.588
68114	3.286	0.603	37.626	0.603
68214	3.286	0.603	37.626	0.603
68315	3.286	0.603	37.626	0.603
68415	3.276	0.624	37.353	0.624
68515	3.276	0.629	37.353	0.629
68615	3.276	0.629	37.353	0.629
68715	3.297	0.501	37.898	0.501
68816	3.327	0.486	38.714	0.486
68917	3.327	0.496	38.714	0.496
69018	3.322	0.522	38.578	0.522
69118	3.322	0.517	38.578	0.517
69219	3.322	0.517	38.578	0.517
69320	3.312	0.547	38.306	0.547
69420	3.312	0.552	38.306	0.552
69520	3.312	0.542	38.306	0.542
69620	3.297	0.557	37.898	0.557
69721	3.297	0.568	37.898	0.568
69821	3.297	0.563	37.898	0.563
69921	3.297	0.583	37.898	0.583
70022	3.297	0.583	37.898	0.583
70123	3.297	0.583	37.898	0.583
70224	3.286	0.603	37.626	0.603
70324	3.286	0.614	37.626	0.614
70425	3.286	0.603	37.626	0.603
70525	3.276	0.624	37.353	0.624
70625	3.276	0.629	37.353	0.629
70725	3.276	0.634	37.353	0.634
70826	3.307	0.496	38.17	0.496
70926	3.332	0.501	38.85	0.501
71026	3.332	0.496	38.85	0.496
71126	3.332	0.496	38.85	0.496
71227	3.337	0.496	38.986	0.496
71328	3.332	0.486	38.85	0.486
71428	3.337	0.501	38.986	0.501
71529	3.337	0.496	38.986	0.496
71629	3.337	0.501	38.986	0.501
71730	3.337	0.491	38.986	0.491
71830	3.332	0.501	38.85	0.501
71931	3.337	0.496	38.986	0.496
72031	3.337	0.491	38.986	0.491
72131	3.337	0.501	38.986	0.501
72231	3.337	0.496	38.986	0.496
72332	3.332	0.501	38.85	0.501
72433	3.332	0.496	38.85	0.496
72533	3.337	0.491	38.986	0.491
72633	3.332	0.496	38.85	0.496
72733	3.337	0.496	38.986	0.496
72833	3.337	0.501	38.986	0.501
72933	3.332	0.496	38.85	0.496
73033	3.337	0.501	38.986	0.501
73133	3.337	0.501	38.986	0.501
73233	3.337	0.501	38.986	0.501
73333	3.337	0.501	38.986	0.501
73433	3.337	0.501	38.986	0.501
73534	3.337	0.491	38.986	0.491
73634	3.332	0.501	38.85	0.501
73734	3.337	0.481	38.986	0.481
73835	3.337	0.491	38.986	0.491
73935	3.337	0.496	38.986	0.496
74035	3.337	0.501	38.986	0.501
74135	3.337	0.496	38.986	0.496
74235	3.337	0.496	38.986	0.496
74335	3.337	0.501	38.986	0.501
74435	3.337	0.501	38.986	0.501
74535	3.332	0.496	38.85	0.496
74636	3.332	0.496	38.85	0.496
74736	3.332	0.501	38.85	0.501
74837	3.337	0.491	38.986	0.491
74937	3.332	0.496	38.85	0.496
75038	3.337	0.496	38.986	0.496
75139	3.337	0.501	38.986	0.501
75239	3.337	0.496	38.986	0.496
75339	3.337	0.496	38.986	0.496
75440	3.337	0.496	38.986	0.496
75541	3.332	0.496	38.85	0.496
75642	3.337	0.491	38.986	0.491
75742	3.332	0.496	38.85	0.496
75842	3.332	0.496	38.85	0.496
75943	3.337	0.501	38.986	0.501
76043	3.337	0.496	38.986	0.496
76143	3.337	0.501	38.986	0.501
76243	3.337	0.501	38.986	0.501
76343	3.337	0.496	38.986	0.496
76443	3.332	0.496	38.85	0.496
76543	3.337	0.501	38.986	0.501
76643	3.322	0.491	38.578	0.491
76743	3.332	0.501	38.85	0.501
76843	3.348	0.496	39.259	0.496
76943	3.317	0.501	38.442	0.501
77043	3.297	0.496	37.898	0.496
77143	3.271	0.496	37.217	0.496
77243	3.266	0.491	37.081	0.491
77343	3.215	0.501	35.721	0.501
77443	3.159	0.486	34.224	0.486
77543	2.944	0.496	28.508	0.496
