# Supplementary material for: Design and evaluation of a pneumatic actuation unit for a wasp-inspired self-propelled needle
Source: PLoS One. 2024 Jul 2;19(7):e0306411. doi: 10.1371/journal.pone.0306411 (PMC11218968; doi:10.1371/journal.pone.0306411)
Supplement: S1 Data — The S1 Data file contains the raw data sets of the phantom experiment. (ZIP) [file pone.0306411.s006.zip › S4_Data/speed experiments/i03/03_4.xlsx]

## Sheet: 22 11 04 11 15 46 i03
0	3.128	0.501	33.407	0.501
100	3.128	0.501	33.407	0.501
200	3.128	0.501	33.407	0.501
300	3.128	0.496	33.407	0.496
400	3.133	0.501	33.543	0.501
500	3.128	0.496	33.407	0.496
600	3.128	0.501	33.407	0.501
700	3.128	0.501	33.407	0.501
800	3.128	0.496	33.407	0.496
900	3.128	0.496	33.407	0.496
1000	3.133	0.501	33.543	0.501
1101	3.128	0.501	33.407	0.501
1201	3.128	0.496	33.407	0.496
1301	3.128	0.486	33.407	0.486
1402	3.128	0.496	33.407	0.496
1502	3.128	0.501	33.407	0.501
1602	3.128	0.501	33.407	0.501
1702	3.128	0.506	33.407	0.506
1802	3.128	0.501	33.407	0.501
1902	3.128	0.501	33.407	0.501
2002	3.128	0.501	33.407	0.501
2102	3.128	0.491	33.407	0.491
2203	3.128	0.501	33.407	0.501
2304	3.128	0.501	33.407	0.501
2404	3.128	0.491	33.407	0.491
2504	3.128	0.501	33.407	0.501
2604	3.128	0.496	33.407	0.496
2704	3.128	0.496	33.407	0.496
2804	3.128	0.491	33.407	0.491
2904	3.128	0.501	33.407	0.501
3004	3.128	0.496	33.407	0.496
3104	3.128	0.501	33.407	0.501
3204	3.128	0.501	33.407	0.501
3304	3.128	0.501	33.407	0.501
3404	3.128	0.501	33.407	0.501
3505	3.128	0.506	33.407	0.506
3605	3.128	0.496	33.407	0.496
3706	3.128	0.501	33.407	0.501
3806	3.128	0.496	33.407	0.496
3906	3.128	0.486	33.407	0.486
4007	3.133	0.496	33.543	0.496
4107	3.128	0.496	33.407	0.496
4207	3.128	0.501	33.407	0.501
4308	3.133	0.496	33.543	0.496
4408	3.128	0.496	33.407	0.496
4509	3.128	0.496	33.407	0.496
4609	3.133	0.501	33.543	0.501
4710	3.128	0.501	33.407	0.501
4810	3.133	0.496	33.543	0.496
4911	3.128	0.501	33.407	0.501
5012	3.133	0.496	33.543	0.496
5112	3.128	0.501	33.407	0.501
5212	3.128	0.501	33.407	0.501
5312	3.128	0.501	33.407	0.501
5413	3.128	0.501	33.407	0.501
5514	3.128	0.486	33.407	0.486
5614	3.128	0.496	33.407	0.496
5714	3.128	0.496	33.407	0.496
5814	3.128	0.501	33.407	0.501
5914	3.128	0.491	33.407	0.491
6014	3.128	0.501	33.407	0.501
6115	3.128	0.501	33.407	0.501
6215	3.128	0.496	33.407	0.496
6316	3.133	0.501	33.543	0.501
6416	3.128	0.496	33.407	0.496
6516	3.128	0.501	33.407	0.501
6616	3.128	0.496	33.407	0.496
6716	3.128	0.506	33.407	0.506
6816	3.128	0.501	33.407	0.501
6916	3.128	0.501	33.407	0.501
7016	3.128	0.501	33.407	0.501
7116	3.128	0.496	33.407	0.496
7216	3.128	0.496	33.407	0.496
7316	3.128	0.496	33.407	0.496
7416	3.128	0.491	33.407	0.491
7516	3.128	0.501	33.407	0.501
7616	3.133	0.496	33.543	0.496
7717	3.128	0.496	33.407	0.496
7817	3.128	0.506	33.407	0.506
7917	3.128	0.517	33.407	0.517
8017	3.128	0.522	33.407	0.522
8117	3.128	0.537	33.407	0.537
8217	3.128	0.552	33.407	0.552
8317	3.123	0.557	33.271	0.557
8417	3.123	0.552	33.271	0.552
8517	3.118	0.557	33.135	0.557
8617	3.118	0.563	33.135	0.563
8717	3.118	0.573	33.135	0.573
8818	3.113	0.583	32.999	0.583
8918	3.113	0.573	32.999	0.573
9018	3.108	0.593	32.863	0.593
9118	3.097	0.603	32.591	0.603
9219	3.103	0.598	32.727	0.598
9319	3.097	0.608	32.591	0.608
9419	3.082	0.624	32.183	0.624
9519	3.077	0.624	32.046	0.624
9619	3.082	0.522	32.183	0.522
9719	3.184	0.501	34.904	0.501
9819	3.174	0.496	34.632	0.496
9920	3.164	0.506	34.36	0.506
10020	3.154	0.517	34.088	0.517
10120	3.154	0.522	34.088	0.522
10220	3.149	0.542	33.952	0.542
10320	3.138	0.557	33.679	0.557
10420	3.143	0.547	33.815	0.547
10520	3.143	0.557	33.815	0.557
10621	3.133	0.563	33.543	0.563
10721	3.133	0.568	33.543	0.568
10821	3.133	0.573	33.543	0.573
10921	3.128	0.583	33.407	0.583
11021	3.128	0.583	33.407	0.583
11122	3.128	0.593	33.407	0.593
11222	3.123	0.608	33.271	0.608
11323	3.118	0.603	33.135	0.603
11423	3.113	0.614	32.999	0.614
11523	3.103	0.624	32.727	0.624
11623	3.097	0.629	32.591	0.629
11723	3.108	0.517	32.863	0.517
11823	3.184	0.496	34.904	0.496
11923	3.179	0.501	34.768	0.501
12023	3.179	0.506	34.768	0.506
12123	3.169	0.512	34.496	0.512
12223	3.164	0.517	34.36	0.517
12323	3.159	0.537	34.224	0.537
12423	3.154	0.547	34.088	0.547
12523	3.154	0.552	34.088	0.552
12623	3.149	0.557	33.952	0.557
12724	3.143	0.563	33.815	0.563
12824	3.143	0.563	33.815	0.563
12924	3.138	0.573	33.679	0.573
13024	3.138	0.583	33.679	0.583
13125	3.138	0.583	33.679	0.583
13225	3.133	0.593	33.543	0.593
13325	3.128	0.603	33.407	0.603
13425	3.128	0.603	33.407	0.603
13526	3.128	0.614	33.407	0.614
13626	3.113	0.624	32.999	0.624
13726	3.113	0.629	32.999	0.629
13826	3.118	0.506	33.135	0.506
13926	3.205	0.496	35.448	0.496
14027	3.2	0.491	35.312	0.491
14127	3.194	0.506	35.176	0.506
14228	3.189	0.517	35.04	0.517
14328	3.189	0.517	35.04	0.517
14429	3.179	0.542	34.768	0.542
14529	3.179	0.542	34.768	0.542
14629	3.174	0.552	34.632	0.552
14729	3.169	0.552	34.496	0.552
14829	3.164	0.557	34.36	0.557
14929	3.159	0.563	34.224	0.563
15029	3.154	0.578	34.088	0.578
15129	3.149	0.583	33.952	0.583
15229	3.149	0.583	33.952	0.583
15329	3.143	0.598	33.815	0.598
15429	3.138	0.608	33.679	0.608
15529	3.143	0.603	33.815	0.603
15630	3.138	0.619	33.679	0.619
15730	3.123	0.624	33.271	0.624
15831	3.123	0.629	33.271	0.629
15931	3.133	0.501	33.543	0.501
16031	3.205	0.486	35.448	0.486
16132	3.205	0.491	35.448	0.491
16233	3.194	0.512	35.176	0.512
16333	3.194	0.517	35.176	0.517
16433	3.194	0.517	35.176	0.517
16533	3.189	0.542	35.04	0.542
16634	3.189	0.547	35.04	0.547
16734	3.189	0.547	35.04	0.547
16834	3.179	0.557	34.768	0.557
16935	3.174	0.563	34.632	0.563
17035	3.174	0.563	34.632	0.563
17135	3.169	0.578	34.496	0.578
17235	3.164	0.583	34.36	0.583
17335	3.164	0.578	34.36	0.578
17436	3.154	0.603	34.088	0.603
17536	3.159	0.608	34.224	0.608
17636	3.154	0.603	34.088	0.603
17736	3.138	0.619	33.679	0.619
17837	3.133	0.629	33.543	0.629
17937	3.133	0.624	33.543	0.624
18038	3.154	0.501	34.088	0.501
18138	3.21	0.491	35.584	0.491
18238	3.21	0.481	35.584	0.481
18338	3.2	0.517	35.312	0.517
18438	3.2	0.517	35.312	0.517
18539	3.2	0.522	35.312	0.522
18640	3.194	0.547	35.176	0.547
18740	3.194	0.552	35.176	0.552
18840	3.2	0.552	35.312	0.552
18940	3.189	0.557	35.04	0.557
19040	3.189	0.563	35.04	0.563
19140	3.184	0.568	34.904	0.568
19240	3.179	0.583	34.768	0.583
19340	3.179	0.583	34.768	0.583
19440	3.179	0.578	34.768	0.578
19540	3.174	0.598	34.632	0.598
19640	3.174	0.614	34.632	0.614
19740	3.169	0.614	34.496	0.614
19840	3.154	0.619	34.088	0.619
19941	3.143	0.624	33.815	0.624
20042	3.143	0.624	33.815	0.624
20142	3.164	0.496	34.36	0.496
20242	3.21	0.501	35.584	0.501
20343	3.215	0.496	35.721	0.496
20443	3.2	0.512	35.312	0.512
20543	3.21	0.517	35.584	0.517
20643	3.205	0.517	35.448	0.517
20743	3.194	0.547	35.176	0.547
20844	3.2	0.542	35.312	0.542
20944	3.2	0.547	35.312	0.547
21045	3.194	0.557	35.176	0.557
21146	3.194	0.557	35.176	0.557
21246	3.194	0.563	35.176	0.563
21346	3.189	0.578	35.04	0.578
21446	3.189	0.583	35.04	0.583
21546	3.189	0.583	35.04	0.583
21646	3.179	0.608	34.768	0.608
21746	3.184	0.603	34.904	0.603
21846	3.184	0.598	34.904	0.598
21946	3.164	0.624	34.36	0.624
22046	3.154	0.629	34.088	0.629
22147	3.154	0.629	34.088	0.629
22247	3.2	0.501	35.312	0.501
22347	3.215	0.481	35.721	0.481
22447	3.225	0.491	35.993	0.491
22547	3.21	0.517	35.584	0.517
22647	3.21	0.517	35.584	0.517
22747	3.215	0.517	35.721	0.517
22848	3.2	0.552	35.312	0.552
22948	3.205	0.547	35.448	0.547
23048	3.205	0.557	35.448	0.557
23148	3.2	0.563	35.312	0.563
23248	3.2	0.563	35.312	0.563
23348	3.2	0.563	35.312	0.563
23448	3.2	0.583	35.312	0.583
23548	3.2	0.583	35.312	0.583
23648	3.194	0.583	35.176	0.583
23750	3.189	0.603	35.04	0.603
23850	3.189	0.608	35.04	0.608
23950	3.189	0.608	35.04	0.608
24050	3.174	0.619	34.632	0.619
24150	3.169	0.624	34.496	0.624
24250	3.169	0.629	34.496	0.629
24350	3.21	0.501	35.584	0.501
24450	3.23	0.491	36.129	0.491
24550	3.235	0.496	36.265	0.496
24650	3.225	0.512	35.993	0.512
24750	3.23	0.522	36.129	0.522
24850	3.23	0.517	36.129	0.517
24950	3.215	0.552	35.721	0.552
25050	3.225	0.547	35.993	0.547
25151	3.225	0.552	35.993	0.552
25251	3.21	0.557	35.584	0.557
25351	3.21	0.563	35.584	0.563
25452	3.21	0.563	35.584	0.563
25552	3.205	0.573	35.448	0.573
25652	3.205	0.583	35.448	0.583
25753	3.21	0.583	35.584	0.583
25853	3.2	0.598	35.312	0.598
25953	3.2	0.603	35.312	0.603
26053	3.2	0.603	35.312	0.603
26153	3.189	0.624	35.04	0.624
26253	3.184	0.624	34.904	0.624
26353	3.184	0.614	34.904	0.614
26454	3.235	0.501	36.265	0.501
26554	3.24	0.491	36.401	0.491
26654	3.245	0.491	36.537	0.491
26754	3.23	0.517	36.129	0.517
26854	3.235	0.501	36.265	0.501
26955	3.235	0.517	36.265	0.517
27056	3.225	0.547	35.993	0.547
27156	3.225	0.547	35.993	0.547
27256	3.225	0.547	35.993	0.547
27356	3.22	0.563	35.857	0.563
27456	3.225	0.563	35.993	0.563
27556	3.225	0.573	35.993	0.573
27656	3.215	0.588	35.721	0.588
27756	3.215	0.583	35.721	0.583
27856	3.22	0.583	35.857	0.583
27956	3.21	0.603	35.584	0.603
28056	3.21	0.608	35.584	0.608
28156	3.21	0.608	35.584	0.608
28256	3.194	0.624	35.176	0.624
28356	3.2	0.624	35.312	0.624
28456	3.2	0.624	35.312	0.624
28557	3.251	0.491	36.673	0.491
28657	3.271	0.496	37.217	0.496
28757	3.271	0.496	37.217	0.496
28857	3.256	0.517	36.809	0.517
28957	3.256	0.512	36.809	0.512
29057	3.256	0.517	36.809	0.517
29157	3.235	0.547	36.265	0.547
29258	3.235	0.542	36.265	0.542
29358	3.24	0.552	36.401	0.552
29459	3.23	0.557	36.129	0.557
29559	3.235	0.557	36.265	0.557
29659	3.235	0.563	36.265	0.563
29759	3.225	0.583	35.993	0.583
29860	3.225	0.578	35.993	0.578
29960	3.225	0.588	35.993	0.588
30060	3.215	0.603	35.721	0.603
30160	3.215	0.608	35.721	0.608
30261	3.22	0.603	35.857	0.603
30362	3.2	0.629	35.312	0.629
30462	3.205	0.624	35.448	0.624
30562	3.2	0.629	35.312	0.629
30662	3.256	0.496	36.809	0.496
30762	3.271	0.491	37.217	0.491
30862	3.276	0.491	37.353	0.491
30963	3.251	0.501	36.673	0.501
31063	3.261	0.517	36.945	0.517
31163	3.256	0.512	36.809	0.512
31263	3.245	0.552	36.537	0.552
31363	3.245	0.552	36.537	0.552
31463	3.245	0.547	36.537	0.547
31563	3.235	0.557	36.265	0.557
31663	3.235	0.568	36.265	0.568
31764	3.235	0.563	36.265	0.563
31864	3.23	0.578	36.129	0.578
31965	3.235	0.583	36.265	0.583
32066	3.235	0.583	36.265	0.583
32166	3.225	0.603	35.993	0.603
32266	3.225	0.603	35.993	0.603
32366	3.225	0.603	35.993	0.603
32466	3.21	0.624	35.584	0.624
32566	3.21	0.629	35.584	0.629
32666	3.21	0.624	35.584	0.624
32766	3.271	0.491	37.217	0.491
32866	3.286	0.496	37.626	0.496
32966	3.281	0.491	37.49	0.491
33066	3.266	0.517	37.081	0.517
33166	3.266	0.517	37.081	0.517
33266	3.271	0.517	37.217	0.517
33366	3.256	0.552	36.809	0.552
33466	3.261	0.552	36.945	0.552
33566	3.261	0.552	36.945	0.552
33666	3.245	0.563	36.537	0.563
33766	3.251	0.563	36.673	0.563
33866	3.251	0.563	36.673	0.563
33966	3.24	0.583	36.401	0.583
34066	3.24	0.578	36.401	0.578
34166	3.24	0.583	36.401	0.583
34266	3.235	0.603	36.265	0.603
34366	3.235	0.608	36.265	0.608
34466	3.235	0.603	36.265	0.603
34567	3.215	0.624	35.721	0.624
34667	3.22	0.629	35.857	0.629
34767	3.215	0.629	35.721	0.629
34867	3.281	0.491	37.49	0.491
34967	3.286	0.501	37.626	0.501
35068	3.286	0.496	37.626	0.496
35168	3.281	0.517	37.49	0.517
35268	3.281	0.517	37.49	0.517
35368	3.281	0.517	37.49	0.517
35469	3.271	0.552	37.217	0.552
35569	3.276	0.547	37.353	0.547
35669	3.276	0.547	37.353	0.547
35769	3.266	0.563	37.081	0.563
35869	3.266	0.557	37.081	0.557
35969	3.266	0.563	37.081	0.563
36070	3.256	0.583	36.809	0.583
36170	3.261	0.583	36.945	0.583
36270	3.256	0.583	36.809	0.583
36370	3.24	0.603	36.401	0.603
36470	3.245	0.608	36.537	0.608
36570	3.245	0.603	36.537	0.603
36670	3.225	0.629	35.993	0.629
36770	3.225	0.629	35.993	0.629
36870	3.225	0.624	35.993	0.624
36970	3.291	0.486	37.762	0.486
37070	3.297	0.496	37.898	0.496
37171	3.302	0.496	38.034	0.496
37271	3.307	0.522	38.17	0.522
37371	3.286	0.517	37.626	0.517
37471	3.286	0.517	37.626	0.517
37572	3.281	0.552	37.49	0.552
37672	3.281	0.552	37.49	0.552
37772	3.281	0.547	37.49	0.547
37872	3.276	0.568	37.353	0.568
37972	3.276	0.568	37.353	0.568
38073	3.276	0.563	37.353	0.563
38173	3.271	0.588	37.217	0.588
38273	3.271	0.583	37.217	0.583
38373	3.271	0.583	37.217	0.583
38473	3.256	0.608	36.809	0.608
38573	3.256	0.603	36.809	0.603
38673	3.256	0.598	36.809	0.598
38773	3.235	0.619	36.265	0.619
38873	3.235	0.624	36.265	0.624
38973	3.235	0.629	36.265	0.629
39073	3.297	0.496	37.898	0.496
39173	3.302	0.496	38.034	0.496
39273	3.312	0.491	38.306	0.491
39373	3.297	0.517	37.898	0.517
39473	3.307	0.517	38.17	0.517
39573	3.297	0.517	37.898	0.517
39673	3.291	0.547	37.762	0.547
39774	3.291	0.552	37.762	0.552
39874	3.291	0.552	37.762	0.552
39974	3.286	0.568	37.626	0.568
40074	3.281	0.568	37.49	0.568
40174	3.281	0.563	37.49	0.563
40274	3.281	0.583	37.49	0.583
40374	3.281	0.583	37.49	0.583
40475	3.276	0.583	37.353	0.583
40575	3.276	0.614	37.353	0.614
40676	3.276	0.603	37.353	0.603
40776	3.276	0.598	37.353	0.598
40877	3.251	0.624	36.673	0.624
40977	3.251	0.634	36.673	0.634
41078	3.245	0.624	36.537	0.624
41178	3.327	0.496	38.714	0.496
41278	3.322	0.491	38.578	0.491
41378	3.322	0.496	38.578	0.496
41478	3.302	0.512	38.034	0.512
41578	3.307	0.517	38.17	0.517
41678	3.307	0.512	38.17	0.512
41779	3.302	0.547	38.034	0.547
41879	3.297	0.547	37.898	0.547
41979	3.297	0.552	37.898	0.552
42079	3.291	0.557	37.762	0.557
42179	3.291	0.563	37.762	0.563
42280	3.297	0.563	37.898	0.563
42380	3.286	0.583	37.626	0.583
42480	3.281	0.583	37.49	0.583
42580	3.281	0.583	37.49	0.583
42680	3.281	0.608	37.49	0.608
42780	3.281	0.608	37.49	0.608
42880	3.281	0.603	37.49	0.603
42980	3.256	0.634	36.809	0.634
43080	3.256	0.629	36.809	0.629
43180	3.256	0.629	36.809	0.629
43280	3.337	0.496	38.986	0.496
43380	3.337	0.496	38.986	0.496
43480	3.337	0.496	38.986	0.496
43580	3.322	0.517	38.578	0.517
43680	3.317	0.517	38.442	0.517
43780	3.322	0.517	38.578	0.517
43880	3.307	0.552	38.17	0.552
43980	3.307	0.547	38.17	0.547
44080	3.307	0.552	38.17	0.552
44180	3.302	0.557	38.034	0.557
44280	3.297	0.568	37.898	0.568
44380	3.302	0.563	38.034	0.563
44480	3.291	0.583	37.762	0.583
44580	3.297	0.578	37.898	0.578
44680	3.291	0.583	37.762	0.583
44780	3.286	0.608	37.626	0.608
44881	3.281	0.598	37.49	0.598
44981	3.281	0.608	37.49	0.608
45081	3.261	0.624	36.945	0.624
45181	3.261	0.624	36.945	0.624
45282	3.261	0.624	36.945	0.624
45383	3.348	0.491	39.259	0.491
45483	3.342	0.481	39.122	0.481
45583	3.337	0.496	38.986	0.496
45683	3.327	0.517	38.714	0.517
45784	3.332	0.517	38.85	0.517
45884	3.327	0.517	38.714	0.517
45984	3.317	0.557	38.442	0.557
46084	3.317	0.552	38.442	0.552
46184	3.317	0.547	38.442	0.547
46285	3.312	0.563	38.306	0.563
46385	3.312	0.563	38.306	0.563
46486	3.312	0.563	38.306	0.563
46586	3.307	0.578	38.17	0.578
46686	3.297	0.583	37.898	0.583
46786	3.297	0.583	37.898	0.583
46886	3.291	0.598	37.762	0.598
46986	3.297	0.603	37.898	0.603
47086	3.297	0.603	37.898	0.603
47186	3.281	0.629	37.49	0.629
47286	3.281	0.624	37.49	0.624
47386	3.276	0.624	37.353	0.624
47486	3.358	0.491	39.531	0.491
47586	3.348	0.496	39.259	0.496
47686	3.342	0.491	39.122	0.491
47786	3.337	0.517	38.986	0.517
47886	3.332	0.517	38.85	0.517
47986	3.332	0.517	38.85	0.517
48086	3.327	0.547	38.714	0.547
48186	3.327	0.547	38.714	0.547
48286	3.327	0.547	38.714	0.547
48386	3.317	0.563	38.442	0.563
48486	3.317	0.563	38.442	0.563
48586	3.312	0.557	38.306	0.557
48686	3.307	0.588	38.17	0.588
48786	3.307	0.583	38.17	0.583
48886	3.307	0.583	38.17	0.583
48986	3.302	0.603	38.034	0.603
49086	3.297	0.603	37.898	0.603
49186	3.297	0.608	37.898	0.608
49286	3.286	0.629	37.626	0.629
49386	3.281	0.634	37.49	0.634
49486	3.281	0.629	37.49	0.629
49586	3.358	0.496	39.531	0.496
49686	3.353	0.491	39.395	0.491
49786	3.348	0.491	39.259	0.491
49886	3.337	0.517	38.986	0.517
49986	3.332	0.512	38.85	0.512
50086	3.337	0.517	38.986	0.517
50186	3.332	0.557	38.85	0.557
50286	3.332	0.557	38.85	0.557
50386	3.327	0.547	38.714	0.547
50486	3.322	0.568	38.578	0.568
50586	3.322	0.563	38.578	0.563
50686	3.317	0.563	38.442	0.563
50786	3.312	0.588	38.306	0.588
50886	3.312	0.583	38.306	0.583
50986	3.312	0.583	38.306	0.583
51086	3.307	0.608	38.17	0.608
51186	3.302	0.608	38.034	0.608
51286	3.302	0.608	38.034	0.608
51386	3.286	0.629	37.626	0.629
51487	3.286	0.619	37.626	0.619
51587	3.286	0.624	37.626	0.624
51687	3.363	0.491	39.667	0.491
51787	3.358	0.496	39.531	0.496
51887	3.358	0.491	39.531	0.491
51987	3.342	0.517	39.122	0.517
52087	3.337	0.517	38.986	0.517
52187	3.337	0.517	38.986	0.517
52287	3.332	0.547	38.85	0.547
52387	3.337	0.542	38.986	0.542
52487	3.332	0.547	38.85	0.547
52587	3.332	0.563	38.85	0.563
52687	3.327	0.563	38.714	0.563
52787	3.312	0.563	38.306	0.563
52888	3.322	0.588	38.578	0.588
52989	3.317	0.583	38.442	0.583
53089	3.317	0.578	38.442	0.578
53189	3.312	0.598	38.306	0.598
53289	3.307	0.593	38.17	0.593
53389	3.307	0.603	38.17	0.603
53489	3.291	0.629	37.762	0.629
53590	3.286	0.629	37.626	0.629
53690	3.286	0.629	37.626	0.629
53790	3.373	0.496	39.939	0.496
53890	3.368	0.496	39.803	0.496
53990	3.368	0.496	39.803	0.496
54090	3.353	0.517	39.395	0.517
54190	3.348	0.517	39.259	0.517
54291	3.348	0.522	39.259	0.522
54391	3.337	0.547	38.986	0.547
54491	3.337	0.552	38.986	0.552
54591	3.332	0.547	38.85	0.547
54692	3.332	0.563	38.85	0.563
54792	3.337	0.557	38.986	0.557
54892	3.332	0.563	38.85	0.563
54992	3.327	0.583	38.714	0.583
55093	3.322	0.583	38.578	0.583
55193	3.322	0.578	38.578	0.578
55293	3.312	0.598	38.306	0.598
55393	3.312	0.608	38.306	0.608
55493	3.312	0.603	38.306	0.603
55593	3.297	0.629	37.898	0.629
55693	3.297	0.624	37.898	0.624
55793	3.291	0.563	37.762	0.563
55894	3.383	0.491	40.211	0.491
55994	3.378	0.496	40.075	0.496
56095	3.373	0.501	39.939	0.501
56195	3.353	0.517	39.395	0.517
56295	3.353	0.522	39.395	0.522
56395	3.353	0.517	39.395	0.517
56495	3.348	0.542	39.259	0.542
56596	3.342	0.552	39.122	0.552
56696	3.337	0.552	38.986	0.552
56796	3.332	0.563	38.85	0.563
56896	3.337	0.563	38.986	0.563
56997	3.337	0.563	38.986	0.563
57097	3.332	0.583	38.85	0.583
57197	3.332	0.588	38.85	0.588
57297	3.332	0.583	38.85	0.583
57397	3.322	0.608	38.578	0.608
57497	3.317	0.614	38.442	0.614
57598	3.317	0.608	38.442	0.608
57698	3.302	0.624	38.034	0.624
57799	3.297	0.619	37.898	0.619
57900	3.297	0.532	37.898	0.532
58000	3.393	0.496	40.483	0.496
58100	3.378	0.491	40.075	0.491
58201	3.383	0.501	40.211	0.501
58301	3.378	0.512	40.075	0.512
58401	3.378	0.517	40.075	0.517
58501	3.378	0.522	40.075	0.522
58601	3.368	0.547	39.803	0.547
58701	3.363	0.552	39.667	0.552
58801	3.363	0.557	39.667	0.557
58902	3.353	0.563	39.395	0.563
59003	3.353	0.563	39.395	0.563
59103	3.348	0.573	39.259	0.573
59203	3.337	0.583	38.986	0.583
59303	3.337	0.588	38.986	0.588
59404	3.337	0.583	38.986	0.583
59505	3.327	0.603	38.714	0.603
59606	3.332	0.608	38.85	0.608
59706	3.332	0.614	38.85	0.614
59806	3.312	0.624	38.306	0.624
59907	3.312	0.624	38.306	0.624
60008	3.312	0.517	38.306	0.517
60109	3.404	0.486	40.755	0.486
60209	3.399	0.496	40.619	0.496
60310	3.388	0.506	40.347	0.506
60410	3.378	0.517	40.075	0.517
60510	3.383	0.517	40.211	0.517
60610	3.378	0.537	40.075	0.537
60710	3.373	0.552	39.939	0.552
60811	3.373	0.552	39.939	0.552
60911	3.373	0.552	39.939	0.552
61012	3.363	0.573	39.667	0.573
61112	3.358	0.563	39.531	0.563
61212	3.358	0.568	39.531	0.568
61313	3.353	0.583	39.395	0.583
61413	3.353	0.578	39.395	0.578
61513	3.348	0.588	39.259	0.588
61613	3.337	0.603	38.986	0.603
61713	3.337	0.608	38.986	0.608
61813	3.332	0.619	38.85	0.619
61913	3.327	0.624	38.714	0.624
62013	3.317	0.624	38.442	0.624
62113	3.327	0.517	38.714	0.517
62213	3.419	0.496	41.164	0.496
62314	3.404	0.491	40.755	0.491
62414	3.399	0.512	40.619	0.512
62514	3.393	0.506	40.483	0.506
62614	3.393	0.517	40.483	0.517
62714	3.383	0.537	40.211	0.537
62814	3.378	0.547	40.075	0.547
62914	3.383	0.542	40.211	0.542
63015	3.383	0.557	40.211	0.557
63115	3.378	0.563	40.075	0.563
63215	3.378	0.563	40.075	0.563
63315	3.373	0.578	39.939	0.578
63415	3.368	0.583	39.803	0.583
63515	3.368	0.583	39.803	0.583
63615	3.363	0.593	39.667	0.593
63715	3.358	0.603	39.531	0.603
63815	3.358	0.603	39.531	0.603
63915	3.353	0.619	39.395	0.619
64015	3.332	0.624	38.85	0.624
64115	3.337	0.624	38.986	0.624
64216	3.342	0.506	39.122	0.506
64316	3.429	0.496	41.436	0.496
64416	3.419	0.496	41.164	0.496
64516	3.409	0.501	40.892	0.501
64616	3.404	0.512	40.755	0.512
64716	3.404	0.512	40.755	0.512
64816	3.399	0.542	40.619	0.542
64916	3.393	0.547	40.483	0.547
65016	3.393	0.547	40.483	0.547
65116	3.388	0.557	40.347	0.557
65216	3.383	0.563	40.211	0.563
65316	3.383	0.563	40.211	0.563
65416	3.383	0.578	40.211	0.578
65516	3.388	0.583	40.347	0.583
65616	3.383	0.583	40.211	0.583
65716	3.378	0.593	40.075	0.593
65817	3.373	0.603	39.939	0.603
65917	3.378	0.603	40.075	0.603
66017	3.368	0.614	39.803	0.614
66117	3.353	0.624	39.395	0.624
66217	3.348	0.629	39.259	0.629
66317	3.358	0.506	39.531	0.506
66417	3.429	0.496	41.436	0.496
66517	3.424	0.496	41.3	0.496
66617	3.419	0.506	41.164	0.506
66717	3.414	0.512	41.028	0.512
66818	3.414	0.517	41.028	0.517
66919	3.404	0.542	40.755	0.542
67019	3.399	0.552	40.619	0.552
67120	3.404	0.557	40.755	0.557
67220	3.399	0.557	40.619	0.557
67320	3.399	0.557	40.619	0.557
67420	3.393	0.568	40.483	0.568
67520	3.388	0.573	40.347	0.573
67620	3.383	0.588	40.211	0.588
67720	3.383	0.583	40.211	0.583
67820	3.378	0.598	40.075	0.598
67920	3.378	0.603	40.075	0.603
68020	3.378	0.598	40.075	0.598
68120	3.373	0.619	39.939	0.619
68220	3.358	0.614	39.531	0.614
68320	3.358	0.624	39.531	0.624
68420	3.368	0.506	39.803	0.506
68520	3.455	0.496	42.116	0.496
68620	3.445	0.491	41.844	0.491
68720	3.439	0.512	41.708	0.512
68820	3.429	0.517	41.436	0.517
68920	3.434	0.522	41.572	0.522
69020	3.419	0.547	41.164	0.547
69120	3.414	0.552	41.028	0.552
69221	3.409	0.542	40.892	0.542
69321	3.414	0.557	41.028	0.557
69421	3.409	0.568	40.892	0.568
69521	3.409	0.563	40.892	0.563
69621	3.404	0.578	40.755	0.578
69721	3.399	0.583	40.619	0.583
69821	3.399	0.583	40.619	0.583
69921	3.393	0.593	40.483	0.593
70021	3.383	0.603	40.211	0.603
70121	3.388	0.598	40.347	0.598
70221	3.378	0.619	40.075	0.619
70322	3.378	0.619	40.075	0.619
70422	3.378	0.629	40.075	0.629
70522	3.393	0.496	40.483	0.496
70623	3.439	0.491	41.708	0.491
70723	3.439	0.491	41.708	0.491
70823	3.439	0.491	41.708	0.491
70924	3.439	0.496	41.708	0.496
71024	3.445	0.496	41.844	0.496
71124	3.445	0.496	41.844	0.496
71224	3.445	0.496	41.844	0.496
71324	3.445	0.501	41.844	0.501
71424	3.445	0.486	41.844	0.486
71525	3.445	0.496	41.844	0.496
71625	3.445	0.496	41.844	0.496
71725	3.445	0.501	41.844	0.501
71825	3.445	0.491	41.844	0.491
71926	3.445	0.491	41.844	0.491
72026	3.445	0.496	41.844	0.496
72126	3.445	0.496	41.844	0.496
72226	3.445	0.501	41.844	0.501
72326	3.445	0.496	41.844	0.496
72427	3.445	0.496	41.844	0.496
72528	3.445	0.496	41.844	0.496
72628	3.445	0.501	41.844	0.501
72729	3.445	0.496	41.844	0.496
72829	3.445	0.496	41.844	0.496
72931	3.445	0.491	41.844	0.491
73031	3.445	0.496	41.844	0.496
73131	3.445	0.496	41.844	0.496
73231	3.445	0.501	41.844	0.501
73331	3.445	0.496	41.844	0.496
73431	3.445	0.486	41.844	0.486
73531	3.445	0.501	41.844	0.501
73631	3.445	0.491	41.844	0.491
