# Supplementary material for: Design and evaluation of a pneumatic actuation unit for a wasp-inspired self-propelled needle
Source: PLoS One. 2024 Jul 2;19(7):e0306411. doi: 10.1371/journal.pone.0306411 (PMC11218968; doi:10.1371/journal.pone.0306411)
Supplement: S1 Data — The S1 Data file contains the raw data sets of the phantom experiment. (ZIP) [file pone.0306411.s006.zip › S4_Data/speed experiments/i03/03_5.xlsx]

## Sheet: 22 11 04 11 28 49 i03
0	3.164	0.491	34.36	0.491
101	3.164	0.491	34.36	0.491
201	3.164	0.491	34.36	0.491
302	3.164	0.491	34.36	0.491
403	3.164	0.496	34.36	0.496
503	3.164	0.496	34.36	0.496
603	3.164	0.496	34.36	0.496
704	3.164	0.496	34.36	0.496
805	3.164	0.496	34.36	0.496
905	3.164	0.496	34.36	0.496
1006	3.164	0.491	34.36	0.491
1107	3.164	0.491	34.36	0.491
1208	3.164	0.491	34.36	0.491
1308	3.164	0.481	34.36	0.481
1409	3.164	0.501	34.36	0.501
1509	3.164	0.491	34.36	0.491
1610	3.164	0.496	34.36	0.496
1711	3.164	0.496	34.36	0.496
1811	3.164	0.491	34.36	0.491
1911	3.164	0.496	34.36	0.496
2011	3.164	0.496	34.36	0.496
2111	3.164	0.491	34.36	0.491
2211	3.164	0.491	34.36	0.491
2311	3.164	0.496	34.36	0.496
2413	3.164	0.491	34.36	0.491
2513	3.164	0.491	34.36	0.491
2613	3.164	0.496	34.36	0.496
2713	3.164	0.491	34.36	0.491
2814	3.164	0.491	34.36	0.491
2914	3.164	0.496	34.36	0.496
3014	3.164	0.491	34.36	0.491
3114	3.164	0.496	34.36	0.496
3215	3.164	0.491	34.36	0.491
3316	3.164	0.491	34.36	0.491
3417	3.164	0.491	34.36	0.491
3517	3.164	0.491	34.36	0.491
3618	3.164	0.496	34.36	0.496
3718	3.164	0.491	34.36	0.491
3818	3.164	0.496	34.36	0.496
3918	3.164	0.501	34.36	0.501
4019	3.164	0.481	34.36	0.481
4119	3.164	0.491	34.36	0.491
4220	3.164	0.491	34.36	0.491
4321	3.164	0.496	34.36	0.496
4421	3.164	0.491	34.36	0.491
4521	3.164	0.491	34.36	0.491
4622	3.164	0.491	34.36	0.491
4722	3.164	0.496	34.36	0.496
4822	3.164	0.491	34.36	0.491
4922	3.164	0.496	34.36	0.496
5022	3.164	0.496	34.36	0.496
5122	3.164	0.481	34.36	0.481
5222	3.164	0.491	34.36	0.491
5322	3.164	0.481	34.36	0.481
5422	3.164	0.491	34.36	0.491
5523	3.164	0.491	34.36	0.491
5623	3.164	0.491	34.36	0.491
5724	3.164	0.491	34.36	0.491
5825	3.164	0.496	34.36	0.496
5925	3.164	0.501	34.36	0.501
6025	3.164	0.496	34.36	0.496
6125	3.164	0.491	34.36	0.491
6226	3.164	0.486	34.36	0.486
6326	3.164	0.496	34.36	0.496
6426	3.164	0.491	34.36	0.491
6526	3.164	0.491	34.36	0.491
6626	3.164	0.491	34.36	0.491
6726	3.164	0.496	34.36	0.496
6827	3.164	0.491	34.36	0.491
6927	3.164	0.496	34.36	0.496
7028	3.164	0.491	34.36	0.491
7128	3.164	0.491	34.36	0.491
7228	3.164	0.496	34.36	0.496
7329	3.164	0.501	34.36	0.501
7429	3.164	0.491	34.36	0.491
7530	3.164	0.491	34.36	0.491
7630	3.164	0.491	34.36	0.491
7730	3.164	0.501	34.36	0.501
7830	3.164	0.501	34.36	0.501
7931	3.164	0.496	34.36	0.496
8031	3.164	0.491	34.36	0.491
8131	3.164	0.496	34.36	0.496
8231	3.164	0.491	34.36	0.491
8332	3.164	0.496	34.36	0.496
8432	3.164	0.486	34.36	0.486
8532	3.164	0.501	34.36	0.501
8632	3.169	0.486	34.496	0.486
8733	3.164	0.496	34.36	0.496
8833	3.164	0.496	34.36	0.496
8933	3.164	0.496	34.36	0.496
9033	3.164	0.491	34.36	0.491
9134	3.164	0.491	34.36	0.491
9234	3.164	0.496	34.36	0.496
9335	3.164	0.486	34.36	0.486
9435	3.164	0.496	34.36	0.496
9536	3.164	0.481	34.36	0.481
9637	3.164	0.491	34.36	0.491
9737	3.164	0.496	34.36	0.496
9837	3.164	0.496	34.36	0.496
9937	3.164	0.491	34.36	0.491
10037	3.164	0.496	34.36	0.496
10137	3.164	0.496	34.36	0.496
10238	3.164	0.496	34.36	0.496
10338	3.164	0.491	34.36	0.491
10438	3.164	0.491	34.36	0.491
10539	3.164	0.491	34.36	0.491
10640	3.164	0.491	34.36	0.491
10740	3.159	0.512	34.224	0.512
10840	3.159	0.512	34.224	0.512
10940	3.159	0.512	34.224	0.512
11041	3.154	0.547	34.088	0.547
11142	3.143	0.542	33.815	0.542
11242	3.159	0.542	34.224	0.542
11342	3.154	0.552	34.088	0.552
11442	3.154	0.552	34.088	0.552
11543	3.154	0.557	34.088	0.557
11644	3.149	0.573	33.952	0.573
11745	3.149	0.573	33.952	0.573
11846	3.149	0.578	33.952	0.578
11947	3.138	0.593	33.679	0.593
12047	3.143	0.598	33.815	0.598
12147	3.143	0.593	33.815	0.593
12247	3.118	0.614	33.135	0.614
12347	3.118	0.624	33.135	0.624
12447	3.118	0.619	33.135	0.619
12547	3.2	0.491	35.312	0.491
12647	3.215	0.491	35.721	0.491
12748	3.22	0.491	35.857	0.491
12848	3.21	0.517	35.584	0.517
12949	3.205	0.506	35.448	0.506
13050	3.205	0.506	35.448	0.506
13151	3.194	0.542	35.176	0.542
13251	3.194	0.547	35.176	0.547
13352	3.189	0.542	35.04	0.542
13452	3.189	0.552	35.04	0.552
13553	3.205	0.557	35.448	0.557
13654	3.189	0.563	35.04	0.563
13754	3.184	0.573	34.904	0.573
13854	3.184	0.578	34.904	0.578
13954	3.184	0.578	34.904	0.578
14054	3.179	0.598	34.768	0.598
14154	3.179	0.598	34.768	0.598
14254	3.174	0.588	34.632	0.588
14354	3.159	0.624	34.224	0.624
14454	3.159	0.624	34.224	0.624
14555	3.154	0.614	34.088	0.614
14655	3.251	0.491	36.673	0.491
14755	3.24	0.491	36.401	0.491
14855	3.245	0.491	36.537	0.491
14956	3.235	0.512	36.265	0.512
15056	3.24	0.517	36.401	0.517
15156	3.235	0.501	36.265	0.501
15256	3.225	0.542	35.993	0.542
15356	3.225	0.547	35.993	0.547
15456	3.225	0.547	35.993	0.547
15556	3.215	0.557	35.721	0.557
15656	3.215	0.557	35.721	0.557
15756	3.215	0.557	35.721	0.557
15856	3.21	0.578	35.584	0.578
15956	3.21	0.573	35.584	0.573
16056	3.21	0.573	35.584	0.573
16156	3.205	0.593	35.448	0.593
16257	3.205	0.598	35.448	0.598
16358	3.205	0.603	35.448	0.603
16458	3.184	0.619	34.904	0.619
16558	3.184	0.624	34.904	0.624
16659	3.184	0.557	34.904	0.557
16759	3.266	0.491	37.081	0.491
16860	3.266	0.481	37.081	0.481
16961	3.271	0.496	37.217	0.496
17061	3.256	0.506	36.809	0.506
17161	3.256	0.501	36.809	0.501
17261	3.256	0.506	36.809	0.506
17361	3.24	0.542	36.401	0.542
17461	3.245	0.547	36.537	0.547
17561	3.24	0.542	36.401	0.542
17661	3.235	0.547	36.265	0.547
17761	3.235	0.563	36.265	0.563
17861	3.235	0.557	36.265	0.557
17961	3.23	0.573	36.129	0.573
18061	3.235	0.573	36.265	0.573
18161	3.225	0.578	35.993	0.578
18261	3.225	0.598	35.993	0.598
18362	3.22	0.593	35.857	0.593
18463	3.225	0.593	35.993	0.593
18563	3.205	0.624	35.448	0.624
18664	3.2	0.619	35.312	0.619
18764	3.194	0.537	35.176	0.537
18864	3.297	0.486	37.898	0.486
18964	3.291	0.491	37.762	0.491
19065	3.291	0.496	37.762	0.496
19166	3.276	0.506	37.353	0.506
19266	3.276	0.501	37.353	0.501
19367	3.276	0.517	37.353	0.517
19468	3.266	0.542	37.081	0.542
19569	3.266	0.542	37.081	0.542
19670	3.261	0.542	36.945	0.542
19771	3.256	0.557	36.809	0.557
19871	3.256	0.563	36.809	0.563
19971	3.256	0.563	36.809	0.563
20071	3.256	0.578	36.809	0.578
20171	3.251	0.583	36.673	0.583
20271	3.251	0.583	36.673	0.583
20371	3.245	0.598	36.537	0.598
20471	3.24	0.598	36.401	0.598
20571	3.24	0.614	36.401	0.614
20671	3.225	0.624	35.993	0.624
20771	3.22	0.624	35.857	0.624
20872	3.22	0.517	35.857	0.517
20972	3.322	0.491	38.578	0.491
21072	3.302	0.481	38.034	0.481
21172	3.302	0.496	38.034	0.496
21272	3.291	0.517	37.762	0.517
21372	3.291	0.506	37.762	0.506
21472	3.291	0.527	37.762	0.527
21573	3.281	0.542	37.49	0.542
21673	3.276	0.547	37.353	0.547
21773	3.276	0.547	37.353	0.547
21873	3.276	0.557	37.353	0.557
21974	3.276	0.552	37.353	0.552
22074	3.271	0.573	37.217	0.573
22174	3.271	0.583	37.217	0.583
22274	3.271	0.573	37.217	0.573
22374	3.271	0.583	37.217	0.583
22474	3.266	0.593	37.081	0.593
22574	3.261	0.598	36.945	0.598
22674	3.261	0.608	36.945	0.608
22774	3.24	0.619	36.401	0.619
22874	3.235	0.614	36.265	0.614
22974	3.24	0.512	36.401	0.512
23075	3.342	0.491	39.122	0.491
23176	3.332	0.491	38.85	0.491
23277	3.327	0.501	38.714	0.501
23378	3.317	0.506	38.442	0.506
23478	3.317	0.506	38.442	0.506
23579	3.317	0.527	38.442	0.527
23680	3.312	0.537	38.306	0.537
23781	3.307	0.542	38.17	0.542
23881	3.302	0.547	38.034	0.547
23981	3.297	0.552	37.898	0.552
24081	3.291	0.557	37.762	0.557
24181	3.291	0.568	37.762	0.568
24281	3.291	0.578	37.762	0.578
24381	3.291	0.578	37.762	0.578
24481	3.286	0.588	37.626	0.588
24582	3.281	0.598	37.49	0.598
24682	3.281	0.598	37.49	0.598
24782	3.276	0.614	37.353	0.614
24882	3.271	0.624	37.217	0.624
24983	3.266	0.619	37.081	0.619
25084	3.271	0.501	37.217	0.501
25184	3.368	0.496	39.803	0.496
25284	3.358	0.486	39.531	0.486
25385	3.353	0.506	39.395	0.506
25485	3.348	0.506	39.259	0.506
25586	3.342	0.506	39.122	0.506
25686	3.337	0.537	38.986	0.537
25787	3.327	0.542	38.714	0.542
25888	3.322	0.547	38.578	0.547
25988	3.322	0.547	38.578	0.547
26088	3.322	0.563	38.578	0.563
26189	3.322	0.557	38.578	0.557
26290	3.317	0.568	38.442	0.568
26390	3.317	0.573	38.442	0.573
26491	3.317	0.578	38.442	0.578
26591	3.312	0.593	38.306	0.593
26691	3.312	0.598	38.306	0.598
26791	3.307	0.598	38.17	0.598
26892	3.297	0.614	37.898	0.614
26992	3.291	0.624	37.762	0.624
27093	3.286	0.619	37.626	0.619
27194	3.302	0.491	38.034	0.491
27295	3.373	0.491	39.939	0.491
27395	3.368	0.486	39.803	0.486
27495	3.358	0.512	39.531	0.512
27595	3.353	0.506	39.395	0.506
27695	3.353	0.506	39.395	0.506
27795	3.337	0.542	38.986	0.542
27895	3.342	0.542	39.122	0.542
27996	3.342	0.537	39.122	0.537
28096	3.337	0.552	38.986	0.552
28196	3.337	0.552	38.986	0.552
28297	3.337	0.552	38.986	0.552
28398	3.327	0.568	38.714	0.568
28498	3.327	0.578	38.714	0.578
28599	3.322	0.573	38.578	0.573
28699	3.317	0.598	38.442	0.598
28799	3.322	0.603	38.578	0.603
28899	3.322	0.598	38.578	0.598
28999	3.312	0.614	38.306	0.614
29099	3.302	0.624	38.034	0.624
29199	3.297	0.624	37.898	0.624
29300	3.317	0.491	38.442	0.491
29401	3.383	0.491	40.211	0.491
29501	3.378	0.476	40.075	0.476
29602	3.363	0.506	39.667	0.506
29703	3.363	0.506	39.667	0.506
29803	3.368	0.506	39.803	0.506
29903	3.353	0.537	39.395	0.537
30003	3.353	0.542	39.395	0.542
30103	3.353	0.547	39.395	0.547
30203	3.348	0.547	39.259	0.547
30303	3.348	0.557	39.259	0.557
30404	3.353	0.557	39.395	0.557
30504	3.342	0.573	39.122	0.573
30604	3.342	0.563	39.122	0.563
30705	3.342	0.578	39.122	0.578
30805	3.327	0.598	38.714	0.598
30905	3.332	0.603	38.85	0.603
31006	3.332	0.598	38.85	0.598
31106	3.317	0.614	38.442	0.614
31207	3.317	0.614	38.442	0.614
31307	3.317	0.619	38.442	0.619
31407	3.348	0.491	39.259	0.491
31508	3.399	0.481	40.619	0.481
31608	3.393	0.486	40.483	0.486
31708	3.378	0.506	40.075	0.506
31809	3.388	0.506	40.347	0.506
31909	3.383	0.506	40.211	0.506
32010	3.363	0.537	39.667	0.537
32111	3.368	0.537	39.803	0.537
32211	3.373	0.542	39.939	0.542
32311	3.363	0.552	39.667	0.552
32411	3.368	0.552	39.803	0.552
32511	3.368	0.557	39.803	0.557
32611	3.358	0.573	39.531	0.573
32711	3.363	0.578	39.667	0.578
32811	3.358	0.573	39.531	0.573
32912	3.348	0.598	39.259	0.598
33012	3.353	0.598	39.395	0.598
33113	3.353	0.598	39.395	0.598
33213	3.332	0.619	38.85	0.619
33313	3.332	0.614	38.85	0.614
33413	3.327	0.619	38.714	0.619
33514	3.358	0.491	39.531	0.491
33615	3.429	0.491	41.436	0.491
33716	3.424	0.486	41.3	0.486
33816	3.399	0.512	40.619	0.512
33917	3.404	0.512	40.755	0.512
34017	3.404	0.506	40.755	0.506
34117	3.388	0.542	40.347	0.542
34218	3.399	0.552	40.619	0.552
34318	3.393	0.547	40.483	0.547
34419	3.388	0.547	40.347	0.547
34519	3.388	0.552	40.347	0.552
34619	3.388	0.557	40.347	0.557
34719	3.373	0.578	39.939	0.578
34819	3.378	0.578	40.075	0.578
34919	3.378	0.578	40.075	0.578
35020	3.363	0.603	39.667	0.603
35121	3.368	0.598	39.803	0.598
35221	3.368	0.603	39.803	0.603
35321	3.353	0.619	39.395	0.619
35421	3.348	0.624	39.259	0.624
35521	3.348	0.624	39.259	0.624
35621	3.399	0.491	40.619	0.491
35721	3.419	0.481	41.164	0.481
35821	3.429	0.486	41.436	0.486
35921	3.409	0.501	40.892	0.501
36021	3.414	0.506	41.028	0.506
36121	3.419	0.501	41.164	0.501
36221	3.399	0.542	40.619	0.542
36321	3.399	0.547	40.619	0.547
36421	3.399	0.547	40.619	0.547
36521	3.393	0.552	40.483	0.552
36621	3.399	0.557	40.619	0.557
36721	3.393	0.563	40.483	0.563
36821	3.393	0.578	40.483	0.578
36921	3.393	0.573	40.483	0.573
37021	3.393	0.583	40.483	0.583
37121	3.378	0.598	40.075	0.598
37221	3.388	0.598	40.347	0.598
37321	3.383	0.598	40.211	0.598
37421	3.363	0.614	39.667	0.614
37521	3.363	0.624	39.667	0.624
37622	3.363	0.629	39.667	0.629
37722	3.414	0.491	41.028	0.491
37822	3.439	0.476	41.708	0.476
37922	3.439	0.491	41.708	0.491
38022	3.419	0.501	41.164	0.501
38123	3.424	0.512	41.3	0.512
38223	3.424	0.506	41.3	0.506
38323	3.414	0.547	41.028	0.547
38423	3.414	0.537	41.028	0.537
38523	3.414	0.542	41.028	0.542
38623	3.404	0.557	40.755	0.557
38723	3.409	0.552	40.892	0.552
38823	3.409	0.563	40.892	0.563
38923	3.399	0.568	40.619	0.568
39023	3.399	0.578	40.619	0.578
39123	3.399	0.578	40.619	0.578
39223	3.393	0.598	40.483	0.598
39323	3.393	0.603	40.483	0.603
39423	3.393	0.603	40.483	0.603
39523	3.373	0.608	39.939	0.608
39623	3.368	0.624	39.803	0.624
39723	3.368	0.624	39.803	0.624
39823	3.424	0.491	41.3	0.491
39923	3.424	0.481	41.3	0.481
40024	3.455	0.486	42.116	0.486
40125	3.434	0.512	41.572	0.512
40226	3.434	0.512	41.572	0.512
40326	3.439	0.506	41.708	0.506
40427	3.419	0.542	41.164	0.542
40528	3.424	0.537	41.3	0.537
40629	3.424	0.542	41.3	0.542
40729	3.414	0.557	41.028	0.557
40830	3.419	0.557	41.164	0.557
40931	3.419	0.557	41.164	0.557
41031	3.414	0.578	41.028	0.578
41131	3.414	0.573	41.028	0.573
41231	3.414	0.583	41.028	0.583
41331	3.399	0.593	40.619	0.593
41431	3.399	0.603	40.619	0.603
41531	3.404	0.603	40.755	0.603
41631	3.388	0.619	40.347	0.619
41731	3.388	0.603	40.347	0.603
41831	3.388	0.614	40.347	0.614
41931	3.45	0.481	41.98	0.481
42031	3.455	0.491	42.116	0.491
42131	3.455	0.486	42.116	0.486
42231	3.45	0.517	41.98	0.517
42331	3.455	0.512	42.116	0.512
42431	3.45	0.506	41.98	0.506
42531	3.445	0.542	41.844	0.542
42631	3.445	0.547	41.844	0.547
42731	3.445	0.542	41.844	0.542
42831	3.434	0.552	41.572	0.552
42931	3.434	0.552	41.572	0.552
43031	3.434	0.563	41.572	0.563
43131	3.424	0.573	41.3	0.573
43231	3.429	0.573	41.436	0.573
43331	3.429	0.573	41.436	0.573
43431	3.419	0.598	41.164	0.598
43531	3.419	0.598	41.164	0.598
43631	3.419	0.598	41.164	0.598
43731	3.404	0.619	40.755	0.619
43831	3.399	0.624	40.619	0.624
43932	3.399	0.619	40.619	0.619
44032	3.46	0.491	42.252	0.491
44132	3.465	0.486	42.388	0.486
44232	3.47	0.486	42.524	0.486
44333	3.455	0.506	42.116	0.506
44434	3.455	0.506	42.116	0.506
44535	3.455	0.512	42.116	0.512
44636	3.455	0.547	42.116	0.547
44737	3.45	0.547	41.98	0.547
44838	3.455	0.537	42.116	0.537
44938	3.439	0.552	41.708	0.552
45039	3.445	0.552	41.844	0.552
45139	3.445	0.557	41.844	0.557
45239	3.439	0.578	41.708	0.578
45340	3.439	0.578	41.708	0.578
45440	3.439	0.578	41.708	0.578
45540	3.429	0.598	41.436	0.598
45640	3.429	0.598	41.436	0.598
45740	3.429	0.603	41.436	0.603
45841	3.409	0.614	40.892	0.614
45941	3.409	0.619	40.892	0.619
46042	3.409	0.619	40.892	0.619
46142	3.475	0.486	42.661	0.486
46242	3.49	0.481	43.069	0.481
46342	3.496	0.491	43.205	0.491
46442	3.485	0.506	42.933	0.506
46542	3.485	0.512	42.933	0.512
46642	3.485	0.512	42.933	0.512
46742	3.47	0.542	42.524	0.542
46842	3.47	0.547	42.524	0.547
46942	3.47	0.537	42.524	0.537
47042	3.46	0.557	42.252	0.557
47142	3.46	0.552	42.252	0.552
47242	3.46	0.557	42.252	0.557
47342	3.455	0.573	42.116	0.573
47442	3.455	0.573	42.116	0.573
47542	3.455	0.573	42.116	0.573
47642	3.45	0.598	41.98	0.598
47742	3.45	0.593	41.98	0.593
47843	3.45	0.598	41.98	0.598
47943	3.429	0.619	41.436	0.619
48043	3.424	0.614	41.3	0.614
48143	3.424	0.614	41.3	0.614
48243	3.49	0.481	43.069	0.481
48343	3.511	0.491	43.613	0.491
48443	3.516	0.496	43.749	0.496
48543	3.501	0.501	43.341	0.501
48643	3.501	0.506	43.341	0.506
48743	3.501	0.506	43.341	0.506
48843	3.49	0.537	43.069	0.537
48943	3.485	0.537	42.933	0.537
49043	3.485	0.537	42.933	0.537
49143	3.48	0.557	42.797	0.557
49243	3.48	0.557	42.797	0.557
49343	3.48	0.557	42.797	0.557
49443	3.475	0.578	42.661	0.578
49543	3.475	0.578	42.661	0.578
49643	3.475	0.573	42.661	0.573
49743	3.46	0.598	42.252	0.598
49843	3.46	0.598	42.252	0.598
49943	3.46	0.598	42.252	0.598
50043	3.45	0.619	41.98	0.619
50143	3.45	0.624	41.98	0.624
50243	3.445	0.624	41.844	0.624
50343	3.516	0.486	43.749	0.486
50443	3.526	0.486	44.021	0.486
50543	3.531	0.491	44.157	0.491
50643	3.521	0.517	43.885	0.517
50743	3.516	0.506	43.749	0.506
50843	3.516	0.506	43.749	0.506
50943	3.506	0.547	43.477	0.547
51043	3.501	0.542	43.341	0.542
51143	3.506	0.542	43.477	0.542
51243	3.496	0.557	43.205	0.557
51343	3.496	0.552	43.205	0.552
51443	3.496	0.557	43.205	0.557
51543	3.49	0.578	43.069	0.578
51643	3.485	0.573	42.933	0.573
51743	3.485	0.578	42.933	0.578
51843	3.485	0.598	42.933	0.598
51943	3.48	0.598	42.797	0.598
52043	3.48	0.598	42.797	0.598
52143	3.465	0.619	42.388	0.619
52243	3.455	0.619	42.116	0.619
52345	3.455	0.619	42.116	0.619
52446	3.521	0.491	43.885	0.491
52547	3.526	0.481	44.021	0.481
52648	3.526	0.486	44.021	0.486
52748	3.521	0.512	43.885	0.512
52848	3.521	0.506	43.885	0.506
52949	3.521	0.506	43.885	0.506
53049	3.511	0.542	43.613	0.542
53149	3.511	0.542	43.613	0.542
53250	3.511	0.537	43.613	0.537
53351	3.501	0.552	43.341	0.552
53451	3.501	0.557	43.341	0.557
53551	3.501	0.557	43.341	0.557
53651	3.496	0.573	43.205	0.573
53751	3.496	0.578	43.205	0.578
53851	3.496	0.573	43.205	0.573
53951	3.49	0.603	43.069	0.603
54051	3.485	0.598	42.933	0.598
54151	3.485	0.593	42.933	0.593
54251	3.47	0.624	42.524	0.624
54351	3.465	0.624	42.388	0.624
54451	3.465	0.557	42.388	0.557
54551	3.541	0.481	44.43	0.481
54651	3.536	0.486	44.293	0.486
54751	3.536	0.481	44.293	0.481
54851	3.531	0.512	44.157	0.512
54951	3.526	0.506	44.021	0.506
55051	3.521	0.501	43.885	0.501
55151	3.521	0.552	43.885	0.552
55251	3.521	0.537	43.885	0.537
55351	3.521	0.537	43.885	0.537
55451	3.511	0.563	43.613	0.563
55551	3.511	0.563	43.613	0.563
55651	3.511	0.552	43.613	0.552
55751	3.501	0.573	43.341	0.573
55851	3.501	0.573	43.341	0.573
55951	3.501	0.573	43.341	0.573
56051	3.496	0.598	43.205	0.598
56151	3.496	0.598	43.205	0.598
56251	3.49	0.588	43.069	0.588
56351	3.475	0.619	42.661	0.619
56451	3.47	0.614	42.524	0.614
56551	3.47	0.557	42.524	0.557
56651	3.547	0.491	44.566	0.491
56751	3.562	0.486	44.974	0.486
56852	3.572	0.486	45.246	0.486
56952	3.562	0.501	44.974	0.501
57053	3.562	0.506	44.974	0.506
57154	3.557	0.512	44.838	0.512
57255	3.541	0.537	44.43	0.537
57356	3.536	0.547	44.293	0.547
57456	3.541	0.542	44.43	0.542
57557	3.526	0.563	44.021	0.563
57658	3.526	0.557	44.021	0.557
57758	3.526	0.563	44.021	0.563
57859	3.521	0.578	43.885	0.578
57960	3.521	0.578	43.885	0.578
58060	3.521	0.583	43.885	0.583
58160	3.521	0.598	43.885	0.598
58260	3.521	0.598	43.885	0.598
58360	3.516	0.603	43.749	0.603
58460	3.501	0.619	43.341	0.619
58561	3.496	0.619	43.205	0.619
58661	3.496	0.517	43.205	0.517
58761	3.587	0.486	45.654	0.486
58861	3.582	0.491	45.518	0.491
58961	3.582	0.491	45.518	0.491
59061	3.577	0.512	45.382	0.512
59161	3.577	0.506	45.382	0.506
59261	3.577	0.522	45.382	0.522
59361	3.567	0.542	45.11	0.542
59461	3.562	0.542	44.974	0.542
59561	3.562	0.542	44.974	0.542
59662	3.557	0.552	44.838	0.552
59762	3.552	0.552	44.702	0.552
59862	3.526	0.557	44.021	0.557
59962	3.547	0.583	44.566	0.583
60062	3.547	0.578	44.566	0.578
60162	3.541	0.583	44.43	0.583
60262	3.541	0.598	44.43	0.598
60363	3.536	0.593	44.293	0.593
60463	3.536	0.603	44.293	0.603
60564	3.521	0.614	43.885	0.614
60665	3.521	0.614	43.885	0.614
60765	3.521	0.512	43.885	0.512
60866	3.623	0.486	46.607	0.486
60967	3.623	0.486	46.607	0.486
61067	3.618	0.501	46.471	0.501
61168	3.608	0.501	46.199	0.501
61268	3.603	0.506	46.062	0.506
61368	3.603	0.527	46.062	0.527
61468	3.593	0.542	45.79	0.542
61569	3.587	0.542	45.654	0.542
61669	3.587	0.542	45.654	0.542
61770	3.577	0.552	45.382	0.552
61870	3.577	0.557	45.382	0.557
61971	3.577	0.563	45.382	0.563
62071	3.572	0.563	45.246	0.563
62171	3.572	0.573	45.246	0.573
62271	3.572	0.583	45.246	0.583
62371	3.567	0.598	45.11	0.598
62471	3.567	0.593	45.11	0.593
62571	3.562	0.608	44.974	0.608
62671	3.552	0.614	44.702	0.614
62771	3.547	0.614	44.566	0.614
62871	3.552	0.501	44.702	0.501
62971	3.649	0.491	47.287	0.491
63072	3.633	0.486	46.879	0.486
63172	3.628	0.501	46.743	0.501
63273	3.623	0.506	46.607	0.506
63373	3.618	0.501	46.471	0.501
63473	3.618	0.532	46.471	0.532
63574	3.608	0.547	46.199	0.547
63675	3.608	0.542	46.199	0.542
63775	3.603	0.547	46.062	0.547
63875	3.603	0.557	46.062	0.557
63975	3.603	0.557	46.062	0.557
64075	3.598	0.573	45.926	0.573
64175	3.593	0.573	45.79	0.573
64276	3.593	0.573	45.79	0.573
64376	3.593	0.588	45.79	0.588
64476	3.582	0.598	45.518	0.598
64576	3.582	0.598	45.518	0.598
64677	3.577	0.603	45.382	0.603
64777	3.567	0.619	45.11	0.619
64878	3.572	0.614	45.246	0.614
64978	3.582	0.501	45.518	0.501
65078	3.664	0.486	47.695	0.486
65179	3.659	0.486	47.559	0.486
65279	3.649	0.501	47.287	0.501
65379	3.638	0.506	47.015	0.506
65480	3.644	0.501	47.151	0.501
65580	3.633	0.537	46.879	0.537
65680	3.628	0.537	46.743	0.537
65780	3.628	0.542	46.743	0.542
65880	3.618	0.547	46.471	0.547
65980	3.623	0.542	46.607	0.542
66080	3.618	0.552	46.471	0.552
66181	3.618	0.573	46.471	0.573
66281	3.613	0.568	46.335	0.568
66382	3.613	0.573	46.335	0.573
66482	3.608	0.588	46.199	0.588
66582	3.603	0.603	46.062	0.603
66682	3.603	0.593	46.062	0.593
66782	3.598	0.603	45.926	0.603
66882	3.593	0.619	45.79	0.619
66983	3.593	0.624	45.79	0.624
67083	3.608	0.486	46.199	0.486
67183	3.654	0.486	47.423	0.486
67284	3.654	0.486	47.423	0.486
67384	3.644	0.501	47.151	0.501
67485	3.644	0.512	47.151	0.512
67586	3.644	0.506	47.151	0.506
67687	3.638	0.537	47.015	0.537
67787	3.633	0.547	46.879	0.547
67887	3.638	0.542	47.015	0.542
67987	3.628	0.542	46.743	0.542
68087	3.623	0.557	46.607	0.557
68188	3.623	0.563	46.607	0.563
68289	3.618	0.573	46.471	0.573
68389	3.623	0.578	46.607	0.578
68489	3.618	0.573	46.471	0.573
68589	3.608	0.593	46.199	0.593
68689	3.608	0.603	46.199	0.603
68789	3.608	0.598	46.199	0.598
68890	3.603	0.614	46.062	0.614
68990	3.603	0.619	46.062	0.619
69090	3.603	0.614	46.062	0.614
69190	3.623	0.496	46.607	0.496
69291	3.679	0.486	48.104	0.486
69391	3.674	0.491	47.968	0.491
69491	3.664	0.506	47.695	0.506
69591	3.659	0.506	47.559	0.506
69691	3.664	0.501	47.695	0.501
69791	3.649	0.537	47.287	0.537
69891	3.654	0.542	47.423	0.542
69991	3.654	0.542	47.423	0.542
70092	3.638	0.563	47.015	0.563
70192	3.638	0.557	47.015	0.557
70292	3.638	0.557	47.015	0.557
70392	3.638	0.578	47.015	0.578
70492	3.633	0.573	46.879	0.573
70592	3.633	0.568	46.879	0.568
70693	3.623	0.593	46.607	0.593
70793	3.623	0.598	46.607	0.598
70893	3.623	0.598	46.607	0.598
70994	3.613	0.619	46.335	0.619
71094	3.608	0.619	46.199	0.619
71195	3.608	0.614	46.199	0.614
71296	3.638	0.491	47.015	0.491
71396	3.7	0.486	48.648	0.486
71497	3.7	0.481	48.648	0.481
71597	3.674	0.512	47.968	0.512
71697	3.679	0.506	48.104	0.506
71798	3.674	0.506	47.968	0.506
71899	3.654	0.532	47.423	0.532
71999	3.654	0.542	47.423	0.542
72099	3.659	0.537	47.559	0.537
72199	3.644	0.552	47.151	0.552
72299	3.649	0.557	47.287	0.557
72400	3.649	0.557	47.287	0.557
72500	3.638	0.578	47.015	0.578
72600	3.644	0.573	47.151	0.573
72701	3.644	0.573	47.151	0.573
72801	3.628	0.603	46.743	0.603
72901	3.633	0.598	46.879	0.598
73001	3.633	0.598	46.879	0.598
73101	3.623	0.624	46.607	0.624
73201	3.618	0.608	46.471	0.608
73301	3.623	0.619	46.607	0.619
73401	3.649	0.486	47.287	0.486
73501	3.72	0.481	49.192	0.481
73601	3.715	0.491	49.056	0.491
73701	3.715	0.486	49.056	0.486
73802	3.715	0.486	49.056	0.486
73903	3.72	0.481	49.192	0.481
74003	3.715	0.491	49.056	0.491
74103	3.72	0.491	49.192	0.491
74203	3.72	0.491	49.192	0.491
74304	3.72	0.491	49.192	0.491
74405	3.72	0.491	49.192	0.491
74506	3.72	0.486	49.192	0.486
74606	3.72	0.486	49.192	0.486
74706	3.715	0.486	49.056	0.486
74807	3.715	0.486	49.056	0.486
74908	3.72	0.486	49.192	0.486
75008	3.72	0.491	49.192	0.491
75109	3.715	0.486	49.056	0.486
75210	3.72	0.491	49.192	0.491
75310	3.72	0.491	49.192	0.491
75411	3.715	0.486	49.056	0.486
75511	3.715	0.486	49.056	0.486
75612	3.715	0.486	49.056	0.486
