# Supplementary material for: Design and evaluation of a pneumatic actuation unit for a wasp-inspired self-propelled needle
Source: PLoS One. 2024 Jul 2;19(7):e0306411. doi: 10.1371/journal.pone.0306411 (PMC11218968; doi:10.1371/journal.pone.0306411)
Supplement: S1 Data — The S1 Data file contains the raw data sets of the phantom experiment. (ZIP) [file pone.0306411.s006.zip › S4_Data/speed experiments/i03/03_6.xlsx]

## Sheet: 22 11 04 11 44 35 i03
0	3.123	0.496	33.271	0.496
101	3.123	0.491	33.271	0.491
202	3.123	0.496	33.271	0.496
302	3.123	0.496	33.271	0.496
402	3.123	0.496	33.271	0.496
502	3.123	0.496	33.271	0.496
602	3.123	0.501	33.271	0.501
702	3.123	0.496	33.271	0.496
804	3.123	0.496	33.271	0.496
904	3.123	0.496	33.271	0.496
1004	3.123	0.496	33.271	0.496
1105	3.123	0.496	33.271	0.496
1205	3.123	0.496	33.271	0.496
1306	3.123	0.501	33.271	0.501
1407	3.123	0.491	33.271	0.491
1507	3.123	0.496	33.271	0.496
1607	3.123	0.496	33.271	0.496
1707	3.123	0.501	33.271	0.501
1808	3.123	0.501	33.271	0.501
1908	3.123	0.501	33.271	0.501
2008	3.123	0.491	33.271	0.491
2109	3.123	0.501	33.271	0.501
2210	3.123	0.481	33.271	0.481
2310	3.123	0.501	33.271	0.501
2410	3.123	0.496	33.271	0.496
2510	3.123	0.496	33.271	0.496
2610	3.123	0.496	33.271	0.496
2710	3.123	0.496	33.271	0.496
2810	3.123	0.496	33.271	0.496
2910	3.123	0.496	33.271	0.496
3010	3.123	0.496	33.271	0.496
3110	3.128	0.491	33.407	0.491
3211	3.123	0.501	33.271	0.501
3312	3.123	0.491	33.271	0.491
3412	3.123	0.501	33.271	0.501
3512	3.123	0.496	33.271	0.496
3612	3.123	0.491	33.271	0.491
3712	3.123	0.496	33.271	0.496
3812	3.123	0.496	33.271	0.496
3912	3.123	0.491	33.271	0.491
4012	3.123	0.496	33.271	0.496
4112	3.123	0.481	33.271	0.481
4213	3.123	0.496	33.271	0.496
4313	3.123	0.496	33.271	0.496
4413	3.123	0.496	33.271	0.496
4513	3.123	0.491	33.271	0.491
4614	3.128	0.496	33.407	0.496
4715	3.123	0.496	33.271	0.496
4815	3.097	0.491	32.591	0.491
4916	3.123	0.496	33.271	0.496
5017	3.123	0.496	33.271	0.496
5117	3.123	0.496	33.271	0.496
5217	3.123	0.496	33.271	0.496
5317	3.128	0.491	33.407	0.491
5417	3.123	0.496	33.271	0.496
5518	3.123	0.496	33.271	0.496
5618	3.123	0.496	33.271	0.496
5718	3.123	0.496	33.271	0.496
5818	3.123	0.496	33.271	0.496
5918	3.123	0.491	33.271	0.491
6018	3.123	0.496	33.271	0.496
6118	3.123	0.496	33.271	0.496
6218	3.123	0.496	33.271	0.496
6319	3.123	0.491	33.271	0.491
6419	3.123	0.491	33.271	0.491
6519	3.123	0.496	33.271	0.496
6619	3.123	0.491	33.271	0.491
6720	3.123	0.501	33.271	0.501
6821	3.123	0.496	33.271	0.496
6922	3.123	0.501	33.271	0.501
7022	3.123	0.496	33.271	0.496
7123	3.123	0.496	33.271	0.496
7223	3.123	0.486	33.271	0.486
7323	3.123	0.496	33.271	0.496
7423	3.123	0.501	33.271	0.501
7523	3.123	0.496	33.271	0.496
7623	3.128	0.501	33.407	0.501
7723	3.123	0.501	33.271	0.501
7825	3.123	0.496	33.271	0.496
7925	3.123	0.501	33.271	0.501
8025	3.123	0.517	33.271	0.517
8125	3.123	0.517	33.271	0.517
8225	3.118	0.522	33.135	0.522
8325	3.123	0.537	33.271	0.537
8425	3.118	0.542	33.135	0.542
8525	3.113	0.547	32.999	0.547
8625	3.113	0.542	32.999	0.542
8725	3.108	0.557	32.863	0.557
8826	3.108	0.557	32.863	0.557
8926	3.103	0.568	32.727	0.568
9026	3.097	0.573	32.591	0.573
9126	3.092	0.573	32.455	0.573
9227	3.092	0.588	32.455	0.588
9327	3.092	0.598	32.455	0.598
9427	3.092	0.603	32.455	0.603
9527	3.092	0.608	32.455	0.608
9627	3.077	0.624	32.046	0.624
9727	3.072	0.619	31.91	0.619
9827	3.082	0.512	32.183	0.512
9927	3.164	0.491	34.36	0.491
10027	3.149	0.491	33.952	0.491
10127	3.138	0.506	33.679	0.506
10228	3.133	0.512	33.543	0.512
10328	3.133	0.512	33.543	0.512
10429	3.128	0.542	33.407	0.542
10530	3.128	0.547	33.407	0.547
10631	3.128	0.542	33.407	0.542
10732	3.118	0.552	33.135	0.552
10832	3.118	0.557	33.135	0.557
10933	3.113	0.557	32.999	0.557
11033	3.113	0.573	32.999	0.573
11134	3.108	0.578	32.863	0.578
11234	3.108	0.573	32.863	0.573
11334	3.103	0.593	32.727	0.593
11435	3.103	0.598	32.727	0.598
11535	3.103	0.603	32.727	0.603
11635	3.092	0.614	32.455	0.614
11736	3.092	0.619	32.455	0.619
11836	3.087	0.624	32.319	0.624
11936	3.103	0.506	32.727	0.506
12036	3.164	0.491	34.36	0.491
12136	3.159	0.491	34.224	0.491
12237	3.143	0.501	33.815	0.501
12337	3.138	0.517	33.679	0.517
12437	3.143	0.512	33.815	0.512
12537	3.128	0.547	33.407	0.547
12638	3.133	0.547	33.543	0.547
12738	3.133	0.547	33.543	0.547
12838	3.123	0.547	33.271	0.547
12938	3.123	0.557	33.271	0.557
13038	3.123	0.552	33.271	0.552
13139	3.113	0.573	32.999	0.573
13240	3.113	0.583	32.999	0.583
13341	3.113	0.573	32.999	0.573
13441	3.108	0.598	32.863	0.598
13542	3.108	0.598	32.863	0.598
13642	3.108	0.598	32.863	0.598
13742	3.097	0.614	32.591	0.614
13842	3.092	0.624	32.455	0.624
13942	3.092	0.619	32.455	0.619
14043	3.113	0.496	32.999	0.496
14144	3.179	0.496	34.768	0.496
14245	3.174	0.486	34.632	0.486
14345	3.159	0.517	34.224	0.517
14445	3.154	0.501	34.088	0.501
14545	3.154	0.512	34.088	0.512
14645	3.133	0.547	33.543	0.547
14745	3.133	0.552	33.543	0.552
14845	3.138	0.552	33.679	0.552
14945	3.133	0.563	33.543	0.563
15045	3.133	0.557	33.543	0.557
15145	3.133	0.563	33.543	0.563
15245	3.123	0.573	33.271	0.573
15345	3.123	0.578	33.271	0.578
15445	3.118	0.583	33.135	0.583
15545	3.113	0.603	32.999	0.603
15645	3.113	0.608	32.999	0.608
15745	3.113	0.603	32.999	0.603
15845	3.103	0.619	32.727	0.619
15945	3.103	0.624	32.727	0.624
16045	3.097	0.624	32.591	0.624
16146	3.123	0.496	33.271	0.496
16246	3.184	0.496	34.904	0.496
16346	3.184	0.496	34.904	0.496
16446	3.164	0.506	34.36	0.506
16547	3.164	0.506	34.36	0.506
16647	3.154	0.512	34.088	0.512
16747	3.138	0.542	33.679	0.542
16847	3.138	0.542	33.679	0.542
16947	3.138	0.542	33.679	0.542
17047	3.133	0.552	33.543	0.552
17147	3.133	0.557	33.543	0.557
17247	3.138	0.557	33.679	0.557
17347	3.128	0.573	33.407	0.573
17447	3.128	0.578	33.407	0.578
17547	3.128	0.583	33.407	0.583
17647	3.118	0.598	33.135	0.598
17747	3.123	0.598	33.271	0.598
17847	3.118	0.603	33.135	0.603
17947	3.108	0.619	32.863	0.619
18047	3.108	0.624	32.863	0.624
18147	3.108	0.624	32.863	0.624
18247	3.133	0.491	33.543	0.491
18347	3.189	0.491	35.04	0.491
18447	3.184	0.481	34.904	0.481
18547	3.169	0.506	34.496	0.506
18648	3.174	0.512	34.632	0.512
18749	3.174	0.517	34.632	0.517
18850	3.143	0.547	33.815	0.547
18951	3.143	0.557	33.815	0.557
19052	3.149	0.542	33.952	0.542
19152	3.138	0.557	33.679	0.557
19253	3.143	0.557	33.815	0.557
19354	3.138	0.557	33.679	0.557
19454	3.133	0.573	33.543	0.573
19554	3.138	0.578	33.679	0.578
19655	3.138	0.578	33.679	0.578
19755	3.123	0.598	33.271	0.598
19855	3.128	0.608	33.407	0.608
19955	3.128	0.603	33.407	0.603
20055	3.108	0.624	32.863	0.624
20155	3.113	0.624	32.999	0.624
20255	3.108	0.619	32.863	0.619
20355	3.143	0.491	33.815	0.491
20455	3.189	0.491	35.04	0.491
20555	3.194	0.491	35.176	0.491
20655	3.184	0.506	34.904	0.506
20755	3.184	0.517	34.904	0.517
20855	3.184	0.517	34.904	0.517
20955	3.154	0.547	34.088	0.547
21056	3.154	0.547	34.088	0.547
21156	3.179	0.547	34.768	0.547
21257	3.149	0.552	33.952	0.552
21357	3.143	0.563	33.815	0.563
21457	3.143	0.563	33.815	0.563
21557	3.133	0.578	33.543	0.578
21657	3.138	0.578	33.679	0.578
21758	3.138	0.583	33.679	0.583
21859	3.133	0.603	33.543	0.603
21960	3.133	0.608	33.543	0.608
22061	3.138	0.598	33.679	0.598
22161	3.113	0.619	32.999	0.619
22262	3.113	0.619	32.999	0.619
22362	3.118	0.619	33.135	0.619
22463	3.149	0.496	33.952	0.496
22564	3.205	0.491	35.448	0.491
22665	3.205	0.491	35.448	0.491
22765	3.189	0.512	35.04	0.512
22865	3.194	0.512	35.176	0.512
22965	3.194	0.512	35.176	0.512
23065	3.169	0.547	34.496	0.547
23165	3.174	0.552	34.632	0.552
23265	3.174	0.542	34.632	0.542
23365	3.154	0.552	34.088	0.552
23466	3.159	0.563	34.224	0.563
23566	3.164	0.563	34.36	0.563
23666	3.143	0.578	33.815	0.578
23766	3.149	0.578	33.952	0.578
23866	3.149	0.578	33.952	0.578
23966	3.143	0.603	33.815	0.603
24066	3.143	0.603	33.815	0.603
24166	3.138	0.598	33.679	0.598
24266	3.128	0.624	33.407	0.624
24366	3.128	0.614	33.407	0.614
24466	3.123	0.624	33.271	0.624
24566	3.164	0.481	34.36	0.481
24668	3.194	0.491	35.176	0.491
24768	3.194	0.491	35.176	0.491
24869	3.189	0.512	35.04	0.512
24970	3.194	0.512	35.176	0.512
25070	3.194	0.517	35.176	0.517
25170	3.174	0.552	34.632	0.552
25271	3.179	0.542	34.768	0.542
25371	3.184	0.547	34.904	0.547
25472	3.159	0.557	34.224	0.557
25572	3.164	0.563	34.36	0.563
25673	3.169	0.563	34.496	0.563
25774	3.154	0.583	34.088	0.583
25875	3.154	0.583	34.088	0.583
25975	3.154	0.573	34.088	0.573
26075	3.143	0.603	33.815	0.603
26175	3.143	0.598	33.815	0.598
26275	3.143	0.603	33.815	0.603
26375	3.133	0.619	33.543	0.619
26475	3.128	0.624	33.407	0.624
26575	3.128	0.619	33.407	0.619
26675	3.179	0.491	34.768	0.491
26775	3.2	0.496	35.312	0.496
26875	3.21	0.496	35.584	0.496
26975	3.194	0.517	35.176	0.517
27075	3.194	0.512	35.176	0.512
27175	3.194	0.512	35.176	0.512
27275	3.184	0.542	34.904	0.542
27375	3.189	0.547	35.04	0.547
27476	3.189	0.542	35.04	0.542
27577	3.174	0.563	34.632	0.563
27677	3.174	0.563	34.632	0.563
27777	3.179	0.552	34.768	0.552
27877	3.159	0.573	34.224	0.573
27978	3.164	0.583	34.36	0.583
28080	3.164	0.583	34.36	0.583
28181	3.154	0.603	34.088	0.603
28281	3.154	0.603	34.088	0.603
28382	3.154	0.598	34.088	0.598
28482	3.133	0.619	33.543	0.619
28582	3.138	0.619	33.679	0.619
28683	3.133	0.619	33.543	0.619
28783	3.194	0.491	35.176	0.491
28883	3.21	0.491	35.584	0.491
28983	3.215	0.491	35.721	0.491
29083	3.2	0.517	35.312	0.517
29184	3.2	0.517	35.312	0.517
29284	3.205	0.506	35.448	0.506
29384	3.2	0.552	35.312	0.552
29484	3.194	0.542	35.176	0.542
29584	3.194	0.547	35.176	0.547
29684	3.184	0.552	34.904	0.552
29784	3.184	0.557	34.904	0.557
29884	3.189	0.557	35.04	0.557
29984	3.179	0.583	34.768	0.583
30084	3.174	0.583	34.632	0.583
30184	3.179	0.578	34.768	0.578
30284	3.169	0.593	34.496	0.593
30384	3.169	0.598	34.496	0.598
30484	3.174	0.603	34.632	0.603
30584	3.143	0.624	33.815	0.624
30684	3.143	0.619	33.815	0.619
30784	3.143	0.624	33.815	0.624
30885	3.2	0.496	35.312	0.496
30985	3.215	0.491	35.721	0.491
31085	3.225	0.491	35.993	0.491
31185	3.21	0.512	35.584	0.512
31285	3.215	0.517	35.721	0.517
31385	3.215	0.517	35.721	0.517
31485	3.2	0.542	35.312	0.542
31585	3.2	0.542	35.312	0.542
31685	3.194	0.547	35.176	0.547
31785	3.194	0.563	35.176	0.563
31885	3.194	0.563	35.176	0.563
31986	3.194	0.563	35.176	0.563
32086	3.194	0.573	35.176	0.573
32186	3.194	0.573	35.176	0.573
32286	3.194	0.583	35.176	0.583
32386	3.184	0.593	34.904	0.593
32487	3.184	0.598	34.904	0.598
32587	3.184	0.598	34.904	0.598
32687	3.159	0.614	34.224	0.614
32787	3.164	0.619	34.36	0.619
32887	3.159	0.619	34.224	0.619
32987	3.24	0.491	36.401	0.491
33087	3.23	0.491	36.129	0.491
33188	3.23	0.491	36.129	0.491
33289	3.22	0.506	35.857	0.506
33389	3.22	0.506	35.857	0.506
33490	3.215	0.512	35.721	0.512
33591	3.205	0.542	35.448	0.542
33692	3.205	0.537	35.448	0.537
33792	3.205	0.542	35.448	0.542
33892	3.2	0.557	35.312	0.557
33992	3.194	0.563	35.176	0.563
34092	3.2	0.563	35.312	0.563
34193	3.194	0.583	35.176	0.583
34294	3.194	0.578	35.176	0.578
34395	3.194	0.573	35.176	0.573
34495	3.194	0.598	35.176	0.598
34595	3.194	0.598	35.176	0.598
34695	3.194	0.603	35.176	0.603
34795	3.174	0.619	34.632	0.619
34895	3.174	0.619	34.632	0.619
34996	3.174	0.588	34.632	0.588
35096	3.256	0.496	36.809	0.496
35196	3.24	0.491	36.401	0.491
35296	3.235	0.491	36.265	0.491
35397	3.225	0.506	35.993	0.506
35497	3.225	0.512	35.993	0.512
35597	3.22	0.512	35.857	0.512
35698	3.215	0.537	35.721	0.537
35799	3.21	0.552	35.584	0.552
35901	3.21	0.542	35.584	0.542
36002	3.205	0.563	35.448	0.563
36102	3.205	0.552	35.448	0.552
36203	3.2	0.557	35.312	0.557
36303	3.194	0.583	35.176	0.583
36403	3.194	0.578	35.176	0.578
36503	3.2	0.583	35.312	0.583
36603	3.194	0.608	35.176	0.608
36704	3.194	0.603	35.176	0.603
36804	3.194	0.608	35.176	0.608
36905	3.184	0.624	34.904	0.624
37005	3.184	0.624	34.904	0.624
37106	3.179	0.522	34.768	0.522
37206	3.235	0.491	36.265	0.491
37306	3.23	0.491	36.129	0.491
37406	3.23	0.501	36.129	0.501
37507	3.225	0.506	35.993	0.506
37607	3.22	0.517	35.857	0.517
37707	3.22	0.527	35.857	0.527
37807	3.215	0.547	35.721	0.547
37908	3.215	0.547	35.721	0.547
38008	3.215	0.542	35.721	0.542
38109	3.21	0.563	35.584	0.563
38210	3.21	0.557	35.584	0.557
38310	3.21	0.568	35.584	0.568
38410	3.205	0.578	35.448	0.578
38510	3.205	0.578	35.448	0.578
38610	3.205	0.588	35.448	0.588
38711	3.194	0.598	35.176	0.598
38811	3.194	0.598	35.176	0.598
38911	3.194	0.603	35.176	0.603
39011	3.189	0.624	35.04	0.624
39112	3.189	0.614	35.04	0.614
39212	3.189	0.512	35.04	0.512
39313	3.225	0.496	35.993	0.496
39414	3.235	0.486	36.265	0.486
39514	3.23	0.501	36.129	0.501
39614	3.225	0.512	35.993	0.512
39715	3.225	0.517	35.993	0.517
39815	3.22	0.537	35.857	0.537
39915	3.21	0.552	35.584	0.552
40015	3.215	0.542	35.721	0.542
40115	3.215	0.552	35.721	0.552
40215	3.21	0.563	35.584	0.563
40315	3.21	0.563	35.584	0.563
40415	3.21	0.573	35.584	0.573
40516	3.205	0.578	35.448	0.578
40617	3.2	0.583	35.312	0.583
40718	3.194	0.598	35.176	0.598
40818	3.194	0.608	35.176	0.608
40918	3.194	0.598	35.176	0.598
41018	3.194	0.619	35.176	0.619
41119	3.189	0.619	35.04	0.619
41219	3.189	0.619	35.04	0.619
41319	3.194	0.512	35.176	0.512
41419	3.245	0.496	36.537	0.496
41520	3.245	0.496	36.537	0.496
41620	3.24	0.506	36.401	0.506
41720	3.23	0.512	36.129	0.512
41821	3.23	0.512	36.129	0.512
41921	3.225	0.532	35.993	0.532
42022	3.215	0.547	35.721	0.547
42122	3.215	0.547	35.721	0.547
42223	3.215	0.552	35.721	0.552
42323	3.21	0.563	35.584	0.563
42424	3.215	0.563	35.721	0.563
42525	3.21	0.573	35.584	0.573
42625	3.21	0.578	35.584	0.578
42725	3.205	0.573	35.448	0.573
42825	3.205	0.593	35.448	0.593
42925	3.194	0.603	35.176	0.603
43026	3.194	0.603	35.176	0.603
43126	3.194	0.614	35.176	0.614
43227	3.194	0.619	35.176	0.619
43327	3.194	0.619	35.176	0.619
43427	3.205	0.501	35.448	0.501
43527	3.256	0.491	36.809	0.491
43627	3.256	0.491	36.809	0.491
43728	3.245	0.506	36.537	0.506
43828	3.235	0.506	36.265	0.506
43929	3.235	0.512	36.265	0.512
44030	3.22	0.542	35.857	0.542
44130	3.22	0.547	35.857	0.547
44230	3.22	0.542	35.857	0.542
44331	3.215	0.557	35.721	0.557
44432	3.215	0.552	35.721	0.552
44533	3.215	0.557	35.721	0.557
44633	3.21	0.578	35.584	0.578
44733	3.21	0.583	35.584	0.583
44834	3.21	0.568	35.584	0.568
44935	3.2	0.598	35.312	0.598
45035	3.205	0.603	35.448	0.603
45135	3.205	0.603	35.448	0.603
45235	3.194	0.614	35.176	0.614
45335	3.194	0.624	35.176	0.624
45435	3.194	0.624	35.176	0.624
45535	3.215	0.501	35.721	0.501
45635	3.245	0.491	36.537	0.491
45735	3.251	0.496	36.673	0.496
45835	3.235	0.506	36.265	0.506
45935	3.235	0.512	36.265	0.512
46035	3.235	0.512	36.265	0.512
46135	3.22	0.542	35.857	0.542
46235	3.22	0.547	35.857	0.547
46335	3.22	0.547	35.857	0.547
46436	3.215	0.547	35.721	0.547
46536	3.215	0.547	35.721	0.547
46636	3.215	0.563	35.721	0.563
46736	3.21	0.573	35.584	0.573
46837	3.21	0.578	35.584	0.578
46937	3.215	0.583	35.721	0.583
47037	3.205	0.593	35.448	0.593
47138	3.205	0.598	35.448	0.598
47239	3.205	0.603	35.448	0.603
47340	3.194	0.624	35.176	0.624
47440	3.194	0.614	35.176	0.614
47541	3.194	0.624	35.176	0.624
47641	3.225	0.496	35.993	0.496
47741	3.266	0.486	37.081	0.486
47841	3.266	0.491	37.081	0.491
47941	3.245	0.517	36.537	0.517
48042	3.245	0.506	36.537	0.506
48142	3.245	0.512	36.537	0.512
48242	3.23	0.542	36.129	0.542
48342	3.23	0.547	36.129	0.547
48442	3.23	0.547	36.129	0.547
48543	3.22	0.557	35.857	0.557
48643	3.22	0.563	35.857	0.563
48743	3.22	0.563	35.857	0.563
48843	3.215	0.573	35.721	0.573
48943	3.215	0.573	35.721	0.573
49044	3.215	0.578	35.721	0.578
49145	3.21	0.598	35.584	0.598
49245	3.215	0.603	35.721	0.603
49345	3.21	0.603	35.584	0.603
49445	3.194	0.619	35.176	0.619
49545	3.194	0.619	35.176	0.619
49645	3.194	0.624	35.176	0.624
49745	3.23	0.496	36.129	0.496
49845	3.266	0.496	37.081	0.496
49945	3.266	0.491	37.081	0.491
50045	3.245	0.506	36.537	0.506
50145	3.251	0.512	36.673	0.512
50245	3.251	0.512	36.673	0.512
50345	3.225	0.547	35.993	0.547
50446	3.225	0.542	35.993	0.542
50547	3.23	0.547	36.129	0.547
50647	3.22	0.552	35.857	0.552
50747	3.225	0.563	35.993	0.563
50847	3.225	0.563	35.993	0.563
50947	3.215	0.583	35.721	0.583
51048	3.22	0.583	35.857	0.583
51149	3.215	0.578	35.721	0.578
51250	3.21	0.593	35.584	0.593
51351	3.21	0.598	35.584	0.598
51451	3.21	0.598	35.584	0.598
51551	3.194	0.624	35.176	0.624
51651	3.194	0.624	35.176	0.624
51752	3.194	0.614	35.176	0.614
51852	3.235	0.491	36.265	0.491
51952	3.271	0.491	37.217	0.491
52052	3.276	0.496	37.353	0.496
52153	3.256	0.501	36.809	0.501
52253	3.261	0.512	36.945	0.512
52354	3.261	0.512	36.945	0.512
52455	3.235	0.537	36.265	0.537
52555	3.24	0.542	36.401	0.542
52655	3.235	0.547	36.265	0.547
52755	3.225	0.557	35.993	0.557
52855	3.23	0.563	36.129	0.563
52955	3.23	0.563	36.129	0.563
53055	3.215	0.573	35.721	0.573
53156	3.22	0.578	35.857	0.578
53256	3.22	0.583	35.857	0.583
53357	3.21	0.598	35.584	0.598
53457	3.215	0.603	35.721	0.603
53557	3.215	0.598	35.721	0.598
53657	3.2	0.614	35.312	0.614
53757	3.2	0.619	35.312	0.619
53857	3.2	0.624	35.312	0.624
53957	3.245	0.491	36.537	0.491
54057	3.271	0.491	37.217	0.491
54157	3.276	0.486	37.353	0.486
54257	3.261	0.506	36.945	0.506
54357	3.266	0.506	37.081	0.506
54457	3.266	0.512	37.081	0.512
54557	3.24	0.547	36.401	0.547
54659	3.245	0.547	36.537	0.547
54760	3.245	0.542	36.537	0.542
54861	3.23	0.563	36.129	0.563
54961	3.235	0.563	36.265	0.563
55061	3.235	0.557	36.265	0.557
55162	3.23	0.583	36.129	0.583
55262	3.23	0.578	36.129	0.578
55362	3.225	0.578	35.993	0.578
55463	3.22	0.603	35.857	0.603
55564	3.22	0.598	35.857	0.598
55665	3.22	0.603	35.857	0.603
55765	3.205	0.619	35.448	0.619
55866	3.21	0.624	35.584	0.624
55966	3.21	0.614	35.584	0.614
56067	3.261	0.491	36.945	0.491
56168	3.271	0.491	37.217	0.491
56269	3.276	0.491	37.353	0.491
56369	3.266	0.512	37.081	0.512
56470	3.266	0.506	37.081	0.506
56571	3.266	0.512	37.081	0.512
56672	3.245	0.542	36.537	0.542
56772	3.245	0.547	36.537	0.547
56873	3.245	0.547	36.537	0.547
56973	3.235	0.563	36.265	0.563
57073	3.235	0.563	36.265	0.563
57173	3.235	0.557	36.265	0.557
57273	3.23	0.583	36.129	0.583
57373	3.23	0.583	36.129	0.583
57474	3.23	0.578	36.129	0.578
57575	3.22	0.603	35.857	0.603
57676	3.215	0.598	35.721	0.598
57777	3.22	0.603	35.857	0.603
57878	3.21	0.624	35.584	0.624
57979	3.21	0.619	35.584	0.619
58079	3.21	0.614	35.584	0.614
58180	3.281	0.481	37.49	0.481
58280	3.276	0.491	37.353	0.491
58380	3.281	0.491	37.49	0.491
58481	3.256	0.512	36.809	0.512
58582	3.266	0.517	37.081	0.517
58682	3.271	0.517	37.217	0.517
58782	3.251	0.552	36.673	0.552
58884	3.251	0.547	36.673	0.547
58985	3.256	0.542	36.809	0.542
59085	3.235	0.557	36.265	0.557
59185	3.24	0.563	36.401	0.563
59285	3.24	0.557	36.401	0.557
59385	3.235	0.583	36.265	0.583
59485	3.235	0.583	36.265	0.583
59585	3.23	0.583	36.129	0.583
59685	3.225	0.603	35.993	0.603
59785	3.225	0.603	35.993	0.603
59885	3.225	0.603	35.993	0.603
59985	3.215	0.624	35.721	0.624
60085	3.21	0.624	35.584	0.624
60185	3.21	0.624	35.584	0.624
60285	3.281	0.491	37.49	0.491
60386	3.286	0.491	37.626	0.491
60486	3.281	0.481	37.49	0.481
60586	3.276	0.517	37.353	0.517
60687	3.271	0.512	37.217	0.512
60787	3.271	0.506	37.217	0.506
60887	3.261	0.547	36.945	0.547
60987	3.256	0.542	36.809	0.542
61087	3.261	0.547	36.945	0.547
61188	3.245	0.563	36.537	0.563
61289	3.245	0.557	36.537	0.557
61390	3.245	0.552	36.537	0.552
61491	3.235	0.578	36.265	0.578
61591	3.235	0.578	36.265	0.578
61692	3.235	0.578	36.265	0.578
61793	3.23	0.603	36.129	0.603
61893	3.23	0.603	36.129	0.603
61994	3.23	0.603	36.129	0.603
62094	3.22	0.624	35.857	0.624
62194	3.215	0.629	35.721	0.629
62294	3.215	0.547	35.721	0.547
62394	3.291	0.491	37.762	0.491
62494	3.291	0.486	37.762	0.486
62595	3.281	0.486	37.49	0.486
62695	3.276	0.517	37.353	0.517
62796	3.276	0.517	37.353	0.517
62897	3.276	0.517	37.353	0.517
62997	3.266	0.547	37.081	0.547
63097	3.266	0.547	37.081	0.547
63197	3.266	0.547	37.081	0.547
63297	3.256	0.563	36.809	0.563
63397	3.251	0.563	36.673	0.563
63497	3.251	0.563	36.673	0.563
63597	3.24	0.583	36.401	0.583
63697	3.235	0.583	36.265	0.583
63797	3.24	0.573	36.401	0.573
63897	3.235	0.598	36.265	0.598
63998	3.23	0.603	36.129	0.603
64099	3.23	0.603	36.129	0.603
64199	3.22	0.624	35.857	0.624
64300	3.215	0.619	35.721	0.619
64400	3.215	0.532	35.721	0.532
64501	3.307	0.491	38.17	0.491
64602	3.297	0.491	37.898	0.491
64702	3.291	0.501	37.762	0.501
64803	3.281	0.517	37.49	0.517
64903	3.276	0.517	37.353	0.517
65003	3.276	0.522	37.353	0.522
65103	3.276	0.547	37.353	0.547
65203	3.276	0.547	37.353	0.547
65303	3.271	0.547	37.217	0.547
65404	3.261	0.557	36.945	0.557
65505	3.256	0.563	36.809	0.563
65605	3.256	0.573	36.809	0.573
65705	3.251	0.583	36.673	0.583
65806	3.245	0.573	36.537	0.573
65906	3.245	0.588	36.537	0.588
66006	3.235	0.603	36.265	0.603
66107	3.235	0.603	36.265	0.603
66207	3.235	0.619	36.265	0.619
66307	3.225	0.624	35.993	0.624
66407	3.215	0.619	35.721	0.619
66507	3.22	0.512	35.857	0.512
66607	3.307	0.491	38.17	0.491
66707	3.302	0.496	38.034	0.496
66807	3.297	0.512	37.898	0.512
66907	3.281	0.517	37.49	0.517
67007	3.276	0.512	37.353	0.512
67108	3.276	0.532	37.353	0.532
67209	3.271	0.542	37.217	0.542
67310	3.276	0.547	37.353	0.547
67411	3.276	0.547	37.353	0.547
67511	3.266	0.563	37.081	0.563
67611	3.266	0.557	37.081	0.557
67711	3.261	0.568	36.945	0.568
67812	3.261	0.583	36.945	0.583
67912	3.256	0.578	36.809	0.578
68012	3.251	0.593	36.673	0.593
68112	3.251	0.603	36.673	0.603
68213	3.245	0.598	36.537	0.598
68314	3.245	0.614	36.537	0.614
68414	3.23	0.619	36.129	0.619
68515	3.225	0.624	35.993	0.624
68615	3.23	0.506	36.129	0.506
68716	3.307	0.496	38.17	0.496
68816	3.297	0.491	37.898	0.491
68916	3.286	0.506	37.626	0.506
69017	3.276	0.517	37.353	0.517
69117	3.276	0.501	37.353	0.501
69217	3.276	0.537	37.353	0.537
69317	3.271	0.542	37.217	0.542
69417	3.276	0.542	37.353	0.542
69517	3.276	0.557	37.353	0.557
69618	3.266	0.552	37.081	0.552
69719	3.271	0.563	37.217	0.563
69820	3.261	0.573	36.945	0.573
69921	3.261	0.578	36.945	0.578
70022	3.261	0.583	36.945	0.583
70122	3.256	0.598	36.809	0.598
70223	3.251	0.603	36.673	0.603
70323	3.251	0.603	36.673	0.603
70424	3.24	0.614	36.401	0.614
70525	3.23	0.624	36.129	0.624
70625	3.23	0.624	36.129	0.624
70726	3.24	0.501	36.401	0.501
70826	3.291	0.491	37.762	0.491
70926	3.291	0.491	37.762	0.491
71026	3.291	0.496	37.762	0.496
71127	3.291	0.491	37.762	0.491
71227	3.291	0.491	37.762	0.491
71327	3.291	0.496	37.762	0.496
71427	3.291	0.491	37.762	0.491
71528	3.291	0.486	37.762	0.486
71629	3.291	0.491	37.762	0.491
71729	3.291	0.496	37.762	0.496
71829	3.291	0.496	37.762	0.496
71930	3.291	0.496	37.762	0.496
72030	3.297	0.491	37.898	0.491
72131	3.291	0.496	37.762	0.496
72231	3.291	0.496	37.762	0.496
72332	3.291	0.491	37.762	0.491
72433	3.291	0.496	37.762	0.496
72533	3.291	0.491	37.762	0.491
72633	3.291	0.501	37.762	0.501
72733	3.291	0.491	37.762	0.491
72833	3.291	0.491	37.762	0.491
72933	3.291	0.496	37.762	0.496
73033	3.291	0.501	37.762	0.501
73133	3.291	0.496	37.762	0.496
73233	3.291	0.496	37.762	0.496
73334	3.291	0.496	37.762	0.496
73435	3.291	0.491	37.762	0.491
73535	3.291	0.491	37.762	0.491
73635	3.291	0.491	37.762	0.491
73735	3.291	0.491	37.762	0.491
73835	3.291	0.496	37.762	0.496
73935	3.291	0.491	37.762	0.491
74035	3.291	0.496	37.762	0.496
74135	3.291	0.491	37.762	0.491
74235	3.291	0.496	37.762	0.496
74335	3.291	0.491	37.762	0.491
