# Supplementary material for: Design and evaluation of a pneumatic actuation unit for a wasp-inspired self-propelled needle
Source: PLoS One. 2024 Jul 2;19(7):e0306411. doi: 10.1371/journal.pone.0306411 (PMC11218968; doi:10.1371/journal.pone.0306411)
Supplement: S1 Data — The S1 Data file contains the raw data sets of the phantom experiment. (ZIP) [file pone.0306411.s006.zip › S4_Data/speed experiments/i03/03_7.xlsx]

## Sheet: 22 11 04 12 00 53 i03
0	3.128	0.506	33.407	0.506
100	3.128	0.512	33.407	0.512
200	3.128	0.506	33.407	0.506
300	3.128	0.501	33.407	0.501
401	3.128	0.501	33.407	0.501
501	3.128	0.506	33.407	0.506
601	3.128	0.501	33.407	0.501
701	3.128	0.501	33.407	0.501
801	3.128	0.501	33.407	0.501
901	3.128	0.501	33.407	0.501
1001	3.128	0.512	33.407	0.512
1101	3.128	0.501	33.407	0.501
1202	3.128	0.501	33.407	0.501
1302	3.128	0.512	33.407	0.512
1404	3.128	0.506	33.407	0.506
1504	3.128	0.501	33.407	0.501
1604	3.128	0.501	33.407	0.501
1704	3.128	0.501	33.407	0.501
1804	3.128	0.501	33.407	0.501
1904	3.128	0.501	33.407	0.501
2004	3.128	0.506	33.407	0.506
2104	3.128	0.501	33.407	0.501
2204	3.128	0.501	33.407	0.501
2304	3.128	0.506	33.407	0.506
2404	3.128	0.506	33.407	0.506
2506	3.128	0.501	33.407	0.501
2607	3.128	0.506	33.407	0.506
2708	3.128	0.506	33.407	0.506
2808	3.128	0.512	33.407	0.512
2909	3.128	0.501	33.407	0.501
3009	3.128	0.501	33.407	0.501
3110	3.128	0.512	33.407	0.512
3210	3.128	0.506	33.407	0.506
3311	3.128	0.501	33.407	0.501
3411	3.128	0.506	33.407	0.506
3511	3.128	0.506	33.407	0.506
3611	3.128	0.506	33.407	0.506
3711	3.128	0.501	33.407	0.501
3811	3.128	0.501	33.407	0.501
3911	3.128	0.501	33.407	0.501
4012	3.128	0.506	33.407	0.506
4112	3.128	0.496	33.407	0.496
4212	3.128	0.506	33.407	0.506
4312	3.128	0.496	33.407	0.496
4412	3.128	0.506	33.407	0.506
4512	3.128	0.512	33.407	0.512
4613	3.128	0.501	33.407	0.501
4714	3.128	0.501	33.407	0.501
4814	3.128	0.506	33.407	0.506
4914	3.128	0.506	33.407	0.506
5014	3.128	0.506	33.407	0.506
5114	3.128	0.501	33.407	0.501
5214	3.128	0.496	33.407	0.496
5314	3.128	0.506	33.407	0.506
5414	3.128	0.506	33.407	0.506
5514	3.128	0.501	33.407	0.501
5614	3.128	0.501	33.407	0.501
5714	3.128	0.506	33.407	0.506
5814	3.128	0.501	33.407	0.501
5915	3.128	0.501	33.407	0.501
6015	3.128	0.506	33.407	0.506
6116	3.128	0.506	33.407	0.506
6216	3.128	0.501	33.407	0.501
6316	3.128	0.506	33.407	0.506
6416	3.128	0.506	33.407	0.506
6516	3.128	0.501	33.407	0.501
6617	3.128	0.506	33.407	0.506
6717	3.128	0.501	33.407	0.501
6818	3.128	0.501	33.407	0.501
6918	3.128	0.506	33.407	0.506
7018	3.128	0.506	33.407	0.506
7118	3.128	0.506	33.407	0.506
7218	3.128	0.501	33.407	0.501
7319	3.128	0.506	33.407	0.506
7419	3.128	0.501	33.407	0.501
7520	3.128	0.506	33.407	0.506
7621	3.128	0.501	33.407	0.501
7721	3.128	0.506	33.407	0.506
7821	3.128	0.512	33.407	0.512
7921	3.128	0.506	33.407	0.506
8021	3.128	0.506	33.407	0.506
8122	3.128	0.506	33.407	0.506
8223	3.128	0.512	33.407	0.512
8323	3.128	0.501	33.407	0.501
8423	3.128	0.501	33.407	0.501
8524	3.128	0.506	33.407	0.506
8624	3.128	0.506	33.407	0.506
8724	3.128	0.506	33.407	0.506
8825	3.113	0.527	32.999	0.527
8925	3.113	0.522	32.999	0.522
9026	3.113	0.517	32.999	0.517
9127	3.113	0.557	32.999	0.557
9228	3.113	0.557	32.999	0.557
9328	3.113	0.557	32.999	0.557
9428	3.108	0.563	32.863	0.563
9528	3.108	0.568	32.863	0.568
9628	3.108	0.568	32.863	0.568
9729	3.097	0.583	32.591	0.583
9829	3.103	0.588	32.727	0.588
9930	3.103	0.588	32.727	0.588
10031	3.092	0.614	32.455	0.614
10132	3.092	0.608	32.455	0.608
10233	3.092	0.608	32.455	0.608
10334	3.072	0.629	31.91	0.629
10434	3.072	0.629	31.91	0.629
10534	3.072	0.563	31.91	0.563
10634	3.164	0.501	34.36	0.501
10734	3.169	0.501	34.496	0.501
10834	3.169	0.501	34.496	0.501
10934	3.169	0.522	34.496	0.522
11034	3.169	0.522	34.496	0.522
11134	3.164	0.527	34.36	0.527
11234	3.143	0.552	33.815	0.552
11334	3.138	0.552	33.679	0.552
11434	3.143	0.557	33.815	0.557
11534	3.133	0.568	33.543	0.568
11634	3.133	0.573	33.543	0.573
11734	3.138	0.568	33.679	0.568
11834	3.128	0.583	33.407	0.583
11934	3.128	0.588	33.407	0.588
12034	3.128	0.593	33.407	0.593
12134	3.113	0.608	32.999	0.608
12234	3.118	0.614	33.135	0.614
12335	3.118	0.614	33.135	0.614
12436	3.113	0.629	32.999	0.629
12536	3.103	0.629	32.727	0.629
12637	3.103	0.547	32.727	0.547
12737	3.194	0.501	35.176	0.501
12837	3.189	0.501	35.04	0.501
12937	3.189	0.506	35.04	0.506
13038	3.174	0.522	34.632	0.522
13138	3.174	0.522	34.632	0.522
13239	3.174	0.527	34.632	0.527
13339	3.169	0.563	34.496	0.563
13439	3.164	0.557	34.36	0.557
13540	3.169	0.557	34.496	0.557
13640	3.164	0.573	34.36	0.573
13740	3.164	0.568	34.36	0.568
13841	3.164	0.573	34.36	0.573
13941	3.159	0.588	34.224	0.588
14042	3.159	0.588	34.224	0.588
14142	3.159	0.598	34.224	0.598
14243	3.149	0.614	33.952	0.614
14343	3.149	0.614	33.952	0.614
14444	3.149	0.619	33.952	0.619
14544	3.128	0.629	33.407	0.629
14644	3.133	0.629	33.543	0.629
14744	3.133	0.527	33.543	0.527
14845	3.205	0.496	35.448	0.496
14945	3.2	0.501	35.312	0.501
15046	3.194	0.512	35.176	0.512
15147	3.184	0.517	34.904	0.517
15248	3.184	0.522	34.904	0.522
15348	3.179	0.547	34.768	0.547
15448	3.169	0.557	34.496	0.557
15548	3.169	0.557	34.496	0.557
15648	3.169	0.563	34.496	0.563
15749	3.169	0.573	34.496	0.573
15849	3.169	0.573	34.496	0.573
15949	3.169	0.583	34.496	0.583
16049	3.184	0.588	34.904	0.588
16149	3.164	0.588	34.36	0.588
16250	3.164	0.603	34.36	0.603
16351	3.159	0.608	34.224	0.608
16451	3.159	0.614	34.224	0.614
16552	3.154	0.624	34.088	0.624
16652	3.138	0.629	33.679	0.629
16752	3.138	0.634	33.679	0.634
16852	3.138	0.517	33.679	0.517
16952	3.235	0.501	36.265	0.501
17052	3.22	0.506	35.857	0.506
17152	3.21	0.517	35.584	0.517
17253	3.179	0.527	34.768	0.527
17353	3.205	0.522	35.448	0.522
17454	3.194	0.547	35.176	0.547
17554	3.194	0.557	35.176	0.557
17654	3.194	0.557	35.176	0.557
17755	3.184	0.563	34.904	0.563
17856	3.184	0.573	34.904	0.573
17958	3.179	0.573	34.768	0.573
18059	3.174	0.588	34.632	0.588
18159	3.174	0.588	34.632	0.588
18259	3.169	0.583	34.496	0.583
18359	3.169	0.608	34.496	0.608
18460	3.169	0.614	34.496	0.614
18561	3.164	0.614	34.36	0.614
18661	3.164	0.624	34.36	0.624
18762	3.159	0.624	34.224	0.624
18863	3.154	0.634	34.088	0.634
18964	3.174	0.506	34.632	0.506
19064	3.251	0.501	36.673	0.501
19164	3.251	0.501	36.673	0.501
19264	3.24	0.522	36.401	0.522
19364	3.235	0.522	36.265	0.522
19464	3.23	0.522	36.129	0.522
19564	3.215	0.547	35.721	0.547
19664	3.21	0.552	35.584	0.552
19764	3.21	0.557	35.584	0.557
19864	3.2	0.563	35.312	0.563
19964	3.2	0.568	35.312	0.568
20065	3.2	0.573	35.312	0.573
20165	3.2	0.583	35.312	0.583
20266	3.194	0.583	35.176	0.583
20366	3.194	0.583	35.176	0.583
20466	3.189	0.608	35.04	0.608
20567	3.189	0.608	35.04	0.608
20668	3.189	0.603	35.04	0.603
20768	3.179	0.624	34.768	0.624
20868	3.174	0.634	34.632	0.634
20969	3.169	0.634	34.496	0.634
21069	3.184	0.506	34.904	0.506
21169	3.251	0.501	36.673	0.501
21270	3.245	0.501	36.537	0.501
21370	3.235	0.522	36.265	0.522
21470	3.235	0.527	36.265	0.527
21570	3.235	0.522	36.265	0.522
21670	3.22	0.542	35.857	0.542
21770	3.215	0.557	35.721	0.557
21870	3.21	0.557	35.584	0.557
21970	3.21	0.568	35.584	0.568
22071	3.205	0.568	35.448	0.568
22172	3.205	0.568	35.448	0.568
22273	3.2	0.588	35.312	0.588
22373	3.2	0.588	35.312	0.588
22474	3.2	0.588	35.312	0.588
22574	3.189	0.603	35.04	0.603
22674	3.189	0.614	35.04	0.614
22774	3.194	0.614	35.176	0.614
22875	3.179	0.629	34.768	0.629
22975	3.174	0.624	34.632	0.624
23076	3.174	0.634	34.632	0.634
23176	3.194	0.501	35.176	0.501
23277	3.276	0.501	37.353	0.501
23377	3.271	0.501	37.217	0.501
23477	3.256	0.512	36.809	0.512
23577	3.251	0.522	36.673	0.522
23678	3.256	0.522	36.809	0.522
23778	3.235	0.552	36.265	0.552
23878	3.24	0.557	36.401	0.557
23978	3.24	0.557	36.401	0.557
24079	3.235	0.563	36.265	0.563
24179	3.235	0.573	36.265	0.573
24279	3.235	0.568	36.265	0.568
24380	3.225	0.583	35.993	0.583
24480	3.225	0.583	35.993	0.583
24581	3.225	0.588	35.993	0.588
24682	3.21	0.608	35.584	0.608
24782	3.215	0.614	35.721	0.614
24883	3.21	0.614	35.584	0.614
24983	3.194	0.624	35.176	0.624
25083	3.189	0.624	35.04	0.624
25183	3.194	0.629	35.176	0.629
25283	3.225	0.491	35.993	0.491
25383	3.297	0.501	37.898	0.501
25484	3.291	0.501	37.762	0.501
25584	3.266	0.522	37.081	0.522
25684	3.271	0.517	37.217	0.517
25784	3.271	0.517	37.217	0.517
25884	3.245	0.557	36.537	0.557
25984	3.251	0.557	36.673	0.557
26085	3.256	0.557	36.809	0.557
26186	3.256	0.568	36.809	0.568
26287	3.256	0.573	36.809	0.573
26387	3.256	0.573	36.809	0.573
26487	3.251	0.588	36.673	0.588
26587	3.251	0.583	36.673	0.583
26687	3.251	0.583	36.673	0.583
26787	3.24	0.608	36.401	0.608
26888	3.24	0.614	36.401	0.614
26988	3.24	0.614	36.401	0.614
27088	3.22	0.634	35.857	0.634
27188	3.22	0.629	35.857	0.629
27288	3.215	0.624	35.721	0.624
27388	3.256	0.501	36.809	0.501
27488	3.307	0.496	38.17	0.496
27588	3.302	0.496	38.034	0.496
27688	3.291	0.522	37.762	0.522
27789	3.297	0.522	37.898	0.522
27889	3.302	0.522	38.034	0.522
27990	3.271	0.557	37.217	0.557
28090	3.276	0.557	37.353	0.557
28190	3.276	0.557	37.353	0.557
28290	3.266	0.568	37.081	0.568
28390	3.271	0.563	37.217	0.563
28491	3.271	0.573	37.217	0.573
28591	3.261	0.588	36.945	0.588
28692	3.266	0.588	37.081	0.588
28792	3.266	0.588	37.081	0.588
28892	3.251	0.608	36.673	0.608
28992	3.256	0.614	36.809	0.614
29092	3.256	0.608	36.809	0.608
29193	3.245	0.634	36.537	0.634
29294	3.245	0.629	36.537	0.629
29394	3.245	0.634	36.537	0.634
29495	3.286	0.496	37.626	0.496
29595	3.342	0.496	39.122	0.496
29696	3.342	0.501	39.122	0.501
29796	3.307	0.517	38.17	0.517
29897	3.312	0.522	38.306	0.522
29998	3.312	0.517	38.306	0.517
30099	3.302	0.547	38.034	0.547
30199	3.307	0.552	38.17	0.552
30300	3.307	0.547	38.17	0.547
30401	3.297	0.568	37.898	0.568
30502	3.297	0.568	37.898	0.568
30604	3.297	0.573	37.898	0.573
30704	3.281	0.583	37.49	0.583
30804	3.286	0.598	37.626	0.598
30904	3.281	0.583	37.49	0.583
31004	3.271	0.608	37.217	0.608
31104	3.271	0.614	37.217	0.614
31204	3.276	0.608	37.353	0.608
31304	3.256	0.639	36.809	0.639
31405	3.256	0.639	36.809	0.639
31505	3.256	0.634	36.809	0.634
31606	3.312	0.496	38.306	0.496
31706	3.348	0.501	39.259	0.501
31807	3.348	0.496	39.259	0.496
31907	3.337	0.517	38.986	0.517
32008	3.337	0.522	38.986	0.522
32109	3.337	0.512	38.986	0.512
32210	3.312	0.552	38.306	0.552
32310	3.317	0.557	38.442	0.557
32410	3.317	0.552	38.442	0.552
32510	3.307	0.568	38.17	0.568
32611	3.307	0.568	38.17	0.568
32711	3.307	0.568	38.17	0.568
32812	3.307	0.583	38.17	0.583
32913	3.302	0.588	38.034	0.588
33013	3.302	0.583	38.034	0.583
33113	3.291	0.608	37.762	0.608
33214	3.297	0.614	37.898	0.614
33314	3.291	0.614	37.762	0.614
33414	3.276	0.634	37.353	0.634
33514	3.276	0.634	37.353	0.634
33614	3.271	0.639	37.217	0.639
33714	3.342	0.496	39.122	0.496
33814	3.363	0.501	39.667	0.501
33914	3.363	0.501	39.667	0.501
34014	3.353	0.517	39.395	0.517
34114	3.358	0.522	39.531	0.522
34214	3.353	0.517	39.395	0.517
34315	3.337	0.552	38.986	0.552
34416	3.337	0.557	38.986	0.557
34517	3.342	0.552	39.122	0.552
34618	3.322	0.563	38.578	0.563
34719	3.327	0.573	38.714	0.573
34820	3.322	0.573	38.578	0.573
34920	3.312	0.588	38.306	0.588
35020	3.312	0.588	38.306	0.588
35121	3.312	0.588	38.306	0.588
35221	3.307	0.614	38.17	0.614
35322	3.307	0.614	38.17	0.614
35422	3.302	0.614	38.034	0.614
35523	3.297	0.634	37.898	0.634
35624	3.291	0.629	37.762	0.629
35725	3.291	0.639	37.762	0.639
35826	3.388	0.496	40.347	0.496
35926	3.383	0.501	40.211	0.501
36026	3.388	0.501	40.347	0.501
36126	3.363	0.522	39.667	0.522
36227	3.363	0.517	39.667	0.517
36328	3.368	0.522	39.803	0.522
36429	3.358	0.552	39.531	0.552
36530	3.353	0.552	39.395	0.552
36631	3.353	0.552	39.395	0.552
36731	3.348	0.573	39.259	0.573
36832	3.353	0.573	39.395	0.573
36933	3.348	0.573	39.259	0.573
37034	3.348	0.588	39.259	0.588
37134	3.342	0.593	39.122	0.593
37234	3.348	0.588	39.259	0.588
37334	3.337	0.614	38.986	0.614
37434	3.337	0.608	38.986	0.608
37534	3.337	0.614	38.986	0.614
37634	3.307	0.629	38.17	0.629
37734	3.307	0.629	38.17	0.629
37834	3.302	0.542	38.034	0.542
37934	3.404	0.506	40.755	0.506
38034	3.414	0.501	41.028	0.501
38134	3.419	0.506	41.164	0.506
38234	3.404	0.522	40.755	0.522
38335	3.399	0.522	40.619	0.522
38436	3.399	0.527	40.619	0.527
38536	3.393	0.547	40.483	0.547
38637	3.388	0.547	40.347	0.547
38737	3.383	0.563	40.211	0.563
38838	3.378	0.573	40.075	0.573
38938	3.378	0.573	40.075	0.573
39039	3.373	0.583	39.939	0.583
39139	3.368	0.588	39.803	0.588
39240	3.368	0.593	39.803	0.593
39340	3.368	0.598	39.803	0.598
39440	3.363	0.614	39.667	0.614
39540	3.358	0.614	39.531	0.614
39640	3.358	0.619	39.531	0.619
39740	3.353	0.634	39.395	0.634
39840	3.353	0.634	39.395	0.634
39941	3.353	0.532	39.395	0.532
40041	3.434	0.501	41.572	0.501
40142	3.424	0.501	41.3	0.501
40243	3.419	0.517	41.164	0.517
40343	3.414	0.517	41.028	0.517
40443	3.414	0.527	41.028	0.527
40543	3.409	0.537	40.892	0.537
40643	3.399	0.557	40.619	0.557
40743	3.399	0.552	40.619	0.552
40843	3.399	0.563	40.619	0.563
40945	3.393	0.573	40.483	0.573
41045	3.388	0.578	40.347	0.578
41145	3.388	0.578	40.347	0.578
41246	3.383	0.583	40.211	0.583
41347	3.383	0.588	40.211	0.588
41447	3.378	0.603	40.075	0.603
41548	3.378	0.614	40.075	0.614
41649	3.378	0.608	40.075	0.608
41749	3.373	0.619	39.939	0.619
41850	3.358	0.634	39.531	0.634
41950	3.358	0.629	39.531	0.629
42050	3.363	0.517	39.667	0.517
42150	3.46	0.506	42.252	0.506
42250	3.439	0.501	41.708	0.501
42350	3.46	0.517	42.252	0.517
42450	3.424	0.517	41.3	0.517
42550	3.424	0.517	41.3	0.517
42651	3.424	0.547	41.3	0.547
42751	3.419	0.557	41.164	0.557
42852	3.419	0.552	41.164	0.552
42952	3.414	0.568	41.028	0.568
43052	3.409	0.563	40.892	0.563
43152	3.404	0.573	40.755	0.573
43252	3.404	0.578	40.755	0.578
43352	3.399	0.588	40.619	0.588
43452	3.399	0.583	40.619	0.583
43552	3.393	0.598	40.483	0.598
43652	3.388	0.614	40.347	0.614
43752	3.388	0.614	40.347	0.614
43852	3.383	0.629	40.211	0.629
43952	3.378	0.634	40.075	0.634
44052	3.378	0.634	40.075	0.634
44152	3.383	0.517	40.211	0.517
44252	3.47	0.501	42.524	0.501
44352	3.46	0.501	42.252	0.501
44452	3.455	0.517	42.116	0.517
44552	3.439	0.522	41.708	0.522
44652	3.439	0.517	41.708	0.517
44752	3.429	0.542	41.436	0.542
44852	3.424	0.557	41.3	0.557
44952	3.429	0.552	41.436	0.552
45052	3.424	0.563	41.3	0.563
45152	3.419	0.573	41.164	0.573
45252	3.419	0.573	41.164	0.573
45352	3.419	0.588	41.164	0.588
45452	3.414	0.588	41.028	0.588
45552	3.414	0.588	41.028	0.588
45652	3.414	0.603	41.028	0.603
45753	3.404	0.614	40.755	0.614
45854	3.404	0.614	40.755	0.614
45954	3.399	0.624	40.619	0.624
46054	3.388	0.629	40.347	0.629
46154	3.388	0.634	40.347	0.634
46254	3.399	0.501	40.619	0.501
46354	3.475	0.496	42.661	0.496
46454	3.475	0.501	42.661	0.501
46554	3.46	0.517	42.252	0.517
46654	3.455	0.522	42.116	0.522
46754	3.455	0.522	42.116	0.522
46854	3.45	0.552	41.98	0.552
46954	3.439	0.557	41.708	0.557
47054	3.434	0.563	41.572	0.563
47155	3.429	0.563	41.436	0.563
47256	3.429	0.568	41.436	0.568
47356	3.424	0.568	41.3	0.568
47456	3.424	0.583	41.3	0.583
47556	3.424	0.583	41.3	0.583
47656	3.429	0.588	41.436	0.588
47757	3.419	0.598	41.164	0.598
47858	3.419	0.608	41.164	0.608
47958	3.419	0.614	41.164	0.614
48058	3.414	0.624	41.028	0.624
48158	3.404	0.629	40.755	0.629
48259	3.404	0.634	40.755	0.634
48360	3.419	0.506	41.164	0.506
48460	3.485	0.501	42.933	0.501
48560	3.485	0.496	42.933	0.496
48661	3.47	0.522	42.524	0.522
48761	3.465	0.522	42.388	0.522
48861	3.465	0.522	42.388	0.522
48961	3.455	0.547	42.116	0.547
49062	3.455	0.563	42.116	0.563
49163	3.455	0.547	42.116	0.547
49263	3.445	0.563	41.844	0.563
49363	3.445	0.568	41.844	0.568
49464	3.445	0.568	41.844	0.568
49564	3.434	0.583	41.572	0.583
49664	3.434	0.593	41.572	0.593
49764	3.434	0.588	41.572	0.588
49865	3.424	0.608	41.3	0.608
49966	3.429	0.614	41.436	0.614
50067	3.429	0.619	41.436	0.619
50167	3.419	0.624	41.164	0.624
50267	3.419	0.629	41.164	0.629
50367	3.414	0.624	41.028	0.624
50467	3.434	0.506	41.572	0.506
50568	3.511	0.501	43.613	0.501
50668	3.511	0.501	43.613	0.501
50769	3.496	0.522	43.205	0.522
50869	3.496	0.517	43.205	0.517
50970	3.496	0.522	43.205	0.522
51070	3.49	0.552	43.069	0.552
51170	3.475	0.557	42.661	0.557
51270	3.475	0.557	42.661	0.557
51371	3.465	0.563	42.388	0.563
51471	3.465	0.573	42.388	0.573
51571	3.47	0.578	42.524	0.578
51671	3.46	0.588	42.252	0.588
51772	3.46	0.593	42.252	0.593
51874	3.46	0.588	42.252	0.588
51974	3.455	0.608	42.116	0.608
52074	3.45	0.619	41.98	0.619
52174	3.455	0.608	42.116	0.608
52274	3.434	0.624	41.572	0.624
52374	3.429	0.629	41.436	0.629
52474	3.429	0.639	41.436	0.639
52575	3.455	0.491	42.116	0.491
52676	3.521	0.496	43.885	0.496
52776	3.516	0.501	43.749	0.501
52877	3.49	0.522	43.069	0.522
52978	3.496	0.522	43.205	0.522
53078	3.501	0.522	43.341	0.522
53179	3.485	0.547	42.933	0.547
53280	3.49	0.552	43.069	0.552
53381	3.49	0.557	43.069	0.557
53481	3.475	0.563	42.661	0.563
53583	3.475	0.573	42.661	0.573
53683	3.475	0.568	42.661	0.568
53783	3.47	0.583	42.524	0.583
53884	3.47	0.588	42.524	0.588
53984	3.47	0.583	42.524	0.583
54084	3.455	0.614	42.116	0.614
54185	3.46	0.614	42.252	0.614
54285	3.46	0.614	42.252	0.614
54385	3.439	0.624	41.708	0.624
54485	3.439	0.629	41.708	0.629
54587	3.434	0.634	41.572	0.634
54687	3.475	0.501	42.661	0.501
54788	3.562	0.501	44.974	0.501
54889	3.562	0.496	44.974	0.496
54990	3.536	0.522	44.293	0.522
55091	3.541	0.522	44.43	0.522
55192	3.541	0.522	44.43	0.522
55292	3.506	0.563	43.477	0.563
55392	3.511	0.552	43.613	0.552
55492	3.511	0.557	43.613	0.557
55593	3.501	0.568	43.341	0.568
55693	3.506	0.563	43.477	0.563
55793	3.501	0.568	43.341	0.568
55894	3.501	0.588	43.341	0.588
55994	3.501	0.583	43.341	0.583
56094	3.501	0.583	43.341	0.583
56194	3.49	0.614	43.069	0.614
56294	3.49	0.608	43.069	0.608
56394	3.496	0.614	43.205	0.614
56494	3.47	0.639	42.524	0.639
56595	3.47	0.644	42.524	0.644
56695	3.47	0.629	42.524	0.629
56796	3.526	0.501	44.021	0.501
56897	3.572	0.501	45.246	0.501
56998	3.577	0.491	45.382	0.491
57098	3.557	0.522	44.838	0.522
57199	3.557	0.522	44.838	0.522
57299	3.557	0.517	44.838	0.517
57399	3.536	0.547	44.293	0.547
57499	3.541	0.557	44.43	0.557
57600	3.536	0.552	44.293	0.552
57700	3.526	0.568	44.021	0.568
57800	3.531	0.573	44.157	0.573
57901	3.531	0.573	44.157	0.573
58001	3.521	0.588	43.885	0.588
58102	3.521	0.588	43.885	0.588
58203	3.521	0.588	43.885	0.588
58304	3.506	0.614	43.477	0.614
58404	3.506	0.614	43.477	0.614
58504	3.511	0.614	43.613	0.614
58604	3.501	0.624	43.341	0.624
58704	3.496	0.629	43.205	0.629
58804	3.496	0.629	43.205	0.629
58904	3.562	0.501	44.974	0.501
59005	3.603	0.496	46.062	0.496
59106	3.603	0.501	46.062	0.501
59207	3.582	0.517	45.518	0.517
59307	3.582	0.512	45.518	0.512
59408	3.582	0.517	45.518	0.517
59508	3.567	0.552	45.11	0.552
59609	3.567	0.557	45.11	0.557
59710	3.567	0.557	45.11	0.557
59810	3.557	0.568	44.838	0.568
59911	3.557	0.573	44.838	0.573
60011	3.557	0.563	44.838	0.563
60111	3.552	0.583	44.702	0.583
60212	3.552	0.583	44.702	0.583
60312	3.552	0.588	44.702	0.588
60412	3.541	0.614	44.43	0.614
60512	3.541	0.614	44.43	0.614
60612	3.541	0.614	44.43	0.614
60712	3.521	0.629	43.885	0.629
60812	3.521	0.624	43.885	0.624
60912	3.521	0.629	43.885	0.629
61012	3.603	0.496	46.062	0.496
61112	3.623	0.501	46.607	0.501
61212	3.623	0.501	46.607	0.501
61312	3.603	0.522	46.062	0.522
61413	3.608	0.522	46.199	0.522
61513	3.603	0.512	46.062	0.512
61614	3.593	0.557	45.79	0.557
61714	3.593	0.547	45.79	0.547
61814	3.593	0.552	45.79	0.552
61914	3.582	0.568	45.518	0.568
62014	3.582	0.568	45.518	0.568
62114	3.582	0.568	45.518	0.568
62214	3.557	0.588	44.838	0.588
62314	3.582	0.588	45.518	0.588
62414	3.577	0.588	45.382	0.588
62514	3.562	0.614	44.974	0.614
62614	3.567	0.614	45.11	0.614
62714	3.567	0.614	45.11	0.614
62814	3.552	0.629	44.702	0.629
62914	3.552	0.639	44.702	0.639
63014	3.552	0.629	44.702	0.629
63114	3.638	0.501	47.015	0.501
63214	3.633	0.501	46.879	0.501
63315	3.633	0.496	46.879	0.496
63415	3.618	0.517	46.471	0.517
63515	3.618	0.522	46.471	0.522
63615	3.618	0.522	46.471	0.522
63716	3.603	0.552	46.062	0.552
63816	3.603	0.552	46.062	0.552
63917	3.603	0.547	46.062	0.547
64018	3.598	0.568	45.926	0.568
64118	3.598	0.573	45.926	0.573
64218	3.598	0.568	45.926	0.568
64318	3.593	0.588	45.79	0.588
64418	3.587	0.588	45.654	0.588
64518	3.587	0.583	45.654	0.583
64618	3.582	0.614	45.518	0.614
64719	3.582	0.608	45.518	0.608
64819	3.577	0.619	45.382	0.619
64919	3.567	0.639	45.11	0.639
65019	3.567	0.634	45.11	0.634
65119	3.567	0.634	45.11	0.634
65219	3.649	0.491	47.287	0.491
65319	3.644	0.496	47.151	0.496
65420	3.638	0.496	47.015	0.496
65521	3.628	0.517	46.743	0.517
65622	3.628	0.522	46.743	0.522
65722	3.628	0.512	46.743	0.512
65822	3.618	0.557	46.471	0.557
65922	3.613	0.552	46.335	0.552
66022	3.608	0.557	46.199	0.557
66122	3.603	0.557	46.062	0.557
66222	3.603	0.573	46.062	0.573
66322	3.603	0.563	46.062	0.563
66422	3.598	0.583	45.926	0.583
66523	3.598	0.588	45.926	0.588
66624	3.598	0.593	45.926	0.593
66724	3.593	0.614	45.79	0.614
66824	3.587	0.614	45.654	0.614
66924	3.587	0.614	45.654	0.614
67024	3.577	0.634	45.382	0.634
67124	3.572	0.624	45.246	0.624
67224	3.577	0.552	45.382	0.552
67324	3.659	0.501	47.559	0.501
67424	3.649	0.496	47.287	0.496
67524	3.649	0.501	47.287	0.501
67624	3.638	0.522	47.015	0.522
67724	3.633	0.522	46.879	0.522
67824	3.633	0.522	46.879	0.522
67924	3.623	0.563	46.607	0.563
68024	3.623	0.552	46.607	0.552
68124	3.618	0.557	46.471	0.557
68224	3.613	0.568	46.335	0.568
68324	3.608	0.568	46.199	0.568
68424	3.608	0.573	46.199	0.573
68525	3.603	0.588	46.062	0.588
68626	3.603	0.588	46.062	0.588
68726	3.603	0.583	46.062	0.583
68826	3.598	0.608	45.926	0.608
68927	3.598	0.614	45.926	0.614
69027	3.598	0.614	45.926	0.614
69128	3.582	0.634	45.518	0.634
69229	3.577	0.629	45.382	0.629
69329	3.582	0.537	45.518	0.537
69429	3.669	0.491	47.831	0.491
69529	3.664	0.496	47.695	0.496
69629	3.659	0.512	47.559	0.512
69730	3.644	0.517	47.151	0.517
69830	3.638	0.517	47.015	0.517
69930	3.638	0.532	47.015	0.532
70030	3.628	0.552	46.743	0.552
70130	3.628	0.552	46.743	0.552
70230	3.623	0.557	46.607	0.557
70330	3.618	0.563	46.471	0.563
70431	3.618	0.573	46.471	0.573
70532	3.613	0.568	46.335	0.568
70632	3.608	0.588	46.199	0.588
70732	3.608	0.588	46.199	0.588
70832	3.608	0.598	46.199	0.598
70932	3.603	0.614	46.062	0.614
71032	3.603	0.614	46.062	0.614
71134	3.603	0.619	46.062	0.619
71234	3.593	0.634	45.79	0.634
71334	3.587	0.629	45.654	0.629
71434	3.593	0.527	45.79	0.527
71534	3.674	0.501	47.968	0.501
71634	3.664	0.491	47.695	0.491
71734	3.664	0.501	47.695	0.501
71834	3.674	0.496	47.968	0.496
71934	3.664	0.496	47.695	0.496
72034	3.664	0.496	47.695	0.496
72134	3.664	0.501	47.695	0.501
72234	3.664	0.496	47.695	0.496
72334	3.664	0.501	47.695	0.501
72434	3.664	0.501	47.695	0.501
72534	3.664	0.496	47.695	0.496
72634	3.664	0.501	47.695	0.501
72734	3.664	0.501	47.695	0.501
72834	3.664	0.501	47.695	0.501
72934	3.664	0.501	47.695	0.501
73034	3.664	0.496	47.695	0.496
73134	3.664	0.496	47.695	0.496
73234	3.664	0.496	47.695	0.496
73334	3.664	0.496	47.695	0.496
73434	3.664	0.501	47.695	0.501
73534	3.664	0.491	47.695	0.491
73634	3.664	0.501	47.695	0.501
73734	3.664	0.491	47.695	0.491
73834	3.664	0.501	47.695	0.501
73934	3.664	0.501	47.695	0.501
74034	3.664	0.501	47.695	0.501
74134	3.664	0.501	47.695	0.501
74234	3.664	0.501	47.695	0.501
