# Supplementary material for: Design and evaluation of a pneumatic actuation unit for a wasp-inspired self-propelled needle
Source: PLoS One. 2024 Jul 2;19(7):e0306411. doi: 10.1371/journal.pone.0306411 (PMC11218968; doi:10.1371/journal.pone.0306411)
Supplement: S1 Data — The S1 Data file contains the raw data sets of the phantom experiment. (ZIP) [file pone.0306411.s006.zip › S4_Data/speed experiments/i03/03_8.xlsx]

## Sheet: 22 11 04 12 06 17 i03
0	3.2	0.506	35.312	0.506
100	3.205	0.501	35.448	0.501
201	3.205	0.506	35.448	0.506
302	3.205	0.501	35.448	0.501
402	3.2	0.512	35.312	0.512
503	3.205	0.501	35.448	0.501
604	3.21	0.506	35.584	0.506
705	3.2	0.506	35.312	0.506
805	3.205	0.501	35.448	0.501
906	3.205	0.496	35.448	0.496
1007	3.205	0.506	35.448	0.506
1108	3.205	0.506	35.448	0.506
1209	3.205	0.501	35.448	0.501
1309	3.205	0.506	35.448	0.506
1410	3.205	0.506	35.448	0.506
1510	3.205	0.501	35.448	0.501
1610	3.205	0.501	35.448	0.501
1710	3.205	0.501	35.448	0.501
1810	3.205	0.506	35.448	0.506
1910	3.205	0.506	35.448	0.506
2010	3.205	0.506	35.448	0.506
2110	3.205	0.501	35.448	0.501
2211	3.21	0.506	35.584	0.506
2311	3.205	0.506	35.448	0.506
2412	3.205	0.501	35.448	0.501
2512	3.205	0.496	35.448	0.496
2612	3.205	0.506	35.448	0.506
2713	3.205	0.501	35.448	0.501
2813	3.205	0.501	35.448	0.501
2913	3.205	0.501	35.448	0.501
3013	3.205	0.501	35.448	0.501
3113	3.205	0.506	35.448	0.506
3214	3.205	0.501	35.448	0.501
3314	3.205	0.506	35.448	0.506
3415	3.205	0.506	35.448	0.506
3515	3.205	0.501	35.448	0.501
3615	3.205	0.501	35.448	0.501
3715	3.205	0.506	35.448	0.506
3815	3.21	0.501	35.584	0.501
3916	3.205	0.506	35.448	0.506
4016	3.205	0.501	35.448	0.501
4116	3.205	0.501	35.448	0.501
4216	3.205	0.501	35.448	0.501
4316	3.205	0.501	35.448	0.501
4416	3.205	0.506	35.448	0.506
4516	3.205	0.506	35.448	0.506
4617	3.21	0.501	35.584	0.501
4718	3.205	0.506	35.448	0.506
4819	3.205	0.506	35.448	0.506
4919	3.205	0.512	35.448	0.512
5019	3.205	0.506	35.448	0.506
5119	3.205	0.506	35.448	0.506
5220	3.205	0.501	35.448	0.501
5320	3.205	0.501	35.448	0.501
5420	3.205	0.506	35.448	0.506
5521	3.205	0.501	35.448	0.501
5621	3.205	0.501	35.448	0.501
5721	3.205	0.501	35.448	0.501
5821	3.205	0.506	35.448	0.506
5922	3.205	0.512	35.448	0.512
6023	3.205	0.501	35.448	0.501
6123	3.205	0.501	35.448	0.501
6224	3.205	0.501	35.448	0.501
6324	3.205	0.501	35.448	0.501
6424	3.205	0.501	35.448	0.501
6526	3.205	0.506	35.448	0.506
6626	3.205	0.501	35.448	0.501
6727	3.205	0.506	35.448	0.506
6827	3.205	0.506	35.448	0.506
6927	3.205	0.506	35.448	0.506
7027	3.205	0.496	35.448	0.496
7128	3.205	0.501	35.448	0.501
7228	3.205	0.501	35.448	0.501
7329	3.205	0.506	35.448	0.506
7429	3.205	0.506	35.448	0.506
7530	3.205	0.501	35.448	0.501
7630	3.205	0.506	35.448	0.506
7730	3.2	0.527	35.312	0.527
7830	3.205	0.522	35.448	0.522
7930	3.205	0.522	35.448	0.522
8030	3.194	0.563	35.176	0.563
8130	3.2	0.563	35.312	0.563
8231	3.2	0.563	35.312	0.563
8331	3.194	0.563	35.176	0.563
8431	3.194	0.573	35.176	0.573
8531	3.194	0.568	35.176	0.568
8632	3.189	0.588	35.04	0.588
8732	3.189	0.588	35.04	0.588
8832	3.184	0.588	34.904	0.588
8932	3.169	0.608	34.496	0.608
9032	3.169	0.619	34.496	0.619
9133	3.174	0.608	34.632	0.608
9233	3.159	0.629	34.224	0.629
9334	3.159	0.634	34.224	0.634
9434	3.159	0.634	34.224	0.634
9534	3.21	0.501	35.584	0.501
9634	3.23	0.506	36.129	0.506
9735	3.24	0.501	36.401	0.501
9836	3.225	0.522	35.993	0.522
9937	3.23	0.517	36.129	0.517
10037	3.23	0.522	36.129	0.522
10138	3.205	0.557	35.448	0.557
10239	3.215	0.557	35.721	0.557
10340	3.215	0.563	35.721	0.563
10440	3.205	0.573	35.448	0.573
10540	3.21	0.568	35.584	0.568
10640	3.21	0.573	35.584	0.573
10740	3.2	0.588	35.312	0.588
10840	3.205	0.588	35.448	0.588
10940	3.205	0.588	35.448	0.588
11040	3.189	0.614	35.04	0.614
11140	3.194	0.614	35.176	0.614
11240	3.194	0.614	35.176	0.614
11341	3.174	0.634	34.632	0.634
11441	3.174	0.629	34.632	0.629
11541	3.169	0.629	34.496	0.629
11642	3.21	0.501	35.584	0.501
11742	3.251	0.501	36.673	0.501
11843	3.251	0.496	36.673	0.496
11943	3.245	0.517	36.537	0.517
12044	3.251	0.522	36.673	0.522
12144	3.245	0.522	36.537	0.522
12245	3.23	0.557	36.129	0.557
12345	3.235	0.563	36.265	0.563
12446	3.235	0.547	36.265	0.547
12547	3.225	0.568	35.993	0.568
12647	3.22	0.578	35.857	0.578
12748	3.225	0.568	35.993	0.568
12848	3.21	0.593	35.584	0.593
12948	3.215	0.588	35.721	0.588
13049	3.21	0.593	35.584	0.593
13150	3.205	0.608	35.448	0.608
13250	3.205	0.619	35.448	0.619
13350	3.205	0.614	35.448	0.614
13450	3.189	0.639	35.04	0.639
13550	3.184	0.634	34.904	0.634
13650	3.184	0.639	34.904	0.639
13751	3.256	0.501	36.809	0.501
13851	3.256	0.506	36.809	0.506
13952	3.256	0.501	36.809	0.501
14052	3.251	0.522	36.673	0.522
14152	3.251	0.522	36.673	0.522
14252	3.251	0.522	36.673	0.522
14352	3.235	0.563	36.265	0.563
14452	3.235	0.547	36.265	0.547
14552	3.235	0.557	36.265	0.557
14652	3.225	0.573	35.993	0.573
14753	3.23	0.573	36.129	0.573
14854	3.23	0.573	36.129	0.573
14954	3.215	0.588	35.721	0.588
15055	3.22	0.593	35.857	0.593
15155	3.22	0.578	35.857	0.578
15256	3.21	0.619	35.584	0.619
15356	3.21	0.614	35.584	0.614
15456	3.21	0.614	35.584	0.614
15557	3.194	0.629	35.176	0.629
15657	3.194	0.634	35.176	0.634
15758	3.194	0.634	35.176	0.634
15859	3.271	0.501	37.217	0.501
15960	3.266	0.501	37.081	0.501
16060	3.261	0.501	36.945	0.501
16160	3.256	0.522	36.809	0.522
16260	3.256	0.522	36.809	0.522
16360	3.251	0.522	36.673	0.522
16460	3.245	0.557	36.537	0.557
16560	3.245	0.557	36.537	0.557
16660	3.245	0.552	36.537	0.552
16760	3.235	0.568	36.265	0.568
16860	3.235	0.573	36.265	0.573
16960	3.24	0.573	36.401	0.573
17060	3.23	0.588	36.129	0.588
17160	3.225	0.588	35.993	0.588
17260	3.23	0.588	36.129	0.588
17361	3.22	0.608	35.857	0.608
17461	3.22	0.614	35.857	0.614
17561	3.22	0.614	35.857	0.614
17661	3.194	0.634	35.176	0.634
17761	3.194	0.629	35.176	0.629
17861	3.194	0.634	35.176	0.634
17962	3.276	0.496	37.353	0.496
18062	3.281	0.501	37.49	0.501
18163	3.281	0.501	37.49	0.501
18263	3.276	0.522	37.353	0.522
18363	3.276	0.527	37.353	0.527
18464	3.276	0.522	37.353	0.522
18565	3.266	0.557	37.081	0.557
18666	3.261	0.557	36.945	0.557
18767	3.256	0.552	36.809	0.552
18868	3.256	0.568	36.809	0.568
18969	3.251	0.573	36.673	0.573
19069	3.256	0.573	36.809	0.573
19169	3.251	0.583	36.673	0.583
19269	3.245	0.588	36.537	0.588
19369	3.245	0.588	36.537	0.588
19469	3.24	0.603	36.401	0.603
19570	3.235	0.614	36.265	0.614
19670	3.24	0.614	36.401	0.614
19770	3.21	0.634	35.584	0.634
19871	3.21	0.629	35.584	0.629
19972	3.21	0.634	35.584	0.634
20073	3.307	0.501	38.17	0.501
20174	3.297	0.501	37.898	0.501
20275	3.291	0.496	37.762	0.496
20376	3.281	0.522	37.49	0.522
20477	3.276	0.517	37.353	0.517
20577	3.276	0.522	37.353	0.522
20678	3.271	0.563	37.217	0.563
20779	3.271	0.557	37.217	0.557
20880	3.266	0.557	37.081	0.557
20980	3.261	0.573	36.945	0.573
21080	3.256	0.568	36.809	0.568
21180	3.256	0.578	36.809	0.578
21280	3.256	0.588	36.809	0.588
21381	3.251	0.588	36.673	0.588
21481	3.251	0.593	36.673	0.593
21581	3.251	0.614	36.673	0.614
21681	3.245	0.619	36.537	0.619
21781	3.245	0.619	36.537	0.619
21881	3.23	0.634	36.129	0.634
21981	3.225	0.629	35.993	0.629
22081	3.225	0.547	35.993	0.547
22182	3.312	0.501	38.306	0.501
22282	3.307	0.501	38.17	0.501
22382	3.302	0.512	38.034	0.512
22482	3.291	0.522	37.762	0.522
22582	3.291	0.517	37.762	0.517
22683	3.291	0.532	37.762	0.532
22783	3.276	0.557	37.353	0.557
22884	3.276	0.557	37.353	0.557
22984	3.276	0.557	37.353	0.557
23085	3.266	0.563	37.081	0.563
23186	3.266	0.573	37.081	0.573
23286	3.266	0.578	37.081	0.578
23387	3.256	0.588	36.809	0.588
23487	3.256	0.583	36.809	0.583
23587	3.256	0.598	36.809	0.598
23688	3.251	0.614	36.673	0.614
23789	3.251	0.603	36.673	0.603
23890	3.251	0.624	36.673	0.624
23991	3.235	0.634	36.265	0.634
24092	3.235	0.634	36.265	0.634
24192	3.235	0.517	36.265	0.517
24292	3.297	0.496	37.898	0.496
24392	3.297	0.501	37.898	0.501
24493	3.322	0.512	38.578	0.512
24593	3.286	0.522	37.626	0.522
24693	3.281	0.522	37.49	0.522
24794	3.281	0.547	37.49	0.547
24895	3.276	0.552	37.353	0.552
24995	3.271	0.557	37.217	0.557
25096	3.271	0.563	37.217	0.563
25196	3.271	0.568	37.217	0.568
25296	3.271	0.573	37.217	0.573
25397	3.266	0.578	37.081	0.578
25497	3.261	0.588	36.945	0.588
25597	3.256	0.588	36.809	0.588
25698	3.256	0.603	36.809	0.603
25799	3.251	0.614	36.673	0.614
25900	3.256	0.603	36.809	0.603
26000	3.245	0.624	36.537	0.624
26100	3.235	0.634	36.265	0.634
26200	3.245	0.634	36.537	0.634
26300	3.245	0.506	36.537	0.506
26400	3.312	0.501	38.306	0.501
26500	3.302	0.501	38.034	0.501
26600	3.297	0.517	37.898	0.517
26701	3.302	0.522	38.034	0.522
26801	3.302	0.527	38.034	0.527
26902	3.291	0.552	37.762	0.552
27002	3.286	0.552	37.626	0.552
27102	3.286	0.563	37.626	0.563
27202	3.281	0.563	37.49	0.563
27302	3.276	0.568	37.353	0.568
27403	3.276	0.573	37.353	0.573
27503	3.271	0.583	37.217	0.583
27603	3.271	0.593	37.217	0.593
27703	3.271	0.588	37.217	0.588
27803	3.266	0.603	37.081	0.603
27904	3.256	0.614	36.809	0.614
28005	3.256	0.619	36.809	0.619
28106	3.245	0.629	36.537	0.629
28206	3.245	0.634	36.537	0.634
28307	3.24	0.629	36.401	0.629
28407	3.261	0.506	36.945	0.506
28507	3.307	0.501	38.17	0.501
28607	3.307	0.501	38.17	0.501
28707	3.297	0.522	37.898	0.522
28808	3.302	0.522	38.034	0.522
28909	3.302	0.522	38.034	0.522
29009	3.291	0.557	37.762	0.557
29110	3.291	0.557	37.762	0.557
29210	3.291	0.557	37.762	0.557
29310	3.281	0.563	37.49	0.563
29410	3.281	0.573	37.49	0.573
29511	3.286	0.573	37.626	0.573
29611	3.276	0.583	37.353	0.583
29711	3.271	0.593	37.217	0.593
29811	3.271	0.593	37.217	0.593
29911	3.261	0.598	36.945	0.598
30012	3.266	0.614	37.081	0.614
30112	3.266	0.608	37.081	0.608
30213	3.251	0.629	36.673	0.629
30313	3.245	0.634	36.537	0.634
30414	3.251	0.629	36.673	0.629
30515	3.271	0.501	37.217	0.501
30616	3.353	0.501	39.395	0.501
30717	3.348	0.501	39.259	0.501
30818	3.327	0.527	38.714	0.527
30919	3.327	0.522	38.714	0.522
31020	3.327	0.522	38.714	0.522
31120	3.307	0.542	38.17	0.542
31220	3.307	0.557	38.17	0.557
31320	3.312	0.557	38.306	0.557
31420	3.302	0.568	38.034	0.568
31520	3.307	0.563	38.17	0.563
31620	3.307	0.568	38.17	0.568
31720	3.297	0.593	37.898	0.593
31820	3.291	0.583	37.762	0.583
31920	3.291	0.593	37.762	0.593
32020	3.276	0.608	37.353	0.608
32121	3.281	0.614	37.49	0.614
32221	3.281	0.614	37.49	0.614
32321	3.266	0.634	37.081	0.634
32422	3.266	0.634	37.081	0.634
32522	3.266	0.634	37.081	0.634
32622	3.291	0.501	37.762	0.501
32722	3.348	0.496	39.259	0.496
32822	3.353	0.501	39.395	0.501
32922	3.332	0.522	38.85	0.522
33022	3.337	0.522	38.986	0.522
33122	3.337	0.522	38.986	0.522
33222	3.317	0.552	38.442	0.552
33322	3.317	0.557	38.442	0.557
33422	3.317	0.552	38.442	0.552
33522	3.307	0.573	38.17	0.573
33622	3.302	0.568	38.034	0.568
33723	3.302	0.578	38.034	0.578
33823	3.302	0.583	38.034	0.583
33925	3.302	0.583	38.034	0.583
34026	3.302	0.588	38.034	0.588
34126	3.286	0.603	37.626	0.603
34227	3.291	0.614	37.762	0.614
34327	3.291	0.614	37.762	0.614
34428	3.271	0.629	37.217	0.629
34528	3.266	0.639	37.081	0.639
34628	3.271	0.639	37.217	0.639
34729	3.307	0.501	38.17	0.501
34830	3.337	0.496	38.986	0.496
34930	3.342	0.501	39.122	0.501
35030	3.322	0.517	38.578	0.517
35130	3.327	0.517	38.714	0.517
35231	3.327	0.527	38.714	0.527
35331	3.312	0.547	38.306	0.547
35432	3.312	0.557	38.306	0.557
35532	3.312	0.557	38.306	0.557
35632	3.307	0.568	38.17	0.568
35733	3.307	0.568	38.17	0.568
35834	3.307	0.573	38.17	0.573
35935	3.307	0.583	38.17	0.583
36035	3.302	0.583	38.034	0.583
36135	3.302	0.588	38.034	0.588
36236	3.291	0.608	37.762	0.608
36336	3.291	0.614	37.762	0.614
36437	3.291	0.608	37.762	0.608
36537	3.271	0.629	37.217	0.629
36638	3.276	0.634	37.353	0.634
36739	3.276	0.634	37.353	0.634
36839	3.327	0.501	38.714	0.501
36940	3.353	0.501	39.395	0.501
37040	3.353	0.501	39.395	0.501
37140	3.337	0.522	38.986	0.522
37240	3.342	0.522	39.122	0.522
37341	3.337	0.527	38.986	0.527
37441	3.322	0.552	38.578	0.552
37542	3.322	0.557	38.578	0.557
37642	3.327	0.552	38.714	0.552
37742	3.317	0.568	38.442	0.568
37842	3.317	0.573	38.442	0.573
37943	3.322	0.573	38.578	0.573
38043	3.302	0.583	38.034	0.583
38144	3.307	0.588	38.17	0.588
38244	3.307	0.588	38.17	0.588
38344	3.302	0.614	38.034	0.614
38444	3.302	0.608	38.034	0.608
38545	3.302	0.603	38.034	0.603
38646	3.276	0.629	37.353	0.629
38746	3.276	0.629	37.353	0.629
38846	3.271	0.629	37.217	0.629
38946	3.327	0.501	38.714	0.501
39047	3.373	0.501	39.939	0.501
39147	3.373	0.501	39.939	0.501
39247	3.358	0.522	39.531	0.522
39347	3.358	0.517	39.531	0.517
39447	3.358	0.512	39.531	0.512
39548	3.353	0.552	39.395	0.552
39648	3.353	0.557	39.395	0.557
39748	3.353	0.557	39.395	0.557
39848	3.348	0.568	39.259	0.568
39948	3.348	0.573	39.259	0.573
40048	3.342	0.568	39.122	0.568
40148	3.332	0.583	38.85	0.583
40248	3.332	0.588	38.85	0.588
40348	3.337	0.588	38.986	0.588
40448	3.312	0.603	38.306	0.603
40548	3.317	0.614	38.442	0.614
40648	3.317	0.608	38.442	0.608
40748	3.297	0.629	37.898	0.629
40848	3.297	0.624	37.898	0.624
40949	3.297	0.619	37.898	0.619
41049	3.363	0.501	39.667	0.501
41149	3.388	0.501	40.347	0.501
41249	3.388	0.501	40.347	0.501
41350	3.383	0.522	40.211	0.522
41450	3.383	0.517	40.211	0.517
41551	3.383	0.522	40.211	0.522
41651	3.363	0.557	39.667	0.557
41751	3.363	0.557	39.667	0.557
41851	3.363	0.537	39.667	0.537
41951	3.358	0.573	39.531	0.573
42052	3.358	0.568	39.531	0.568
42152	3.358	0.573	39.531	0.573
42252	3.353	0.593	39.395	0.593
42353	3.353	0.583	39.395	0.583
42453	3.353	0.583	39.395	0.583
42554	3.337	0.608	38.986	0.608
42655	3.342	0.608	39.122	0.608
42755	3.342	0.608	39.122	0.608
42855	3.317	0.629	38.442	0.629
42955	3.317	0.634	38.442	0.634
43055	3.317	0.629	38.442	0.629
43156	3.399	0.501	40.619	0.501
43256	3.393	0.501	40.483	0.501
43357	3.393	0.496	40.483	0.496
43457	3.388	0.522	40.347	0.522
43558	3.383	0.517	40.211	0.517
43658	3.383	0.517	40.211	0.517
43758	3.368	0.563	39.803	0.563
43859	3.368	0.552	39.803	0.552
43959	3.368	0.557	39.803	0.557
44060	3.358	0.573	39.531	0.573
44160	3.358	0.573	39.531	0.573
44261	3.358	0.568	39.531	0.568
44362	3.353	0.583	39.395	0.583
44462	3.353	0.588	39.395	0.588
44562	3.353	0.588	39.395	0.588
44662	3.348	0.614	39.259	0.614
44762	3.348	0.614	39.259	0.614
44862	3.348	0.608	39.259	0.608
44962	3.327	0.634	38.714	0.634
45063	3.327	0.634	38.714	0.634
45164	3.322	0.634	38.578	0.634
45264	3.404	0.501	40.755	0.501
45365	3.399	0.501	40.619	0.501
45466	3.399	0.501	40.619	0.501
45567	3.388	0.517	40.347	0.517
45667	3.383	0.517	40.211	0.517
45767	3.388	0.522	40.347	0.522
45868	3.378	0.552	40.075	0.552
45969	3.373	0.547	39.939	0.547
46069	3.373	0.552	39.939	0.552
46170	3.368	0.568	39.803	0.568
46271	3.363	0.573	39.667	0.573
46371	3.363	0.568	39.667	0.568
46472	3.358	0.588	39.531	0.588
46572	3.353	0.583	39.395	0.583
46672	3.358	0.593	39.531	0.593
46772	3.353	0.608	39.395	0.608
46872	3.353	0.608	39.395	0.608
46972	3.353	0.608	39.395	0.608
47072	3.332	0.619	38.85	0.619
47172	3.332	0.629	38.85	0.629
47272	3.327	0.557	38.714	0.557
47372	3.424	0.496	41.3	0.496
47473	3.429	0.496	41.436	0.496
47574	3.424	0.506	41.3	0.506
47675	3.419	0.522	41.164	0.522
47775	3.419	0.512	41.164	0.512
47876	3.419	0.527	41.164	0.527
47976	3.399	0.557	40.619	0.557
48076	3.399	0.552	40.619	0.552
48177	3.393	0.563	40.483	0.563
48277	3.388	0.573	40.347	0.573
48377	3.388	0.573	40.347	0.573
48478	3.388	0.573	40.347	0.573
48578	3.378	0.583	40.075	0.583
48678	3.373	0.583	39.939	0.583
48779	3.378	0.593	40.075	0.593
48880	3.368	0.608	39.803	0.608
48980	3.363	0.614	39.667	0.614
49080	3.363	0.614	39.667	0.614
49181	3.353	0.629	39.395	0.629
49281	3.353	0.624	39.395	0.624
49381	3.348	0.532	39.259	0.532
49482	3.439	0.496	41.708	0.496
49582	3.429	0.496	41.436	0.496
49682	3.429	0.517	41.436	0.517
49782	3.419	0.517	41.164	0.517
49883	3.419	0.517	41.164	0.517
49984	3.424	0.537	41.3	0.537
50086	3.414	0.563	41.028	0.563
50186	3.409	0.557	40.892	0.557
50286	3.409	0.557	40.892	0.557
50387	3.399	0.568	40.619	0.568
50487	3.399	0.573	40.619	0.573
50587	3.393	0.583	40.483	0.583
50687	3.388	0.588	40.347	0.588
50788	3.388	0.588	40.347	0.588
50888	3.388	0.598	40.347	0.598
50989	3.378	0.603	40.075	0.603
51090	3.378	0.603	40.075	0.603
51190	3.378	0.619	40.075	0.619
51291	3.358	0.634	39.531	0.634
51392	3.358	0.624	39.531	0.624
51492	3.363	0.517	39.667	0.517
51592	3.434	0.501	41.572	0.501
51692	3.424	0.501	41.3	0.501
51792	3.424	0.512	41.3	0.512
51892	3.424	0.512	41.3	0.512
51992	3.424	0.517	41.3	0.517
52092	3.419	0.542	41.164	0.542
52193	3.414	0.552	41.028	0.552
52293	3.414	0.563	41.028	0.563
52394	3.409	0.563	40.892	0.563
52495	3.404	0.573	40.755	0.573
52595	3.399	0.568	40.619	0.568
52695	3.393	0.578	40.483	0.578
52796	3.388	0.583	40.347	0.583
52896	3.388	0.588	40.347	0.588
52996	3.388	0.603	40.347	0.603
53097	3.388	0.614	40.347	0.614
53198	3.378	0.614	40.075	0.614
53298	3.373	0.624	39.939	0.624
53399	3.368	0.634	39.803	0.634
53499	3.363	0.629	39.667	0.629
53599	3.378	0.512	40.075	0.512
53699	3.45	0.496	41.98	0.496
53800	3.445	0.501	41.844	0.501
53900	3.429	0.517	41.436	0.517
54000	3.424	0.522	41.3	0.522
54100	3.429	0.517	41.436	0.517
54200	3.419	0.557	41.164	0.557
54300	3.419	0.557	41.164	0.557
54401	3.419	0.552	41.164	0.552
54501	3.419	0.563	41.164	0.563
54601	3.414	0.568	41.028	0.568
54701	3.414	0.573	41.028	0.573
54802	3.409	0.583	40.892	0.583
54902	3.404	0.588	40.755	0.588
55002	3.404	0.583	40.755	0.583
55103	3.388	0.608	40.347	0.608
55203	3.388	0.614	40.347	0.614
55303	3.393	0.614	40.483	0.614
55404	3.383	0.624	40.211	0.624
55504	3.373	0.634	39.939	0.634
55604	3.373	0.634	39.939	0.634
55705	3.393	0.496	40.483	0.496
55806	3.445	0.496	41.844	0.496
55906	3.439	0.506	41.708	0.506
56006	3.434	0.522	41.572	0.522
56107	3.424	0.517	41.3	0.517
56207	3.429	0.517	41.436	0.517
56308	3.419	0.552	41.164	0.552
56408	3.424	0.552	41.3	0.552
56509	3.424	0.563	41.3	0.563
56610	3.419	0.563	41.164	0.563
56710	3.419	0.568	41.164	0.568
56811	3.419	0.573	41.164	0.573
56911	3.414	0.583	41.028	0.583
57011	3.414	0.583	41.028	0.583
57111	3.414	0.588	41.028	0.588
57212	3.399	0.603	40.619	0.603
57312	3.399	0.614	40.619	0.614
57412	3.399	0.608	40.619	0.608
57513	3.383	0.624	40.211	0.624
57613	3.378	0.629	40.075	0.629
57713	3.378	0.634	40.075	0.634
57814	3.383	0.501	40.211	0.501
57914	3.465	0.501	42.388	0.501
58014	3.465	0.501	42.388	0.501
58115	3.455	0.522	42.116	0.522
58215	3.455	0.512	42.116	0.512
58315	3.455	0.522	42.116	0.522
58415	3.439	0.563	41.708	0.563
58515	3.439	0.552	41.708	0.552
58616	3.439	0.552	41.708	0.552
58717	3.429	0.573	41.436	0.573
58818	3.429	0.573	41.436	0.573
58919	3.429	0.573	41.436	0.573
59019	3.429	0.588	41.436	0.588
59120	3.429	0.583	41.436	0.583
59220	3.429	0.583	41.436	0.583
59320	3.419	0.614	41.164	0.614
59421	3.419	0.608	41.164	0.608
59521	3.419	0.614	41.164	0.614
59622	3.393	0.629	40.483	0.629
59722	3.388	0.629	40.347	0.629
59822	3.388	0.619	40.347	0.619
59922	3.424	0.496	41.3	0.496
60023	3.49	0.496	43.069	0.496
60124	3.49	0.501	43.069	0.501
60225	3.47	0.517	42.524	0.517
60326	3.475	0.512	42.661	0.512
60426	3.47	0.522	42.524	0.522
60527	3.455	0.557	42.116	0.557
60627	3.46	0.552	42.252	0.552
60727	3.46	0.557	42.252	0.557
60827	3.45	0.568	41.98	0.568
60927	3.455	0.573	42.116	0.573
61027	3.45	0.568	41.98	0.568
61128	3.445	0.583	41.844	0.583
61229	3.445	0.588	41.844	0.588
61330	3.439	0.588	41.708	0.588
61431	3.429	0.614	41.436	0.614
61531	3.434	0.614	41.572	0.614
61632	3.429	0.614	41.436	0.614
61732	3.419	0.624	41.164	0.624
61832	3.419	0.624	41.164	0.624
61932	3.419	0.624	41.164	0.624
62032	3.47	0.501	42.524	0.501
62133	3.49	0.491	43.069	0.491
62233	3.501	0.506	43.341	0.506
62333	3.49	0.517	43.069	0.517
62434	3.496	0.522	43.205	0.522
62535	3.49	0.522	43.069	0.522
62635	3.475	0.552	42.661	0.552
62736	3.475	0.557	42.661	0.557
62837	3.475	0.547	42.661	0.547
62937	3.47	0.573	42.524	0.573
63038	3.465	0.563	42.388	0.563
63138	3.465	0.563	42.388	0.563
63242	3.46	0.583	42.252	0.583
63342	3.46	0.593	42.252	0.593
63442	3.46	0.583	42.252	0.583
63542	3.445	0.608	41.844	0.608
63643	3.445	0.608	41.844	0.608
63744	3.45	0.608	41.98	0.608
63844	3.429	0.624	41.436	0.624
63945	3.429	0.629	41.436	0.629
64046	3.429	0.624	41.436	0.624
64147	3.49	0.501	43.069	0.501
64247	3.511	0.501	43.613	0.501
64347	3.516	0.496	43.749	0.496
64447	3.501	0.522	43.341	0.522
64547	3.501	0.517	43.341	0.517
64647	3.501	0.517	43.341	0.517
64747	3.501	0.552	43.341	0.552
64847	3.501	0.552	43.341	0.552
64947	3.496	0.557	43.205	0.557
65047	3.485	0.563	42.933	0.563
65148	3.485	0.563	42.933	0.563
65249	3.49	0.573	43.069	0.573
65349	3.47	0.588	42.524	0.588
65449	3.475	0.583	42.661	0.583
65550	3.475	0.588	42.661	0.588
65650	3.46	0.619	42.252	0.619
65751	3.46	0.619	42.252	0.619
65851	3.46	0.608	42.252	0.608
65952	3.439	0.624	41.708	0.624
66052	3.439	0.624	41.708	0.624
66152	3.439	0.624	41.708	0.624
66252	3.516	0.496	43.749	0.496
66352	3.536	0.496	44.293	0.496
66452	3.541	0.501	44.43	0.501
66553	3.526	0.522	44.021	0.522
66654	3.526	0.527	44.021	0.527
66754	3.526	0.522	44.021	0.522
66855	3.511	0.552	43.613	0.552
66956	3.511	0.557	43.613	0.557
67056	3.511	0.557	43.613	0.557
67157	3.501	0.568	43.341	0.568
67258	3.501	0.568	43.341	0.568
67359	3.501	0.568	43.341	0.568
67460	3.501	0.588	43.341	0.588
67560	3.501	0.583	43.341	0.583
67660	3.501	0.583	43.341	0.583
67760	3.485	0.614	42.933	0.614
67860	3.48	0.608	42.797	0.608
67960	3.48	0.614	42.797	0.614
68060	3.465	0.639	42.388	0.639
68160	3.465	0.639	42.388	0.639
68260	3.465	0.629	42.388	0.629
68360	3.541	0.501	44.43	0.501
68461	3.541	0.501	44.43	0.501
68561	3.541	0.491	44.43	0.491
68662	3.531	0.517	44.157	0.517
68762	3.531	0.517	44.157	0.517
68862	3.526	0.522	44.021	0.522
68962	3.516	0.563	43.749	0.563
69062	3.516	0.552	43.749	0.552
69162	3.516	0.552	43.749	0.552
69262	3.506	0.568	43.477	0.568
69362	3.501	0.568	43.341	0.568
69463	3.501	0.573	43.341	0.573
69564	3.496	0.588	43.205	0.588
69664	3.501	0.583	43.341	0.583
69765	3.501	0.588	43.341	0.588
69865	3.49	0.603	43.069	0.603
69965	3.49	0.608	43.069	0.608
70065	3.485	0.614	42.933	0.614
70166	3.47	0.624	42.524	0.624
70266	3.47	0.629	42.524	0.629
70366	3.47	0.568	42.524	0.568
70467	3.562	0.501	44.974	0.501
70568	3.557	0.496	44.838	0.496
70668	3.557	0.501	44.838	0.501
70768	3.557	0.501	44.838	0.501
70868	3.562	0.501	44.974	0.501
70969	3.562	0.496	44.974	0.496
71070	3.557	0.501	44.838	0.501
71170	3.557	0.501	44.838	0.501
71270	3.557	0.496	44.838	0.496
71370	3.557	0.501	44.838	0.501
71471	3.557	0.496	44.838	0.496
71571	3.557	0.496	44.838	0.496
71672	3.557	0.501	44.838	0.501
71772	3.557	0.501	44.838	0.501
71873	3.557	0.496	44.838	0.496
71973	3.557	0.486	44.838	0.486
72074	3.562	0.501	44.974	0.501
72174	3.557	0.491	44.838	0.491
72274	3.557	0.501	44.838	0.501
72374	3.562	0.501	44.974	0.501
72475	3.557	0.501	44.838	0.501
72575	3.557	0.496	44.838	0.496
72675	3.557	0.501	44.838	0.501
72776	3.557	0.501	44.838	0.501
72877	3.557	0.501	44.838	0.501
72977	3.557	0.501	44.838	0.501
73077	3.562	0.501	44.974	0.501
73177	3.562	0.501	44.974	0.501
73277	3.557	0.501	44.838	0.501
73377	3.557	0.501	44.838	0.501
73477	3.557	0.501	44.838	0.501
73577	3.562	0.496	44.974	0.496
73677	3.557	0.501	44.838	0.501
73778	3.562	0.496	44.974	0.496
73878	3.557	0.501	44.838	0.501
73979	3.557	0.496	44.838	0.496
74079	3.557	0.501	44.838	0.501
74179	3.557	0.501	44.838	0.501
