# Supplementary material for: Design and evaluation of a pneumatic actuation unit for a wasp-inspired self-propelled needle
Source: PLoS One. 2024 Jul 2;19(7):e0306411. doi: 10.1371/journal.pone.0306411 (PMC11218968; doi:10.1371/journal.pone.0306411)
Supplement: S1 Data — The S1 Data file contains the raw data sets of the phantom experiment. (ZIP) [file pone.0306411.s006.zip › S4_Data/speed experiments/i03/03_9.xlsx]

## Sheet: 22 11 04 12 11 12 i03
0	3.184	0.496	34.904	0.496
100	3.184	0.501	34.904	0.501
200	3.184	0.496	34.904	0.496
300	3.184	0.501	34.904	0.501
401	3.184	0.506	34.904	0.506
502	3.184	0.501	34.904	0.501
602	3.184	0.501	34.904	0.501
703	3.184	0.501	34.904	0.501
803	3.184	0.501	34.904	0.501
904	3.184	0.501	34.904	0.501
1004	3.184	0.506	34.904	0.506
1104	3.184	0.501	34.904	0.501
1204	3.184	0.506	34.904	0.506
1304	3.184	0.496	34.904	0.496
1405	3.184	0.506	34.904	0.506
1505	3.184	0.501	34.904	0.501
1606	3.184	0.501	34.904	0.501
1707	3.184	0.501	34.904	0.501
1807	3.184	0.501	34.904	0.501
1908	3.184	0.501	34.904	0.501
2008	3.184	0.501	34.904	0.501
2108	3.184	0.501	34.904	0.501
2209	3.184	0.501	34.904	0.501
2310	3.184	0.501	34.904	0.501
2411	3.184	0.501	34.904	0.501
2512	3.189	0.501	35.04	0.501
2613	3.184	0.501	34.904	0.501
2713	3.184	0.501	34.904	0.501
2814	3.184	0.501	34.904	0.501
2914	3.184	0.506	34.904	0.506
3014	3.184	0.501	34.904	0.501
3115	3.184	0.501	34.904	0.501
3216	3.184	0.506	34.904	0.506
3317	3.184	0.501	34.904	0.501
3418	3.184	0.501	34.904	0.501
3518	3.189	0.506	35.04	0.506
3618	3.184	0.501	34.904	0.501
3719	3.184	0.496	34.904	0.496
3819	3.184	0.501	34.904	0.501
3920	3.184	0.501	34.904	0.501
4021	3.184	0.506	34.904	0.506
4121	3.184	0.501	34.904	0.501
4222	3.184	0.501	34.904	0.501
4322	3.184	0.501	34.904	0.501
4422	3.184	0.501	34.904	0.501
4522	3.184	0.501	34.904	0.501
4622	3.184	0.496	34.904	0.496
4723	3.184	0.501	34.904	0.501
4823	3.184	0.501	34.904	0.501
4924	3.149	0.501	33.952	0.501
5026	3.184	0.501	34.904	0.501
5127	3.184	0.491	34.904	0.491
5228	3.184	0.501	34.904	0.501
5328	3.184	0.501	34.904	0.501
5428	3.184	0.501	34.904	0.501
5529	3.184	0.506	34.904	0.506
5630	3.184	0.501	34.904	0.501
5731	3.184	0.501	34.904	0.501
5832	3.184	0.501	34.904	0.501
5932	3.184	0.506	34.904	0.506
6032	3.184	0.501	34.904	0.501
6132	3.184	0.506	34.904	0.506
6232	3.184	0.501	34.904	0.501
6332	3.184	0.506	34.904	0.506
6432	3.184	0.501	34.904	0.501
6532	3.184	0.501	34.904	0.501
6632	3.184	0.501	34.904	0.501
6732	3.184	0.501	34.904	0.501
6832	3.184	0.501	34.904	0.501
6932	3.184	0.501	34.904	0.501
7032	3.184	0.501	34.904	0.501
7132	3.184	0.491	34.904	0.491
7232	3.184	0.506	34.904	0.506
7333	3.184	0.506	34.904	0.506
7433	3.184	0.501	34.904	0.501
7533	3.184	0.506	34.904	0.506
7633	3.184	0.501	34.904	0.501
7733	3.184	0.501	34.904	0.501
7834	3.184	0.501	34.904	0.501
7934	3.184	0.517	34.904	0.517
8034	3.179	0.522	34.768	0.522
8134	3.179	0.522	34.768	0.522
8234	3.179	0.537	34.768	0.537
8334	3.179	0.563	34.768	0.563
8434	3.184	0.547	34.904	0.547
8534	3.184	0.557	34.904	0.557
8634	3.179	0.563	34.768	0.563
8734	3.179	0.563	34.768	0.563
8834	3.174	0.578	34.632	0.578
8934	3.174	0.583	34.632	0.583
9034	3.174	0.583	34.632	0.583
9134	3.169	0.598	34.496	0.598
9234	3.164	0.608	34.36	0.608
9334	3.164	0.603	34.36	0.603
9434	3.154	0.619	34.088	0.619
9534	3.143	0.629	33.815	0.629
9635	3.143	0.629	33.815	0.629
9736	3.149	0.501	33.952	0.501
9837	3.205	0.501	35.448	0.501
9937	3.205	0.501	35.448	0.501
10038	3.194	0.517	35.176	0.517
10139	3.184	0.517	34.904	0.517
10239	3.184	0.527	34.904	0.527
10340	3.184	0.552	34.904	0.552
10440	3.184	0.552	34.904	0.552
10540	3.184	0.557	34.904	0.557
10640	3.174	0.563	34.632	0.563
10740	3.179	0.563	34.768	0.563
10840	3.174	0.563	34.632	0.563
10940	3.174	0.583	34.632	0.583
11041	3.174	0.588	34.632	0.588
11142	3.174	0.578	34.632	0.578
11242	3.169	0.598	34.496	0.598
11342	3.164	0.603	34.36	0.603
11442	3.164	0.603	34.36	0.603
11542	3.154	0.624	34.088	0.624
11642	3.149	0.629	33.952	0.629
11743	3.143	0.629	33.815	0.629
11843	3.154	0.506	34.088	0.506
11943	3.215	0.501	35.721	0.501
12044	3.215	0.496	35.721	0.496
12144	3.2	0.512	35.312	0.512
12245	3.2	0.517	35.312	0.517
12346	3.194	0.522	35.176	0.522
12447	3.189	0.552	35.04	0.552
12548	3.184	0.552	34.904	0.552
12648	3.184	0.557	34.904	0.557
12749	3.189	0.557	35.04	0.557
12849	3.189	0.563	35.04	0.563
12950	3.189	0.557	35.04	0.557
13051	3.179	0.583	34.768	0.583
13152	3.179	0.583	34.768	0.583
13252	3.184	0.583	34.904	0.583
13352	3.174	0.603	34.632	0.603
13452	3.174	0.614	34.632	0.614
13553	3.174	0.608	34.632	0.608
13654	3.159	0.614	34.224	0.614
13754	3.154	0.624	34.088	0.624
13854	3.154	0.629	34.088	0.629
13954	3.184	0.506	34.904	0.506
14054	3.215	0.501	35.721	0.501
14154	3.215	0.501	35.721	0.501
14254	3.205	0.517	35.448	0.517
14354	3.205	0.522	35.448	0.522
14454	3.21	0.522	35.584	0.522
14554	3.194	0.552	35.176	0.552
14654	3.194	0.552	35.176	0.552
14754	3.194	0.552	35.176	0.552
14854	3.189	0.563	35.04	0.563
14954	3.189	0.573	35.04	0.573
15054	3.189	0.563	35.04	0.563
15154	3.184	0.578	34.904	0.578
15254	3.189	0.588	35.04	0.588
15354	3.184	0.583	34.904	0.583
15454	3.174	0.608	34.632	0.608
15554	3.174	0.608	34.632	0.608
15654	3.184	0.608	34.904	0.608
15754	3.164	0.624	34.36	0.624
15854	3.164	0.629	34.36	0.629
15954	3.159	0.624	34.224	0.624
16054	3.184	0.496	34.904	0.496
16155	3.22	0.496	35.857	0.496
16255	3.225	0.501	35.993	0.501
16355	3.21	0.517	35.584	0.517
16455	3.215	0.517	35.721	0.517
16555	3.215	0.517	35.721	0.517
16655	3.205	0.552	35.448	0.552
16756	3.205	0.552	35.448	0.552
16856	3.2	0.552	35.312	0.552
16957	3.194	0.563	35.176	0.563
17058	3.194	0.568	35.176	0.568
17159	3.194	0.573	35.176	0.573
17259	3.184	0.588	34.904	0.588
17359	3.2	0.588	35.312	0.588
17459	3.184	0.588	34.904	0.588
17559	3.179	0.598	34.768	0.598
17659	3.184	0.608	34.904	0.608
17759	3.184	0.608	34.904	0.608
17860	3.164	0.629	34.36	0.629
17960	3.164	0.629	34.36	0.629
18060	3.164	0.629	34.36	0.629
18161	3.2	0.501	35.312	0.501
18261	3.225	0.501	35.993	0.501
18361	3.23	0.496	36.129	0.496
18462	3.22	0.517	35.857	0.517
18563	3.22	0.517	35.857	0.517
18663	3.225	0.517	35.993	0.517
18763	3.205	0.552	35.448	0.552
18864	3.21	0.552	35.584	0.552
18964	3.21	0.552	35.584	0.552
19064	3.2	0.563	35.312	0.563
19164	3.2	0.568	35.312	0.568
19264	3.2	0.568	35.312	0.568
19365	3.194	0.583	35.176	0.583
19465	3.194	0.588	35.176	0.588
19566	3.194	0.583	35.176	0.583
19667	3.184	0.603	34.904	0.603
19768	3.189	0.603	35.04	0.603
19869	3.184	0.603	34.904	0.603
19969	3.169	0.624	34.496	0.624
20069	3.169	0.629	34.496	0.629
20169	3.169	0.624	34.496	0.624
20269	3.21	0.496	35.584	0.496
20369	3.245	0.496	36.537	0.496
20469	3.251	0.501	36.673	0.501
20569	3.24	0.517	36.401	0.517
20669	3.24	0.522	36.401	0.522
20769	3.245	0.517	36.537	0.517
20869	3.23	0.552	36.129	0.552
20969	3.23	0.552	36.129	0.552
21070	3.235	0.557	36.265	0.557
21171	3.225	0.563	35.993	0.563
21271	3.225	0.563	35.993	0.563
21372	3.23	0.573	36.129	0.573
21472	3.225	0.583	35.993	0.583
21573	3.22	0.583	35.857	0.583
21673	3.225	0.583	35.993	0.583
21773	3.21	0.603	35.584	0.603
21874	3.21	0.603	35.584	0.603
21974	3.215	0.603	35.721	0.603
22074	3.184	0.624	34.904	0.624
22174	3.184	0.629	34.904	0.629
22274	3.184	0.619	34.904	0.619
22374	3.23	0.501	36.129	0.501
22474	3.266	0.501	37.081	0.501
22574	3.266	0.496	37.081	0.496
22675	3.256	0.522	36.809	0.522
22776	3.261	0.517	36.945	0.517
22877	3.261	0.517	36.945	0.517
22978	3.256	0.547	36.809	0.547
23078	3.256	0.552	36.809	0.552
23179	3.251	0.557	36.673	0.557
23279	3.245	0.568	36.537	0.568
23379	3.245	0.563	36.537	0.563
23479	3.245	0.563	36.537	0.563
23579	3.24	0.583	36.401	0.583
23680	3.24	0.583	36.401	0.583
23781	3.24	0.588	36.401	0.588
23882	3.23	0.603	36.129	0.603
23982	3.23	0.603	36.129	0.603
24082	3.235	0.603	36.265	0.603
24183	3.21	0.629	35.584	0.629
24283	3.21	0.634	35.584	0.634
24383	3.22	0.629	35.857	0.629
24483	3.276	0.496	37.353	0.496
24583	3.276	0.501	37.353	0.501
24683	3.276	0.501	37.353	0.501
24783	3.266	0.522	37.081	0.522
24883	3.266	0.517	37.081	0.517
24984	3.266	0.512	37.081	0.512
25084	3.256	0.552	36.809	0.552
25184	3.256	0.557	36.809	0.557
25284	3.256	0.557	36.809	0.557
25385	3.251	0.568	36.673	0.568
25486	3.256	0.568	36.809	0.568
25586	3.251	0.563	36.673	0.563
25687	3.251	0.588	36.673	0.588
25787	3.251	0.593	36.673	0.593
25887	3.251	0.588	36.673	0.588
25987	3.235	0.603	36.265	0.603
26087	3.235	0.608	36.265	0.608
26188	3.235	0.608	36.265	0.608
26288	3.22	0.629	35.857	0.629
26389	3.215	0.624	35.721	0.624
26489	3.215	0.629	35.721	0.629
26589	3.286	0.496	37.626	0.496
26689	3.281	0.496	37.49	0.496
26789	3.276	0.501	37.353	0.501
26889	3.266	0.522	37.081	0.522
26989	3.266	0.517	37.081	0.517
27090	3.266	0.522	37.081	0.522
27190	3.261	0.557	36.945	0.557
27291	3.256	0.552	36.809	0.552
27392	3.256	0.552	36.809	0.552
27492	3.256	0.568	36.809	0.568
27593	3.256	0.573	36.809	0.573
27693	3.256	0.563	36.809	0.563
27793	3.251	0.588	36.673	0.588
27893	3.251	0.583	36.673	0.583
27993	3.251	0.588	36.673	0.588
28093	3.24	0.614	36.401	0.614
28193	3.24	0.608	36.401	0.608
28293	3.24	0.603	36.401	0.603
28394	3.225	0.634	35.993	0.634
28495	3.22	0.624	35.857	0.624
28595	3.225	0.634	35.993	0.634
28695	3.291	0.501	37.762	0.501
28796	3.286	0.496	37.626	0.496
28897	3.286	0.501	37.626	0.501
28997	3.271	0.517	37.217	0.517
29098	3.276	0.522	37.353	0.522
29198	3.276	0.517	37.353	0.517
29298	3.235	0.552	36.265	0.552
29399	3.266	0.547	37.081	0.547
29499	3.261	0.542	36.945	0.542
29599	3.256	0.563	36.809	0.563
29699	3.256	0.563	36.809	0.563
29800	3.256	0.563	36.809	0.563
29900	3.256	0.583	36.809	0.583
30000	3.256	0.588	36.809	0.588
30101	3.256	0.583	36.809	0.583
30202	3.251	0.608	36.673	0.608
30303	3.251	0.608	36.673	0.608
30404	3.251	0.603	36.673	0.603
30504	3.235	0.624	36.265	0.624
30604	3.23	0.629	36.129	0.629
30704	3.23	0.624	36.129	0.624
30804	3.291	0.501	37.762	0.501
30905	3.291	0.496	37.762	0.496
31007	3.286	0.501	37.626	0.501
31107	3.276	0.517	37.353	0.517
31208	3.276	0.522	37.353	0.522
31308	3.276	0.517	37.353	0.517
31409	3.271	0.552	37.217	0.552
31509	3.266	0.552	37.081	0.552
31610	3.266	0.552	37.081	0.552
31710	3.261	0.568	36.945	0.568
31811	3.261	0.573	36.945	0.573
31912	3.261	0.568	36.945	0.568
32012	3.256	0.588	36.809	0.588
32112	3.256	0.583	36.809	0.583
32212	3.256	0.588	36.809	0.588
32312	3.251	0.614	36.673	0.614
32412	3.251	0.608	36.673	0.608
32513	3.251	0.608	36.673	0.608
32613	3.235	0.624	36.265	0.624
32713	3.23	0.629	36.129	0.629
32813	3.23	0.547	36.129	0.547
32913	3.317	0.491	38.442	0.491
33013	3.312	0.496	38.306	0.496
33113	3.307	0.501	38.17	0.501
33214	3.297	0.522	37.898	0.522
33314	3.291	0.522	37.762	0.522
33414	3.291	0.522	37.762	0.522
33514	3.291	0.552	37.762	0.552
33614	3.286	0.552	37.626	0.552
33714	3.281	0.552	37.49	0.552
33814	3.281	0.568	37.49	0.568
33916	3.276	0.568	37.353	0.568
34017	3.276	0.578	37.353	0.578
34117	3.276	0.583	37.353	0.583
34217	3.276	0.588	37.353	0.588
34318	3.271	0.593	37.217	0.593
34418	3.266	0.614	37.081	0.614
34519	3.256	0.598	36.809	0.598
34619	3.256	0.614	36.809	0.614
34720	3.251	0.629	36.673	0.629
34821	3.245	0.629	36.537	0.629
34921	3.245	0.527	36.537	0.527
35022	3.312	0.501	38.306	0.501
35122	3.312	0.496	38.306	0.496
35222	3.307	0.506	38.17	0.506
35322	3.297	0.522	37.898	0.522
35422	3.297	0.517	37.898	0.517
35522	3.291	0.537	37.762	0.537
35622	3.291	0.542	37.762	0.542
35722	3.291	0.552	37.762	0.552
35822	3.286	0.563	37.626	0.563
35922	3.281	0.563	37.49	0.563
36022	3.281	0.573	37.49	0.573
36122	3.281	0.573	37.49	0.573
36223	3.276	0.588	37.353	0.588
36323	3.276	0.583	37.353	0.583
36423	3.276	0.603	37.353	0.603
36524	3.266	0.608	37.081	0.608
36624	3.266	0.608	37.081	0.608
36724	3.266	0.614	37.081	0.614
36825	3.251	0.624	36.673	0.624
36925	3.251	0.624	36.673	0.624
37026	3.251	0.517	36.673	0.517
37126	3.348	0.501	39.259	0.501
37227	3.337	0.496	38.986	0.496
37327	3.332	0.517	38.85	0.517
37427	3.327	0.517	38.714	0.517
37528	3.322	0.517	38.578	0.517
37628	3.317	0.547	38.442	0.547
37728	3.312	0.557	38.306	0.557
37828	3.307	0.552	38.17	0.552
37929	3.307	0.557	38.17	0.557
38029	3.307	0.568	38.17	0.568
38130	3.307	0.563	38.17	0.563
38230	3.307	0.583	38.17	0.583
38330	3.297	0.588	37.898	0.588
38431	3.297	0.588	37.898	0.588
38531	3.286	0.598	37.626	0.598
38632	3.291	0.603	37.762	0.603
38732	3.291	0.608	37.762	0.608
38832	3.281	0.624	37.49	0.624
38932	3.266	0.619	37.081	0.619
39032	3.261	0.624	36.945	0.624
39132	3.266	0.506	37.081	0.506
39232	3.363	0.501	39.667	0.501
39332	3.353	0.501	39.395	0.501
39432	3.342	0.517	39.122	0.517
39532	3.337	0.517	38.986	0.517
39632	3.337	0.512	38.986	0.512
39732	3.332	0.547	38.85	0.547
39832	3.327	0.552	38.714	0.552
39932	3.322	0.557	38.578	0.557
40032	3.322	0.552	38.578	0.552
40132	3.317	0.568	38.442	0.568
40232	3.317	0.568	38.442	0.568
40332	3.317	0.583	38.442	0.583
40432	3.312	0.583	38.306	0.583
40532	3.312	0.588	38.306	0.588
40632	3.307	0.598	38.17	0.598
40732	3.307	0.614	38.17	0.614
40833	3.307	0.614	38.17	0.614
40933	3.297	0.619	37.898	0.619
41033	3.291	0.624	37.762	0.624
41134	3.286	0.624	37.626	0.624
41234	3.291	0.506	37.762	0.506
41334	3.378	0.496	40.075	0.496
41434	3.368	0.501	39.803	0.501
41534	3.358	0.512	39.531	0.512
41634	3.358	0.522	39.531	0.522
41734	3.358	0.517	39.531	0.517
41835	3.348	0.542	39.259	0.542
41937	3.342	0.552	39.122	0.552
42037	3.342	0.542	39.122	0.542
42138	3.337	0.563	38.986	0.563
42239	3.337	0.573	38.986	0.573
42339	3.337	0.573	38.986	0.573
42440	3.332	0.583	38.85	0.583
42541	3.332	0.583	38.85	0.583
42641	3.327	0.588	38.714	0.588
42741	3.317	0.598	38.442	0.598
42842	3.322	0.608	38.578	0.608
42942	3.317	0.603	38.442	0.603
43042	3.322	0.624	38.578	0.624
43142	3.302	0.629	38.034	0.629
43242	3.302	0.629	38.034	0.629
43342	3.322	0.501	38.578	0.501
43443	3.358	0.496	39.531	0.496
43543	3.363	0.501	39.667	0.501
43643	3.358	0.522	39.531	0.522
43744	3.353	0.517	39.395	0.517
43844	3.358	0.517	39.531	0.517
43944	3.342	0.557	39.122	0.557
44044	3.342	0.557	39.122	0.557
44144	3.348	0.552	39.259	0.552
44244	3.337	0.563	38.986	0.563
44345	3.337	0.563	38.986	0.563
44447	3.337	0.568	38.986	0.568
44548	3.332	0.583	38.85	0.583
44649	3.332	0.583	38.85	0.583
44749	3.337	0.583	38.986	0.583
44850	3.322	0.614	38.578	0.614
44950	3.327	0.603	38.714	0.603
45050	3.327	0.608	38.714	0.608
45150	3.312	0.624	38.306	0.624
45250	3.307	0.629	38.17	0.629
45351	3.307	0.634	38.17	0.634
45452	3.337	0.501	38.986	0.501
45552	3.358	0.496	39.531	0.496
45652	3.368	0.501	39.803	0.501
45753	3.353	0.522	39.395	0.522
45854	3.358	0.522	39.531	0.522
45954	3.363	0.506	39.667	0.506
46054	3.342	0.552	39.122	0.552
46154	3.348	0.552	39.259	0.552
46254	3.348	0.552	39.259	0.552
46354	3.342	0.563	39.122	0.563
46455	3.342	0.568	39.122	0.568
46556	3.342	0.563	39.122	0.563
46657	3.332	0.583	38.85	0.583
46757	3.337	0.583	38.986	0.583
46858	3.337	0.578	38.986	0.578
46959	3.327	0.608	38.714	0.608
47060	3.327	0.603	38.714	0.603
47160	3.327	0.603	38.714	0.603
47260	3.312	0.624	38.306	0.624
47360	3.312	0.629	38.306	0.629
47460	3.281	0.629	37.49	0.629
47560	3.353	0.501	39.395	0.501
47661	3.368	0.496	39.803	0.496
47761	3.368	0.491	39.803	0.491
47862	3.358	0.517	39.531	0.517
47962	3.358	0.517	39.531	0.517
48064	3.363	0.517	39.667	0.517
48164	3.348	0.547	39.259	0.547
48265	3.348	0.547	39.259	0.547
48366	3.348	0.552	39.259	0.552
48466	3.348	0.563	39.259	0.563
48566	3.342	0.563	39.122	0.563
48667	3.348	0.563	39.259	0.563
48768	3.337	0.583	38.986	0.583
48868	3.337	0.588	38.986	0.588
48968	3.337	0.588	38.986	0.588
49069	3.332	0.608	38.85	0.608
49169	3.332	0.603	38.85	0.603
49269	3.332	0.608	38.85	0.608
49369	3.312	0.624	38.306	0.624
49470	3.312	0.624	38.306	0.624
49570	3.312	0.629	38.306	0.629
49670	3.368	0.501	39.803	0.501
49771	3.373	0.496	39.939	0.496
49872	3.373	0.496	39.939	0.496
49973	3.368	0.517	39.803	0.517
50073	3.363	0.522	39.667	0.522
50174	3.363	0.522	39.667	0.522
50274	3.353	0.552	39.395	0.552
50374	3.353	0.552	39.395	0.552
50474	3.353	0.552	39.395	0.552
50574	3.348	0.573	39.259	0.573
50674	3.348	0.573	39.259	0.573
50775	3.348	0.568	39.259	0.568
50876	3.337	0.583	38.986	0.583
50977	3.337	0.583	38.986	0.583
51077	3.337	0.583	38.986	0.583
51177	3.332	0.608	38.85	0.608
51277	3.332	0.603	38.85	0.603
51378	3.327	0.608	38.714	0.608
51479	3.317	0.619	38.442	0.619
51579	3.317	0.624	38.442	0.624
51679	3.317	0.629	38.442	0.629
51779	3.378	0.501	40.075	0.501
51879	3.373	0.501	39.939	0.501
51979	3.373	0.501	39.939	0.501
52079	3.368	0.517	39.803	0.517
52179	3.368	0.517	39.803	0.517
52281	3.368	0.517	39.803	0.517
52381	3.363	0.552	39.667	0.552
52482	3.363	0.557	39.667	0.557
52582	3.358	0.547	39.531	0.547
52682	3.353	0.563	39.395	0.563
52783	3.353	0.568	39.395	0.568
52883	3.353	0.568	39.395	0.568
52983	3.348	0.593	39.259	0.593
53083	3.342	0.583	39.122	0.583
53183	3.348	0.588	39.259	0.588
53283	3.337	0.608	38.986	0.608
53383	3.337	0.614	38.986	0.614
53483	3.332	0.608	38.85	0.608
53584	3.322	0.629	38.578	0.629
53684	3.322	0.624	38.578	0.624
53784	3.322	0.629	38.578	0.629
53884	3.383	0.501	40.211	0.501
53984	3.378	0.501	40.075	0.501
54084	3.378	0.501	40.075	0.501
54184	3.373	0.522	39.939	0.522
54284	3.368	0.517	39.803	0.517
54384	3.368	0.517	39.803	0.517
54485	3.358	0.557	39.531	0.557
54586	3.363	0.552	39.667	0.552
54687	3.332	0.552	38.85	0.552
54787	3.358	0.563	39.531	0.563
54888	3.358	0.568	39.531	0.568
54989	3.358	0.563	39.531	0.563
55089	3.348	0.588	39.259	0.588
55189	3.348	0.588	39.259	0.588
55289	3.348	0.588	39.259	0.588
55390	3.337	0.608	38.986	0.608
55491	3.337	0.598	38.986	0.598
55591	3.337	0.608	38.986	0.608
55692	3.312	0.629	38.306	0.629
55792	3.327	0.624	38.714	0.624
55892	3.322	0.629	38.578	0.629
55992	3.383	0.501	40.211	0.501
56092	3.383	0.496	40.211	0.496
56192	3.378	0.501	40.075	0.501
56292	3.373	0.527	39.939	0.527
56392	3.368	0.517	39.803	0.517
56492	3.373	0.522	39.939	0.522
56592	3.368	0.547	39.803	0.547
56692	3.363	0.547	39.667	0.547
56792	3.363	0.557	39.667	0.557
56892	3.363	0.563	39.667	0.563
56993	3.358	0.568	39.531	0.568
57093	3.358	0.568	39.531	0.568
57194	3.353	0.583	39.395	0.583
57294	3.353	0.588	39.395	0.588
57394	3.353	0.583	39.395	0.583
57494	3.348	0.603	39.259	0.603
57594	3.342	0.603	39.122	0.603
57694	3.342	0.603	39.122	0.603
57794	3.332	0.629	38.85	0.629
57894	3.327	0.634	38.714	0.634
57994	3.327	0.634	38.714	0.634
58095	3.388	0.491	40.347	0.491
58197	3.388	0.496	40.347	0.496
58298	3.383	0.496	40.211	0.496
58398	3.373	0.522	39.939	0.522
58499	3.373	0.517	39.939	0.517
58600	3.373	0.517	39.939	0.517
58700	3.368	0.552	39.803	0.552
58801	3.363	0.552	39.667	0.552
58902	3.368	0.552	39.803	0.552
59002	3.358	0.563	39.531	0.563
59102	3.363	0.568	39.667	0.568
59203	3.363	0.563	39.667	0.563
59304	3.358	0.593	39.531	0.593
59404	3.353	0.583	39.395	0.583
59504	3.358	0.583	39.531	0.583
59604	3.342	0.598	39.122	0.598
59705	3.342	0.603	39.122	0.603
59806	3.342	0.614	39.122	0.614
59907	3.332	0.634	38.85	0.634
60008	3.327	0.634	38.714	0.634
60109	3.322	0.537	38.578	0.537
60210	3.388	0.496	40.347	0.496
60311	3.388	0.491	40.347	0.491
60412	3.419	0.506	41.164	0.506
60512	3.373	0.517	39.939	0.517
60612	3.373	0.522	39.939	0.522
60712	3.373	0.532	39.939	0.532
60812	3.363	0.547	39.667	0.547
60912	3.363	0.552	39.667	0.552
61012	3.363	0.557	39.667	0.557
61113	3.363	0.563	39.667	0.563
61213	3.363	0.563	39.667	0.563
61313	3.358	0.573	39.531	0.573
61413	3.358	0.588	39.531	0.588
61514	3.353	0.583	39.395	0.583
61614	3.353	0.598	39.395	0.598
61714	3.348	0.603	39.259	0.603
61814	3.348	0.603	39.259	0.603
61915	3.342	0.614	39.122	0.614
62015	3.332	0.629	38.85	0.629
62116	3.327	0.634	38.714	0.634
62217	3.332	0.532	38.85	0.532
62317	3.388	0.491	40.347	0.491
62418	3.383	0.496	40.211	0.496
62518	3.388	0.512	40.347	0.512
62619	3.378	0.517	40.075	0.517
62719	3.378	0.522	40.075	0.522
62819	3.378	0.537	40.075	0.537
62919	3.368	0.552	39.803	0.552
63020	3.363	0.557	39.667	0.557
63120	3.368	0.557	39.803	0.557
63221	3.363	0.568	39.667	0.568
63321	3.363	0.573	39.667	0.573
63422	3.363	0.578	39.667	0.578
63522	3.358	0.583	39.531	0.583
63622	3.358	0.583	39.531	0.583
63722	3.358	0.598	39.531	0.598
63822	3.348	0.608	39.259	0.608
63922	3.348	0.614	39.259	0.614
64022	3.342	0.614	39.122	0.614
64123	3.332	0.629	38.85	0.629
64224	3.332	0.624	38.85	0.624
64324	3.337	0.512	38.986	0.512
64424	3.409	0.496	40.892	0.496
64524	3.404	0.501	40.755	0.501
64624	3.399	0.517	40.619	0.517
64724	3.388	0.517	40.347	0.517
64824	3.393	0.522	40.483	0.522
64924	3.388	0.542	40.347	0.542
65024	3.378	0.557	40.075	0.557
65125	3.383	0.552	40.211	0.552
65226	3.378	0.552	40.075	0.552
65327	3.373	0.568	39.939	0.568
65428	3.373	0.573	39.939	0.573
65529	3.368	0.578	39.803	0.578
65629	3.363	0.588	39.667	0.588
65730	3.368	0.583	39.803	0.583
65830	3.358	0.603	39.531	0.603
65930	3.358	0.614	39.531	0.614
66031	3.358	0.608	39.531	0.608
66132	3.348	0.619	39.259	0.619
66233	3.337	0.629	38.986	0.629
66333	3.337	0.629	38.986	0.629
66433	3.353	0.501	39.395	0.501
66534	3.399	0.496	40.619	0.496
66634	3.399	0.496	40.619	0.496
66734	3.388	0.517	40.347	0.517
66834	3.388	0.517	40.347	0.517
66934	3.388	0.517	40.347	0.517
67034	3.383	0.552	40.211	0.552
67134	3.383	0.552	40.211	0.552
67234	3.383	0.552	40.211	0.552
67334	3.378	0.563	40.075	0.563
67434	3.373	0.573	39.939	0.573
67534	3.373	0.573	39.939	0.573
67634	3.337	0.578	38.986	0.578
67734	3.368	0.583	39.803	0.583
67834	3.363	0.588	39.667	0.588
67934	3.358	0.603	39.531	0.603
68034	3.358	0.614	39.531	0.614
68134	3.358	0.603	39.531	0.603
68234	3.353	0.629	39.395	0.629
68334	3.342	0.629	39.122	0.629
68434	3.342	0.624	39.122	0.624
68534	3.358	0.501	39.531	0.501
68634	3.399	0.501	40.619	0.501
68734	3.399	0.501	40.619	0.501
68834	3.388	0.512	40.347	0.512
68934	3.383	0.522	40.211	0.522
69034	3.388	0.517	40.347	0.517
69134	3.383	0.547	40.211	0.547
69234	3.383	0.552	40.211	0.552
69334	3.383	0.552	40.211	0.552
69434	3.378	0.563	40.075	0.563
69534	3.378	0.573	40.075	0.573
69634	3.373	0.568	39.939	0.568
69734	3.368	0.583	39.803	0.583
69834	3.368	0.583	39.803	0.583
69934	3.368	0.588	39.803	0.588
70034	3.363	0.603	39.667	0.603
70134	3.358	0.608	39.531	0.608
70234	3.363	0.598	39.667	0.598
70334	3.353	0.624	39.395	0.624
70434	3.342	0.629	39.122	0.629
70534	3.342	0.629	39.122	0.629
70634	3.358	0.506	39.531	0.506
70734	3.393	0.501	40.483	0.501
70835	3.393	0.496	40.483	0.496
70936	3.399	0.501	40.619	0.501
71037	3.399	0.496	40.619	0.496
71137	3.399	0.491	40.619	0.491
71237	3.399	0.501	40.619	0.501
71338	3.399	0.496	40.619	0.496
71438	3.399	0.501	40.619	0.501
71539	3.399	0.501	40.619	0.501
71639	3.399	0.501	40.619	0.501
71740	3.393	0.501	40.483	0.501
71841	3.399	0.491	40.619	0.491
71942	3.399	0.501	40.619	0.501
72042	3.399	0.496	40.619	0.496
72142	3.399	0.501	40.619	0.501
72243	3.399	0.501	40.619	0.501
72343	3.399	0.496	40.619	0.496
72443	3.399	0.496	40.619	0.496
72544	3.399	0.501	40.619	0.501
72644	3.399	0.501	40.619	0.501
72744	3.399	0.501	40.619	0.501
72844	3.399	0.501	40.619	0.501
72944	3.399	0.501	40.619	0.501
73044	3.399	0.501	40.619	0.501
73144	3.399	0.501	40.619	0.501
73244	3.399	0.496	40.619	0.496
73345	3.399	0.501	40.619	0.501
73445	3.399	0.501	40.619	0.501
73545	3.399	0.501	40.619	0.501
73645	3.399	0.496	40.619	0.496
73745	3.399	0.496	40.619	0.496
73845	3.399	0.496	40.619	0.496
73945	3.399	0.501	40.619	0.501
74046	3.399	0.501	40.619	0.501
74147	3.399	0.496	40.619	0.496
74247	3.399	0.496	40.619	0.496
74348	3.399	0.501	40.619	0.501
74448	3.399	0.501	40.619	0.501
74549	3.399	0.496	40.619	0.496
74650	3.409	0.501	40.892	0.501
74750	3.399	0.491	40.619	0.491
