# Supplementary material for: Design and evaluation of a pneumatic actuation unit for a wasp-inspired self-propelled needle
Source: PLoS One. 2024 Jul 2;19(7):e0306411. doi: 10.1371/journal.pone.0306411 (PMC11218968; doi:10.1371/journal.pone.0306411)
Supplement: S1 Data — The S1 Data file contains the raw data sets of the phantom experiment. (ZIP) [file pone.0306411.s006.zip › S4_Data/stroke experiments/2mm/2mm.xlsx]

## Sheet: 22 11 03 11 51 50 2mm
0	2.761	0.496	23.61	0.496
100	2.761	0.496	23.61	0.496
200	2.756	0.496	23.474	0.496
300	2.761	0.496	23.61	0.496
400	2.756	0.496	23.474	0.496
500	2.756	0.501	23.474	0.501
601	2.761	0.496	23.61	0.496
702	2.756	0.501	23.474	0.501
802	2.756	0.496	23.474	0.496
903	2.756	0.496	23.474	0.496
1003	2.756	0.496	23.474	0.496
1104	2.756	0.491	23.474	0.491
1204	2.756	0.491	23.474	0.491
1304	2.761	0.496	23.61	0.496
1405	2.761	0.501	23.61	0.501
1505	2.756	0.496	23.474	0.496
1606	2.756	0.481	23.474	0.481
1707	2.756	0.496	23.474	0.496
1807	2.756	0.496	23.474	0.496
1907	2.756	0.496	23.474	0.496
2008	2.756	0.491	23.474	0.491
2109	2.756	0.496	23.474	0.496
2209	2.761	0.496	23.61	0.496
2309	2.756	0.496	23.474	0.496
2409	2.761	0.496	23.61	0.496
2510	2.761	0.496	23.61	0.496
2610	2.756	0.491	23.474	0.491
2710	2.756	0.486	23.474	0.486
2810	2.756	0.496	23.474	0.496
2911	2.761	0.501	23.61	0.501
3012	2.756	0.501	23.474	0.501
3112	2.756	0.491	23.474	0.491
3212	2.756	0.496	23.474	0.496
3312	2.756	0.501	23.474	0.501
3412	2.756	0.491	23.474	0.491
3513	2.756	0.501	23.474	0.501
3613	2.761	0.491	23.61	0.491
3713	2.756	0.496	23.474	0.496
3813	2.761	0.496	23.61	0.496
3913	2.761	0.496	23.61	0.496
4013	2.756	0.496	23.474	0.496
4113	2.756	0.501	23.474	0.501
4214	2.761	0.486	23.61	0.486
4314	2.766	0.501	23.746	0.501
4414	2.761	0.501	23.61	0.501
4514	2.756	0.496	23.474	0.496
4614	2.756	0.501	23.474	0.501
4714	2.761	0.496	23.61	0.496
4814	2.756	0.496	23.474	0.496
4916	2.761	0.496	23.61	0.496
5017	2.761	0.491	23.61	0.491
5118	2.756	0.491	23.474	0.491
5218	2.761	0.501	23.61	0.501
5319	2.761	0.496	23.61	0.496
5419	2.756	0.491	23.474	0.491
5520	2.756	0.496	23.474	0.496
5621	2.761	0.491	23.61	0.491
5722	2.756	0.491	23.474	0.491
5823	2.761	0.496	23.61	0.496
5924	2.761	0.496	23.61	0.496
6024	2.761	0.491	23.61	0.491
6124	2.756	0.496	23.474	0.496
6224	2.756	0.491	23.474	0.491
6324	2.756	0.496	23.474	0.496
6424	2.756	0.496	23.474	0.496
6524	2.761	0.496	23.61	0.496
6624	2.756	0.501	23.474	0.501
6724	2.756	0.496	23.474	0.496
6825	2.756	0.496	23.474	0.496
6925	2.756	0.491	23.474	0.491
7026	2.756	0.496	23.474	0.496
7127	2.766	0.491	23.746	0.491
7227	2.761	0.496	23.61	0.496
7327	2.756	0.501	23.474	0.501
7428	2.756	0.491	23.474	0.491
7529	2.756	0.496	23.474	0.496
7629	2.756	0.491	23.474	0.491
7729	2.756	0.501	23.474	0.501
7830	2.756	0.496	23.474	0.496
7930	2.756	0.496	23.474	0.496
8031	2.756	0.496	23.474	0.496
8132	2.756	0.496	23.474	0.496
8232	2.756	0.496	23.474	0.496
8332	2.761	0.491	23.61	0.491
8432	2.761	0.496	23.61	0.496
8533	2.761	0.496	23.61	0.496
8633	2.756	0.496	23.474	0.496
8733	2.761	0.496	23.61	0.496
8833	2.756	0.506	23.474	0.506
8933	2.761	0.501	23.61	0.501
9033	2.756	0.491	23.474	0.491
9133	2.756	0.496	23.474	0.496
9234	2.761	0.491	23.61	0.491
9334	2.761	0.491	23.61	0.491
9435	2.756	0.496	23.474	0.496
9535	2.756	0.501	23.474	0.501
9635	2.761	0.491	23.61	0.491
9736	2.761	0.491	23.61	0.491
9836	2.756	0.501	23.474	0.501
9936	2.756	0.496	23.474	0.496
10036	2.761	0.496	23.61	0.496
10136	2.756	0.501	23.474	0.501
10237	2.761	0.491	23.61	0.491
10337	2.756	0.496	23.474	0.496
10437	2.756	0.491	23.474	0.491
10537	2.756	0.496	23.474	0.496
10638	2.756	0.501	23.474	0.501
10738	2.761	0.501	23.61	0.501
10838	2.761	0.496	23.61	0.496
10938	2.74	0.496	23.065	0.496
11038	2.756	0.496	23.474	0.496
11138	2.756	0.491	23.474	0.491
11239	2.761	0.496	23.61	0.496
11339	2.756	0.496	23.474	0.496
11439	2.756	0.496	23.474	0.496
11539	2.756	0.501	23.474	0.501
11640	2.756	0.501	23.474	0.501
11740	2.761	0.491	23.61	0.491
11840	2.756	0.501	23.474	0.501
11941	2.756	0.491	23.474	0.491
12041	2.756	0.501	23.474	0.501
12141	2.761	0.491	23.61	0.491
12241	2.756	0.496	23.474	0.496
12341	2.761	0.512	23.61	0.512
12441	2.756	0.522	23.474	0.522
12542	2.761	0.517	23.61	0.517
12642	2.756	0.517	23.474	0.517
12742	2.756	0.512	23.474	0.512
12843	2.756	0.537	23.474	0.537
12943	2.75	0.542	23.337	0.542
13043	2.75	0.547	23.337	0.547
13144	2.75	0.542	23.337	0.542
13244	2.756	0.542	23.474	0.542
13344	2.75	0.542	23.337	0.542
13445	2.745	0.547	23.201	0.547
13546	2.75	0.557	23.337	0.557
13646	2.75	0.557	23.337	0.557
13747	2.745	0.552	23.201	0.552
13847	2.745	0.563	23.201	0.563
13948	2.745	0.573	23.201	0.573
14049	2.74	0.568	23.065	0.568
14149	2.74	0.568	23.065	0.568
14250	2.74	0.573	23.065	0.573
14351	2.735	0.588	22.929	0.588
14451	2.735	0.593	22.929	0.593
14551	2.73	0.593	22.793	0.593
14651	2.73	0.593	22.793	0.593
14751	2.73	0.588	22.793	0.588
14851	2.725	0.614	22.657	0.614
14951	2.72	0.614	22.521	0.614
15052	2.725	0.614	22.657	0.614
15152	2.715	0.608	22.385	0.608
15252	2.715	0.614	22.385	0.614
15352	2.72	0.496	22.521	0.496
15452	2.791	0.486	24.426	0.486
15552	2.786	0.491	24.29	0.491
15652	2.781	0.496	24.154	0.496
15752	2.781	0.491	24.154	0.491
15852	2.776	0.512	24.018	0.512
15952	2.776	0.512	24.018	0.512
16053	2.771	0.506	23.882	0.506
16154	2.771	0.512	23.882	0.512
16255	2.771	0.506	23.882	0.506
16356	2.766	0.537	23.746	0.537
16457	2.766	0.537	23.746	0.537
16557	2.766	0.542	23.746	0.542
16658	2.766	0.542	23.746	0.542
16759	2.766	0.537	23.746	0.537
16859	2.761	0.552	23.61	0.552
16960	2.761	0.552	23.61	0.552
17060	2.761	0.547	23.61	0.547
17160	2.761	0.563	23.61	0.563
17261	2.761	0.563	23.61	0.563
17361	2.75	0.563	23.337	0.563
17462	2.756	0.568	23.474	0.568
17563	2.756	0.573	23.474	0.573
17663	2.75	0.573	23.337	0.573
17763	2.75	0.573	23.337	0.573
17863	2.745	0.583	23.201	0.583
17963	2.745	0.593	23.201	0.593
18063	2.745	0.593	23.201	0.593
18163	2.74	0.593	23.065	0.593
18263	2.745	0.598	23.201	0.598
18363	2.73	0.598	22.793	0.598
18463	2.73	0.614	22.793	0.614
18563	2.725	0.624	22.657	0.624
18664	2.725	0.614	22.657	0.614
18764	2.725	0.614	22.657	0.614
18864	2.745	0.491	23.201	0.491
18964	2.796	0.486	24.562	0.486
19064	2.791	0.496	24.426	0.496
19164	2.791	0.491	24.426	0.491
19264	2.786	0.496	24.29	0.496
19364	2.781	0.506	24.154	0.506
19464	2.781	0.506	24.154	0.506
19565	2.781	0.506	24.154	0.506
19666	2.781	0.512	24.154	0.512
19767	2.781	0.517	24.154	0.517
19868	2.786	0.542	24.29	0.542
19968	2.776	0.542	24.018	0.542
20068	2.776	0.542	24.018	0.542
20168	2.776	0.542	24.018	0.542
20268	2.776	0.542	24.018	0.542
20368	2.766	0.552	23.746	0.552
20468	2.771	0.557	23.882	0.557
20568	2.771	0.557	23.882	0.557
20668	2.771	0.557	23.882	0.557
20768	2.771	0.557	23.882	0.557
20868	2.766	0.573	23.746	0.573
20968	2.766	0.573	23.746	0.573
21068	2.766	0.573	23.746	0.573
21168	2.766	0.573	23.746	0.573
21269	2.766	0.573	23.746	0.573
21369	2.756	0.593	23.474	0.593
21470	2.756	0.598	23.474	0.598
21570	2.756	0.593	23.474	0.593
21670	2.761	0.593	23.61	0.593
21770	2.761	0.598	23.61	0.598
21870	2.74	0.614	23.065	0.614
21970	2.74	0.614	23.065	0.614
22070	2.74	0.614	23.065	0.614
22170	2.735	0.614	22.929	0.614
22270	2.735	0.614	22.929	0.614
22370	2.766	0.486	23.746	0.486
22470	2.807	0.491	24.834	0.491
22570	2.807	0.496	24.834	0.496
22670	2.801	0.491	24.698	0.491
22770	2.801	0.496	24.698	0.496
22870	2.791	0.512	24.426	0.512
22970	2.796	0.512	24.562	0.512
23070	2.791	0.512	24.426	0.512
23170	2.791	0.512	24.426	0.512
23270	2.791	0.506	24.426	0.506
23370	2.781	0.542	24.154	0.542
23470	2.781	0.547	24.154	0.547
23570	2.781	0.542	24.154	0.542
23670	2.781	0.547	24.154	0.547
23771	2.781	0.537	24.154	0.537
23871	2.781	0.542	24.154	0.542
23971	2.781	0.547	24.154	0.547
24072	2.781	0.552	24.154	0.552
24172	2.781	0.552	24.154	0.552
24272	2.781	0.552	24.154	0.552
24372	2.776	0.573	24.018	0.573
24472	2.776	0.573	24.018	0.573
24572	2.781	0.568	24.154	0.568
24673	2.776	0.573	24.018	0.573
24773	2.776	0.573	24.018	0.573
24873	2.766	0.588	23.746	0.588
24975	2.766	0.583	23.746	0.583
25076	2.766	0.598	23.746	0.598
25176	2.771	0.588	23.882	0.588
25277	2.766	0.593	23.746	0.593
25377	2.745	0.608	23.201	0.608
25478	2.75	0.603	23.337	0.603
25578	2.75	0.619	23.337	0.619
25679	2.75	0.619	23.337	0.619
25780	2.75	0.619	23.337	0.619
25880	2.791	0.491	24.426	0.491
25980	2.807	0.491	24.834	0.491
26080	2.822	0.491	25.243	0.491
26180	2.822	0.491	25.243	0.491
26280	2.822	0.491	25.243	0.491
26381	2.812	0.506	24.97	0.506
26482	2.817	0.506	25.106	0.506
26582	2.812	0.512	24.97	0.512
26682	2.812	0.506	24.97	0.506
26783	2.817	0.501	25.106	0.501
26883	2.801	0.542	24.698	0.542
26984	2.801	0.547	24.698	0.547
27084	2.801	0.542	24.698	0.542
27185	2.801	0.542	24.698	0.542
27286	2.801	0.542	24.698	0.542
27387	2.791	0.552	24.426	0.552
27487	2.796	0.552	24.562	0.552
27587	2.791	0.557	24.426	0.557
27688	2.791	0.557	24.426	0.557
27788	2.791	0.557	24.426	0.557
27888	2.781	0.578	24.154	0.578
27988	2.786	0.568	24.29	0.568
28088	2.781	0.573	24.154	0.573
28188	2.781	0.573	24.154	0.573
28288	2.781	0.568	24.154	0.568
28388	2.781	0.593	24.154	0.593
28488	2.781	0.598	24.154	0.598
28588	2.781	0.598	24.154	0.598
28689	2.781	0.593	24.154	0.593
28790	2.781	0.598	24.154	0.598
28890	2.761	0.619	23.61	0.619
28990	2.766	0.619	23.746	0.619
29090	2.766	0.619	23.746	0.619
29190	2.766	0.614	23.746	0.614
29290	2.761	0.619	23.61	0.619
29391	2.817	0.486	25.106	0.486
29492	2.822	0.486	25.243	0.486
29592	2.822	0.491	25.243	0.491
29692	2.822	0.486	25.243	0.486
29793	2.827	0.491	25.379	0.491
29895	2.822	0.501	25.243	0.501
29996	2.822	0.506	25.243	0.506
30097	2.822	0.517	25.243	0.517
30198	2.822	0.501	25.243	0.501
30298	2.822	0.506	25.243	0.506
30399	2.817	0.542	25.106	0.542
30499	2.817	0.542	25.106	0.542
30599	2.822	0.537	25.243	0.537
30700	2.822	0.542	25.243	0.542
30800	2.822	0.547	25.243	0.547
30901	2.812	0.557	24.97	0.557
31002	2.812	0.563	24.97	0.563
31103	2.817	0.552	25.106	0.552
31203	2.817	0.557	25.106	0.557
31303	2.817	0.557	25.106	0.557
31403	2.801	0.573	24.698	0.573
31504	2.801	0.573	24.698	0.573
31604	2.801	0.573	24.698	0.573
31704	2.807	0.573	24.834	0.573
31804	2.807	0.573	24.834	0.573
31905	2.791	0.593	24.426	0.593
32006	2.791	0.598	24.426	0.598
32107	2.791	0.598	24.426	0.598
32207	2.791	0.598	24.426	0.598
32308	2.791	0.593	24.426	0.593
32408	2.776	0.608	24.018	0.608
32508	2.776	0.619	24.018	0.619
32609	2.776	0.614	24.018	0.614
32710	2.776	0.614	24.018	0.614
32810	2.781	0.614	24.154	0.614
32910	2.847	0.481	25.923	0.481
33011	2.832	0.491	25.515	0.491
33111	2.827	0.491	25.379	0.491
33211	2.832	0.491	25.515	0.491
33311	2.837	0.491	25.651	0.491
33411	2.832	0.512	25.515	0.512
33511	2.832	0.501	25.515	0.501
33612	2.827	0.517	25.379	0.517
33712	2.827	0.506	25.379	0.506
33812	2.827	0.506	25.379	0.506
33913	2.827	0.542	25.379	0.542
34013	2.822	0.547	25.243	0.547
34113	2.822	0.542	25.243	0.542
34213	2.822	0.547	25.243	0.547
34313	2.822	0.542	25.243	0.542
34415	2.822	0.557	25.243	0.557
34515	2.827	0.552	25.379	0.552
34616	2.822	0.557	25.243	0.557
34716	2.827	0.552	25.379	0.552
34817	2.827	0.552	25.379	0.552
34917	2.827	0.573	25.379	0.573
35018	2.817	0.573	25.106	0.573
35118	2.817	0.573	25.106	0.573
35219	2.817	0.573	25.106	0.573
35319	2.822	0.568	25.243	0.568
35420	2.801	0.593	24.698	0.593
35520	2.801	0.593	24.698	0.593
35621	2.807	0.598	24.834	0.598
35721	2.807	0.598	24.834	0.598
35821	2.807	0.593	24.834	0.593
35921	2.791	0.614	24.426	0.614
36022	2.786	0.619	24.29	0.619
36122	2.786	0.619	24.29	0.619
36222	2.786	0.608	24.29	0.608
36322	2.781	0.537	24.154	0.537
36422	2.858	0.491	26.195	0.491
36522	2.842	0.486	25.787	0.486
36622	2.842	0.486	25.787	0.486
36722	2.842	0.491	25.787	0.491
36822	2.847	0.486	25.923	0.486
36923	2.842	0.512	25.787	0.512
37024	2.842	0.506	25.787	0.506
37124	2.842	0.501	25.787	0.501
37224	2.842	0.506	25.787	0.506
37324	2.842	0.517	25.787	0.517
37424	2.837	0.547	25.651	0.547
37524	2.832	0.542	25.515	0.542
37624	2.832	0.547	25.515	0.547
37724	2.832	0.542	25.515	0.542
37824	2.832	0.542	25.515	0.542
37924	2.827	0.557	25.379	0.557
38024	2.827	0.552	25.379	0.552
38124	2.827	0.557	25.379	0.557
38224	2.827	0.552	25.379	0.552
38325	2.827	0.552	25.379	0.552
38426	2.822	0.573	25.243	0.573
38526	2.822	0.578	25.243	0.578
38626	2.822	0.573	25.243	0.573
38727	2.822	0.573	25.243	0.573
38829	2.827	0.583	25.379	0.583
38930	2.817	0.598	25.106	0.598
39030	2.817	0.588	25.106	0.588
39130	2.822	0.593	25.243	0.593
39230	2.822	0.598	25.243	0.598
39332	2.817	0.603	25.106	0.603
39432	2.791	0.619	24.426	0.619
39532	2.791	0.614	24.426	0.614
39632	2.791	0.619	24.426	0.619
39732	2.791	0.614	24.426	0.614
39832	2.791	0.517	24.426	0.517
39933	2.878	0.491	26.739	0.491
40033	2.863	0.491	26.331	0.491
40133	2.858	0.491	26.195	0.491
40234	2.858	0.491	26.195	0.491
40334	2.858	0.501	26.195	0.501
40434	2.858	0.512	26.195	0.512
40534	2.853	0.506	26.059	0.506
40634	2.853	0.517	26.059	0.517
40735	2.847	0.512	25.923	0.512
40835	2.847	0.532	25.923	0.532
40936	2.847	0.547	25.923	0.547
41036	2.847	0.537	25.923	0.537
41136	2.842	0.542	25.787	0.542
41236	2.842	0.552	25.787	0.552
41336	2.842	0.552	25.787	0.552
41436	2.842	0.557	25.787	0.557
41536	2.842	0.552	25.787	0.552
41636	2.837	0.552	25.651	0.552
41737	2.837	0.557	25.651	0.557
41837	2.837	0.573	25.651	0.573
41938	2.832	0.568	25.515	0.568
42039	2.832	0.573	25.515	0.573
42139	2.832	0.573	25.515	0.573
42239	2.832	0.578	25.515	0.578
42340	2.832	0.588	25.515	0.588
42441	2.827	0.598	25.379	0.598
42541	2.822	0.588	25.243	0.588
42642	2.822	0.593	25.243	0.593
42742	2.822	0.598	25.243	0.598
42843	2.822	0.608	25.243	0.608
42943	2.817	0.614	25.106	0.614
43044	2.817	0.614	25.106	0.614
43145	2.812	0.614	24.97	0.614
43246	2.812	0.624	24.97	0.624
43347	2.822	0.496	25.243	0.496
43448	2.873	0.491	26.603	0.491
43548	2.873	0.491	26.603	0.491
43648	2.873	0.491	26.603	0.491
43749	2.868	0.491	26.467	0.491
43849	2.868	0.506	26.467	0.506
43950	2.868	0.501	26.467	0.501
44050	2.863	0.512	26.331	0.512
44150	2.863	0.506	26.331	0.506
44251	2.868	0.512	26.467	0.512
44351	2.863	0.547	26.331	0.547
44451	2.858	0.542	26.195	0.542
44552	2.858	0.542	26.195	0.542
44652	2.858	0.537	26.195	0.537
44752	2.858	0.547	26.195	0.547
44852	2.853	0.552	26.059	0.552
44952	2.853	0.552	26.059	0.552
45052	2.847	0.563	25.923	0.563
45153	2.847	0.563	25.923	0.563
45253	2.847	0.552	25.923	0.552
45353	2.842	0.568	25.787	0.568
45453	2.847	0.573	25.923	0.573
45555	2.847	0.573	25.923	0.573
45656	2.847	0.573	25.923	0.573
45757	2.842	0.578	25.787	0.578
45857	2.832	0.593	25.515	0.593
45958	2.837	0.588	25.651	0.588
46058	2.837	0.598	25.651	0.598
46158	2.837	0.593	25.651	0.593
46258	2.832	0.598	25.515	0.598
46358	2.822	0.614	25.243	0.614
46458	2.817	0.619	25.106	0.619
46558	2.822	0.619	25.243	0.619
46658	2.822	0.619	25.243	0.619
46758	2.822	0.619	25.243	0.619
46858	2.842	0.496	25.787	0.496
46958	2.883	0.486	26.876	0.486
47059	2.888	0.491	27.012	0.491
47160	2.883	0.491	26.876	0.491
47260	2.883	0.486	26.876	0.486
47360	2.873	0.506	26.603	0.506
47460	2.873	0.512	26.603	0.512
47560	2.878	0.506	26.739	0.506
47660	2.878	0.501	26.739	0.501
47761	2.878	0.506	26.739	0.506
47861	2.868	0.542	26.467	0.542
47961	2.873	0.547	26.603	0.547
48062	2.868	0.542	26.467	0.542
48162	2.868	0.542	26.467	0.542
48262	2.873	0.542	26.603	0.542
48362	2.868	0.557	26.467	0.557
48462	2.868	0.552	26.467	0.552
48562	2.868	0.552	26.467	0.552
48663	2.868	0.552	26.467	0.552
48763	2.868	0.542	26.467	0.542
48864	2.858	0.573	26.195	0.573
48964	2.858	0.573	26.195	0.573
49064	2.858	0.578	26.195	0.578
49164	2.853	0.573	26.059	0.573
49264	2.858	0.573	26.195	0.573
49365	2.847	0.588	25.923	0.588
49466	2.842	0.593	25.787	0.593
49567	2.842	0.593	25.787	0.593
49667	2.847	0.598	25.923	0.598
49767	2.847	0.593	25.923	0.593
49867	2.827	0.598	25.379	0.598
49967	2.827	0.614	25.379	0.614
50067	2.827	0.608	25.379	0.608
50167	2.827	0.619	25.379	0.619
50267	2.832	0.608	25.515	0.608
50368	2.858	0.491	26.195	0.491
50469	2.904	0.491	27.42	0.491
50570	2.898	0.491	27.284	0.491
50670	2.898	0.491	27.284	0.491
50770	2.893	0.491	27.148	0.491
50870	2.888	0.506	27.012	0.506
50970	2.888	0.512	27.012	0.512
51070	2.888	0.512	27.012	0.512
51171	2.888	0.506	27.012	0.506
51271	2.888	0.506	27.012	0.506
51371	2.878	0.542	26.739	0.542
51472	2.883	0.542	26.876	0.542
51572	2.883	0.542	26.876	0.542
51672	2.883	0.537	26.876	0.537
51772	2.878	0.542	26.739	0.542
51872	2.873	0.552	26.603	0.552
51972	2.873	0.563	26.603	0.563
52072	2.873	0.557	26.603	0.557
52172	2.873	0.557	26.603	0.557
52272	2.873	0.563	26.603	0.563
52372	2.868	0.573	26.467	0.573
52473	2.868	0.568	26.467	0.568
52575	2.868	0.573	26.467	0.573
52676	2.868	0.568	26.467	0.568
52776	2.868	0.568	26.467	0.568
52876	2.853	0.593	26.059	0.593
52976	2.858	0.593	26.195	0.593
53077	2.858	0.593	26.195	0.593
53177	2.858	0.593	26.195	0.593
53277	2.853	0.593	26.059	0.593
53378	2.832	0.614	25.515	0.614
53479	2.837	0.619	25.651	0.619
53579	2.842	0.624	25.787	0.624
53679	2.837	0.624	25.651	0.624
53780	2.837	0.614	25.651	0.614
53881	2.873	0.491	26.603	0.491
53982	2.893	0.481	27.148	0.481
54082	2.904	0.481	27.42	0.481
54182	2.904	0.486	27.42	0.486
54282	2.904	0.481	27.42	0.481
54382	2.893	0.506	27.148	0.506
54483	2.898	0.506	27.284	0.506
54583	2.893	0.512	27.148	0.512
54684	2.898	0.512	27.284	0.512
54784	2.898	0.512	27.284	0.512
54884	2.888	0.542	27.012	0.542
54984	2.888	0.542	27.012	0.542
55084	2.888	0.542	27.012	0.542
55184	2.888	0.542	27.012	0.542
55285	2.888	0.542	27.012	0.542
55386	2.883	0.547	26.876	0.547
55487	2.883	0.557	26.876	0.557
55588	2.883	0.563	26.876	0.563
55688	2.883	0.557	26.876	0.557
55788	2.883	0.557	26.876	0.557
55888	2.873	0.578	26.603	0.578
55988	2.878	0.578	26.739	0.578
56088	2.878	0.568	26.739	0.568
56188	2.878	0.578	26.739	0.578
56288	2.878	0.578	26.739	0.578
56389	2.868	0.593	26.467	0.593
56490	2.868	0.588	26.467	0.588
56591	2.868	0.598	26.467	0.598
56692	2.868	0.598	26.467	0.598
56793	2.868	0.598	26.467	0.598
56893	2.842	0.614	25.787	0.614
56993	2.847	0.624	25.923	0.624
57093	2.847	0.619	25.923	0.619
57193	2.847	0.619	25.923	0.619
57294	2.847	0.619	25.923	0.619
57394	2.904	0.481	27.42	0.481
57494	2.914	0.491	27.692	0.491
57595	2.929	0.491	28.1	0.491
57695	2.924	0.491	27.964	0.491
57795	2.919	0.491	27.828	0.491
57896	2.914	0.506	27.692	0.506
57996	2.914	0.506	27.692	0.506
58096	2.914	0.506	27.692	0.506
58196	2.914	0.506	27.692	0.506
58297	2.914	0.506	27.692	0.506
58397	2.914	0.537	27.692	0.537
58497	2.904	0.537	27.42	0.537
58597	2.904	0.542	27.42	0.542
58698	2.904	0.542	27.42	0.542
58798	2.904	0.542	27.42	0.542
58898	2.893	0.557	27.148	0.557
58999	2.898	0.552	27.284	0.552
59100	2.898	0.557	27.284	0.557
59200	2.898	0.557	27.284	0.557
59300	2.898	0.563	27.284	0.563
59400	2.893	0.578	27.148	0.578
59501	2.893	0.573	27.148	0.573
59601	2.893	0.568	27.148	0.568
59701	2.893	0.573	27.148	0.573
59802	2.893	0.578	27.148	0.578
59903	2.878	0.593	26.739	0.593
60004	2.878	0.593	26.739	0.593
60104	2.883	0.598	26.876	0.598
60205	2.883	0.588	26.876	0.588
60305	2.883	0.593	26.876	0.593
60405	2.863	0.614	26.331	0.614
60506	2.863	0.614	26.331	0.614
60607	2.868	0.614	26.467	0.614
60708	2.868	0.614	26.467	0.614
60809	2.868	0.619	26.467	0.619
60909	2.944	0.496	28.508	0.496
61009	2.929	0.491	28.1	0.491
61109	2.934	0.491	28.236	0.491
61210	2.929	0.486	28.1	0.486
61311	2.934	0.491	28.236	0.491
61411	2.929	0.506	28.1	0.506
61511	2.929	0.512	28.1	0.512
61611	2.929	0.506	28.1	0.506
61711	2.929	0.506	28.1	0.506
61811	2.929	0.512	28.1	0.512
61912	2.924	0.542	27.964	0.542
62012	2.929	0.547	28.1	0.547
62112	2.929	0.542	28.1	0.542
62213	2.929	0.542	28.1	0.542
62313	2.929	0.542	28.1	0.542
62413	2.919	0.563	27.828	0.563
62513	2.914	0.552	27.692	0.552
62614	2.919	0.563	27.828	0.563
62714	2.924	0.563	27.964	0.563
62814	2.919	0.552	27.828	0.552
62915	2.914	0.573	27.692	0.573
63016	2.914	0.573	27.692	0.573
63116	2.909	0.578	27.556	0.578
63216	2.909	0.573	27.556	0.573
63316	2.909	0.573	27.556	0.573
63417	2.904	0.593	27.42	0.593
63517	2.898	0.598	27.284	0.598
63618	2.898	0.598	27.284	0.598
63718	2.898	0.598	27.284	0.598
63819	2.904	0.603	27.42	0.603
63919	2.888	0.614	27.012	0.614
64019	2.883	0.624	26.876	0.624
64119	2.883	0.619	26.876	0.619
64220	2.883	0.619	26.876	0.619
64320	2.883	0.527	26.876	0.527
64421	2.97	0.491	29.189	0.491
64521	2.955	0.481	28.781	0.481
64621	2.955	0.486	28.781	0.486
64721	2.955	0.491	28.781	0.491
64821	2.955	0.501	28.781	0.501
64921	2.949	0.506	28.645	0.506
65021	2.944	0.512	28.508	0.512
65121	2.944	0.506	28.508	0.506
65221	2.944	0.506	28.508	0.506
65322	2.944	0.522	28.508	0.522
65423	2.939	0.547	28.372	0.547
65523	2.939	0.542	28.372	0.542
65623	2.924	0.542	27.964	0.542
65723	2.944	0.547	28.508	0.547
65823	2.939	0.547	28.372	0.547
65923	2.934	0.557	28.236	0.557
66023	2.929	0.557	28.1	0.557
66124	2.934	0.563	28.236	0.563
66224	2.929	0.557	28.1	0.557
66325	2.929	0.557	28.1	0.557
66425	2.929	0.573	28.1	0.573
66526	2.929	0.573	28.1	0.573
66626	2.929	0.578	28.1	0.578
66727	2.929	0.573	28.1	0.573
66827	2.929	0.583	28.1	0.583
66928	2.919	0.588	27.828	0.588
67028	2.914	0.593	27.692	0.593
67129	2.914	0.593	27.692	0.593
67229	2.914	0.593	27.692	0.593
67329	2.914	0.603	27.692	0.603
67429	2.904	0.614	27.42	0.614
67530	2.904	0.619	27.42	0.619
67630	2.904	0.619	27.42	0.619
67731	2.904	0.619	27.42	0.619
67831	2.904	0.512	27.42	0.512
67931	2.975	0.501	29.325	0.501
68032	2.97	0.481	29.189	0.481
68132	2.97	0.491	29.189	0.491
68232	2.965	0.486	29.053	0.486
68332	2.965	0.506	29.053	0.506
68432	2.96	0.506	28.917	0.506
68532	2.965	0.506	29.053	0.506
68632	2.965	0.512	29.053	0.512
68732	2.965	0.512	29.053	0.512
68832	2.96	0.532	28.917	0.532
68932	2.955	0.552	28.781	0.552
69033	2.955	0.547	28.781	0.547
69133	2.955	0.542	28.781	0.542
69233	2.955	0.542	28.781	0.542
69335	2.949	0.557	28.645	0.557
69436	2.949	0.552	28.645	0.552
69537	2.949	0.552	28.645	0.552
69637	2.949	0.557	28.645	0.557
69738	2.949	0.557	28.645	0.557
69838	2.944	0.573	28.508	0.573
69938	2.944	0.573	28.508	0.573
70038	2.944	0.578	28.508	0.578
70138	2.944	0.578	28.508	0.578
70239	2.944	0.573	28.508	0.573
70339	2.939	0.588	28.372	0.588
70440	2.934	0.598	28.236	0.598
70541	2.929	0.593	28.1	0.593
70642	2.934	0.593	28.236	0.593
70742	2.939	0.598	28.372	0.598
70843	2.929	0.614	28.1	0.614
70943	2.924	0.619	27.964	0.619
71045	2.919	0.614	27.828	0.614
71146	2.919	0.619	27.828	0.619
71246	2.919	0.619	27.828	0.619
71347	2.934	0.491	28.236	0.491
71447	2.97	0.491	29.189	0.491
71548	2.975	0.496	29.325	0.496
71648	2.975	0.491	29.325	0.491
71748	2.97	0.491	29.189	0.491
71849	2.965	0.506	29.053	0.506
71950	2.965	0.512	29.053	0.512
72051	2.97	0.506	29.189	0.506
72151	2.965	0.506	29.053	0.506
72251	2.965	0.506	29.053	0.506
72351	2.965	0.542	29.053	0.542
72452	2.965	0.542	29.053	0.542
72552	2.965	0.542	29.053	0.542
72652	2.965	0.542	29.053	0.542
72752	2.965	0.537	29.053	0.537
72852	2.955	0.557	28.781	0.557
72952	2.96	0.557	28.917	0.557
73052	2.96	0.557	28.917	0.557
73152	2.955	0.557	28.781	0.557
73252	2.955	0.557	28.781	0.557
73352	2.949	0.573	28.645	0.573
73452	2.949	0.573	28.645	0.573
73552	2.949	0.573	28.645	0.573
73652	2.949	0.573	28.645	0.573
73752	2.949	0.578	28.645	0.578
73852	2.944	0.598	28.508	0.598
73952	2.949	0.598	28.645	0.598
74052	2.949	0.598	28.645	0.598
74153	2.949	0.598	28.645	0.598
74253	2.949	0.593	28.645	0.593
74353	2.934	0.608	28.236	0.608
74453	2.919	0.619	27.828	0.619
74553	2.929	0.614	28.1	0.614
74654	2.929	0.619	28.1	0.619
74754	2.929	0.614	28.1	0.614
74854	2.949	0.491	28.645	0.491
74955	2.985	0.496	29.597	0.496
75056	2.985	0.491	29.597	0.491
75156	2.985	0.496	29.597	0.496
75257	2.985	0.486	29.597	0.486
75357	2.98	0.506	29.461	0.506
75458	2.98	0.512	29.461	0.512
75558	2.98	0.501	29.461	0.501
75658	2.98	0.506	29.461	0.506
75759	2.985	0.506	29.597	0.506
75860	2.975	0.542	29.325	0.542
75960	2.97	0.547	29.189	0.547
76061	2.975	0.547	29.325	0.547
76162	2.975	0.542	29.325	0.542
76262	2.975	0.537	29.325	0.537
76362	2.965	0.557	29.053	0.557
76463	2.97	0.557	29.189	0.557
76565	2.97	0.557	29.189	0.557
76665	2.965	0.563	29.053	0.563
76766	2.97	0.547	29.189	0.547
76866	2.965	0.573	29.053	0.573
76966	2.965	0.563	29.053	0.563
77066	2.965	0.573	29.053	0.573
77167	2.965	0.563	29.053	0.563
77268	2.965	0.573	29.053	0.573
77369	2.949	0.593	28.645	0.593
77470	2.949	0.598	28.645	0.598
77570	2.949	0.593	28.645	0.593
77671	2.955	0.593	28.781	0.593
77772	2.955	0.598	28.781	0.598
77872	2.934	0.624	28.236	0.624
77972	2.939	0.624	28.372	0.624
78072	2.939	0.619	28.372	0.619
78173	2.939	0.614	28.372	0.614
78275	2.939	0.619	28.372	0.619
78376	2.99	0.481	29.733	0.481
78477	2.995	0.486	29.869	0.486
78578	3.001	0.491	30.005	0.491
78678	3.006	0.491	30.141	0.491
78779	3.006	0.496	30.141	0.496
78880	2.99	0.506	29.733	0.506
78980	2.995	0.506	29.869	0.506
79080	2.995	0.512	29.869	0.512
79181	2.995	0.506	29.869	0.506
79281	2.995	0.506	29.869	0.506
79382	2.985	0.542	29.597	0.542
79482	2.985	0.547	29.597	0.547
79582	2.985	0.547	29.597	0.547
79683	2.985	0.547	29.597	0.547
79783	2.985	0.547	29.597	0.547
79883	2.98	0.557	29.461	0.557
79983	2.98	0.563	29.461	0.563
80084	2.985	0.557	29.597	0.557
80184	2.98	0.547	29.461	0.547
80284	2.98	0.557	29.461	0.557
80384	2.97	0.568	29.189	0.568
80484	2.97	0.578	29.189	0.578
80584	2.97	0.578	29.189	0.578
80684	2.97	0.573	29.189	0.573
80784	2.97	0.573	29.189	0.573
80884	2.965	0.598	29.053	0.598
80984	2.965	0.593	29.053	0.593
81084	2.965	0.588	29.053	0.588
81184	2.965	0.598	29.053	0.598
81284	2.965	0.598	29.053	0.598
81384	2.949	0.608	28.645	0.608
81484	2.949	0.614	28.645	0.614
81584	2.955	0.614	28.781	0.614
81684	2.949	0.619	28.645	0.619
81784	2.949	0.619	28.645	0.619
81884	3.001	0.496	30.005	0.496
81984	3.011	0.496	30.277	0.496
82085	3.011	0.486	30.277	0.486
82186	3.011	0.491	30.277	0.491
82287	3.011	0.486	30.277	0.486
82387	3.011	0.512	30.277	0.512
82488	3.011	0.506	30.277	0.506
82589	3.011	0.512	30.277	0.512
82690	3.011	0.512	30.277	0.512
82790	3.011	0.501	30.277	0.501
82890	2.995	0.547	29.869	0.547
82990	2.995	0.547	29.869	0.547
83090	2.995	0.542	29.869	0.542
83191	2.995	0.542	29.869	0.542
83291	2.995	0.542	29.869	0.542
83391	2.99	0.563	29.733	0.563
83491	2.99	0.557	29.733	0.557
83591	2.99	0.552	29.733	0.552
83691	2.99	0.557	29.733	0.557
83791	2.99	0.552	29.733	0.552
83892	2.985	0.578	29.597	0.578
83992	2.985	0.573	29.597	0.573
84093	2.985	0.568	29.597	0.568
84193	2.985	0.578	29.597	0.578
84294	2.985	0.578	29.597	0.578
84394	2.97	0.598	29.189	0.598
84494	2.975	0.598	29.325	0.598
84594	2.97	0.598	29.189	0.598
84694	2.975	0.593	29.325	0.593
84795	2.975	0.598	29.325	0.598
84896	2.96	0.619	28.917	0.619
84998	2.96	0.619	28.917	0.619
85098	2.96	0.624	28.917	0.624
85198	2.96	0.608	28.917	0.608
85298	2.96	0.614	28.917	0.614
85399	3.031	0.491	30.822	0.491
85500	3.021	0.491	30.55	0.491
85601	3.026	0.491	30.686	0.491
85701	3.026	0.491	30.686	0.491
85802	3.031	0.491	30.822	0.491
85902	3.016	0.501	30.414	0.501
86002	3.016	0.512	30.414	0.512
86102	3.021	0.501	30.55	0.501
86202	3.021	0.512	30.55	0.512
86302	3.021	0.512	30.55	0.512
86402	3.016	0.547	30.414	0.547
86502	3.016	0.547	30.414	0.547
86602	3.011	0.547	30.277	0.547
86702	3.011	0.542	30.277	0.542
86802	3.011	0.542	30.277	0.542
86902	3.011	0.552	30.277	0.552
87002	3.011	0.557	30.277	0.557
87102	3.011	0.563	30.277	0.563
87202	3.011	0.552	30.277	0.552
87302	3.011	0.557	30.277	0.557
87402	3.001	0.578	30.005	0.578
87503	3.001	0.573	30.005	0.573
87605	2.995	0.568	29.869	0.568
87706	3.001	0.568	30.005	0.568
87806	3.001	0.573	30.005	0.573
87906	2.99	0.588	29.733	0.588
88007	2.985	0.593	29.597	0.593
88107	2.985	0.598	29.597	0.598
88208	2.985	0.588	29.597	0.588
88308	2.985	0.593	29.597	0.593
88409	2.97	0.614	29.189	0.614
88509	2.975	0.614	29.325	0.614
88610	2.97	0.619	29.189	0.619
88710	2.97	0.608	29.189	0.608
88810	2.97	0.547	29.189	0.547
88911	3.021	0.491	30.55	0.491
89012	3.041	0.491	31.094	0.491
89112	3.041	0.491	31.094	0.491
89212	3.041	0.486	31.094	0.486
89313	3.041	0.501	31.094	0.501
89413	3.036	0.496	30.958	0.496
89515	3.036	0.506	30.958	0.506
89616	3.036	0.506	30.958	0.506
89717	3.036	0.512	30.958	0.512
89818	3.036	0.522	30.958	0.522
89918	3.031	0.537	30.822	0.537
90019	3.031	0.542	30.822	0.542
90119	3.031	0.542	30.822	0.542
90220	3.031	0.542	30.822	0.542
90320	3.031	0.547	30.822	0.547
90420	3.026	0.552	30.686	0.552
90520	3.021	0.557	30.55	0.557
90620	3.026	0.557	30.686	0.557
90720	3.026	0.557	30.686	0.557
90820	3.021	0.568	30.55	0.568
90920	3.021	0.573	30.55	0.573
91020	3.016	0.568	30.414	0.568
91120	3.011	0.573	30.277	0.573
91220	3.011	0.578	30.277	0.578
91320	3.011	0.583	30.277	0.583
91420	3.011	0.593	30.277	0.593
91520	3.011	0.598	30.277	0.598
91620	3.011	0.598	30.277	0.598
91720	3.011	0.598	30.277	0.598
91820	3.011	0.598	30.277	0.598
91920	2.99	0.614	29.733	0.614
92020	2.985	0.619	29.597	0.619
92120	2.985	0.614	29.597	0.614
92220	2.985	0.608	29.597	0.608
92320	2.985	0.522	29.597	0.522
92421	3.072	0.491	31.91	0.491
92521	3.057	0.486	31.502	0.486
92621	3.052	0.491	31.366	0.491
92722	3.046	0.491	31.23	0.491
92822	3.046	0.501	31.23	0.501
92922	3.046	0.512	31.23	0.512
93022	3.041	0.517	31.094	0.517
93122	3.041	0.512	31.094	0.512
93222	3.041	0.512	31.094	0.512
93322	3.041	0.532	31.094	0.532
93422	3.041	0.542	31.094	0.542
93522	3.041	0.547	31.094	0.547
93622	3.041	0.542	31.094	0.542
93722	3.041	0.532	31.094	0.532
93823	3.041	0.542	31.094	0.542
93925	3.036	0.547	30.958	0.547
94026	3.036	0.552	30.958	0.552
94126	3.036	0.552	30.958	0.552
94226	3.031	0.557	30.822	0.557
94326	3.031	0.568	30.822	0.568
94426	3.031	0.573	30.822	0.573
94527	3.026	0.578	30.686	0.578
94627	3.031	0.568	30.822	0.568
94727	3.026	0.573	30.686	0.573
94827	3.031	0.588	30.822	0.588
94927	3.021	0.588	30.55	0.588
95027	3.016	0.598	30.414	0.598
95128	2.995	0.598	29.869	0.598
95228	3.016	0.593	30.414	0.593
95329	3.011	0.603	30.277	0.603
95430	3.011	0.619	30.277	0.619
95530	3.006	0.614	30.141	0.614
95631	3.001	0.614	30.005	0.614
95731	3.006	0.608	30.141	0.608
95831	3.011	0.501	30.277	0.501
95931	3.082	0.491	32.183	0.491
96032	3.077	0.491	32.046	0.491
96132	3.072	0.486	31.91	0.486
96233	3.067	0.496	31.774	0.496
96334	3.067	0.512	31.774	0.512
96434	3.062	0.512	31.638	0.512
96534	3.062	0.506	31.638	0.506
96634	3.062	0.501	31.638	0.501
96734	3.062	0.506	31.638	0.506
96834	3.052	0.527	31.366	0.527
96934	3.052	0.542	31.366	0.542
97034	3.052	0.537	31.366	0.537
97134	3.052	0.537	31.366	0.537
97234	3.052	0.542	31.366	0.542
97334	3.046	0.547	31.23	0.547
97434	3.046	0.557	31.23	0.557
97534	3.046	0.552	31.23	0.552
97634	3.046	0.563	31.23	0.563
97734	3.046	0.563	31.23	0.563
97834	3.041	0.568	31.094	0.568
97935	3.041	0.573	31.094	0.573
98036	3.041	0.578	31.094	0.578
98136	3.057	0.573	31.502	0.573
98237	3.041	0.573	31.094	0.573
98337	3.036	0.588	30.958	0.588
98437	3.031	0.598	30.822	0.598
98538	3.031	0.593	30.822	0.593
98638	3.036	0.598	30.958	0.598
98738	3.036	0.598	30.958	0.598
98839	3.026	0.614	30.686	0.614
98940	3.026	0.619	30.686	0.619
99040	3.016	0.614	30.414	0.614
99140	3.016	0.619	30.414	0.619
99241	3.016	0.614	30.414	0.614
99341	3.026	0.496	30.686	0.496
99442	3.087	0.486	32.319	0.486
99542	3.087	0.496	32.319	0.496
99642	3.087	0.491	32.319	0.491
99742	3.087	0.491	32.319	0.491
99842	3.077	0.501	32.046	0.501
99942	3.082	0.512	32.183	0.512
100043	3.082	0.512	32.183	0.512
100143	3.077	0.506	32.046	0.506
100245	3.077	0.506	32.046	0.506
100345	3.072	0.532	31.91	0.532
100446	3.072	0.547	31.91	0.547
100546	3.072	0.547	31.91	0.547
100647	3.072	0.547	31.91	0.547
100748	3.072	0.547	31.91	0.547
100848	3.062	0.552	31.638	0.552
100948	3.062	0.557	31.638	0.557
101049	3.062	0.552	31.638	0.552
101149	3.057	0.563	31.502	0.563
101250	3.062	0.547	31.638	0.547
101350	3.052	0.573	31.366	0.573
101450	3.052	0.578	31.366	0.578
101551	3.052	0.578	31.366	0.578
101651	3.052	0.573	31.366	0.573
101751	3.052	0.578	31.366	0.578
101851	3.041	0.593	31.094	0.593
101951	3.041	0.598	31.094	0.598
102051	3.046	0.598	31.23	0.598
102151	3.046	0.593	31.23	0.593
102251	3.041	0.593	31.094	0.593
102352	3.031	0.614	30.822	0.614
102453	3.031	0.614	30.822	0.614
102555	3.031	0.608	30.822	0.608
102655	3.031	0.614	30.822	0.614
102756	3.031	0.614	30.822	0.614
102857	3.062	0.496	31.638	0.496
102957	3.092	0.491	32.455	0.491
103057	3.097	0.481	32.591	0.481
103157	3.103	0.486	32.727	0.486
103258	3.103	0.491	32.727	0.491
103358	3.097	0.506	32.591	0.506
103459	3.097	0.506	32.591	0.506
103559	3.103	0.506	32.727	0.506
103659	3.103	0.512	32.727	0.512
103760	3.103	0.506	32.727	0.506
103860	3.087	0.542	32.319	0.542
103960	3.092	0.542	32.455	0.542
104061	3.092	0.542	32.455	0.542
104162	3.092	0.547	32.455	0.547
104262	3.092	0.542	32.455	0.542
104362	3.082	0.547	32.183	0.547
104462	3.087	0.557	32.319	0.557
104562	3.087	0.557	32.319	0.557
104662	3.087	0.563	32.319	0.563
104762	3.087	0.552	32.319	0.552
104862	3.077	0.573	32.046	0.573
104962	3.082	0.573	32.183	0.573
105062	3.077	0.573	32.046	0.573
105162	3.077	0.578	32.046	0.578
105262	3.077	0.573	32.046	0.573
105362	3.067	0.593	31.774	0.593
105462	3.072	0.593	31.91	0.593
105562	3.072	0.593	31.91	0.593
105662	3.067	0.598	31.774	0.598
105763	3.067	0.588	31.774	0.588
105864	3.041	0.614	31.094	0.614
105964	3.041	0.624	31.094	0.624
106064	3.046	0.619	31.23	0.619
106165	3.046	0.614	31.23	0.614
106266	3.046	0.614	31.23	0.614
106366	3.072	0.491	31.91	0.491
106467	3.113	0.491	32.999	0.491
106567	3.113	0.491	32.999	0.491
106667	3.113	0.496	32.999	0.496
106768	3.113	0.481	32.999	0.481
106868	3.103	0.512	32.727	0.512
106968	3.108	0.512	32.863	0.512
107069	3.108	0.512	32.863	0.512
107169	3.108	0.512	32.863	0.512
107270	3.108	0.512	32.863	0.512
107370	3.103	0.542	32.727	0.542
107471	3.103	0.542	32.727	0.542
107571	3.103	0.547	32.727	0.547
107671	3.108	0.537	32.863	0.537
107771	3.103	0.542	32.727	0.542
107872	3.097	0.547	32.591	0.547
107972	3.103	0.552	32.727	0.552
108073	3.097	0.552	32.591	0.552
108173	3.103	0.557	32.727	0.557
108273	3.097	0.557	32.591	0.557
108373	3.092	0.573	32.455	0.573
108473	3.092	0.578	32.455	0.578
108574	3.092	0.578	32.455	0.578
108674	3.092	0.568	32.455	0.568
108774	3.092	0.573	32.455	0.573
108875	3.082	0.593	32.183	0.593
108976	3.087	0.588	32.319	0.588
109077	3.087	0.593	32.319	0.593
109178	3.087	0.598	32.319	0.598
109279	3.087	0.598	32.319	0.598
109380	3.062	0.619	31.638	0.619
109481	3.067	0.614	31.774	0.614
109581	3.067	0.608	31.774	0.608
109681	3.067	0.614	31.774	0.614
109781	3.062	0.614	31.638	0.614
109881	3.128	0.486	33.407	0.486
109982	3.128	0.486	33.407	0.486
110082	3.128	0.491	33.407	0.491
110182	3.133	0.486	33.543	0.486
110283	3.133	0.491	33.543	0.491
110383	3.123	0.512	33.271	0.512
110483	3.123	0.506	33.271	0.506
110583	3.128	0.512	33.407	0.512
110685	3.128	0.512	33.407	0.512
110786	3.128	0.506	33.407	0.506
110887	3.118	0.542	33.135	0.542
110988	3.118	0.547	33.135	0.547
111088	3.118	0.542	33.135	0.542
111188	3.118	0.542	33.135	0.542
111289	3.118	0.537	33.135	0.537
111390	3.108	0.552	32.863	0.552
111490	3.113	0.557	32.999	0.557
111591	3.113	0.557	32.999	0.557
111692	3.108	0.557	32.863	0.557
111792	3.113	0.557	32.999	0.557
111892	3.108	0.573	32.863	0.573
111992	3.108	0.578	32.863	0.578
112092	3.108	0.578	32.863	0.578
112192	3.108	0.573	32.863	0.573
112292	3.108	0.578	32.863	0.578
112393	3.103	0.593	32.727	0.593
112493	3.103	0.593	32.727	0.593
112593	3.103	0.593	32.727	0.593
112693	3.103	0.598	32.727	0.598
112793	3.103	0.593	32.727	0.593
112894	3.082	0.619	32.183	0.619
112994	3.082	0.619	32.183	0.619
113094	3.087	0.614	32.319	0.614
113195	3.082	0.619	32.183	0.619
113295	3.082	0.619	32.183	0.619
113396	3.154	0.491	34.088	0.491
113496	3.149	0.481	33.952	0.481
113597	3.149	0.491	33.952	0.491
113697	3.143	0.491	33.815	0.491
113798	3.143	0.491	33.815	0.491
113899	3.143	0.512	33.815	0.512
113999	3.143	0.512	33.815	0.512
114100	3.143	0.512	33.815	0.512
114201	3.143	0.501	33.815	0.501
114301	3.143	0.506	33.815	0.506
114402	3.133	0.542	33.543	0.542
114503	3.128	0.542	33.407	0.542
114604	3.133	0.542	33.543	0.542
114704	3.133	0.542	33.543	0.542
114805	3.133	0.547	33.543	0.547
114906	3.128	0.557	33.407	0.557
115006	3.123	0.557	33.271	0.557
115106	3.123	0.552	33.271	0.552
115207	3.123	0.563	33.271	0.563
115307	3.123	0.563	33.271	0.563
115407	3.118	0.578	33.135	0.578
115508	3.123	0.573	33.271	0.573
115608	3.118	0.578	33.135	0.578
115709	3.118	0.573	33.135	0.573
115809	3.118	0.583	33.135	0.583
115909	3.113	0.598	32.999	0.598
116010	3.113	0.598	32.999	0.598
116110	3.108	0.598	32.863	0.598
116210	3.113	0.593	32.999	0.593
116310	3.113	0.603	32.999	0.603
116410	3.103	0.614	32.727	0.614
116510	3.097	0.619	32.591	0.619
116610	3.097	0.619	32.591	0.619
116710	3.097	0.614	32.591	0.614
116810	3.092	0.527	32.455	0.527
116910	3.169	0.491	34.496	0.491
117011	3.169	0.491	34.496	0.491
117111	3.164	0.491	34.36	0.491
117211	3.164	0.486	34.36	0.486
117312	3.159	0.491	34.224	0.491
117412	3.159	0.491	34.224	0.491
117512	3.159	0.481	34.224	0.481
117612	3.154	0.486	34.088	0.486
117712	3.159	0.491	34.224	0.491
117812	3.159	0.491	34.224	0.491
117912	3.159	0.491	34.224	0.491
118012	3.159	0.491	34.224	0.491
118112	3.138	0.491	33.679	0.491
118212	3.159	0.491	34.224	0.491
118312	3.154	0.491	34.088	0.491
118412	3.159	0.491	34.224	0.491
118512	3.154	0.496	34.088	0.496
118612	3.159	0.491	34.224	0.491
118712	3.159	0.491	34.224	0.491
118812	3.159	0.491	34.224	0.491
118913	3.159	0.491	34.224	0.491
119013	3.159	0.496	34.224	0.496
119114	3.159	0.491	34.224	0.491
119214	3.159	0.491	34.224	0.491
119314	3.159	0.491	34.224	0.491
119414	3.159	0.496	34.224	0.496
119514	3.159	0.496	34.224	0.496
119614	3.159	0.486	34.224	0.486
119714	3.159	0.491	34.224	0.491
119814	3.159	0.486	34.224	0.486
119914	3.154	0.491	34.088	0.491
120015	3.159	0.491	34.224	0.491
120115	3.159	0.486	34.224	0.486
120216	3.154	0.491	34.088	0.491
120317	3.159	0.491	34.224	0.491
