# Supplementary material for: Design and evaluation of a pneumatic actuation unit for a wasp-inspired self-propelled needle
Source: PLoS One. 2024 Jul 2;19(7):e0306411. doi: 10.1371/journal.pone.0306411 (PMC11218968; doi:10.1371/journal.pone.0306411)
Supplement: S1 Data — The S1 Data file contains the raw data sets of the phantom experiment. (ZIP) [file pone.0306411.s006.zip › S4_Data/stroke experiments/2mm/2mm_10.xlsx]

## Sheet: 22 11 04 12 51 40 2mm
0	3.143	0.506	33.815	0.506
101	3.143	0.512	33.815	0.512
201	3.138	0.506	33.679	0.506
301	3.138	0.506	33.679	0.506
401	3.138	0.506	33.679	0.506
502	3.138	0.501	33.679	0.501
603	3.138	0.506	33.679	0.506
704	3.143	0.501	33.815	0.501
804	3.143	0.506	33.815	0.506
904	3.138	0.501	33.679	0.501
1005	3.143	0.501	33.815	0.501
1105	3.138	0.501	33.679	0.501
1205	3.138	0.506	33.679	0.506
1305	3.138	0.496	33.679	0.496
1405	3.143	0.506	33.815	0.506
1505	3.143	0.506	33.815	0.506
1606	3.138	0.496	33.679	0.496
1706	3.138	0.501	33.679	0.501
1806	3.138	0.501	33.679	0.501
1906	3.138	0.506	33.679	0.506
2007	3.138	0.501	33.679	0.501
2107	3.143	0.501	33.815	0.501
2208	3.138	0.506	33.679	0.506
2308	3.143	0.506	33.815	0.506
2408	3.143	0.501	33.815	0.501
2508	3.138	0.506	33.679	0.506
2608	3.174	0.501	34.632	0.501
2709	3.143	0.501	33.815	0.501
2809	3.138	0.506	33.679	0.506
2909	3.138	0.506	33.679	0.506
3009	3.138	0.501	33.679	0.501
3109	3.138	0.496	33.679	0.496
3209	3.138	0.501	33.679	0.501
3311	3.138	0.501	33.679	0.501
3411	3.138	0.501	33.679	0.501
3512	3.164	0.501	34.36	0.501
3613	3.138	0.501	33.679	0.501
3714	3.143	0.506	33.815	0.506
3814	3.143	0.501	33.815	0.501
3914	3.138	0.506	33.679	0.506
4015	3.143	0.501	33.815	0.501
4115	3.138	0.506	33.679	0.506
4216	3.138	0.506	33.679	0.506
4317	3.138	0.506	33.679	0.506
4417	3.138	0.506	33.679	0.506
4517	3.138	0.501	33.679	0.501
4618	3.138	0.506	33.679	0.506
4718	3.138	0.501	33.679	0.501
4818	3.138	0.506	33.679	0.506
4918	3.138	0.506	33.679	0.506
5018	3.138	0.506	33.679	0.506
5119	3.143	0.501	33.815	0.501
5219	3.138	0.506	33.679	0.506
5319	3.138	0.506	33.679	0.506
5419	3.138	0.501	33.679	0.501
5519	3.143	0.506	33.815	0.506
5619	3.138	0.506	33.679	0.506
5719	3.143	0.501	33.815	0.501
5819	3.138	0.501	33.679	0.501
5919	3.138	0.501	33.679	0.501
6019	3.138	0.506	33.679	0.506
6119	3.143	0.501	33.815	0.501
6219	3.138	0.501	33.679	0.501
6320	3.143	0.506	33.815	0.506
6421	3.138	0.496	33.679	0.496
6521	3.138	0.501	33.679	0.501
6621	3.138	0.522	33.679	0.522
6721	3.143	0.522	33.815	0.522
6822	3.138	0.527	33.679	0.527
6922	3.143	0.522	33.815	0.522
7022	3.138	0.527	33.679	0.527
7122	3.133	0.552	33.543	0.552
7223	3.138	0.557	33.679	0.557
7324	3.138	0.563	33.679	0.563
7424	3.138	0.552	33.679	0.552
7525	3.138	0.557	33.679	0.557
7626	3.133	0.563	33.543	0.563
7726	3.133	0.563	33.543	0.563
7826	3.133	0.563	33.543	0.563
7927	3.133	0.563	33.543	0.563
8028	3.133	0.568	33.543	0.568
8129	3.128	0.583	33.407	0.583
8229	3.149	0.573	33.952	0.573
8329	3.128	0.583	33.407	0.583
8429	3.128	0.578	33.407	0.578
8529	3.128	0.583	33.407	0.583
8629	3.113	0.598	32.999	0.598
8729	3.118	0.608	33.135	0.608
8829	3.118	0.603	33.135	0.603
8929	3.118	0.603	33.135	0.603
9029	3.118	0.603	33.135	0.603
9129	3.113	0.624	32.999	0.624
9229	3.108	0.629	32.863	0.629
9329	3.108	0.629	32.863	0.629
9430	3.108	0.634	32.863	0.634
9530	3.108	0.629	32.863	0.629
9630	3.118	0.501	33.135	0.501
9731	3.174	0.501	34.632	0.501
9831	3.174	0.501	34.632	0.501
9932	3.169	0.496	34.496	0.496
10033	3.174	0.501	34.632	0.501
10133	3.164	0.517	34.36	0.517
10233	3.169	0.522	34.496	0.522
10334	3.169	0.522	34.496	0.522
10435	3.169	0.522	34.496	0.522
10536	3.169	0.522	34.496	0.522
10637	3.154	0.557	34.088	0.557
10737	3.159	0.557	34.224	0.557
10838	3.164	0.557	34.36	0.557
10939	3.164	0.552	34.36	0.552
11039	3.164	0.547	34.36	0.547
11139	3.154	0.563	34.088	0.563
11239	3.154	0.563	34.088	0.563
11339	3.154	0.563	34.088	0.563
11439	3.154	0.563	34.088	0.563
11539	3.159	0.563	34.224	0.563
11639	3.149	0.578	33.952	0.578
11739	3.149	0.578	33.952	0.578
11839	3.149	0.583	33.952	0.583
11939	3.149	0.573	33.952	0.573
12039	3.149	0.578	33.952	0.578
12139	3.138	0.593	33.679	0.593
12239	3.138	0.603	33.679	0.603
12339	3.138	0.603	33.679	0.603
12439	3.138	0.608	33.679	0.608
12539	3.143	0.608	33.815	0.608
12641	3.133	0.624	33.543	0.624
12742	3.133	0.629	33.543	0.629
12843	3.133	0.629	33.543	0.629
12944	3.133	0.624	33.543	0.624
13045	3.133	0.629	33.543	0.629
13145	3.169	0.501	34.496	0.501
13246	3.174	0.501	34.632	0.501
13346	3.174	0.501	34.632	0.501
13446	3.174	0.501	34.632	0.501
13547	3.174	0.501	34.632	0.501
13648	3.174	0.522	34.632	0.522
13749	3.169	0.522	34.496	0.522
13850	3.169	0.517	34.496	0.517
13950	3.169	0.517	34.496	0.517
14051	3.174	0.517	34.632	0.517
14151	3.164	0.552	34.36	0.552
14251	3.169	0.557	34.496	0.557
14351	3.169	0.557	34.496	0.557
14451	3.169	0.552	34.496	0.552
14551	3.164	0.552	34.36	0.552
14651	3.159	0.563	34.224	0.563
14751	3.159	0.563	34.224	0.563
14852	3.164	0.568	34.36	0.568
14952	3.159	0.563	34.224	0.563
15052	3.159	0.568	34.224	0.568
15152	3.154	0.583	34.088	0.583
15253	3.154	0.583	34.088	0.583
15353	3.159	0.583	34.224	0.583
15454	3.159	0.583	34.224	0.583
15555	3.169	0.583	34.496	0.583
15656	3.149	0.603	33.952	0.603
15756	3.149	0.603	33.952	0.603
15856	3.149	0.608	33.952	0.608
15956	3.154	0.608	34.088	0.608
16056	3.149	0.614	33.952	0.614
16157	3.138	0.629	33.679	0.629
16257	3.138	0.629	33.679	0.629
16358	3.143	0.639	33.815	0.639
16459	3.143	0.629	33.815	0.629
16559	3.143	0.629	33.815	0.629
16659	3.189	0.501	35.04	0.501
16760	3.184	0.501	34.904	0.501
16861	3.184	0.501	34.904	0.501
16961	3.189	0.501	35.04	0.501
17061	3.184	0.506	34.904	0.506
17161	3.174	0.522	34.632	0.522
17261	3.174	0.522	34.632	0.522
17361	3.179	0.527	34.768	0.527
17461	3.179	0.522	34.768	0.522
17561	3.179	0.517	34.768	0.517
17661	3.174	0.552	34.632	0.552
17761	3.174	0.552	34.632	0.552
17862	3.169	0.547	34.496	0.547
17963	3.169	0.537	34.496	0.537
18064	3.169	0.557	34.496	0.557
18164	3.133	0.563	33.543	0.563
18265	3.169	0.563	34.496	0.563
18365	3.169	0.568	34.496	0.568
18466	3.169	0.568	34.496	0.568
18566	3.169	0.563	34.496	0.563
18667	3.159	0.583	34.224	0.583
18767	3.164	0.583	34.36	0.583
18867	3.164	0.583	34.36	0.583
18968	3.164	0.583	34.36	0.583
19069	3.164	0.583	34.36	0.583
19170	3.154	0.608	34.088	0.608
19270	3.154	0.603	34.088	0.603
19370	3.154	0.603	34.088	0.603
19471	3.154	0.603	34.088	0.603
19571	3.154	0.603	34.088	0.603
19671	3.143	0.634	33.815	0.634
19771	3.143	0.624	33.815	0.624
19871	3.143	0.629	33.815	0.629
19972	3.143	0.629	33.815	0.629
20073	3.143	0.629	33.815	0.629
20174	3.194	0.501	35.176	0.501
20275	3.189	0.501	35.04	0.501
20375	3.184	0.501	34.904	0.501
20475	3.189	0.506	35.04	0.506
20575	3.189	0.501	35.04	0.501
20676	3.179	0.517	34.768	0.517
20776	3.179	0.517	34.768	0.517
20876	3.179	0.517	34.768	0.517
20976	3.179	0.522	34.768	0.522
21076	3.179	0.522	34.768	0.522
21176	3.169	0.552	34.496	0.552
21276	3.169	0.557	34.496	0.557
21376	3.169	0.552	34.496	0.552
21476	3.174	0.557	34.632	0.557
21576	3.169	0.557	34.496	0.557
21676	3.169	0.568	34.496	0.568
21777	3.169	0.568	34.496	0.568
21877	3.169	0.568	34.496	0.568
21978	3.169	0.568	34.496	0.568
22079	3.169	0.563	34.496	0.563
22180	3.164	0.583	34.36	0.583
22281	3.164	0.583	34.36	0.583
22381	3.164	0.583	34.36	0.583
22481	3.164	0.583	34.36	0.583
22581	3.164	0.583	34.36	0.583
22681	3.159	0.614	34.224	0.614
22781	3.159	0.608	34.224	0.608
22881	3.159	0.603	34.224	0.603
22981	3.159	0.608	34.224	0.608
23081	3.159	0.608	34.224	0.608
23181	3.143	0.624	33.815	0.624
23281	3.143	0.629	33.815	0.629
23381	3.149	0.624	33.952	0.624
23482	3.143	0.624	33.815	0.624
23582	3.143	0.557	33.815	0.557
23683	3.194	0.496	35.176	0.496
23784	3.184	0.501	34.904	0.501
23885	3.189	0.501	35.04	0.501
23985	3.189	0.501	35.04	0.501
24086	3.189	0.501	35.04	0.501
24187	3.184	0.517	34.904	0.517
24287	3.184	0.517	34.904	0.517
24387	3.184	0.522	34.904	0.522
24487	3.179	0.517	34.768	0.517
24588	3.184	0.537	34.904	0.537
24688	3.169	0.557	34.496	0.557
24788	3.174	0.557	34.632	0.557
24889	3.169	0.557	34.496	0.557
24990	3.169	0.557	34.496	0.557
25090	3.169	0.542	34.496	0.542
25191	3.169	0.563	34.496	0.563
25291	3.169	0.568	34.496	0.568
25391	3.169	0.563	34.496	0.563
25491	3.164	0.563	34.36	0.563
25591	3.169	0.573	34.496	0.573
25691	3.169	0.578	34.496	0.578
25792	3.164	0.583	34.36	0.583
25893	3.169	0.583	34.496	0.583
25993	3.164	0.583	34.36	0.583
26094	3.169	0.593	34.496	0.593
26194	3.159	0.603	34.224	0.603
26294	3.164	0.603	34.36	0.603
26394	3.159	0.608	34.224	0.608
26494	3.164	0.608	34.36	0.608
26595	3.159	0.614	34.224	0.614
26695	3.149	0.624	33.952	0.624
26796	3.149	0.624	33.952	0.624
26897	3.149	0.629	33.952	0.629
26997	3.149	0.624	33.952	0.624
27097	3.149	0.522	33.952	0.522
27197	3.194	0.501	35.176	0.501
27298	3.194	0.496	35.176	0.496
27399	3.194	0.501	35.176	0.501
27499	3.189	0.501	35.04	0.501
27600	3.189	0.517	35.04	0.517
27700	3.184	0.522	34.904	0.522
27801	3.179	0.517	34.768	0.517
27901	3.174	0.512	34.632	0.512
28001	3.179	0.527	34.768	0.527
28101	3.174	0.537	34.632	0.537
28201	3.169	0.542	34.496	0.542
28302	3.169	0.552	34.496	0.552
28402	3.169	0.547	34.496	0.547
28503	3.169	0.547	34.496	0.547
28603	3.164	0.557	34.36	0.557
28703	3.169	0.568	34.496	0.568
28803	3.169	0.563	34.496	0.563
28904	3.169	0.568	34.496	0.568
29004	3.169	0.563	34.496	0.563
29104	3.169	0.578	34.496	0.578
29204	3.164	0.583	34.36	0.583
29306	3.164	0.583	34.36	0.583
29406	3.164	0.583	34.36	0.583
29506	3.164	0.583	34.36	0.583
29607	3.164	0.598	34.36	0.598
29708	3.159	0.603	34.224	0.603
29809	3.164	0.598	34.36	0.598
29909	3.159	0.603	34.224	0.603
30009	3.159	0.598	34.224	0.598
30109	3.159	0.624	34.224	0.624
30209	3.154	0.624	34.088	0.624
30310	3.149	0.629	33.952	0.629
30411	3.154	0.629	34.088	0.629
30511	3.149	0.624	33.952	0.624
30611	3.159	0.501	34.224	0.501
30712	3.189	0.501	35.04	0.501
30812	3.194	0.496	35.176	0.496
30913	3.194	0.501	35.176	0.501
31014	3.194	0.501	35.176	0.501
31115	3.184	0.517	34.904	0.517
31215	3.184	0.522	34.904	0.522
31315	3.184	0.522	34.904	0.522
31416	3.179	0.517	34.768	0.517
31517	3.184	0.522	34.904	0.522
31618	3.169	0.537	34.496	0.537
31718	3.174	0.552	34.632	0.552
31819	3.169	0.552	34.496	0.552
31919	3.169	0.552	34.496	0.552
32020	3.169	0.557	34.496	0.557
32120	3.169	0.557	34.496	0.557
32220	3.174	0.568	34.632	0.568
32320	3.169	0.568	34.496	0.568
32420	3.169	0.563	34.496	0.563
32520	3.169	0.573	34.496	0.573
32620	3.164	0.578	34.36	0.578
32721	3.169	0.583	34.496	0.583
32822	3.169	0.578	34.496	0.578
32924	3.169	0.583	34.496	0.583
33025	3.169	0.583	34.496	0.583
33125	3.164	0.598	34.36	0.598
33226	3.164	0.608	34.36	0.608
33326	3.159	0.598	34.224	0.598
33427	3.159	0.598	34.224	0.598
33527	3.159	0.603	34.224	0.603
33628	3.149	0.624	33.952	0.624
33729	3.149	0.629	33.952	0.629
33829	3.149	0.629	33.952	0.629
33929	3.149	0.629	33.952	0.629
34029	3.149	0.629	33.952	0.629
34129	3.174	0.501	34.632	0.501
34229	3.189	0.501	35.04	0.501
34329	3.189	0.501	35.04	0.501
34429	3.194	0.501	35.176	0.501
34529	3.194	0.501	35.176	0.501
34629	3.184	0.522	34.904	0.522
34730	3.184	0.512	34.904	0.512
34830	3.184	0.517	34.904	0.517
34930	3.184	0.517	34.904	0.517
35030	3.215	0.512	35.721	0.512
35130	3.169	0.552	34.496	0.552
35231	3.174	0.552	34.632	0.552
35331	3.169	0.557	34.496	0.557
35431	3.174	0.552	34.632	0.552
35531	3.169	0.557	34.496	0.557
35632	3.169	0.563	34.496	0.563
35732	3.174	0.563	34.632	0.563
35833	3.169	0.563	34.496	0.563
35934	3.169	0.563	34.496	0.563
36035	3.169	0.573	34.496	0.573
36135	3.164	0.583	34.36	0.583
36236	3.169	0.578	34.496	0.578
36336	3.169	0.583	34.496	0.583
36436	3.169	0.583	34.496	0.583
36537	3.169	0.578	34.496	0.578
36638	3.164	0.603	34.36	0.603
36738	3.159	0.603	34.224	0.603
36839	3.164	0.603	34.36	0.603
36939	3.164	0.603	34.36	0.603
37039	3.164	0.603	34.36	0.603
37139	3.149	0.624	33.952	0.624
37239	3.154	0.624	34.088	0.624
37339	3.154	0.624	34.088	0.624
37439	3.154	0.629	34.088	0.629
37539	3.154	0.624	34.088	0.624
37639	3.189	0.501	35.04	0.501
37740	3.189	0.501	35.04	0.501
37841	3.189	0.496	35.04	0.496
37941	3.194	0.501	35.176	0.501
38041	3.194	0.486	35.176	0.486
38142	3.179	0.522	34.768	0.522
38243	3.179	0.517	34.768	0.517
38343	3.184	0.517	34.904	0.517
38444	3.179	0.517	34.768	0.517
38545	3.184	0.512	34.904	0.512
38645	3.174	0.552	34.632	0.552
38745	3.174	0.552	34.632	0.552
38846	3.174	0.552	34.632	0.552
38946	3.169	0.557	34.496	0.557
39047	3.169	0.552	34.496	0.552
39147	3.169	0.568	34.496	0.568
39247	3.169	0.568	34.496	0.568
39347	3.169	0.568	34.496	0.568
39447	3.169	0.563	34.496	0.563
39548	3.169	0.568	34.496	0.568
39648	3.169	0.583	34.496	0.583
39748	3.169	0.583	34.496	0.583
39849	3.169	0.583	34.496	0.583
39949	3.169	0.578	34.496	0.578
40049	3.169	0.578	34.496	0.578
40149	3.164	0.608	34.36	0.608
40249	3.164	0.603	34.36	0.603
40349	3.164	0.603	34.36	0.603
40449	3.164	0.598	34.36	0.598
40549	3.164	0.603	34.36	0.603
40649	3.149	0.629	33.952	0.629
40750	3.149	0.624	33.952	0.624
40850	3.154	0.624	34.088	0.624
40950	3.154	0.624	34.088	0.624
41050	3.149	0.624	33.952	0.624
41150	3.194	0.501	35.176	0.501
41250	3.194	0.496	35.176	0.496
41351	3.194	0.501	35.176	0.501
41451	3.194	0.501	35.176	0.501
41551	3.194	0.496	35.176	0.496
41652	3.164	0.517	34.36	0.517
41753	3.184	0.517	34.904	0.517
41854	3.184	0.517	34.904	0.517
41954	3.184	0.522	34.904	0.522
42055	3.184	0.517	34.904	0.517
42156	3.174	0.547	34.632	0.547
42256	3.174	0.557	34.632	0.557
42356	3.169	0.552	34.496	0.552
42456	3.174	0.552	34.632	0.552
42557	3.169	0.557	34.496	0.557
42657	3.169	0.563	34.496	0.563
42757	3.169	0.563	34.496	0.563
42857	3.169	0.568	34.496	0.568
42957	3.169	0.568	34.496	0.568
43057	3.169	0.568	34.496	0.568
43157	3.169	0.583	34.496	0.583
43258	3.169	0.583	34.496	0.583
43359	3.169	0.583	34.496	0.583
43459	3.169	0.578	34.496	0.578
43560	3.169	0.578	34.496	0.578
43661	3.164	0.603	34.36	0.603
43761	3.169	0.603	34.496	0.603
43861	3.164	0.603	34.36	0.603
43961	3.164	0.603	34.36	0.603
44061	3.164	0.603	34.36	0.603
44162	3.149	0.624	33.952	0.624
44263	3.154	0.624	34.088	0.624
44363	3.154	0.619	34.088	0.619
44463	3.154	0.624	34.088	0.624
44564	3.154	0.634	34.088	0.634
44664	3.2	0.486	35.312	0.486
44765	3.194	0.496	35.176	0.496
44865	3.194	0.501	35.176	0.501
44966	3.194	0.501	35.176	0.501
45066	3.194	0.496	35.176	0.496
45166	3.184	0.517	34.904	0.517
45267	3.184	0.517	34.904	0.517
45367	3.184	0.522	34.904	0.522
45468	3.184	0.522	34.904	0.522
45569	3.184	0.517	34.904	0.517
45670	3.179	0.557	34.768	0.557
45770	3.174	0.552	34.632	0.552
45870	3.174	0.552	34.632	0.552
45970	3.174	0.557	34.632	0.557
46070	3.169	0.557	34.496	0.557
46170	3.169	0.563	34.496	0.563
46271	3.169	0.568	34.496	0.568
46371	3.169	0.563	34.496	0.563
46471	3.169	0.563	34.496	0.563
46572	3.169	0.563	34.496	0.563
46673	3.169	0.583	34.496	0.583
46774	3.169	0.583	34.496	0.583
46875	3.169	0.583	34.496	0.583
46975	3.164	0.583	34.36	0.583
47075	3.169	0.583	34.496	0.583
47175	3.169	0.603	34.496	0.603
47275	3.164	0.603	34.36	0.603
47376	3.164	0.603	34.36	0.603
47476	3.164	0.608	34.36	0.608
47577	3.164	0.608	34.36	0.608
47677	3.154	0.624	34.088	0.624
47777	3.154	0.629	34.088	0.629
47878	3.154	0.624	34.088	0.624
47978	3.154	0.629	34.088	0.629
48079	3.154	0.552	34.088	0.552
48179	3.194	0.501	35.176	0.501
48279	3.194	0.496	35.176	0.496
48379	3.194	0.496	35.176	0.496
48480	3.194	0.501	35.176	0.501
48580	3.194	0.501	35.176	0.501
48680	3.184	0.512	34.904	0.512
48781	3.184	0.517	34.904	0.517
48881	3.184	0.517	34.904	0.517
48981	3.184	0.517	34.904	0.517
49081	3.184	0.522	34.904	0.522
49182	3.169	0.552	34.496	0.552
49282	3.174	0.552	34.632	0.552
49383	3.169	0.557	34.496	0.557
49483	3.169	0.557	34.496	0.557
49584	3.169	0.557	34.496	0.557
49684	3.169	0.568	34.496	0.568
49784	3.169	0.563	34.496	0.563
49885	3.169	0.568	34.496	0.568
49985	3.174	0.568	34.632	0.568
50085	3.169	0.573	34.496	0.573
50185	3.169	0.583	34.496	0.583
50285	3.164	0.583	34.36	0.583
50386	3.164	0.578	34.36	0.578
50487	3.169	0.583	34.496	0.583
50588	3.169	0.583	34.496	0.583
50688	3.164	0.593	34.36	0.593
50788	3.164	0.608	34.36	0.608
50888	3.164	0.608	34.36	0.608
50989	3.164	0.603	34.36	0.603
51089	3.164	0.614	34.36	0.614
51189	3.154	0.624	34.088	0.624
51289	3.154	0.629	34.088	0.629
51390	3.154	0.624	34.088	0.624
51491	3.154	0.624	34.088	0.624
51591	3.154	0.517	34.088	0.517
51692	3.179	0.496	34.768	0.496
51793	3.184	0.501	34.904	0.501
51893	3.184	0.501	34.904	0.501
51993	3.179	0.496	34.768	0.496
52094	3.179	0.517	34.768	0.517
52194	3.169	0.517	34.496	0.517
52295	3.174	0.517	34.632	0.517
52395	3.174	0.517	34.632	0.517
52495	3.174	0.522	34.632	0.522
52595	3.169	0.542	34.496	0.542
52696	3.169	0.552	34.496	0.552
52796	3.174	0.552	34.632	0.552
52896	3.174	0.547	34.632	0.547
52996	3.169	0.552	34.496	0.552
53097	3.169	0.557	34.496	0.557
53197	3.169	0.563	34.496	0.563
53298	3.169	0.563	34.496	0.563
53398	3.169	0.563	34.496	0.563
53499	3.169	0.568	34.496	0.568
53599	3.169	0.578	34.496	0.578
53699	3.169	0.583	34.496	0.583
53799	3.164	0.583	34.36	0.583
53900	3.164	0.583	34.36	0.583
54000	3.159	0.578	34.224	0.578
54100	3.164	0.598	34.36	0.598
54200	3.164	0.603	34.36	0.603
54300	3.159	0.603	34.224	0.603
54400	3.164	0.603	34.36	0.603
54500	3.164	0.603	34.36	0.603
54600	3.159	0.619	34.224	0.619
54700	3.154	0.629	34.088	0.629
54800	3.149	0.629	33.952	0.629
54900	3.154	0.629	34.088	0.629
55001	3.149	0.624	33.952	0.624
55101	3.154	0.506	34.088	0.506
55201	3.194	0.496	35.176	0.496
55301	3.194	0.501	35.176	0.501
55401	3.194	0.501	35.176	0.501
55501	3.194	0.496	35.176	0.496
55601	3.194	0.517	35.176	0.517
55701	3.189	0.517	35.04	0.517
55802	3.189	0.517	35.04	0.517
55903	3.184	0.522	34.904	0.522
56004	3.184	0.517	34.904	0.517
56105	3.174	0.547	34.632	0.547
56205	3.174	0.557	34.632	0.557
56306	3.174	0.552	34.632	0.552
56407	3.174	0.542	34.632	0.542
56507	3.174	0.557	34.632	0.557
56608	3.169	0.563	34.496	0.563
56709	3.169	0.563	34.496	0.563
56810	3.169	0.568	34.496	0.568
56911	3.169	0.568	34.496	0.568
57011	3.169	0.568	34.496	0.568
57112	3.169	0.578	34.496	0.578
57212	3.169	0.578	34.496	0.578
57313	3.164	0.583	34.36	0.583
57414	3.169	0.588	34.496	0.588
57514	3.169	0.583	34.496	0.583
57614	3.159	0.603	34.224	0.603
57714	3.164	0.603	34.36	0.603
57815	3.164	0.603	34.36	0.603
57915	3.164	0.603	34.36	0.603
58016	3.164	0.598	34.36	0.598
58116	3.159	0.624	34.224	0.624
58217	3.154	0.624	34.088	0.624
58317	3.154	0.624	34.088	0.624
58417	3.154	0.624	34.088	0.624
58517	3.154	0.629	34.088	0.629
58617	3.174	0.501	34.632	0.501
58718	3.189	0.501	35.04	0.501
58819	3.194	0.496	35.176	0.496
58920	3.194	0.501	35.176	0.501
59020	3.189	0.501	35.04	0.501
59121	3.184	0.522	34.904	0.522
59221	3.184	0.517	34.904	0.517
59321	3.189	0.522	35.04	0.522
59422	3.189	0.517	35.04	0.517
59523	3.189	0.512	35.04	0.512
59623	3.169	0.547	34.496	0.547
59724	3.174	0.552	34.632	0.552
59824	3.174	0.552	34.632	0.552
59925	3.174	0.547	34.632	0.547
60025	3.169	0.552	34.496	0.552
60126	3.169	0.563	34.496	0.563
60227	3.169	0.563	34.496	0.563
60328	3.169	0.568	34.496	0.568
60428	3.169	0.563	34.496	0.563
60529	3.169	0.563	34.496	0.563
60629	3.169	0.583	34.496	0.583
60729	3.164	0.578	34.36	0.578
60829	3.169	0.578	34.496	0.578
60929	3.169	0.583	34.496	0.583
61029	3.169	0.583	34.496	0.583
61129	3.159	0.598	34.224	0.598
61229	3.164	0.603	34.36	0.603
61329	3.164	0.603	34.36	0.603
61429	3.164	0.603	34.36	0.603
61529	3.164	0.603	34.36	0.603
61629	3.154	0.624	34.088	0.624
61729	3.154	0.629	34.088	0.629
61829	3.154	0.624	34.088	0.624
61929	3.154	0.624	34.088	0.624
62029	3.154	0.624	34.088	0.624
62129	3.184	0.501	34.904	0.501
62229	3.194	0.501	35.176	0.501
62331	3.194	0.496	35.176	0.496
62431	3.194	0.491	35.176	0.491
62531	3.194	0.496	35.176	0.496
62631	3.189	0.522	35.04	0.522
62731	3.189	0.517	35.04	0.517
62831	3.189	0.517	35.04	0.517
62931	3.189	0.517	35.04	0.517
63031	3.189	0.517	35.04	0.517
63131	3.169	0.547	34.496	0.547
63231	3.174	0.552	34.632	0.552
63331	3.174	0.552	34.632	0.552
63431	3.174	0.552	34.632	0.552
63531	3.174	0.557	34.632	0.557
63631	3.169	0.568	34.496	0.568
63731	3.174	0.563	34.632	0.563
63831	3.174	0.563	34.632	0.563
63931	3.174	0.563	34.632	0.563
64031	3.169	0.568	34.496	0.568
64131	3.169	0.578	34.496	0.578
64231	3.169	0.583	34.496	0.583
64331	3.169	0.578	34.496	0.578
64433	3.169	0.583	34.496	0.583
64534	3.169	0.583	34.496	0.583
64634	3.164	0.603	34.36	0.603
64735	3.164	0.608	34.36	0.608
64836	3.164	0.608	34.36	0.608
64937	3.164	0.608	34.36	0.608
65037	3.164	0.603	34.36	0.603
65137	3.149	0.629	33.952	0.629
65237	3.154	0.619	34.088	0.619
65337	3.154	0.624	34.088	0.624
65437	3.154	0.619	34.088	0.619
65538	3.154	0.624	34.088	0.624
65638	3.194	0.496	35.176	0.496
65739	3.189	0.501	35.04	0.501
65839	3.194	0.501	35.176	0.501
65940	3.194	0.496	35.176	0.496
66041	3.194	0.501	35.176	0.501
66141	3.184	0.501	34.904	0.501
66241	3.189	0.517	35.04	0.517
66341	3.189	0.517	35.04	0.517
66441	3.189	0.517	35.04	0.517
66541	3.189	0.517	35.04	0.517
66641	3.169	0.552	34.496	0.552
66741	3.174	0.547	34.632	0.547
66841	3.174	0.552	34.632	0.552
66941	3.174	0.557	34.632	0.557
67041	3.174	0.557	34.632	0.557
67141	3.174	0.563	34.632	0.563
67241	3.169	0.563	34.496	0.563
67341	3.169	0.563	34.496	0.563
67441	3.169	0.563	34.496	0.563
67541	3.169	0.563	34.496	0.563
67641	3.169	0.578	34.496	0.578
67741	3.169	0.578	34.496	0.578
67841	3.169	0.583	34.496	0.583
67941	3.169	0.583	34.496	0.583
68041	3.169	0.583	34.496	0.583
68141	3.164	0.598	34.36	0.598
68241	3.164	0.603	34.36	0.603
68341	3.164	0.603	34.36	0.603
68441	3.164	0.608	34.36	0.608
68541	3.164	0.598	34.36	0.598
68641	3.154	0.624	34.088	0.624
68741	3.154	0.629	34.088	0.629
68841	3.154	0.624	34.088	0.624
68941	3.159	0.634	34.224	0.634
69041	3.154	0.619	34.088	0.619
69141	3.194	0.496	35.176	0.496
69241	3.194	0.491	35.176	0.491
69341	3.194	0.496	35.176	0.496
69441	3.194	0.496	35.176	0.496
69541	3.194	0.501	35.176	0.501
69641	3.189	0.517	35.04	0.517
69742	3.189	0.517	35.04	0.517
69844	3.189	0.517	35.04	0.517
69945	3.189	0.517	35.04	0.517
70045	3.189	0.512	35.04	0.512
70145	3.174	0.552	34.632	0.552
70246	3.174	0.552	34.632	0.552
70347	3.174	0.557	34.632	0.557
70447	3.174	0.552	34.632	0.552
70547	3.174	0.552	34.632	0.552
70648	3.174	0.563	34.632	0.563
70748	3.169	0.563	34.496	0.563
70848	3.169	0.568	34.496	0.568
70948	3.169	0.557	34.496	0.557
71048	3.169	0.563	34.496	0.563
71148	3.169	0.578	34.496	0.578
71248	3.169	0.578	34.496	0.578
71348	3.169	0.578	34.496	0.578
71448	3.174	0.578	34.632	0.578
71548	3.169	0.588	34.496	0.588
71648	3.169	0.598	34.496	0.598
71748	3.169	0.603	34.496	0.603
71848	3.169	0.603	34.496	0.603
71949	3.169	0.608	34.496	0.608
72049	3.169	0.603	34.496	0.603
72149	3.154	0.624	34.088	0.624
72249	3.154	0.624	34.088	0.624
72349	3.154	0.624	34.088	0.624
72449	3.159	0.624	34.224	0.624
72549	3.154	0.624	34.088	0.624
72649	3.205	0.496	35.448	0.496
72749	3.2	0.496	35.312	0.496
72849	3.2	0.501	35.312	0.501
72949	3.2	0.506	35.312	0.506
73049	3.2	0.501	35.312	0.501
73150	3.194	0.522	35.176	0.522
73250	3.194	0.522	35.176	0.522
73350	3.194	0.522	35.176	0.522
73450	3.194	0.517	35.176	0.517
73551	3.189	0.512	35.04	0.512
73651	3.174	0.552	34.632	0.552
73751	3.174	0.552	34.632	0.552
73851	3.174	0.547	34.632	0.547
73951	3.174	0.557	34.632	0.557
74051	3.174	0.552	34.632	0.552
74151	3.169	0.563	34.496	0.563
74251	3.169	0.568	34.496	0.568
74351	3.169	0.563	34.496	0.563
74451	3.174	0.563	34.632	0.563
74551	3.169	0.563	34.496	0.563
74652	3.169	0.578	34.496	0.578
74752	3.174	0.583	34.632	0.583
74853	3.169	0.578	34.496	0.578
74954	3.174	0.583	34.632	0.583
75055	3.169	0.578	34.496	0.578
75156	3.169	0.603	34.496	0.603
75256	3.169	0.598	34.496	0.598
75356	3.169	0.608	34.496	0.608
75457	3.169	0.603	34.496	0.603
75558	3.169	0.603	34.496	0.603
75658	3.159	0.619	34.224	0.619
75759	3.159	0.629	34.224	0.629
75859	3.159	0.624	34.224	0.624
75959	3.159	0.624	34.224	0.624
76059	3.159	0.629	34.224	0.629
76159	3.205	0.496	35.448	0.496
76259	3.2	0.501	35.312	0.501
76359	3.2	0.496	35.312	0.496
76459	3.194	0.501	35.176	0.501
76559	3.194	0.501	35.176	0.501
76659	3.189	0.522	35.04	0.522
76759	3.189	0.517	35.04	0.517
76859	3.189	0.522	35.04	0.522
76959	3.189	0.517	35.04	0.517
77059	3.189	0.512	35.04	0.512
77159	3.174	0.552	34.632	0.552
77260	3.174	0.547	34.632	0.547
77360	3.174	0.552	34.632	0.552
77461	3.174	0.547	34.632	0.547
77561	3.174	0.547	34.632	0.547
77662	3.169	0.568	34.496	0.568
77763	3.169	0.563	34.496	0.563
77864	3.169	0.568	34.496	0.568
77964	3.169	0.568	34.496	0.568
78064	3.169	0.568	34.496	0.568
78165	3.169	0.578	34.496	0.578
78265	3.169	0.583	34.496	0.583
78366	3.169	0.583	34.496	0.583
78466	3.169	0.578	34.496	0.578
78567	3.174	0.578	34.632	0.578
78668	3.169	0.603	34.496	0.603
78769	3.169	0.603	34.496	0.603
78869	3.169	0.603	34.496	0.603
78969	3.169	0.603	34.496	0.603
79069	3.169	0.598	34.496	0.598
79169	3.159	0.624	34.224	0.624
79269	3.159	0.624	34.224	0.624
79370	3.159	0.624	34.224	0.624
79470	3.159	0.624	34.224	0.624
79571	3.159	0.563	34.224	0.563
79671	3.189	0.501	35.04	0.501
79771	3.189	0.501	35.04	0.501
79871	3.184	0.501	34.904	0.501
79972	3.184	0.501	34.904	0.501
80073	3.184	0.501	34.904	0.501
80173	3.179	0.512	34.768	0.512
80274	3.174	0.517	34.632	0.517
80374	3.174	0.517	34.632	0.517
80475	3.174	0.517	34.632	0.517
80575	3.174	0.527	34.632	0.527
80676	3.174	0.557	34.632	0.557
80776	3.169	0.552	34.496	0.552
80876	3.174	0.552	34.632	0.552
80977	3.174	0.547	34.632	0.547
81077	3.169	0.542	34.496	0.542
81178	3.169	0.568	34.496	0.568
81279	3.169	0.563	34.496	0.563
81379	3.169	0.563	34.496	0.563
81479	3.169	0.563	34.496	0.563
81579	3.169	0.573	34.496	0.573
81679	3.169	0.578	34.496	0.578
81779	3.169	0.578	34.496	0.578
81879	3.169	0.573	34.496	0.573
81979	3.169	0.583	34.496	0.583
82079	3.164	0.588	34.36	0.588
82180	3.164	0.603	34.36	0.603
82280	3.164	0.603	34.36	0.603
82380	3.164	0.608	34.36	0.608
82480	3.164	0.603	34.36	0.603
82580	3.164	0.603	34.36	0.603
82681	3.154	0.624	34.088	0.624
82781	3.154	0.624	34.088	0.624
82881	3.154	0.629	34.088	0.629
82982	3.154	0.624	34.088	0.624
83083	3.154	0.522	34.088	0.522
83184	3.189	0.496	35.04	0.496
83284	3.189	0.501	35.04	0.501
83384	3.189	0.501	35.04	0.501
83485	3.189	0.491	35.04	0.491
83585	3.189	0.512	35.04	0.512
83685	3.184	0.517	34.904	0.517
83785	3.179	0.517	34.768	0.517
83885	3.174	0.517	34.632	0.517
83985	3.179	0.517	34.768	0.517
84085	3.174	0.537	34.632	0.537
84185	3.174	0.552	34.632	0.552
84285	3.169	0.552	34.496	0.552
84385	3.169	0.557	34.496	0.557
84485	3.169	0.547	34.496	0.547
84585	3.169	0.557	34.496	0.557
84685	3.174	0.568	34.632	0.568
84785	3.174	0.563	34.632	0.563
84885	3.169	0.563	34.496	0.563
84985	3.169	0.563	34.496	0.563
85085	3.169	0.573	34.496	0.573
85185	3.169	0.583	34.496	0.583
85286	3.169	0.588	34.496	0.588
85387	3.169	0.583	34.496	0.583
85487	3.169	0.588	34.496	0.588
85587	3.169	0.588	34.496	0.588
85687	3.164	0.603	34.36	0.603
85787	3.164	0.603	34.36	0.603
85888	3.164	0.603	34.36	0.603
85988	3.164	0.603	34.36	0.603
86089	3.159	0.619	34.224	0.619
86189	3.159	0.624	34.224	0.624
86289	3.154	0.624	34.088	0.624
86390	3.154	0.624	34.088	0.624
86490	3.154	0.629	34.088	0.629
86591	3.154	0.517	34.088	0.517
86691	3.194	0.501	35.176	0.501
86791	3.2	0.501	35.312	0.501
86891	3.2	0.496	35.312	0.496
86991	3.2	0.496	35.312	0.496
87092	3.194	0.512	35.176	0.512
87193	3.194	0.517	35.176	0.517
87293	3.194	0.517	35.176	0.517
87394	3.194	0.517	35.176	0.517
87494	3.194	0.517	35.176	0.517
87595	3.189	0.542	35.04	0.542
87695	3.174	0.552	34.632	0.552
87796	3.174	0.557	34.632	0.557
87896	3.174	0.547	34.632	0.547
87997	3.174	0.552	34.632	0.552
88097	3.169	0.563	34.496	0.563
88198	3.169	0.563	34.496	0.563
88299	3.169	0.563	34.496	0.563
88399	3.169	0.563	34.496	0.563
88500	3.169	0.568	34.496	0.568
88601	3.169	0.578	34.496	0.578
88701	3.174	0.583	34.632	0.583
88801	3.169	0.583	34.496	0.583
88901	3.169	0.583	34.496	0.583
89001	3.169	0.583	34.496	0.583
89102	3.169	0.598	34.496	0.598
89203	3.169	0.603	34.496	0.603
89303	3.169	0.608	34.496	0.608
89404	3.169	0.598	34.496	0.598
89504	3.169	0.598	34.496	0.598
89605	3.159	0.624	34.224	0.624
89705	3.159	0.624	34.224	0.624
89806	3.154	0.624	34.088	0.624
89906	3.154	0.624	34.088	0.624
90007	3.154	0.624	34.088	0.624
90107	3.174	0.506	34.632	0.506
90207	3.194	0.501	35.176	0.501
90307	3.194	0.496	35.176	0.496
90408	3.225	0.501	35.993	0.501
90509	3.2	0.496	35.312	0.496
90609	3.194	0.522	35.176	0.522
90709	3.194	0.517	35.176	0.517
90809	3.189	0.517	35.04	0.517
90909	3.194	0.522	35.176	0.522
91009	3.194	0.517	35.176	0.517
91109	3.174	0.552	34.632	0.552
91210	3.179	0.552	34.768	0.552
91310	3.174	0.552	34.632	0.552
91410	3.174	0.547	34.632	0.547
91510	3.174	0.552	34.632	0.552
91611	3.169	0.552	34.496	0.552
91711	3.169	0.568	34.496	0.568
91811	3.169	0.563	34.496	0.563
91911	3.169	0.563	34.496	0.563
92011	3.169	0.563	34.496	0.563
92111	3.169	0.578	34.496	0.578
92212	3.169	0.578	34.496	0.578
92313	3.169	0.583	34.496	0.583
92414	3.169	0.583	34.496	0.583
92514	3.169	0.583	34.496	0.583
92615	3.169	0.603	34.496	0.603
92716	3.169	0.598	34.496	0.598
92816	3.169	0.603	34.496	0.603
92917	3.169	0.603	34.496	0.603
93018	3.169	0.603	34.496	0.603
93119	3.159	0.624	34.224	0.624
93219	3.159	0.624	34.224	0.624
93319	3.159	0.624	34.224	0.624
93419	3.159	0.619	34.224	0.619
93519	3.159	0.624	34.224	0.624
93619	3.184	0.496	34.904	0.496
93719	3.184	0.501	34.904	0.501
93819	3.184	0.496	34.904	0.496
93919	3.184	0.501	34.904	0.501
94019	3.184	0.496	34.904	0.496
94119	3.174	0.517	34.632	0.517
94219	3.174	0.517	34.632	0.517
94319	3.174	0.517	34.632	0.517
94419	3.174	0.522	34.632	0.522
94519	3.174	0.517	34.632	0.517
94619	3.169	0.557	34.496	0.557
94719	3.169	0.552	34.496	0.552
94819	3.174	0.552	34.632	0.552
94919	3.169	0.557	34.496	0.557
95019	3.169	0.557	34.496	0.557
95120	3.174	0.557	34.632	0.557
95220	3.169	0.563	34.496	0.563
95321	3.169	0.568	34.496	0.568
95421	3.169	0.563	34.496	0.563
95522	3.169	0.563	34.496	0.563
95622	3.169	0.583	34.496	0.583
95722	3.169	0.583	34.496	0.583
95824	3.169	0.578	34.496	0.578
95925	3.169	0.583	34.496	0.583
96026	3.169	0.578	34.496	0.578
96126	3.164	0.598	34.36	0.598
96226	3.169	0.598	34.496	0.598
96326	3.169	0.603	34.496	0.603
96426	3.169	0.598	34.496	0.598
96527	3.169	0.598	34.496	0.598
96627	3.154	0.624	34.088	0.624
96727	3.154	0.624	34.088	0.624
96827	3.159	0.624	34.224	0.624
96927	3.154	0.624	34.088	0.624
97028	3.159	0.624	34.224	0.624
97129	3.194	0.501	35.176	0.501
97229	3.189	0.501	35.04	0.501
97329	3.189	0.496	35.04	0.496
97429	3.194	0.501	35.176	0.501
97529	3.189	0.491	35.04	0.491
97629	3.179	0.517	34.768	0.517
97729	3.179	0.506	34.768	0.506
97829	3.184	0.522	34.904	0.522
97930	3.184	0.522	34.904	0.522
98031	3.179	0.522	34.768	0.522
98132	3.174	0.547	34.632	0.547
98232	3.174	0.557	34.632	0.557
98333	3.174	0.557	34.632	0.557
98433	3.169	0.547	34.496	0.547
98534	3.169	0.552	34.496	0.552
98634	3.169	0.563	34.496	0.563
98734	3.169	0.563	34.496	0.563
98835	3.169	0.563	34.496	0.563
98936	3.169	0.563	34.496	0.563
99037	3.169	0.563	34.496	0.563
99137	3.174	0.583	34.632	0.583
99238	3.169	0.583	34.496	0.583
99339	3.169	0.583	34.496	0.583
99440	3.169	0.578	34.496	0.578
99541	3.169	0.583	34.496	0.583
99641	3.169	0.603	34.496	0.603
99741	3.169	0.603	34.496	0.603
99841	3.169	0.603	34.496	0.603
99941	3.169	0.598	34.496	0.598
100042	3.169	0.598	34.496	0.598
100142	3.154	0.624	34.088	0.624
100243	3.154	0.624	34.088	0.624
100344	3.154	0.624	34.088	0.624
100444	3.154	0.619	34.088	0.619
100544	3.154	0.624	34.088	0.624
100645	3.2	0.501	35.312	0.501
100746	3.194	0.501	35.176	0.501
100846	3.194	0.501	35.176	0.501
100947	3.189	0.496	35.04	0.496
101048	3.189	0.501	35.04	0.501
101149	3.184	0.517	34.904	0.517
101249	3.179	0.517	34.768	0.517
101349	3.184	0.522	34.904	0.522
101449	3.184	0.527	34.904	0.527
101549	3.179	0.517	34.768	0.517
101649	3.174	0.552	34.632	0.552
101749	3.169	0.547	34.496	0.547
101849	3.169	0.552	34.496	0.552
101949	3.174	0.557	34.632	0.557
102049	3.169	0.547	34.496	0.547
102149	3.169	0.563	34.496	0.563
102249	3.184	0.563	34.904	0.563
102349	3.169	0.563	34.496	0.563
102449	3.169	0.557	34.496	0.557
102549	3.169	0.563	34.496	0.563
102649	3.169	0.578	34.496	0.578
102750	3.169	0.583	34.496	0.583
102851	3.169	0.583	34.496	0.583
102952	3.174	0.583	34.632	0.583
103052	3.174	0.583	34.632	0.583
103153	3.169	0.603	34.496	0.603
103254	3.169	0.603	34.496	0.603
103354	3.169	0.608	34.496	0.608
103455	3.169	0.603	34.496	0.603
103556	3.169	0.598	34.496	0.598
103656	3.154	0.624	34.088	0.624
103756	3.154	0.624	34.088	0.624
103856	3.154	0.619	34.088	0.619
103957	3.154	0.619	34.088	0.619
104057	3.154	0.619	34.088	0.619
104158	3.194	0.496	35.176	0.496
104259	3.194	0.496	35.176	0.496
104359	3.194	0.496	35.176	0.496
104459	3.194	0.496	35.176	0.496
104559	3.194	0.496	35.176	0.496
104659	3.179	0.517	34.768	0.517
104759	3.179	0.517	34.768	0.517
104859	3.184	0.522	34.904	0.522
104959	3.179	0.522	34.768	0.522
105059	3.179	0.522	34.768	0.522
105159	3.174	0.552	34.632	0.552
105259	3.174	0.547	34.632	0.547
105359	3.174	0.552	34.632	0.552
105459	3.174	0.547	34.632	0.547
105560	3.174	0.552	34.632	0.552
105660	3.169	0.568	34.496	0.568
105761	3.174	0.552	34.632	0.552
105861	3.169	0.573	34.496	0.573
105961	3.169	0.557	34.496	0.557
106061	3.174	0.563	34.632	0.563
106162	3.169	0.578	34.496	0.578
106264	3.169	0.578	34.496	0.578
106364	3.174	0.583	34.632	0.583
106465	3.169	0.583	34.496	0.583
106565	3.174	0.578	34.632	0.578
106665	3.169	0.598	34.496	0.598
106765	3.169	0.603	34.496	0.603
106865	3.169	0.603	34.496	0.603
106966	3.169	0.614	34.496	0.614
107066	3.169	0.603	34.496	0.603
107166	3.154	0.624	34.088	0.624
107266	3.154	0.624	34.088	0.624
107366	3.128	0.624	33.407	0.624
107466	3.154	0.624	34.088	0.624
107567	3.154	0.563	34.088	0.563
107667	3.2	0.501	35.312	0.501
107768	3.2	0.496	35.312	0.496
107868	3.2	0.501	35.312	0.501
107969	3.194	0.491	35.176	0.491
108069	3.194	0.501	35.176	0.501
108170	3.194	0.517	35.176	0.517
108271	3.189	0.517	35.04	0.517
108371	3.189	0.522	35.04	0.522
108471	3.184	0.517	34.904	0.517
108571	3.189	0.522	35.04	0.522
108671	3.174	0.557	34.632	0.557
108771	3.169	0.547	34.496	0.547
108871	3.169	0.552	34.496	0.552
108971	3.174	0.557	34.632	0.557
109071	3.174	0.547	34.632	0.547
109171	3.169	0.563	34.496	0.563
109271	3.169	0.563	34.496	0.563
109372	3.169	0.563	34.496	0.563
109472	3.169	0.563	34.496	0.563
109573	3.169	0.573	34.496	0.573
109674	3.169	0.583	34.496	0.583
109775	3.169	0.578	34.496	0.578
109875	3.174	0.583	34.632	0.583
109975	3.169	0.578	34.496	0.578
110075	3.174	0.588	34.632	0.588
110175	3.169	0.598	34.496	0.598
110275	3.169	0.603	34.496	0.603
110375	3.169	0.593	34.496	0.593
110475	3.169	0.608	34.496	0.608
110575	3.169	0.603	34.496	0.603
110676	3.159	0.624	34.224	0.624
110777	3.154	0.629	34.088	0.629
110877	3.154	0.624	34.088	0.624
110977	3.154	0.624	34.088	0.624
111077	3.154	0.522	34.088	0.522
111177	3.194	0.501	35.176	0.501
111277	3.194	0.501	35.176	0.501
111377	3.189	0.496	35.04	0.496
111477	3.189	0.506	35.04	0.506
111578	3.189	0.501	35.04	0.501
111678	3.189	0.501	35.04	0.501
111778	3.189	0.501	35.04	0.501
111879	3.189	0.491	35.04	0.491
111980	3.189	0.501	35.04	0.501
112081	3.189	0.501	35.04	0.501
112181	3.189	0.501	35.04	0.501
112281	3.189	0.501	35.04	0.501
112381	3.189	0.501	35.04	0.501
112481	3.189	0.501	35.04	0.501
112581	3.189	0.501	35.04	0.501
112681	3.189	0.501	35.04	0.501
112781	3.189	0.501	35.04	0.501
112881	3.189	0.501	35.04	0.501
112982	3.189	0.486	35.04	0.486
113082	3.189	0.501	35.04	0.501
113183	3.189	0.496	35.04	0.496
113284	3.189	0.496	35.04	0.496
113384	3.189	0.496	35.04	0.496
113484	3.189	0.496	35.04	0.496
113585	3.189	0.501	35.04	0.501
113685	3.189	0.501	35.04	0.501
113786	3.189	0.501	35.04	0.501
113887	3.189	0.501	35.04	0.501
113988	3.189	0.501	35.04	0.501
114089	3.189	0.501	35.04	0.501
114189	3.189	0.496	35.04	0.496
114289	3.189	0.496	35.04	0.496
114389	3.189	0.501	35.04	0.501
114489	3.189	0.501	35.04	0.501
114589	3.189	0.501	35.04	0.501
114689	3.189	0.496	35.04	0.496
114789	3.189	0.501	35.04	0.501
114889	3.189	0.496	35.04	0.496
114990	3.189	0.501	35.04	0.501
115090	3.189	0.501	35.04	0.501
115190	3.189	0.496	35.04	0.496
115290	3.189	0.506	35.04	0.506
115390	3.189	0.501	35.04	0.501
115490	3.189	0.501	35.04	0.501
115590	3.189	0.501	35.04	0.501
115691	3.189	0.501	35.04	0.501
