# Supplementary material for: Design and evaluation of a pneumatic actuation unit for a wasp-inspired self-propelled needle
Source: PLoS One. 2024 Jul 2;19(7):e0306411. doi: 10.1371/journal.pone.0306411 (PMC11218968; doi:10.1371/journal.pone.0306411)
Supplement: S1 Data — The S1 Data file contains the raw data sets of the phantom experiment. (ZIP) [file pone.0306411.s006.zip › S4_Data/stroke experiments/2mm/2mm_2.xlsx]

## Sheet: 2mm_2
0	2.674	0.496	21.296	0.496
101	2.674	0.501	21.296	0.501
201	2.674	0.501	21.296	0.501
301	2.674	0.496	21.296	0.496
401	2.674	0.501	21.296	0.501
501	2.674	0.496	21.296	0.496
602	2.674	0.496	21.296	0.496
703	2.674	0.496	21.296	0.496
803	2.674	0.496	21.296	0.496
903	2.674	0.501	21.296	0.501
1004	2.674	0.496	21.296	0.496
1105	2.674	0.496	21.296	0.496
1205	2.674	0.496	21.296	0.496
1306	2.674	0.501	21.296	0.501
1406	2.674	0.491	21.296	0.491
1506	2.674	0.501	21.296	0.501
1607	2.674	0.501	21.296	0.501
1708	2.674	0.501	21.296	0.501
1808	2.674	0.501	21.296	0.501
1908	2.674	0.501	21.296	0.501
2008	2.674	0.496	21.296	0.496
2109	2.674	0.491	21.296	0.491
2209	2.674	0.491	21.296	0.491
2310	2.674	0.501	21.296	0.501
2411	2.674	0.496	21.296	0.496
2511	2.674	0.491	21.296	0.491
2611	2.674	0.501	21.296	0.501
2711	2.674	0.496	21.296	0.496
2812	2.674	0.491	21.296	0.491
2913	2.674	0.496	21.296	0.496
3013	2.674	0.501	21.296	0.501
3113	2.674	0.496	21.296	0.496
3213	2.674	0.496	21.296	0.496
3313	2.674	0.496	21.296	0.496
3413	2.674	0.496	21.296	0.496
3513	2.674	0.496	21.296	0.496
3613	2.674	0.496	21.296	0.496
3713	2.674	0.501	21.296	0.501
3813	2.674	0.501	21.296	0.501
3913	2.674	0.496	21.296	0.496
4013	2.674	0.491	21.296	0.491
4113	2.674	0.496	21.296	0.496
4213	2.674	0.501	21.296	0.501
4313	2.669	0.491	21.16	0.491
4413	2.674	0.501	21.296	0.501
4513	2.674	0.496	21.296	0.496
4614	2.679	0.496	21.432	0.496
4714	2.674	0.491	21.296	0.491
4814	2.674	0.491	21.296	0.491
4914	2.679	0.496	21.432	0.496
5015	2.674	0.496	21.296	0.496
5115	2.679	0.501	21.432	0.501
5215	2.674	0.496	21.296	0.496
5315	2.679	0.496	21.432	0.496
5416	2.674	0.491	21.296	0.491
5516	2.674	0.496	21.296	0.496
5617	2.674	0.496	21.296	0.496
5718	2.674	0.501	21.296	0.501
5818	2.679	0.491	21.432	0.491
5918	2.674	0.496	21.296	0.496
6018	2.679	0.491	21.432	0.491
6119	2.674	0.496	21.296	0.496
6219	2.679	0.491	21.432	0.491
6319	2.679	0.496	21.432	0.496
6419	2.679	0.501	21.432	0.501
6519	2.674	0.496	21.296	0.496
6620	2.674	0.501	21.296	0.501
6720	2.679	0.501	21.432	0.501
6820	2.674	0.486	21.296	0.486
6921	2.679	0.496	21.432	0.496
7021	2.679	0.496	21.432	0.496
7122	2.674	0.496	21.296	0.496
7222	2.679	0.496	21.432	0.496
7322	2.679	0.501	21.432	0.501
7423	2.674	0.491	21.296	0.491
7524	2.679	0.496	21.432	0.496
7624	2.679	0.501	21.432	0.501
7724	2.674	0.496	21.296	0.496
7825	2.679	0.496	21.432	0.496
7926	2.679	0.501	21.432	0.501
8026	2.679	0.496	21.432	0.496
8127	2.679	0.496	21.432	0.496
8228	2.679	0.491	21.432	0.491
8328	2.679	0.496	21.432	0.496
8428	2.679	0.496	21.432	0.496
8528	2.674	0.496	21.296	0.496
8628	2.674	0.501	21.296	0.501
8728	2.674	0.496	21.296	0.496
8828	2.679	0.496	21.432	0.496
8928	2.674	0.517	21.296	0.517
9028	2.674	0.506	21.296	0.506
9128	2.674	0.517	21.296	0.517
9229	2.674	0.512	21.296	0.512
9330	2.674	0.512	21.296	0.512
9431	2.674	0.537	21.296	0.537
9532	2.674	0.552	21.296	0.552
9632	2.674	0.547	21.296	0.547
9733	2.674	0.542	21.296	0.542
9833	2.674	0.547	21.296	0.547
9933	2.674	0.542	21.296	0.542
10033	2.674	0.552	21.296	0.552
10133	2.669	0.552	21.16	0.552
10233	2.669	0.552	21.16	0.552
10333	2.669	0.557	21.16	0.557
10433	2.669	0.568	21.16	0.568
10533	2.669	0.573	21.16	0.573
10633	2.669	0.568	21.16	0.568
10734	2.669	0.573	21.16	0.573
10834	2.669	0.573	21.16	0.573
10934	2.664	0.588	21.024	0.588
11034	2.664	0.598	21.024	0.598
11135	2.664	0.593	21.024	0.593
11235	2.664	0.593	21.024	0.593
11335	2.664	0.598	21.024	0.598
11435	2.653	0.603	20.752	0.603
11535	2.643	0.619	20.48	0.619
11635	2.643	0.614	20.48	0.614
11736	2.643	0.619	20.48	0.619
11836	2.648	0.619	20.616	0.619
11936	2.659	0.501	20.888	0.501
12036	2.715	0.501	22.385	0.501
12136	2.71	0.496	22.249	0.496
12236	2.71	0.491	22.249	0.491
12336	2.71	0.496	22.249	0.496
12436	2.699	0.512	21.977	0.512
12536	2.694	0.512	21.841	0.512
12636	2.689	0.512	21.705	0.512
12736	2.699	0.512	21.977	0.512
12836	2.694	0.517	21.841	0.517
12936	2.684	0.537	21.568	0.537
13036	2.684	0.542	21.568	0.542
13136	2.684	0.547	21.568	0.547
13236	2.684	0.547	21.568	0.547
13337	2.684	0.542	21.568	0.542
13437	2.679	0.547	21.432	0.547
13537	2.674	0.557	21.296	0.557
13637	2.679	0.563	21.432	0.563
13737	2.679	0.563	21.432	0.563
13837	2.679	0.557	21.432	0.557
13938	2.674	0.573	21.296	0.573
14038	2.659	0.578	20.888	0.578
14138	2.674	0.578	21.296	0.578
14239	2.674	0.573	21.296	0.573
14339	2.674	0.578	21.296	0.578
14440	2.669	0.598	21.16	0.598
14541	2.664	0.593	21.024	0.593
14642	2.669	0.588	21.16	0.588
14743	2.664	0.598	21.024	0.598
14844	2.669	0.598	21.16	0.598
14944	2.653	0.614	20.752	0.614
15044	2.648	0.619	20.616	0.619
15144	2.648	0.619	20.616	0.619
15245	2.648	0.619	20.616	0.619
15346	2.648	0.619	20.616	0.619
15446	2.674	0.501	21.296	0.501
15546	2.72	0.491	22.521	0.491
15647	2.72	0.496	22.521	0.496
15747	2.72	0.491	22.521	0.491
15847	2.72	0.496	22.521	0.496
15948	2.705	0.517	22.113	0.517
16048	2.705	0.506	22.113	0.506
16148	2.699	0.512	21.977	0.512
16248	2.705	0.517	22.113	0.517
16349	2.699	0.512	21.977	0.512
16449	2.684	0.542	21.568	0.542
16549	2.689	0.552	21.705	0.552
16649	2.689	0.547	21.705	0.547
16749	2.689	0.552	21.705	0.552
16849	2.694	0.537	21.841	0.537
16950	2.679	0.552	21.432	0.552
17051	2.679	0.557	21.432	0.557
17152	2.679	0.557	21.432	0.557
17253	2.679	0.557	21.432	0.557
17354	2.684	0.563	21.568	0.563
17454	2.674	0.583	21.296	0.583
17555	2.674	0.578	21.296	0.578
17655	2.674	0.573	21.296	0.573
17756	2.674	0.578	21.296	0.578
17857	2.679	0.578	21.432	0.578
17959	2.669	0.588	21.16	0.588
18060	2.669	0.598	21.16	0.598
18160	2.669	0.598	21.16	0.598
18261	2.669	0.598	21.16	0.598
18361	2.669	0.598	21.16	0.598
18462	2.653	0.608	20.752	0.608
18562	2.653	0.619	20.752	0.619
18662	2.653	0.614	20.752	0.614
18763	2.659	0.619	20.888	0.619
18864	2.653	0.619	20.752	0.619
18964	2.694	0.496	21.841	0.496
19065	2.715	0.496	22.385	0.496
19165	2.715	0.496	22.385	0.496
19266	2.72	0.491	22.521	0.491
19367	2.72	0.501	22.521	0.501
19467	2.699	0.512	21.977	0.512
19567	2.699	0.512	21.977	0.512
19667	2.699	0.506	21.977	0.506
19767	2.705	0.506	22.113	0.506
19867	2.705	0.512	22.113	0.512
19967	2.694	0.552	21.841	0.552
20067	2.694	0.542	21.841	0.542
20168	2.694	0.547	21.841	0.547
20268	2.694	0.547	21.841	0.547
20368	2.699	0.542	21.977	0.542
20468	2.684	0.557	21.568	0.557
20568	2.684	0.557	21.568	0.557
20668	2.684	0.557	21.568	0.557
20768	2.684	0.552	21.568	0.552
20868	2.684	0.557	21.568	0.557
20968	2.679	0.573	21.432	0.573
21068	2.684	0.573	21.568	0.573
21168	2.684	0.573	21.568	0.573
21270	2.679	0.573	21.432	0.573
21371	2.684	0.563	21.568	0.563
21472	2.669	0.593	21.16	0.593
21573	2.674	0.598	21.296	0.598
21673	2.674	0.598	21.296	0.598
21773	2.674	0.598	21.296	0.598
21873	2.674	0.598	21.296	0.598
21974	2.653	0.619	20.752	0.619
22075	2.659	0.619	20.888	0.619
22175	2.659	0.619	20.888	0.619
22276	2.659	0.614	20.888	0.614
22376	2.659	0.614	20.888	0.614
22477	2.71	0.496	22.249	0.496
22577	2.72	0.491	22.521	0.491
22679	2.725	0.486	22.657	0.486
22780	2.725	0.491	22.657	0.491
22881	2.72	0.491	22.521	0.491
22981	2.705	0.512	22.113	0.512
23082	2.71	0.512	22.249	0.512
23183	2.71	0.506	22.249	0.506
23284	2.71	0.517	22.249	0.517
23384	2.71	0.517	22.249	0.517
23485	2.699	0.537	21.977	0.537
23585	2.699	0.547	21.977	0.547
23685	2.699	0.542	21.977	0.542
23785	2.699	0.547	21.977	0.547
23886	2.699	0.552	21.977	0.552
23986	2.689	0.557	21.705	0.557
24086	2.694	0.557	21.841	0.557
24186	2.689	0.563	21.705	0.563
24286	2.689	0.563	21.705	0.563
24386	2.689	0.563	21.705	0.563
24487	2.684	0.578	21.568	0.578
24588	2.684	0.573	21.568	0.573
24688	2.684	0.578	21.568	0.578
24788	2.679	0.568	21.432	0.568
24888	2.684	0.578	21.568	0.578
24988	2.679	0.598	21.432	0.598
25088	2.679	0.603	21.432	0.603
25188	2.679	0.593	21.432	0.593
25288	2.674	0.593	21.296	0.593
25388	2.674	0.603	21.296	0.603
25488	2.664	0.619	21.024	0.619
25588	2.664	0.624	21.024	0.624
25688	2.664	0.614	21.024	0.614
25788	2.659	0.619	20.888	0.619
25888	2.659	0.619	20.888	0.619
25988	2.725	0.491	22.657	0.491
26089	2.725	0.486	22.657	0.486
26190	2.725	0.491	22.657	0.491
26291	2.725	0.486	22.657	0.486
26392	2.725	0.491	22.657	0.491
26493	2.715	0.506	22.385	0.506
26594	2.715	0.512	22.385	0.512
26694	2.71	0.512	22.249	0.512
26795	2.71	0.512	22.249	0.512
26895	2.71	0.512	22.249	0.512
26995	2.71	0.547	22.249	0.547
27095	2.705	0.547	22.113	0.547
27196	2.705	0.542	22.113	0.542
27297	2.705	0.547	22.113	0.547
27398	2.705	0.547	22.113	0.547
27498	2.699	0.563	21.977	0.563
27598	2.694	0.563	21.841	0.563
27698	2.694	0.557	21.841	0.557
27798	2.694	0.563	21.841	0.563
27898	2.694	0.557	21.841	0.557
27998	2.694	0.573	21.841	0.573
28098	2.689	0.578	21.705	0.578
28198	2.689	0.578	21.705	0.578
28299	2.689	0.578	21.705	0.578
28400	2.689	0.573	21.705	0.573
28500	2.684	0.598	21.568	0.598
28600	2.679	0.598	21.432	0.598
28701	2.679	0.598	21.432	0.598
28801	2.679	0.598	21.432	0.598
28902	2.679	0.598	21.432	0.598
29003	2.669	0.619	21.16	0.619
29103	2.664	0.619	21.024	0.619
29203	2.659	0.614	20.888	0.614
29303	2.664	0.619	21.024	0.619
29404	2.664	0.542	21.024	0.542
29505	2.745	0.486	23.201	0.486
29605	2.74	0.496	23.065	0.496
29705	2.735	0.496	22.929	0.496
29805	2.73	0.491	22.793	0.491
29905	2.735	0.496	22.929	0.496
30005	2.725	0.506	22.657	0.506
30105	2.72	0.517	22.521	0.517
30205	2.72	0.517	22.521	0.517
30305	2.72	0.512	22.521	0.512
30405	2.725	0.517	22.657	0.517
30506	2.715	0.552	22.385	0.552
30606	2.71	0.547	22.249	0.547
30706	2.71	0.552	22.249	0.552
30806	2.71	0.542	22.249	0.542
30906	2.71	0.537	22.249	0.537
31006	2.705	0.557	22.113	0.557
31106	2.699	0.552	21.977	0.552
31206	2.699	0.557	21.977	0.557
31306	2.699	0.552	21.977	0.552
31406	2.699	0.563	21.977	0.563
31507	2.699	0.573	21.977	0.573
31608	2.699	0.578	21.977	0.578
31708	2.699	0.573	21.977	0.573
31808	2.699	0.573	21.977	0.573
31908	2.699	0.583	21.977	0.583
32009	2.694	0.598	21.841	0.598
32110	2.689	0.598	21.705	0.598
32211	2.689	0.593	21.705	0.593
32312	2.689	0.598	21.705	0.598
32412	2.684	0.603	21.568	0.603
32513	2.674	0.619	21.296	0.619
32614	2.669	0.619	21.16	0.619
32714	2.669	0.624	21.16	0.624
32815	2.674	0.619	21.296	0.619
32915	2.669	0.506	21.16	0.506
33015	2.745	0.491	23.201	0.491
33115	2.735	0.496	22.929	0.496
33215	2.73	0.491	22.793	0.491
33315	2.735	0.491	22.929	0.491
33416	2.73	0.501	22.793	0.501
33517	2.725	0.506	22.657	0.506
33618	2.72	0.517	22.521	0.517
33718	2.72	0.512	22.521	0.512
33818	2.72	0.512	22.521	0.512
33918	2.715	0.537	22.385	0.537
34019	2.71	0.537	22.249	0.537
34119	2.71	0.542	22.249	0.542
34219	2.705	0.537	22.113	0.537
34320	2.71	0.542	22.249	0.542
34421	2.705	0.552	22.113	0.552
34522	2.705	0.557	22.113	0.557
34622	2.705	0.557	22.113	0.557
34722	2.699	0.557	21.977	0.557
34822	2.699	0.557	21.977	0.557
34922	2.699	0.568	21.977	0.568
35023	2.699	0.578	21.977	0.578
35124	2.694	0.578	21.841	0.578
35224	2.699	0.578	21.977	0.578
35325	2.699	0.573	21.977	0.573
35425	2.694	0.598	21.841	0.598
35525	2.689	0.593	21.705	0.593
35626	2.689	0.598	21.705	0.598
35726	2.684	0.598	21.568	0.598
35826	2.689	0.598	21.705	0.598
35927	2.684	0.608	21.568	0.608
36029	2.674	0.619	21.296	0.619
36130	2.669	0.624	21.16	0.624
36230	2.674	0.619	21.296	0.619
36331	2.674	0.619	21.296	0.619
36432	2.684	0.496	21.568	0.496
36533	2.73	0.496	22.793	0.496
36634	2.73	0.491	22.793	0.491
36734	2.73	0.486	22.793	0.486
36834	2.735	0.496	22.929	0.496
36935	2.725	0.512	22.657	0.512
37035	2.72	0.517	22.521	0.517
37135	2.72	0.512	22.521	0.512
37235	2.72	0.506	22.521	0.506
37335	2.725	0.512	22.657	0.512
37436	2.684	0.537	21.568	0.537
37537	2.71	0.547	22.249	0.547
37637	2.71	0.542	22.249	0.542
37737	2.715	0.547	22.385	0.547
37838	2.715	0.547	22.385	0.547
37939	2.71	0.552	22.249	0.552
38039	2.705	0.557	22.113	0.557
38140	2.71	0.563	22.249	0.563
38240	2.705	0.557	22.113	0.557
38340	2.71	0.563	22.249	0.563
38441	2.699	0.573	21.977	0.573
38542	2.699	0.578	21.977	0.578
38642	2.705	0.573	22.113	0.573
38742	2.705	0.583	22.113	0.583
38842	2.705	0.573	22.113	0.573
38942	2.689	0.593	21.705	0.593
39042	2.689	0.598	21.705	0.598
39142	2.689	0.593	21.705	0.593
39242	2.694	0.598	21.841	0.598
39342	2.689	0.598	21.705	0.598
39443	2.679	0.614	21.432	0.614
39543	2.674	0.619	21.296	0.619
39643	2.674	0.614	21.296	0.614
39743	2.679	0.624	21.432	0.624
39843	2.679	0.614	21.432	0.614
39943	2.699	0.496	21.977	0.496
40044	2.725	0.491	22.657	0.491
40144	2.735	0.496	22.929	0.496
40244	2.735	0.491	22.929	0.491
40345	2.735	0.491	22.929	0.491
40446	2.72	0.512	22.521	0.512
40547	2.72	0.512	22.521	0.512
40647	2.725	0.506	22.657	0.506
40748	2.725	0.506	22.657	0.506
40848	2.725	0.506	22.657	0.506
40949	2.715	0.542	22.385	0.542
41049	2.715	0.547	22.385	0.547
41149	2.72	0.542	22.521	0.542
41249	2.72	0.557	22.521	0.557
41350	2.72	0.547	22.521	0.547
41451	2.71	0.557	22.249	0.557
41551	2.71	0.557	22.249	0.557
41651	2.71	0.557	22.249	0.557
41752	2.715	0.563	22.385	0.563
41852	2.71	0.557	22.249	0.557
41952	2.705	0.578	22.113	0.578
42053	2.705	0.578	22.113	0.578
42154	2.705	0.573	22.113	0.573
42254	2.705	0.573	22.113	0.573
42355	2.705	0.573	22.113	0.573
42455	2.694	0.598	21.841	0.598
42556	2.694	0.598	21.841	0.598
42656	2.694	0.598	21.841	0.598
42756	2.694	0.598	21.841	0.598
42857	2.694	0.598	21.841	0.598
42957	2.679	0.619	21.432	0.619
43058	2.679	0.614	21.432	0.614
43159	2.679	0.614	21.432	0.614
43260	2.679	0.624	21.432	0.624
43361	2.679	0.619	21.432	0.619
43461	2.72	0.491	22.521	0.491
43561	2.735	0.491	22.929	0.491
43661	2.74	0.491	23.065	0.491
43762	2.745	0.496	23.201	0.496
43863	2.74	0.496	23.065	0.496
43963	2.73	0.506	22.793	0.506
44064	2.735	0.512	22.929	0.512
44164	2.735	0.517	22.929	0.517
44265	2.735	0.512	22.929	0.512
44366	2.73	0.501	22.793	0.501
44466	2.72	0.542	22.521	0.542
44566	2.725	0.547	22.657	0.547
44667	2.725	0.542	22.657	0.542
44767	2.725	0.547	22.657	0.547
44867	2.725	0.542	22.657	0.542
44967	2.715	0.552	22.385	0.552
45067	2.715	0.563	22.385	0.563
45167	2.72	0.557	22.521	0.557
45268	2.715	0.552	22.385	0.552
45368	2.715	0.557	22.385	0.557
45468	2.71	0.568	22.249	0.568
45568	2.71	0.578	22.249	0.578
45668	2.71	0.573	22.249	0.573
45768	2.71	0.573	22.249	0.573
45868	2.71	0.578	22.249	0.578
45968	2.694	0.603	21.841	0.603
46068	2.699	0.598	21.977	0.598
46169	2.699	0.598	21.977	0.598
46269	2.699	0.598	21.977	0.598
46370	2.699	0.598	21.977	0.598
46471	2.684	0.619	21.568	0.619
46572	2.684	0.608	21.568	0.608
46672	2.684	0.619	21.568	0.619
46772	2.684	0.603	21.568	0.603
46873	2.684	0.619	21.568	0.619
46973	2.735	0.486	22.929	0.486
47074	2.745	0.491	23.201	0.491
47174	2.745	0.496	23.201	0.496
47274	2.745	0.491	23.201	0.491
47374	2.74	0.491	23.065	0.491
47474	2.735	0.506	22.929	0.506
47574	2.735	0.506	22.929	0.506
47675	2.735	0.506	22.929	0.506
47776	2.735	0.506	22.929	0.506
47876	2.735	0.501	22.929	0.501
47977	2.725	0.542	22.657	0.542
48077	2.725	0.547	22.657	0.547
48177	2.725	0.542	22.657	0.542
48277	2.725	0.547	22.657	0.547
48377	2.725	0.547	22.657	0.547
48478	2.72	0.557	22.521	0.557
48578	2.72	0.563	22.521	0.563
48678	2.72	0.563	22.521	0.563
48778	2.72	0.557	22.521	0.557
48878	2.715	0.563	22.385	0.563
48978	2.684	0.573	21.568	0.573
49078	2.715	0.578	22.385	0.578
49179	2.71	0.568	22.249	0.568
49280	2.71	0.583	22.249	0.583
49381	2.71	0.578	22.249	0.578
49481	2.705	0.598	22.113	0.598
49581	2.699	0.593	21.977	0.593
49681	2.705	0.598	22.113	0.598
49782	2.705	0.598	22.113	0.598
49882	2.705	0.598	22.113	0.598
49982	2.689	0.624	21.705	0.624
50083	2.689	0.614	21.705	0.614
50184	2.684	0.614	21.568	0.614
50285	2.684	0.614	21.568	0.614
50385	2.684	0.614	21.568	0.614
50485	2.756	0.491	23.474	0.491
50585	2.75	0.491	23.337	0.491
50685	2.745	0.496	23.201	0.496
50785	2.74	0.486	23.065	0.486
50886	2.745	0.491	23.201	0.491
50986	2.735	0.512	22.929	0.512
51087	2.74	0.506	23.065	0.506
51188	2.735	0.517	22.929	0.517
51288	2.735	0.512	22.929	0.512
51388	2.735	0.506	22.929	0.506
51488	2.735	0.547	22.929	0.547
51588	2.73	0.542	22.793	0.542
51688	2.735	0.547	22.929	0.547
51788	2.73	0.542	22.793	0.542
51888	2.73	0.542	22.793	0.542
51988	2.725	0.552	22.657	0.552
52088	2.72	0.557	22.521	0.557
52188	2.72	0.563	22.521	0.563
52289	2.72	0.552	22.521	0.552
52390	2.72	0.557	22.521	0.557
52490	2.72	0.573	22.521	0.573
52590	2.715	0.573	22.385	0.573
52691	2.715	0.573	22.385	0.573
52791	2.715	0.578	22.385	0.578
52891	2.715	0.573	22.385	0.573
52992	2.705	0.593	22.113	0.593
53092	2.705	0.598	22.113	0.598
53193	2.705	0.598	22.113	0.598
53293	2.705	0.598	22.113	0.598
53393	2.705	0.598	22.113	0.598
53493	2.694	0.619	21.841	0.619
53593	2.689	0.619	21.705	0.619
53693	2.689	0.619	21.705	0.619
53793	2.689	0.624	21.705	0.624
53893	2.689	0.624	21.705	0.624
53993	2.756	0.481	23.474	0.481
54093	2.75	0.486	23.337	0.486
54193	2.745	0.486	23.201	0.486
54293	2.745	0.491	23.201	0.491
54393	2.745	0.486	23.201	0.486
54493	2.745	0.506	23.201	0.506
54593	2.74	0.506	23.065	0.506
54694	2.74	0.512	23.065	0.512
54794	2.74	0.512	23.065	0.512
54894	2.745	0.506	23.201	0.506
54995	2.735	0.542	22.929	0.542
55095	2.735	0.542	22.929	0.542
55195	2.735	0.542	22.929	0.542
55295	2.735	0.542	22.929	0.542
55396	2.735	0.542	22.929	0.542
55496	2.73	0.547	22.793	0.547
55596	2.73	0.557	22.793	0.557
55696	2.725	0.552	22.657	0.552
55796	2.725	0.557	22.657	0.557
55896	2.725	0.547	22.657	0.547
55996	2.72	0.578	22.521	0.578
56096	2.72	0.573	22.521	0.573
56196	2.72	0.573	22.521	0.573
56296	2.72	0.578	22.521	0.578
56396	2.72	0.578	22.521	0.578
56496	2.689	0.598	21.705	0.598
56596	2.715	0.598	22.385	0.598
56697	2.71	0.603	22.249	0.603
56797	2.71	0.598	22.249	0.598
56897	2.71	0.598	22.249	0.598
56997	2.699	0.619	21.977	0.619
57097	2.694	0.619	21.841	0.619
57198	2.694	0.619	21.841	0.619
57299	2.694	0.614	21.841	0.614
57400	2.694	0.542	21.841	0.542
57501	2.756	0.491	23.474	0.491
57601	2.745	0.486	23.201	0.486
57701	2.745	0.491	23.201	0.491
57801	2.745	0.491	23.201	0.491
57901	2.745	0.496	23.201	0.496
58001	2.745	0.506	23.201	0.506
58102	2.74	0.506	23.065	0.506
58202	2.74	0.506	23.065	0.506
58303	2.745	0.506	23.201	0.506
58404	2.74	0.522	23.065	0.522
58504	2.735	0.542	22.929	0.542
58604	2.735	0.547	22.929	0.547
58704	2.735	0.547	22.929	0.547
58804	2.735	0.547	22.929	0.547
58904	2.735	0.547	22.929	0.547
59004	2.73	0.557	22.793	0.557
59105	2.725	0.552	22.657	0.552
59205	2.72	0.563	22.521	0.563
59306	2.72	0.552	22.521	0.552
59406	2.725	0.563	22.657	0.563
59507	2.72	0.578	22.521	0.578
59607	2.72	0.568	22.521	0.568
59707	2.72	0.573	22.521	0.573
59807	2.72	0.573	22.521	0.573
59907	2.72	0.588	22.521	0.588
60007	2.715	0.598	22.385	0.598
60107	2.71	0.603	22.249	0.603
60209	2.71	0.598	22.249	0.598
60309	2.715	0.598	22.385	0.598
60409	2.71	0.603	22.249	0.603
60510	2.699	0.619	21.977	0.619
60611	2.699	0.624	21.977	0.624
60712	2.694	0.619	21.841	0.619
60812	2.699	0.619	21.977	0.619
60912	2.699	0.517	21.977	0.517
61013	2.771	0.491	23.882	0.491
61113	2.766	0.491	23.746	0.491
61213	2.761	0.486	23.61	0.486
61313	2.761	0.491	23.61	0.491
61414	2.761	0.501	23.61	0.501
61515	2.745	0.512	23.201	0.512
61615	2.745	0.506	23.201	0.506
61715	2.745	0.506	23.201	0.506
61815	2.745	0.506	23.201	0.506
61916	2.745	0.532	23.201	0.532
62016	2.74	0.542	23.065	0.542
62116	2.74	0.542	23.065	0.542
62216	2.74	0.542	23.065	0.542
62316	2.74	0.542	23.065	0.542
62416	2.735	0.547	22.929	0.547
62516	2.73	0.552	22.793	0.552
62616	2.73	0.557	22.793	0.557
62716	2.73	0.552	22.793	0.552
62816	2.73	0.557	22.793	0.557
62916	2.73	0.573	22.793	0.573
63016	2.725	0.573	22.657	0.573
63116	2.725	0.573	22.657	0.573
63216	2.725	0.583	22.657	0.583
63316	2.725	0.573	22.657	0.573
63416	2.72	0.583	22.521	0.583
63516	2.72	0.598	22.521	0.598
63616	2.72	0.593	22.521	0.593
63716	2.715	0.588	22.385	0.588
63816	2.72	0.593	22.521	0.593
63916	2.71	0.598	22.249	0.598
64016	2.705	0.614	22.113	0.614
64117	2.705	0.614	22.113	0.614
64219	2.705	0.614	22.113	0.614
64320	2.699	0.619	21.977	0.619
64421	2.71	0.496	22.249	0.496
64521	2.776	0.491	24.018	0.491
64621	2.771	0.496	23.882	0.496
64721	2.771	0.491	23.882	0.491
64821	2.766	0.491	23.746	0.491
64922	2.761	0.506	23.61	0.506
65022	2.756	0.506	23.474	0.506
65123	2.756	0.501	23.474	0.501
65223	2.756	0.512	23.474	0.512
65324	2.756	0.506	23.474	0.506
65425	2.75	0.537	23.337	0.537
65525	2.745	0.537	23.201	0.537
65625	2.74	0.542	23.065	0.542
65725	2.745	0.547	23.201	0.547
65826	2.745	0.552	23.201	0.552
65926	2.74	0.542	23.065	0.542
66026	2.735	0.557	22.929	0.557
66127	2.735	0.557	22.929	0.557
66228	2.74	0.557	23.065	0.557
66328	2.74	0.557	23.065	0.557
66428	2.73	0.563	22.793	0.563
66529	2.73	0.573	22.793	0.573
66630	2.735	0.573	22.929	0.573
66730	2.735	0.578	22.929	0.578
66830	2.735	0.583	22.929	0.583
66930	2.725	0.593	22.657	0.593
67031	2.72	0.598	22.521	0.598
67132	2.72	0.598	22.521	0.598
67233	2.72	0.598	22.521	0.598
67333	2.725	0.593	22.657	0.593
67434	2.705	0.614	22.113	0.614
67534	2.705	0.614	22.113	0.614
67634	2.705	0.614	22.113	0.614
67734	2.705	0.619	22.113	0.619
67835	2.705	0.619	22.113	0.619
67935	2.72	0.491	22.521	0.491
68035	2.776	0.491	24.018	0.491
68135	2.776	0.491	24.018	0.491
68236	2.776	0.491	24.018	0.491
68337	2.776	0.496	24.018	0.496
68439	2.756	0.506	23.474	0.506
68539	2.761	0.506	23.61	0.506
68640	2.761	0.506	23.61	0.506
68740	2.766	0.506	23.746	0.506
68841	2.761	0.512	23.61	0.512
68942	2.745	0.547	23.201	0.547
69043	2.745	0.547	23.201	0.547
69144	2.75	0.542	23.337	0.542
69244	2.75	0.542	23.337	0.542
69344	2.75	0.542	23.337	0.542
69445	2.74	0.552	23.065	0.552
69546	2.74	0.557	23.065	0.557
69646	2.74	0.547	23.065	0.547
69746	2.74	0.557	23.065	0.557
69846	2.745	0.557	23.201	0.557
69947	2.735	0.578	22.929	0.578
70047	2.74	0.578	23.065	0.578
70147	2.74	0.573	23.065	0.573
70247	2.74	0.578	23.065	0.578
70347	2.74	0.573	23.065	0.573
70448	2.72	0.598	22.521	0.598
70548	2.725	0.598	22.657	0.598
70649	2.725	0.593	22.657	0.593
70749	2.725	0.583	22.657	0.583
70849	2.73	0.588	22.793	0.588
70949	2.705	0.608	22.113	0.608
71049	2.705	0.619	22.113	0.619
71149	2.71	0.614	22.249	0.614
71250	2.71	0.619	22.249	0.619
71351	2.71	0.614	22.249	0.614
71451	2.745	0.491	23.201	0.491
71552	2.771	0.491	23.882	0.491
71653	2.771	0.491	23.882	0.491
71754	2.776	0.491	24.018	0.491
71854	2.776	0.491	24.018	0.491
71954	2.761	0.506	23.61	0.506
72054	2.761	0.506	23.61	0.506
72154	2.766	0.512	23.746	0.512
72255	2.766	0.506	23.746	0.506
72355	2.766	0.506	23.746	0.506
72456	2.75	0.547	23.337	0.547
72557	2.756	0.542	23.474	0.542
72659	2.756	0.542	23.474	0.542
72760	2.756	0.547	23.474	0.547
72861	2.756	0.547	23.474	0.547
72962	2.745	0.552	23.201	0.552
73063	2.745	0.547	23.201	0.547
73164	2.745	0.557	23.201	0.557
73265	2.745	0.557	23.201	0.557
73365	2.745	0.552	23.201	0.552
73466	2.74	0.573	23.065	0.573
73567	2.745	0.578	23.201	0.578
73668	2.74	0.573	23.065	0.573
73768	2.745	0.573	23.201	0.573
73868	2.745	0.573	23.201	0.573
73968	2.73	0.598	22.793	0.598
74068	2.735	0.593	22.929	0.593
74168	2.735	0.593	22.929	0.593
74268	2.73	0.593	22.793	0.593
74368	2.73	0.588	22.793	0.588
74468	2.72	0.619	22.521	0.619
74569	2.72	0.619	22.521	0.619
74670	2.72	0.608	22.521	0.608
74770	2.715	0.614	22.385	0.614
74871	2.715	0.608	22.385	0.608
74971	2.771	0.486	23.882	0.486
75072	2.781	0.491	24.154	0.491
75172	2.781	0.491	24.154	0.491
75272	2.781	0.491	24.154	0.491
75372	2.781	0.496	24.154	0.496
75473	2.776	0.506	24.018	0.506
75574	2.771	0.512	23.882	0.512
75674	2.776	0.506	24.018	0.506
75775	2.776	0.506	24.018	0.506
75875	2.776	0.506	24.018	0.506
75975	2.761	0.542	23.61	0.542
76075	2.761	0.537	23.61	0.537
76175	2.761	0.547	23.61	0.547
76275	2.756	0.547	23.474	0.547
76376	2.761	0.542	23.61	0.542
76477	2.75	0.557	23.337	0.557
76577	2.756	0.563	23.474	0.563
76677	2.756	0.557	23.474	0.557
76777	2.75	0.557	23.337	0.557
76877	2.756	0.557	23.474	0.557
76979	2.745	0.573	23.201	0.573
77079	2.745	0.578	23.201	0.578
77180	2.745	0.573	23.201	0.573
77281	2.745	0.578	23.201	0.578
77381	2.745	0.578	23.201	0.578
77481	2.745	0.593	23.201	0.593
77582	2.74	0.593	23.065	0.593
77682	2.74	0.598	23.065	0.598
77783	2.735	0.583	22.929	0.583
77883	2.735	0.593	22.929	0.593
77984	2.725	0.614	22.657	0.614
78084	2.72	0.614	22.521	0.614
78185	2.72	0.619	22.521	0.619
78286	2.72	0.619	22.521	0.619
78386	2.72	0.614	22.521	0.614
78487	2.786	0.486	24.29	0.486
78587	2.791	0.491	24.426	0.491
78687	2.791	0.481	24.426	0.481
78789	2.791	0.496	24.426	0.496
78889	2.791	0.496	24.426	0.496
78989	2.781	0.501	24.154	0.501
79090	2.776	0.506	24.018	0.506
79191	2.776	0.506	24.018	0.506
79291	2.776	0.506	24.018	0.506
79392	2.776	0.496	24.018	0.496
79492	2.766	0.542	23.746	0.542
79593	2.766	0.542	23.746	0.542
79693	2.761	0.542	23.61	0.542
79793	2.761	0.542	23.61	0.542
79893	2.761	0.542	23.61	0.542
79993	2.761	0.552	23.61	0.552
80093	2.756	0.552	23.474	0.552
80193	2.756	0.552	23.474	0.552
80294	2.756	0.557	23.474	0.557
80395	2.756	0.563	23.474	0.563
80495	2.756	0.563	23.474	0.563
80596	2.75	0.568	23.337	0.568
80696	2.75	0.573	23.337	0.573
80796	2.75	0.578	23.337	0.578
80897	2.75	0.578	23.337	0.578
80997	2.745	0.598	23.201	0.598
81097	2.745	0.593	23.201	0.593
81197	2.74	0.593	23.065	0.593
81299	2.74	0.588	23.065	0.588
81400	2.74	0.598	23.065	0.598
81501	2.74	0.614	23.065	0.614
81601	2.725	0.619	22.657	0.619
81702	2.725	0.608	22.657	0.608
81803	2.725	0.614	22.657	0.614
81904	2.72	0.522	22.521	0.522
82004	2.776	0.486	24.018	0.486
82105	2.771	0.491	23.882	0.491
82205	2.771	0.481	23.882	0.481
82306	2.771	0.491	23.882	0.491
82406	2.771	0.501	23.882	0.501
82506	2.766	0.506	23.746	0.506
82606	2.766	0.506	23.746	0.506
82706	2.766	0.506	23.746	0.506
82806	2.766	0.506	23.746	0.506
82906	2.761	0.522	23.61	0.522
83006	2.761	0.542	23.61	0.542
83106	2.761	0.547	23.61	0.547
83206	2.761	0.547	23.61	0.547
83306	2.761	0.542	23.61	0.542
83406	2.761	0.542	23.61	0.542
83506	2.75	0.552	23.337	0.552
83606	2.75	0.563	23.337	0.563
83706	2.75	0.557	23.337	0.557
83806	2.75	0.552	23.337	0.552
83906	2.75	0.568	23.337	0.568
84006	2.745	0.573	23.201	0.573
84107	2.745	0.578	23.201	0.578
84209	2.745	0.573	23.201	0.573
84310	2.745	0.573	23.201	0.573
84410	2.745	0.583	23.201	0.583
84511	2.74	0.588	23.065	0.588
84612	2.74	0.598	23.065	0.598
84713	2.74	0.593	23.065	0.593
84813	2.74	0.593	23.065	0.593
84913	2.735	0.598	22.929	0.598
85014	2.725	0.608	22.657	0.608
85114	2.725	0.619	22.657	0.619
85214	2.725	0.614	22.657	0.614
85315	2.725	0.614	22.657	0.614
85416	2.73	0.501	22.793	0.501
85517	2.771	0.491	23.882	0.491
85617	2.766	0.491	23.746	0.491
85717	2.766	0.491	23.746	0.491
85817	2.766	0.491	23.746	0.491
85917	2.766	0.501	23.746	0.501
86019	2.761	0.501	23.61	0.501
86119	2.766	0.512	23.746	0.512
86220	2.766	0.501	23.746	0.501
86321	2.766	0.506	23.746	0.506
86422	2.761	0.537	23.61	0.537
86522	2.756	0.542	23.474	0.542
86623	2.761	0.542	23.61	0.542
86724	2.761	0.547	23.61	0.547
86824	2.761	0.537	23.61	0.537
86924	2.75	0.552	23.337	0.552
87025	2.75	0.563	23.337	0.563
87125	2.756	0.563	23.474	0.563
87225	2.756	0.557	23.474	0.557
87326	2.75	0.557	23.337	0.557
87427	2.745	0.568	23.201	0.568
87527	2.745	0.568	23.201	0.568
87627	2.75	0.578	23.337	0.578
87727	2.745	0.578	23.201	0.578
87827	2.745	0.573	23.201	0.573
87927	2.735	0.593	22.929	0.593
88027	2.735	0.598	22.929	0.598
88127	2.74	0.593	23.065	0.593
88227	2.75	0.593	23.337	0.593
88327	2.74	0.588	23.065	0.588
88427	2.73	0.619	22.793	0.619
88527	2.725	0.608	22.657	0.608
88627	2.725	0.614	22.657	0.614
88728	2.725	0.614	22.657	0.614
88828	2.725	0.614	22.657	0.614
88928	2.74	0.491	23.065	0.491
89029	2.766	0.491	23.746	0.491
89130	2.766	0.491	23.746	0.491
89231	2.766	0.481	23.746	0.481
89332	2.771	0.491	23.882	0.491
89433	2.766	0.506	23.746	0.506
89534	2.766	0.506	23.746	0.506
89634	2.766	0.512	23.746	0.512
89735	2.766	0.506	23.746	0.506
89836	2.766	0.506	23.746	0.506
89936	2.756	0.537	23.474	0.537
90036	2.761	0.542	23.61	0.542
90136	2.761	0.542	23.61	0.542
90236	2.756	0.542	23.474	0.542
90336	2.761	0.547	23.61	0.547
90437	2.75	0.552	23.337	0.552
90537	2.75	0.557	23.337	0.557
90638	2.756	0.557	23.474	0.557
90738	2.75	0.557	23.337	0.557
90838	2.756	0.557	23.474	0.557
90938	2.745	0.573	23.201	0.573
91038	2.745	0.573	23.201	0.573
91138	2.745	0.573	23.201	0.573
91238	2.745	0.578	23.201	0.578
91338	2.745	0.573	23.201	0.573
91438	2.735	0.588	22.929	0.588
91538	2.735	0.598	22.929	0.598
91638	2.74	0.588	23.065	0.588
91738	2.74	0.593	23.065	0.593
91838	2.74	0.598	23.065	0.598
91938	2.725	0.608	22.657	0.608
92038	2.725	0.614	22.657	0.614
92138	2.73	0.614	22.793	0.614
92238	2.725	0.619	22.657	0.619
92338	2.73	0.619	22.793	0.619
92439	2.756	0.486	23.474	0.486
92539	2.786	0.486	24.29	0.486
92640	2.791	0.486	24.426	0.486
92740	2.791	0.491	24.426	0.491
92841	2.791	0.491	24.426	0.491
92941	2.781	0.501	24.154	0.501
93042	2.781	0.506	24.154	0.506
93142	2.781	0.512	24.154	0.512
93242	2.781	0.501	24.154	0.501
93343	2.781	0.501	24.154	0.501
93444	2.766	0.542	23.746	0.542
93544	2.766	0.542	23.746	0.542
93645	2.771	0.542	23.882	0.542
93745	2.771	0.542	23.882	0.542
93846	2.771	0.532	23.882	0.532
93947	2.761	0.552	23.61	0.552
94047	2.766	0.557	23.746	0.557
94147	2.766	0.557	23.746	0.557
94249	2.761	0.552	23.61	0.552
94350	2.761	0.552	23.61	0.552
94451	2.756	0.573	23.474	0.573
94552	2.761	0.568	23.61	0.568
94653	2.761	0.578	23.61	0.578
94754	2.761	0.573	23.61	0.573
94854	2.761	0.578	23.61	0.578
94954	2.745	0.593	23.201	0.593
95054	2.75	0.593	23.337	0.593
95154	2.745	0.593	23.201	0.593
95254	2.75	0.588	23.337	0.588
95354	2.75	0.593	23.337	0.593
95454	2.74	0.608	23.065	0.608
95554	2.735	0.614	22.929	0.614
95654	2.74	0.614	23.065	0.614
95755	2.735	0.614	22.929	0.614
95855	2.735	0.614	22.929	0.614
95955	2.776	0.491	24.018	0.491
96056	2.791	0.491	24.426	0.491
96156	2.801	0.491	24.698	0.491
96256	2.796	0.481	24.562	0.481
96356	2.796	0.491	24.562	0.491
96456	2.786	0.512	24.29	0.512
96556	2.791	0.512	24.426	0.512
96656	2.791	0.506	24.426	0.506
96756	2.786	0.512	24.29	0.512
96856	2.786	0.501	24.29	0.501
96956	2.776	0.542	24.018	0.542
97056	2.781	0.537	24.154	0.537
97157	2.781	0.542	24.154	0.542
97258	2.781	0.537	24.154	0.537
97358	2.781	0.542	24.154	0.542
97458	2.766	0.552	23.746	0.552
97558	2.766	0.552	23.746	0.552
97658	2.766	0.552	23.746	0.552
97759	2.766	0.552	23.746	0.552
97860	2.766	0.552	23.746	0.552
97961	2.766	0.573	23.746	0.573
98062	2.761	0.568	23.61	0.568
98163	2.766	0.573	23.746	0.573
98264	2.766	0.578	23.746	0.578
98365	2.766	0.573	23.746	0.573
98465	2.756	0.598	23.474	0.598
98565	2.756	0.598	23.474	0.598
98665	2.756	0.598	23.474	0.598
98765	2.75	0.598	23.337	0.598
98866	2.75	0.588	23.337	0.588
98967	2.745	0.614	23.201	0.614
99067	2.745	0.614	23.201	0.614
99169	2.745	0.614	23.201	0.614
99270	2.74	0.608	23.065	0.608
99371	2.74	0.614	23.065	0.614
99471	2.801	0.486	24.698	0.486
99572	2.801	0.486	24.698	0.486
99672	2.807	0.491	24.834	0.491
99772	2.807	0.481	24.834	0.481
99872	2.801	0.486	24.698	0.486
99972	2.801	0.506	24.698	0.506
100072	2.791	0.506	24.426	0.506
100172	2.791	0.506	24.426	0.506
100272	2.791	0.512	24.426	0.512
100372	2.796	0.506	24.562	0.506
100472	2.786	0.542	24.29	0.542
100572	2.786	0.542	24.29	0.542
100672	2.786	0.542	24.29	0.542
100773	2.786	0.537	24.29	0.537
100874	2.786	0.542	24.29	0.542
100975	2.776	0.547	24.018	0.547
101075	2.781	0.557	24.154	0.557
101176	2.781	0.557	24.154	0.557
101276	2.776	0.557	24.018	0.557
101376	2.781	0.552	24.154	0.552
101477	2.776	0.573	24.018	0.573
101578	2.771	0.573	23.882	0.573
101678	2.776	0.573	24.018	0.573
101778	2.776	0.573	24.018	0.573
101878	2.771	0.573	23.882	0.573
101978	2.766	0.588	23.746	0.588
102078	2.766	0.593	23.746	0.593
102178	2.761	0.588	23.61	0.588
102278	2.761	0.593	23.61	0.593
102378	2.761	0.598	23.61	0.598
102478	2.75	0.614	23.337	0.614
102578	2.75	0.619	23.337	0.619
102679	2.75	0.619	23.337	0.619
102779	2.745	0.619	23.201	0.619
102880	2.75	0.619	23.337	0.619
102981	2.817	0.481	25.106	0.481
103082	2.817	0.491	25.106	0.491
103183	2.812	0.486	24.97	0.486
103284	2.817	0.491	25.106	0.491
103385	2.812	0.481	24.97	0.481
103486	2.807	0.496	24.834	0.496
103586	2.807	0.501	24.834	0.501
103687	2.801	0.506	24.698	0.506
103787	2.801	0.501	24.698	0.501
103888	2.801	0.512	24.698	0.512
103989	2.796	0.542	24.562	0.542
104090	2.791	0.537	24.426	0.537
104191	2.791	0.537	24.426	0.537
104292	2.791	0.537	24.426	0.537
104392	2.791	0.542	24.426	0.542
104493	2.791	0.557	24.426	0.557
104593	2.791	0.552	24.426	0.552
104693	2.791	0.552	24.426	0.552
104793	2.791	0.557	24.426	0.557
104893	2.791	0.552	24.426	0.552
104994	2.781	0.573	24.154	0.573
105094	2.781	0.573	24.154	0.573
105194	2.781	0.573	24.154	0.573
105294	2.781	0.563	24.154	0.563
105395	2.781	0.578	24.154	0.578
105496	2.776	0.593	24.018	0.593
105596	2.776	0.598	24.018	0.598
105697	2.771	0.588	23.882	0.588
105797	2.771	0.598	23.882	0.598
105898	2.771	0.598	23.882	0.598
105998	2.766	0.614	23.746	0.614
106098	2.756	0.619	23.474	0.619
106199	2.756	0.608	23.474	0.608
106300	2.756	0.614	23.474	0.614
106401	2.756	0.517	23.474	0.517
106502	2.832	0.491	25.515	0.491
106603	2.822	0.496	25.243	0.496
106704	2.817	0.491	25.106	0.491
106805	2.822	0.491	25.243	0.491
106906	2.817	0.501	25.106	0.501
107007	2.812	0.506	24.97	0.506
107107	2.812	0.506	24.97	0.506
107209	2.807	0.501	24.834	0.501
107310	2.807	0.506	24.834	0.506
107411	2.807	0.537	24.834	0.537
107511	2.801	0.542	24.698	0.542
107611	2.801	0.537	24.698	0.537
107712	2.801	0.542	24.698	0.542
107813	2.801	0.542	24.698	0.542
107914	2.791	0.547	24.426	0.547
108014	2.791	0.547	24.426	0.547
108114	2.796	0.552	24.562	0.552
108214	2.791	0.557	24.426	0.557
108314	2.791	0.547	24.426	0.547
108415	2.791	0.568	24.426	0.568
108515	2.786	0.573	24.29	0.573
108615	2.791	0.568	24.426	0.568
108715	2.786	0.573	24.29	0.573
108815	2.786	0.573	24.29	0.573
108916	2.781	0.588	24.154	0.588
109016	2.776	0.593	24.018	0.593
109116	2.776	0.593	24.018	0.593
109217	2.781	0.598	24.154	0.598
109317	2.776	0.593	24.018	0.593
109418	2.766	0.603	23.746	0.603
109518	2.756	0.619	23.474	0.619
109618	2.761	0.614	23.61	0.614
109718	2.761	0.614	23.61	0.614
109818	2.761	0.614	23.61	0.614
109918	2.766	0.496	23.746	0.496
110019	2.827	0.486	25.379	0.486
110119	2.827	0.491	25.379	0.491
110220	2.822	0.481	25.243	0.481
110321	2.827	0.486	25.379	0.486
110421	2.817	0.506	25.106	0.506
110522	2.812	0.501	24.97	0.501
110622	2.822	0.512	25.243	0.512
110723	2.817	0.506	25.106	0.506
110823	2.817	0.506	25.106	0.506
110923	2.801	0.537	24.698	0.537
111024	2.801	0.537	24.698	0.537
111125	2.801	0.542	24.698	0.542
111225	2.801	0.542	24.698	0.542
111325	2.807	0.537	24.834	0.537
111425	2.796	0.547	24.562	0.547
111525	2.796	0.552	24.562	0.552
111625	2.796	0.557	24.562	0.557
111725	2.796	0.552	24.562	0.552
111825	2.796	0.552	24.562	0.552
111925	2.791	0.568	24.426	0.568
112025	2.791	0.568	24.426	0.568
112125	2.791	0.568	24.426	0.568
112225	2.796	0.568	24.562	0.568
112325	2.796	0.573	24.562	0.573
112426	2.786	0.593	24.29	0.593
112527	2.781	0.588	24.154	0.588
112628	2.786	0.598	24.29	0.598
112728	2.786	0.593	24.29	0.593
112828	2.786	0.598	24.29	0.598
112928	2.771	0.608	23.882	0.608
113028	2.771	0.619	23.882	0.619
113128	2.771	0.603	23.882	0.603
113229	2.771	0.614	23.882	0.614
113329	2.766	0.614	23.746	0.614
113430	2.786	0.491	24.29	0.491
113530	2.832	0.486	25.515	0.486
113630	2.832	0.491	25.515	0.491
113730	2.832	0.491	25.515	0.491
113830	2.832	0.481	25.515	0.481
113930	2.832	0.491	25.515	0.491
114031	2.837	0.491	25.651	0.491
114131	2.837	0.491	25.651	0.491
114231	2.832	0.491	25.515	0.491
114332	2.832	0.491	25.515	0.491
114432	2.832	0.486	25.515	0.486
114533	2.832	0.486	25.515	0.486
114634	2.837	0.486	25.651	0.486
114734	2.837	0.491	25.651	0.491
114834	2.832	0.491	25.515	0.491
114935	2.837	0.491	25.651	0.491
115035	2.832	0.491	25.515	0.491
115136	2.832	0.491	25.515	0.491
115237	2.832	0.491	25.515	0.491
115338	2.832	0.491	25.515	0.491
115438	2.832	0.491	25.515	0.491
115538	2.832	0.491	25.515	0.491
115638	2.837	0.491	25.651	0.491
115738	2.832	0.481	25.515	0.481
115838	2.832	0.481	25.515	0.481
115938	2.832	0.486	25.515	0.486
116038	2.832	0.486	25.515	0.486
116139	2.832	0.491	25.515	0.491
116239	2.832	0.491	25.515	0.491
116340	2.832	0.486	25.515	0.486
116440	2.837	0.491	25.651	0.491
116540	2.832	0.491	25.515	0.491
116641	2.832	0.486	25.515	0.486
116741	2.832	0.491	25.515	0.491
116842	2.837	0.486	25.651	0.486
116942	2.832	0.481	25.515	0.481
117043	2.832	0.491	25.515	0.491
117144	2.832	0.486	25.515	0.486
117244	2.837	0.486	25.651	0.486
117345	2.832	0.491	25.515	0.491
