# Supplementary material for: Design and evaluation of a pneumatic actuation unit for a wasp-inspired self-propelled needle
Source: PLoS One. 2024 Jul 2;19(7):e0306411. doi: 10.1371/journal.pone.0306411 (PMC11218968; doi:10.1371/journal.pone.0306411)
Supplement: S1 Data — The S1 Data file contains the raw data sets of the phantom experiment. (ZIP) [file pone.0306411.s006.zip › S4_Data/stroke experiments/2mm/2mm_3.xlsx]

## Sheet: 22 11 03 12 04 21 2mm
0	2.75	0.486	23.337	0.486
100	2.75	0.491	23.337	0.491
200	2.75	0.486	23.337	0.486
301	2.756	0.496	23.474	0.496
401	2.75	0.496	23.337	0.496
501	2.75	0.491	23.337	0.491
601	2.75	0.491	23.337	0.491
701	2.75	0.491	23.337	0.491
801	2.75	0.491	23.337	0.491
901	2.75	0.496	23.337	0.496
1001	2.75	0.496	23.337	0.496
1102	2.75	0.491	23.337	0.491
1202	2.75	0.501	23.337	0.501
1303	2.75	0.496	23.337	0.496
1403	2.75	0.501	23.337	0.501
1503	2.75	0.486	23.337	0.486
1603	2.75	0.496	23.337	0.496
1704	2.756	0.491	23.474	0.491
1805	2.75	0.496	23.337	0.496
1906	2.75	0.496	23.337	0.496
2006	2.75	0.491	23.337	0.491
2107	2.75	0.491	23.337	0.491
2208	2.75	0.501	23.337	0.501
2309	2.756	0.491	23.474	0.491
2409	2.75	0.491	23.337	0.491
2509	2.75	0.491	23.337	0.491
2609	2.75	0.491	23.337	0.491
2709	2.75	0.501	23.337	0.501
2809	2.75	0.496	23.337	0.496
2910	2.75	0.496	23.337	0.496
3010	2.75	0.491	23.337	0.491
3110	2.75	0.491	23.337	0.491
3210	2.75	0.496	23.337	0.496
3311	2.75	0.496	23.337	0.496
3411	2.75	0.496	23.337	0.496
3512	2.75	0.491	23.337	0.491
3612	2.75	0.496	23.337	0.496
3712	2.75	0.496	23.337	0.496
3812	2.75	0.496	23.337	0.496
3913	2.75	0.496	23.337	0.496
4013	2.75	0.496	23.337	0.496
4113	2.75	0.496	23.337	0.496
4213	2.75	0.491	23.337	0.491
4313	2.75	0.496	23.337	0.496
4414	2.756	0.491	23.474	0.491
4514	2.75	0.491	23.337	0.491
4614	2.75	0.496	23.337	0.496
4714	2.756	0.491	23.474	0.491
4814	2.75	0.491	23.337	0.491
4914	2.756	0.496	23.474	0.496
5014	2.75	0.496	23.337	0.496
5114	2.75	0.491	23.337	0.491
5214	2.75	0.491	23.337	0.491
5314	2.75	0.491	23.337	0.491
5414	2.756	0.481	23.474	0.481
5514	2.75	0.496	23.337	0.496
5614	2.75	0.486	23.337	0.486
5714	2.75	0.496	23.337	0.496
5814	2.75	0.486	23.337	0.486
5914	2.75	0.491	23.337	0.491
6014	2.75	0.496	23.337	0.496
6114	2.756	0.496	23.474	0.496
6214	2.75	0.496	23.337	0.496
6314	2.756	0.496	23.474	0.496
6414	2.756	0.496	23.474	0.496
6514	2.756	0.496	23.474	0.496
6614	2.75	0.496	23.337	0.496
6714	2.745	0.512	23.201	0.512
6814	2.745	0.517	23.201	0.517
6914	2.745	0.512	23.201	0.512
7014	2.745	0.506	23.201	0.506
7114	2.745	0.517	23.201	0.517
7214	2.745	0.547	23.201	0.547
7314	2.745	0.542	23.201	0.542
7414	2.745	0.542	23.201	0.542
7514	2.745	0.542	23.201	0.542
7614	2.745	0.537	23.201	0.537
7714	2.745	0.552	23.201	0.552
7814	2.745	0.547	23.201	0.547
7915	2.745	0.547	23.201	0.547
8015	2.745	0.552	23.201	0.552
8115	2.745	0.542	23.201	0.542
8216	2.745	0.568	23.201	0.568
8316	2.74	0.568	23.065	0.568
8416	2.74	0.563	23.065	0.563
8517	2.745	0.568	23.201	0.568
8618	2.74	0.573	23.065	0.573
8718	2.735	0.588	22.929	0.588
8819	2.735	0.593	22.929	0.593
8920	2.735	0.588	22.929	0.588
9020	2.735	0.588	22.929	0.588
9120	2.735	0.588	22.929	0.588
9221	2.725	0.614	22.657	0.614
9322	2.725	0.603	22.657	0.603
9423	2.72	0.614	22.521	0.614
9523	2.72	0.614	22.521	0.614
9625	2.725	0.614	22.657	0.614
9725	2.781	0.491	24.154	0.491
9825	2.776	0.491	24.018	0.491
9926	2.776	0.486	24.018	0.486
10027	2.776	0.496	24.018	0.496
10127	2.771	0.491	23.882	0.491
10227	2.766	0.506	23.746	0.506
10328	2.766	0.506	23.746	0.506
10430	2.766	0.506	23.746	0.506
10530	2.766	0.506	23.746	0.506
10630	2.766	0.506	23.746	0.506
10730	2.761	0.537	23.61	0.537
10831	2.761	0.542	23.61	0.542
10932	2.756	0.542	23.474	0.542
11032	2.756	0.537	23.474	0.537
11132	2.756	0.532	23.474	0.532
11232	2.75	0.552	23.337	0.552
11332	2.75	0.552	23.337	0.552
11433	2.761	0.552	23.61	0.552
11533	2.75	0.552	23.337	0.552
11634	2.75	0.557	23.337	0.557
11734	2.745	0.573	23.201	0.573
11834	2.745	0.563	23.201	0.563
11934	2.745	0.573	23.201	0.573
12034	2.745	0.563	23.201	0.563
12134	2.745	0.573	23.201	0.573
12235	2.74	0.598	23.065	0.598
12336	2.745	0.593	23.201	0.593
12436	2.74	0.588	23.065	0.588
12536	2.74	0.598	23.065	0.598
12637	2.74	0.588	23.065	0.588
12738	2.73	0.608	22.793	0.608
12839	2.725	0.614	22.657	0.614
12939	2.725	0.608	22.657	0.608
13040	2.725	0.614	22.657	0.614
13140	2.725	0.517	22.657	0.517
13240	2.781	0.486	24.154	0.486
13340	2.781	0.486	24.154	0.486
13440	2.781	0.486	24.154	0.486
13541	2.776	0.481	24.018	0.481
13641	2.776	0.496	24.018	0.496
13741	2.776	0.501	24.018	0.501
13841	2.771	0.512	23.882	0.512
13942	2.766	0.501	23.746	0.501
14042	2.771	0.506	23.882	0.506
14143	2.766	0.522	23.746	0.522
14243	2.761	0.537	23.61	0.537
14344	2.761	0.537	23.61	0.537
14445	2.761	0.537	23.61	0.537
14546	2.761	0.537	23.61	0.537
14646	2.761	0.552	23.61	0.552
14747	2.756	0.552	23.474	0.552
14848	2.75	0.547	23.337	0.547
14949	2.756	0.552	23.474	0.552
15050	2.75	0.557	23.337	0.557
15150	2.75	0.563	23.337	0.563
15250	2.745	0.573	23.201	0.573
15350	2.745	0.568	23.201	0.568
15450	2.745	0.568	23.201	0.568
15551	2.745	0.573	23.201	0.573
15651	2.745	0.588	23.201	0.588
15751	2.74	0.598	23.065	0.598
15851	2.74	0.598	23.065	0.598
15951	2.74	0.588	23.065	0.588
16051	2.74	0.593	23.065	0.593
16151	2.74	0.603	23.065	0.603
16251	2.73	0.608	22.793	0.608
16351	2.725	0.619	22.657	0.619
16451	2.725	0.608	22.657	0.608
16552	2.725	0.614	22.657	0.614
16653	2.735	0.501	22.929	0.501
16753	2.791	0.491	24.426	0.491
16854	2.786	0.481	24.29	0.481
16954	2.786	0.491	24.29	0.491
17055	2.786	0.491	24.29	0.491
17156	2.781	0.496	24.154	0.496
17256	2.781	0.512	24.154	0.512
17356	2.776	0.501	24.018	0.501
17457	2.776	0.506	24.018	0.506
17557	2.776	0.506	24.018	0.506
17658	2.766	0.537	23.746	0.537
17758	2.761	0.532	23.61	0.532
17858	2.766	0.547	23.746	0.547
17958	2.766	0.537	23.746	0.537
18058	2.766	0.542	23.746	0.542
18158	2.761	0.547	23.61	0.547
18258	2.761	0.552	23.61	0.552
18359	2.756	0.563	23.474	0.563
18459	2.761	0.542	23.61	0.542
18559	2.761	0.552	23.61	0.552
18659	2.756	0.563	23.474	0.563
18759	2.756	0.568	23.474	0.568
18860	2.756	0.568	23.474	0.568
18961	2.756	0.573	23.474	0.573
19062	2.756	0.568	23.474	0.568
19162	2.745	0.583	23.201	0.583
19262	2.745	0.588	23.201	0.588
19363	2.745	0.598	23.201	0.598
19463	2.745	0.598	23.201	0.598
19563	2.745	0.588	23.201	0.588
19663	2.74	0.608	23.065	0.608
19763	2.735	0.603	22.929	0.603
19863	2.735	0.614	22.929	0.614
19963	2.735	0.614	22.929	0.614
20063	2.735	0.619	22.929	0.619
20165	2.745	0.501	23.201	0.501
20266	2.791	0.486	24.426	0.486
20367	2.791	0.491	24.426	0.491
20468	2.791	0.486	24.426	0.486
20568	2.791	0.486	24.426	0.486
20668	2.781	0.501	24.154	0.501
20768	2.781	0.506	24.154	0.506
20868	2.781	0.501	24.154	0.501
20969	2.781	0.512	24.154	0.512
21069	2.781	0.506	24.154	0.506
21170	2.771	0.542	23.882	0.542
21271	2.766	0.537	23.746	0.537
21371	2.766	0.532	23.746	0.532
21471	2.771	0.542	23.882	0.542
21572	2.766	0.542	23.746	0.542
21672	2.761	0.547	23.61	0.547
21772	2.766	0.557	23.746	0.557
21872	2.761	0.552	23.61	0.552
21972	2.766	0.552	23.746	0.552
22072	2.766	0.557	23.746	0.557
22173	2.756	0.568	23.474	0.568
22274	2.761	0.573	23.61	0.573
22375	2.756	0.573	23.474	0.573
22476	2.761	0.573	23.61	0.573
22577	2.771	0.573	23.882	0.573
22677	2.745	0.593	23.201	0.593
22777	2.745	0.598	23.201	0.598
22877	2.75	0.593	23.337	0.593
22977	2.75	0.593	23.337	0.593
23078	2.745	0.593	23.201	0.593
23179	2.735	0.603	22.929	0.603
23279	2.735	0.614	22.929	0.614
23379	2.735	0.608	22.929	0.608
23479	2.735	0.614	22.929	0.614
23580	2.735	0.614	22.929	0.614
23681	2.766	0.496	23.746	0.496
23782	2.796	0.491	24.562	0.491
23882	2.801	0.491	24.698	0.491
23982	2.807	0.486	24.834	0.486
24082	2.801	0.491	24.698	0.491
24182	2.786	0.506	24.29	0.506
24282	2.786	0.506	24.29	0.506
24382	2.786	0.506	24.29	0.506
24483	2.786	0.506	24.29	0.506
24583	2.786	0.501	24.29	0.501
24683	2.776	0.542	24.018	0.542
24783	2.776	0.542	24.018	0.542
24883	2.776	0.542	24.018	0.542
24983	2.776	0.537	24.018	0.537
25083	2.776	0.542	24.018	0.542
25184	2.766	0.552	23.746	0.552
25284	2.766	0.557	23.746	0.557
25384	2.766	0.547	23.746	0.547
25484	2.771	0.557	23.882	0.557
25584	2.766	0.547	23.746	0.547
25685	2.766	0.568	23.746	0.568
25786	2.766	0.563	23.746	0.563
25887	2.766	0.573	23.746	0.573
25987	2.766	0.573	23.746	0.573
26087	2.766	0.578	23.746	0.578
26187	2.756	0.588	23.474	0.588
26287	2.761	0.593	23.61	0.593
26387	2.761	0.593	23.61	0.593
26488	2.761	0.593	23.61	0.593
26589	2.761	0.593	23.61	0.593
26689	2.735	0.619	22.929	0.619
26790	2.74	0.619	23.065	0.619
26890	2.74	0.603	23.065	0.603
26990	2.74	0.614	23.065	0.614
27090	2.74	0.614	23.065	0.614
27191	2.776	0.491	24.018	0.491
27291	2.801	0.491	24.698	0.491
27391	2.807	0.491	24.834	0.491
27492	2.807	0.486	24.834	0.486
27592	2.801	0.491	24.698	0.491
27692	2.801	0.506	24.698	0.506
27792	2.801	0.501	24.698	0.501
27892	2.801	0.512	24.698	0.512
27992	2.801	0.501	24.698	0.501
28092	2.801	0.506	24.698	0.506
28192	2.781	0.542	24.154	0.542
28293	2.781	0.542	24.154	0.542
28393	2.781	0.532	24.154	0.532
28494	2.781	0.537	24.154	0.537
28594	2.781	0.542	24.154	0.542
28694	2.776	0.557	24.018	0.557
28794	2.776	0.557	24.018	0.557
28894	2.776	0.557	24.018	0.557
28995	2.776	0.557	24.018	0.557
29095	2.776	0.557	24.018	0.557
29196	2.766	0.573	23.746	0.573
29296	2.776	0.573	24.018	0.573
29397	2.771	0.573	23.882	0.573
29497	2.776	0.573	24.018	0.573
29598	2.766	0.573	23.746	0.573
29699	2.766	0.598	23.746	0.598
29799	2.766	0.598	23.746	0.598
29899	2.761	0.598	23.61	0.598
29999	2.761	0.593	23.61	0.593
30100	2.761	0.593	23.61	0.593
30200	2.745	0.614	23.201	0.614
30301	2.75	0.614	23.337	0.614
30401	2.75	0.614	23.337	0.614
30502	2.745	0.614	23.201	0.614
30602	2.745	0.614	23.201	0.614
30703	2.796	0.491	24.562	0.491
30803	2.807	0.491	24.834	0.491
30904	2.807	0.486	24.834	0.486
31004	2.807	0.491	24.834	0.491
31105	2.801	0.481	24.698	0.481
31205	2.796	0.506	24.562	0.506
31306	2.796	0.506	24.562	0.506
31407	2.796	0.501	24.562	0.501
31508	2.796	0.506	24.562	0.506
31608	2.796	0.501	24.562	0.501
31709	2.786	0.537	24.29	0.537
31810	2.786	0.542	24.29	0.542
31910	2.786	0.537	24.29	0.537
32011	2.786	0.542	24.29	0.542
32112	2.786	0.537	24.29	0.537
32212	2.776	0.547	24.018	0.547
32313	2.781	0.552	24.154	0.552
32413	2.781	0.557	24.154	0.557
32514	2.776	0.547	24.018	0.547
32615	2.781	0.552	24.154	0.552
32715	2.776	0.578	24.018	0.578
32815	2.771	0.563	23.882	0.563
32915	2.771	0.568	23.882	0.568
33016	2.771	0.578	23.882	0.578
33117	2.771	0.568	23.882	0.568
33217	2.766	0.588	23.746	0.588
33317	2.761	0.588	23.61	0.588
33417	2.766	0.598	23.746	0.598
33517	2.766	0.598	23.746	0.598
33617	2.766	0.598	23.746	0.598
33717	2.75	0.619	23.337	0.619
33818	2.75	0.614	23.337	0.614
33919	2.75	0.614	23.337	0.614
34019	2.75	0.614	23.337	0.614
34120	2.75	0.614	23.337	0.614
34221	2.812	0.486	24.97	0.486
34322	2.812	0.476	24.97	0.476
34422	2.807	0.486	24.834	0.486
34522	2.807	0.486	24.834	0.486
34623	2.807	0.496	24.834	0.496
34724	2.801	0.506	24.698	0.506
34825	2.801	0.506	24.698	0.506
34925	2.801	0.506	24.698	0.506
35026	2.801	0.506	24.698	0.506
35126	2.801	0.506	24.698	0.506
35227	2.791	0.527	24.426	0.527
35327	2.791	0.542	24.426	0.542
35427	2.786	0.537	24.29	0.537
35527	2.786	0.542	24.29	0.542
35627	2.786	0.537	24.29	0.537
35727	2.781	0.547	24.154	0.547
35827	2.781	0.552	24.154	0.552
35927	2.781	0.552	24.154	0.552
36027	2.781	0.552	24.154	0.552
36127	2.781	0.552	24.154	0.552
36228	2.776	0.573	24.018	0.573
36328	2.776	0.578	24.018	0.578
36428	2.776	0.573	24.018	0.573
36529	2.776	0.573	24.018	0.573
36630	2.776	0.573	24.018	0.573
36730	2.771	0.588	23.882	0.588
36831	2.766	0.593	23.746	0.593
36931	2.766	0.593	23.746	0.593
37032	2.766	0.593	23.746	0.593
37133	2.766	0.593	23.746	0.593
37234	2.756	0.603	23.474	0.603
37334	2.75	0.614	23.337	0.614
37434	2.75	0.608	23.337	0.608
37534	2.725	0.614	22.657	0.614
37634	2.756	0.527	23.474	0.527
37734	2.817	0.486	25.106	0.486
37834	2.812	0.491	24.97	0.491
37934	2.807	0.486	24.834	0.486
38034	2.807	0.486	24.834	0.486
38134	2.807	0.496	24.834	0.496
38234	2.801	0.506	24.698	0.506
38334	2.801	0.506	24.698	0.506
38434	2.801	0.506	24.698	0.506
38534	2.801	0.506	24.698	0.506
38634	2.801	0.517	24.698	0.517
38735	2.796	0.542	24.562	0.542
38836	2.786	0.542	24.29	0.542
38937	2.791	0.542	24.426	0.542
39038	2.791	0.542	24.426	0.542
39138	2.791	0.537	24.426	0.537
39238	2.786	0.547	24.29	0.547
39339	2.781	0.552	24.154	0.552
39439	2.781	0.557	24.154	0.557
39539	2.781	0.552	24.154	0.552
39639	2.781	0.563	24.154	0.563
39739	2.776	0.568	24.018	0.568
39839	2.781	0.573	24.154	0.573
39940	2.776	0.573	24.018	0.573
40040	2.776	0.573	24.018	0.573
40141	2.776	0.583	24.018	0.583
40241	2.766	0.598	23.746	0.598
40341	2.761	0.598	23.61	0.598
40441	2.766	0.593	23.746	0.593
40541	2.766	0.598	23.746	0.598
40641	2.766	0.603	23.746	0.603
40741	2.756	0.619	23.474	0.619
40841	2.75	0.619	23.337	0.619
40941	2.75	0.614	23.337	0.614
41041	2.756	0.614	23.474	0.614
41141	2.75	0.512	23.337	0.512
41241	2.817	0.491	25.106	0.491
41341	2.817	0.486	25.106	0.486
41441	2.812	0.491	24.97	0.491
41541	2.807	0.486	24.834	0.486
41641	2.807	0.501	24.834	0.501
41742	2.801	0.506	24.698	0.506
41842	2.807	0.512	24.834	0.512
41942	2.807	0.506	24.834	0.506
42042	2.807	0.506	24.834	0.506
42142	2.801	0.517	24.698	0.517
42242	2.796	0.542	24.562	0.542
42342	2.796	0.542	24.562	0.542
42442	2.791	0.542	24.426	0.542
42542	2.791	0.542	24.426	0.542
42642	2.791	0.542	24.426	0.542
42742	2.786	0.552	24.29	0.552
42842	2.786	0.557	24.29	0.557
42942	2.786	0.557	24.29	0.557
43042	2.786	0.557	24.29	0.557
43143	2.786	0.563	24.29	0.563
43243	2.781	0.578	24.154	0.578
43343	2.781	0.573	24.154	0.573
43444	2.781	0.573	24.154	0.573
43544	2.781	0.573	24.154	0.573
43644	2.776	0.583	24.018	0.583
43744	2.771	0.593	23.882	0.593
43844	2.766	0.593	23.746	0.593
43944	2.766	0.598	23.746	0.598
44044	2.766	0.593	23.746	0.593
44144	2.766	0.603	23.746	0.603
44244	2.766	0.614	23.746	0.614
44344	2.761	0.614	23.61	0.614
44444	2.756	0.614	23.474	0.614
44544	2.756	0.608	23.474	0.608
44644	2.761	0.512	23.61	0.512
44744	2.822	0.486	25.243	0.486
44844	2.822	0.491	25.243	0.491
44944	2.817	0.491	25.106	0.491
45044	2.817	0.481	25.106	0.481
45144	2.812	0.501	24.97	0.501
45244	2.807	0.501	24.834	0.501
45344	2.807	0.501	24.834	0.501
45444	2.807	0.506	24.834	0.506
45544	2.801	0.506	24.698	0.506
45644	2.807	0.532	24.834	0.532
45745	2.801	0.542	24.698	0.542
45846	2.801	0.537	24.698	0.537
45947	2.801	0.537	24.698	0.537
46047	2.801	0.542	24.698	0.542
46148	2.801	0.547	24.698	0.547
46249	2.791	0.557	24.426	0.557
46349	2.786	0.557	24.29	0.557
46450	2.791	0.557	24.426	0.557
46550	2.791	0.547	24.426	0.547
46651	2.786	0.563	24.29	0.563
46752	2.786	0.568	24.29	0.568
46853	2.786	0.573	24.29	0.573
46955	2.786	0.578	24.29	0.578
47056	2.781	0.573	24.154	0.573
47157	2.776	0.588	24.018	0.588
47257	2.776	0.593	24.018	0.593
47358	2.776	0.593	24.018	0.593
47458	2.776	0.588	24.018	0.588
47558	2.776	0.593	24.018	0.593
47658	2.761	0.614	23.61	0.614
47759	2.756	0.614	23.474	0.614
47860	2.756	0.619	23.474	0.619
47960	2.756	0.619	23.474	0.619
48060	2.756	0.608	23.474	0.608
48160	2.771	0.496	23.882	0.496
48260	2.832	0.481	25.515	0.481
48360	2.822	0.491	25.243	0.491
48460	2.822	0.481	25.243	0.481
48560	2.827	0.481	25.379	0.481
48660	2.817	0.501	25.106	0.501
48760	2.817	0.501	25.106	0.501
48860	2.817	0.512	25.106	0.512
48960	2.812	0.506	24.97	0.506
49060	2.812	0.506	24.97	0.506
49160	2.801	0.537	24.698	0.537
49260	2.801	0.542	24.698	0.542
49360	2.801	0.547	24.698	0.547
49460	2.801	0.542	24.698	0.542
49560	2.801	0.542	24.698	0.542
49660	2.801	0.552	24.698	0.552
49761	2.801	0.557	24.698	0.557
49861	2.801	0.552	24.698	0.552
49961	2.801	0.552	24.698	0.552
50061	2.796	0.552	24.562	0.552
50161	2.791	0.568	24.426	0.568
50262	2.796	0.573	24.562	0.573
50362	2.791	0.573	24.426	0.573
50462	2.796	0.573	24.562	0.573
50562	2.791	0.573	24.426	0.573
50662	2.786	0.588	24.29	0.588
50762	2.781	0.598	24.154	0.598
50863	2.781	0.593	24.154	0.593
50964	2.781	0.593	24.154	0.593
51064	2.781	0.598	24.154	0.598
51164	2.766	0.608	23.746	0.608
51265	2.761	0.619	23.61	0.619
51365	2.761	0.624	23.61	0.624
51465	2.761	0.603	23.61	0.603
51566	2.766	0.614	23.746	0.614
51667	2.776	0.491	24.018	0.491
51767	2.837	0.496	25.651	0.496
51867	2.837	0.486	25.651	0.486
51967	2.832	0.486	25.515	0.486
52068	2.832	0.486	25.515	0.486
52169	2.822	0.501	25.243	0.501
52270	2.822	0.506	25.243	0.506
52371	2.827	0.501	25.379	0.501
52471	2.822	0.506	25.243	0.506
52571	2.822	0.506	25.243	0.506
52671	2.801	0.542	24.698	0.542
52772	2.807	0.542	24.834	0.542
52872	2.807	0.537	24.834	0.537
52972	2.807	0.537	24.834	0.537
53073	2.807	0.542	24.834	0.542
53173	2.801	0.547	24.698	0.547
53273	2.801	0.557	24.698	0.557
53374	2.801	0.547	24.698	0.547
53475	2.801	0.552	24.698	0.552
53576	2.801	0.552	24.698	0.552
53676	2.796	0.578	24.562	0.578
53777	2.801	0.563	24.698	0.563
53877	2.801	0.568	24.698	0.568
53977	2.801	0.573	24.698	0.573
54078	2.801	0.573	24.698	0.573
54179	2.786	0.593	24.29	0.593
54279	2.786	0.593	24.29	0.593
54379	2.786	0.588	24.29	0.588
54479	2.786	0.593	24.29	0.593
54579	2.786	0.588	24.29	0.588
54679	2.766	0.614	23.746	0.614
54779	2.766	0.619	23.746	0.619
54880	2.766	0.614	23.746	0.614
54980	2.766	0.614	23.746	0.614
55081	2.771	0.614	23.882	0.614
55182	2.786	0.491	24.29	0.491
55282	2.807	0.491	24.834	0.491
55382	2.807	0.491	24.834	0.491
55482	2.807	0.491	24.834	0.491
55582	2.812	0.491	24.97	0.491
55683	2.807	0.506	24.834	0.506
55785	2.807	0.506	24.834	0.506
55886	2.807	0.501	24.834	0.501
55987	2.807	0.512	24.834	0.512
56087	2.807	0.512	24.834	0.512
56187	2.807	0.542	24.834	0.542
56288	2.801	0.537	24.698	0.537
56388	2.807	0.537	24.834	0.537
56488	2.807	0.547	24.834	0.547
56588	2.807	0.542	24.834	0.542
56689	2.796	0.552	24.562	0.552
56789	2.796	0.547	24.562	0.547
56890	2.796	0.552	24.562	0.552
56990	2.796	0.552	24.562	0.552
57091	2.796	0.557	24.562	0.557
57191	2.791	0.573	24.426	0.573
57292	2.786	0.578	24.29	0.578
57392	2.791	0.573	24.426	0.573
57493	2.791	0.573	24.426	0.573
57594	2.791	0.563	24.426	0.563
57694	2.776	0.593	24.018	0.593
57794	2.781	0.593	24.154	0.593
57894	2.781	0.593	24.154	0.593
57994	2.781	0.588	24.154	0.588
58094	2.781	0.593	24.154	0.593
58195	2.766	0.614	23.746	0.614
58296	2.766	0.619	23.746	0.619
58396	2.771	0.614	23.882	0.614
58496	2.766	0.619	23.746	0.619
58597	2.766	0.619	23.746	0.619
58698	2.807	0.486	24.834	0.486
58799	2.807	0.486	24.834	0.486
58899	2.817	0.491	25.106	0.491
59000	2.812	0.486	24.97	0.486
59100	2.812	0.481	24.97	0.481
59201	2.812	0.506	24.97	0.506
59301	2.807	0.501	24.834	0.501
59401	2.807	0.501	24.834	0.501
59501	2.807	0.512	24.834	0.512
59601	2.807	0.506	24.834	0.506
59701	2.807	0.537	24.834	0.537
59801	2.807	0.547	24.834	0.547
59901	2.801	0.547	24.698	0.547
60001	2.807	0.537	24.834	0.537
60101	2.807	0.542	24.834	0.542
60201	2.796	0.547	24.562	0.547
60301	2.796	0.557	24.562	0.557
60401	2.796	0.557	24.562	0.557
60502	2.796	0.557	24.562	0.557
60602	2.796	0.552	24.562	0.552
60702	2.791	0.568	24.426	0.568
60803	2.791	0.578	24.426	0.578
60903	2.791	0.578	24.426	0.578
61003	2.791	0.573	24.426	0.573
61103	2.791	0.573	24.426	0.573
61203	2.781	0.593	24.154	0.593
61303	2.781	0.598	24.154	0.598
61403	2.781	0.598	24.154	0.598
61504	2.781	0.598	24.154	0.598
61604	2.781	0.603	24.154	0.603
61704	2.771	0.614	23.882	0.614
61804	2.771	0.614	23.882	0.614
61904	2.771	0.619	23.882	0.619
62004	2.771	0.608	23.882	0.608
62104	2.766	0.614	23.746	0.614
62204	2.807	0.481	24.834	0.481
62305	2.822	0.491	25.243	0.491
62406	2.822	0.491	25.243	0.491
62507	2.822	0.491	25.243	0.491
62608	2.822	0.491	25.243	0.491
62709	2.817	0.506	25.106	0.506
62810	2.817	0.506	25.106	0.506
62910	2.817	0.506	25.106	0.506
63011	2.817	0.501	25.106	0.501
63111	2.817	0.501	25.106	0.501
63212	2.807	0.542	24.834	0.542
63312	2.807	0.537	24.834	0.537
63412	2.807	0.542	24.834	0.542
63512	2.807	0.542	24.834	0.542
63612	2.807	0.542	24.834	0.542
63712	2.807	0.547	24.834	0.547
63812	2.801	0.557	24.698	0.557
63913	2.807	0.557	24.834	0.557
64014	2.807	0.557	24.834	0.557
64114	2.807	0.557	24.834	0.557
64214	2.801	0.573	24.698	0.573
64314	2.801	0.568	24.698	0.568
64414	2.801	0.573	24.698	0.573
64514	2.801	0.573	24.698	0.573
64615	2.796	0.573	24.562	0.573
64715	2.791	0.593	24.426	0.593
64816	2.791	0.588	24.426	0.588
64916	2.791	0.598	24.426	0.598
65017	2.791	0.593	24.426	0.593
65118	2.791	0.593	24.426	0.593
65218	2.781	0.619	24.154	0.619
65319	2.781	0.619	24.154	0.619
65419	2.781	0.614	24.154	0.614
65519	2.776	0.619	24.018	0.619
65619	2.776	0.619	24.018	0.619
65720	2.837	0.486	25.651	0.486
65820	2.832	0.491	25.515	0.491
65920	2.832	0.486	25.515	0.486
66020	2.827	0.491	25.379	0.491
66121	2.827	0.486	25.379	0.486
66221	2.822	0.506	25.243	0.506
66322	2.822	0.506	25.243	0.506
66422	2.822	0.501	25.243	0.501
66522	2.822	0.506	25.243	0.506
66623	2.822	0.501	25.243	0.501
66723	2.817	0.542	25.106	0.542
66824	2.812	0.532	24.97	0.532
66924	2.812	0.542	24.97	0.542
67025	2.817	0.542	25.106	0.542
67125	2.812	0.547	24.97	0.547
67226	2.807	0.552	24.834	0.552
67327	2.801	0.552	24.698	0.552
67428	2.807	0.552	24.834	0.552
67528	2.801	0.552	24.698	0.552
67629	2.801	0.563	24.698	0.563
67730	2.801	0.578	24.698	0.578
67830	2.807	0.573	24.834	0.573
67930	2.801	0.568	24.698	0.568
68030	2.801	0.573	24.698	0.573
68130	2.801	0.583	24.698	0.583
68230	2.796	0.593	24.562	0.593
68330	2.807	0.588	24.834	0.588
68430	2.796	0.598	24.562	0.598
68530	2.796	0.598	24.562	0.598
68630	2.796	0.603	24.562	0.603
68730	2.786	0.614	24.29	0.614
68831	2.781	0.619	24.154	0.619
68932	2.781	0.614	24.154	0.614
69032	2.781	0.619	24.154	0.619
69132	2.781	0.522	24.154	0.522
69232	2.847	0.486	25.923	0.486
69333	2.842	0.491	25.787	0.491
69434	2.837	0.491	25.651	0.491
69535	2.842	0.486	25.787	0.486
69635	2.842	0.501	25.787	0.501
69736	2.837	0.501	25.651	0.501
69836	2.832	0.506	25.515	0.506
69937	2.827	0.506	25.379	0.506
70038	2.827	0.501	25.379	0.501
70139	2.827	0.537	25.379	0.537
70239	2.822	0.542	25.243	0.542
70339	2.822	0.542	25.243	0.542
70440	2.822	0.537	25.243	0.537
70540	2.822	0.537	25.243	0.537
70641	2.822	0.547	25.243	0.547
70742	2.817	0.552	25.106	0.552
70843	2.817	0.557	25.106	0.557
70943	2.807	0.552	24.834	0.552
71043	2.807	0.552	24.834	0.552
71143	2.807	0.563	24.834	0.563
71243	2.807	0.573	24.834	0.573
71343	2.807	0.573	24.834	0.573
71443	2.807	0.573	24.834	0.573
71543	2.807	0.573	24.834	0.573
71644	2.807	0.588	24.834	0.588
71744	2.801	0.598	24.698	0.598
71844	2.801	0.598	24.698	0.598
71944	2.801	0.598	24.698	0.598
72044	2.801	0.593	24.698	0.593
72144	2.801	0.608	24.698	0.608
72244	2.791	0.614	24.426	0.614
72344	2.786	0.614	24.29	0.614
72444	2.786	0.614	24.29	0.614
72544	2.786	0.619	24.29	0.619
72644	2.791	0.501	24.426	0.501
72744	2.858	0.486	26.195	0.486
72845	2.853	0.491	26.059	0.491
72946	2.847	0.486	25.923	0.486
73047	2.847	0.481	25.923	0.481
73148	2.847	0.501	25.923	0.501
73248	2.847	0.506	25.923	0.506
73348	2.842	0.501	25.787	0.501
73448	2.842	0.506	25.787	0.506
73548	2.842	0.512	25.787	0.512
73648	2.832	0.537	25.515	0.537
73748	2.827	0.542	25.379	0.542
73849	2.827	0.542	25.379	0.542
73949	2.827	0.537	25.379	0.537
74050	2.827	0.537	25.379	0.537
74150	2.827	0.547	25.379	0.547
74250	2.822	0.557	25.243	0.557
74351	2.822	0.552	25.243	0.552
74451	2.822	0.552	25.243	0.552
74552	2.822	0.552	25.243	0.552
74652	2.817	0.573	25.106	0.573
74753	2.822	0.573	25.243	0.573
74853	2.817	0.568	25.106	0.568
74953	2.817	0.568	25.106	0.568
75053	2.817	0.573	25.106	0.573
75153	2.812	0.583	24.97	0.583
75254	2.807	0.598	24.834	0.598
75354	2.807	0.588	24.834	0.588
75456	2.807	0.593	24.834	0.593
75557	2.807	0.593	24.834	0.593
75657	2.796	0.608	24.562	0.608
75758	2.796	0.608	24.562	0.608
75858	2.796	0.619	24.562	0.619
75959	2.796	0.608	24.562	0.608
76060	2.796	0.614	24.562	0.614
76160	2.812	0.491	24.97	0.491
76261	2.853	0.481	26.059	0.481
76361	2.853	0.486	26.059	0.486
76462	2.858	0.491	26.195	0.491
76562	2.858	0.481	26.195	0.481
76662	2.853	0.506	26.059	0.506
76762	2.847	0.501	25.923	0.501
76862	2.847	0.501	25.923	0.501
76963	2.847	0.512	25.923	0.512
77063	2.847	0.491	25.923	0.491
77163	2.832	0.542	25.515	0.542
77263	2.822	0.537	25.243	0.537
77364	2.832	0.542	25.515	0.542
77464	2.837	0.542	25.651	0.542
77564	2.837	0.537	25.651	0.537
77665	2.827	0.547	25.379	0.547
77766	2.827	0.552	25.379	0.552
77866	2.827	0.547	25.379	0.547
77966	2.827	0.557	25.379	0.557
78066	2.827	0.557	25.379	0.557
78166	2.827	0.568	25.379	0.568
78266	2.827	0.573	25.379	0.573
78366	2.822	0.563	25.243	0.563
78466	2.822	0.573	25.243	0.573
78566	2.822	0.563	25.243	0.563
78666	2.817	0.588	25.106	0.588
78767	2.817	0.593	25.106	0.593
78868	2.817	0.593	25.106	0.593
78968	2.827	0.598	25.379	0.598
79068	2.817	0.588	25.106	0.588
79168	2.801	0.614	24.698	0.614
79268	2.801	0.614	24.698	0.614
79368	2.807	0.619	24.834	0.619
79468	2.807	0.614	24.834	0.614
79568	2.801	0.614	24.698	0.614
79668	2.827	0.486	25.379	0.486
79768	2.858	0.491	26.195	0.491
79868	2.868	0.491	26.467	0.491
79968	2.868	0.491	26.467	0.491
80068	2.868	0.486	26.467	0.486
80168	2.858	0.496	26.195	0.496
80268	2.858	0.506	26.195	0.506
80368	2.858	0.501	26.195	0.501
80468	2.858	0.501	26.195	0.501
80568	2.858	0.506	26.195	0.506
80668	2.842	0.527	25.787	0.527
80768	2.842	0.542	25.787	0.542
80869	2.847	0.537	25.923	0.537
80970	2.847	0.542	25.923	0.542
81071	2.847	0.537	25.923	0.537
81171	2.832	0.547	25.515	0.547
81272	2.837	0.552	25.651	0.552
81372	2.842	0.542	25.787	0.542
81473	2.837	0.552	25.651	0.552
81574	2.837	0.557	25.651	0.557
81674	2.832	0.573	25.515	0.573
81775	2.837	0.578	25.651	0.578
81875	2.832	0.568	25.515	0.568
81976	2.832	0.573	25.515	0.573
82077	2.837	0.563	25.651	0.563
82177	2.822	0.593	25.243	0.593
82277	2.827	0.588	25.379	0.588
82377	2.822	0.593	25.243	0.593
82478	2.822	0.593	25.243	0.593
82578	2.822	0.588	25.243	0.588
82678	2.812	0.614	24.97	0.614
82778	2.807	0.614	24.834	0.614
82879	2.812	0.608	24.97	0.608
82980	2.812	0.608	24.97	0.608
83080	2.807	0.608	24.834	0.608
83181	2.842	0.481	25.787	0.481
83281	2.868	0.486	26.467	0.486
83382	2.873	0.486	26.603	0.486
83482	2.873	0.491	26.603	0.491
83583	2.868	0.491	26.467	0.491
83683	2.863	0.506	26.331	0.506
83784	2.863	0.506	26.331	0.506
83884	2.863	0.506	26.331	0.506
83984	2.863	0.501	26.331	0.501
84084	2.863	0.501	26.331	0.501
84184	2.853	0.542	26.059	0.542
84284	2.853	0.537	26.059	0.537
84384	2.847	0.537	25.923	0.537
84484	2.853	0.532	26.059	0.532
84584	2.853	0.542	26.059	0.542
84684	2.842	0.547	25.787	0.547
84784	2.847	0.552	25.923	0.552
84884	2.847	0.557	25.923	0.557
84984	2.847	0.557	25.923	0.557
85084	2.847	0.547	25.923	0.547
85184	2.842	0.573	25.787	0.573
85284	2.842	0.573	25.787	0.573
85384	2.842	0.578	25.787	0.578
85484	2.842	0.573	25.787	0.573
85584	2.842	0.563	25.787	0.563
85684	2.827	0.593	25.379	0.593
85785	2.832	0.593	25.515	0.593
85886	2.832	0.593	25.515	0.593
85986	2.832	0.598	25.515	0.598
86087	2.832	0.598	25.515	0.598
86188	2.817	0.614	25.106	0.614
86289	2.822	0.614	25.243	0.614
86390	2.822	0.614	25.243	0.614
86491	2.822	0.619	25.243	0.619
86592	2.822	0.614	25.243	0.614
86692	2.868	0.476	26.467	0.476
86793	2.873	0.491	26.603	0.491
86893	2.873	0.491	26.603	0.491
86993	2.873	0.491	26.603	0.491
87093	2.873	0.486	26.603	0.486
87194	2.873	0.512	26.603	0.512
87295	2.873	0.501	26.603	0.501
87396	2.868	0.501	26.467	0.501
87496	2.873	0.506	26.603	0.506
87597	2.873	0.501	26.603	0.501
87698	2.863	0.537	26.331	0.537
87799	2.858	0.542	26.195	0.542
87900	2.858	0.537	26.195	0.537
88000	2.858	0.542	26.195	0.542
88101	2.858	0.532	26.195	0.532
88202	2.853	0.552	26.059	0.552
88303	2.853	0.557	26.059	0.557
88403	2.853	0.552	26.059	0.552
88503	2.847	0.557	25.923	0.557
88604	2.847	0.552	25.923	0.552
88704	2.847	0.568	25.923	0.568
88805	2.847	0.563	25.923	0.563
88905	2.847	0.573	25.923	0.573
89005	2.847	0.573	25.923	0.573
89105	2.847	0.578	25.923	0.578
89206	2.842	0.598	25.787	0.598
89306	2.842	0.593	25.787	0.593
89406	2.837	0.588	25.651	0.588
89507	2.837	0.593	25.651	0.593
89607	2.837	0.588	25.651	0.588
89708	2.827	0.614	25.379	0.614
89809	2.827	0.619	25.379	0.619
89910	2.827	0.608	25.379	0.608
90011	2.822	0.614	25.243	0.614
90112	2.822	0.614	25.243	0.614
90212	2.888	0.481	27.012	0.481
90313	2.883	0.491	26.876	0.491
90413	2.883	0.486	26.876	0.486
90515	2.883	0.481	26.876	0.481
90615	2.883	0.481	26.876	0.481
90716	2.878	0.501	26.739	0.501
90817	2.873	0.506	26.603	0.506
90918	2.873	0.512	26.603	0.512
91018	2.873	0.506	26.603	0.506
91118	2.868	0.496	26.467	0.496
91218	2.868	0.542	26.467	0.542
91318	2.868	0.542	26.467	0.542
91419	2.868	0.542	26.467	0.542
91519	2.868	0.537	26.467	0.537
91620	2.868	0.542	26.467	0.542
91721	2.863	0.557	26.331	0.557
91822	2.858	0.552	26.195	0.552
91922	2.858	0.552	26.195	0.552
92022	2.858	0.547	26.195	0.547
92122	2.858	0.557	26.195	0.557
92222	2.858	0.573	26.195	0.573
92323	2.858	0.573	26.195	0.573
92424	2.858	0.573	26.195	0.573
92524	2.858	0.568	26.195	0.568
92624	2.858	0.578	26.195	0.578
92725	2.847	0.593	25.923	0.593
92826	2.847	0.593	25.923	0.593
92926	2.847	0.588	25.923	0.588
93027	2.847	0.593	25.923	0.593
93127	2.847	0.598	25.923	0.598
93227	2.837	0.608	25.651	0.608
93328	2.832	0.614	25.515	0.614
93429	2.832	0.614	25.515	0.614
93529	2.832	0.608	25.515	0.608
93629	2.832	0.522	25.515	0.522
93729	2.898	0.486	27.284	0.486
93830	2.888	0.486	27.012	0.486
93931	2.888	0.491	27.012	0.491
94031	2.888	0.491	27.012	0.491
94131	2.888	0.496	27.012	0.496
94231	2.883	0.512	26.876	0.512
94332	2.883	0.506	26.876	0.506
94432	2.883	0.506	26.876	0.506
94533	2.883	0.501	26.876	0.501
94634	2.878	0.527	26.739	0.527
94734	2.868	0.542	26.467	0.542
94834	2.873	0.547	26.603	0.547
94934	2.868	0.532	26.467	0.532
95035	2.868	0.542	26.467	0.542
95136	2.873	0.552	26.603	0.552
95236	2.868	0.552	26.467	0.552
95337	2.868	0.552	26.467	0.552
95438	2.868	0.552	26.467	0.552
95538	2.868	0.557	26.467	0.557
95639	2.863	0.563	26.331	0.563
95739	2.863	0.573	26.331	0.573
95839	2.863	0.573	26.331	0.573
95939	2.858	0.568	26.195	0.568
96039	2.863	0.573	26.331	0.573
96139	2.858	0.583	26.195	0.583
96240	2.858	0.588	26.195	0.588
96340	2.853	0.593	26.059	0.593
96441	2.853	0.593	26.059	0.593
96542	2.858	0.593	26.195	0.593
96642	2.847	0.603	25.923	0.603
96742	2.842	0.608	25.787	0.608
96843	2.837	0.619	25.651	0.619
96943	2.842	0.619	25.787	0.619
97043	2.842	0.608	25.787	0.608
97143	2.847	0.496	25.923	0.496
97243	2.893	0.481	27.148	0.481
97345	2.893	0.486	27.148	0.486
97446	2.893	0.486	27.148	0.486
97546	2.898	0.481	27.284	0.481
97647	2.888	0.506	27.012	0.506
97747	2.888	0.501	27.012	0.501
97847	2.888	0.506	27.012	0.506
97948	2.888	0.506	27.012	0.506
98049	2.888	0.506	27.012	0.506
98150	2.883	0.542	26.876	0.542
98251	2.878	0.542	26.739	0.542
98352	2.878	0.542	26.739	0.542
98453	2.878	0.537	26.739	0.537
98554	2.878	0.542	26.739	0.542
98654	2.868	0.547	26.467	0.547
98754	2.873	0.552	26.603	0.552
98855	2.868	0.547	26.467	0.547
98955	2.873	0.557	26.603	0.557
99055	2.868	0.542	26.467	0.542
99156	2.868	0.573	26.467	0.573
99256	2.868	0.573	26.467	0.573
99356	2.868	0.573	26.467	0.573
99456	2.868	0.573	26.467	0.573
99557	2.868	0.568	26.467	0.568
99657	2.858	0.593	26.195	0.593
99758	2.858	0.593	26.195	0.593
99858	2.863	0.593	26.331	0.593
99958	2.858	0.588	26.195	0.588
100058	2.858	0.593	26.195	0.593
100158	2.842	0.614	25.787	0.614
100258	2.842	0.614	25.787	0.614
100358	2.842	0.614	25.787	0.614
100458	2.842	0.614	25.787	0.614
100559	2.842	0.603	25.787	0.603
100659	2.863	0.491	26.331	0.491
100760	2.904	0.486	27.42	0.486
100860	2.909	0.481	27.556	0.481
100960	2.909	0.491	27.556	0.491
101061	2.909	0.491	27.556	0.491
101161	2.904	0.501	27.42	0.501
101261	2.904	0.506	27.42	0.506
101361	2.904	0.501	27.42	0.501
101462	2.904	0.501	27.42	0.501
101562	2.898	0.496	27.284	0.496
101662	2.883	0.537	26.876	0.537
101763	2.883	0.537	26.876	0.537
101864	2.888	0.542	27.012	0.542
101964	2.888	0.537	27.012	0.537
102064	2.888	0.537	27.012	0.537
102165	2.883	0.542	26.876	0.542
102266	2.878	0.552	26.739	0.552
102366	2.878	0.552	26.739	0.552
102467	2.873	0.552	26.603	0.552
102567	2.878	0.552	26.739	0.552
102668	2.868	0.573	26.467	0.573
102769	2.873	0.573	26.603	0.573
102870	2.873	0.573	26.603	0.573
102970	2.873	0.573	26.603	0.573
103071	2.873	0.563	26.603	0.563
103171	2.868	0.588	26.467	0.588
103271	2.863	0.583	26.331	0.583
103371	2.868	0.588	26.467	0.588
103471	2.868	0.588	26.467	0.588
103571	2.868	0.593	26.467	0.593
103672	2.847	0.614	25.923	0.614
103772	2.847	0.608	25.923	0.608
103873	2.853	0.614	26.059	0.614
103973	2.853	0.614	26.059	0.614
104073	2.853	0.608	26.059	0.608
104173	2.883	0.491	26.876	0.491
104273	2.909	0.486	27.556	0.486
104374	2.914	0.481	27.692	0.481
104474	2.914	0.491	27.692	0.491
104574	2.919	0.486	27.828	0.486
104674	2.904	0.496	27.42	0.496
104774	2.909	0.501	27.556	0.501
104874	2.909	0.506	27.556	0.506
104974	2.909	0.501	27.556	0.501
105074	2.909	0.506	27.556	0.506
105174	2.888	0.537	27.012	0.537
105275	2.893	0.537	27.148	0.537
105376	2.893	0.537	27.148	0.537
105477	2.888	0.542	27.012	0.542
105577	2.888	0.542	27.012	0.542
105678	2.888	0.542	27.012	0.542
105779	2.888	0.547	27.012	0.547
105879	2.888	0.552	27.012	0.552
105980	2.888	0.552	27.012	0.552
106080	2.888	0.557	27.012	0.557
106180	2.883	0.563	26.876	0.563
106280	2.883	0.573	26.876	0.573
106380	2.883	0.573	26.876	0.573
106480	2.883	0.568	26.876	0.568
106581	2.883	0.578	26.876	0.578
106681	2.873	0.598	26.603	0.598
106781	2.873	0.588	26.603	0.588
106881	2.868	0.598	26.467	0.598
106982	2.868	0.588	26.467	0.588
107083	2.868	0.593	26.467	0.593
107184	2.858	0.614	26.195	0.614
107284	2.863	0.614	26.331	0.614
107384	2.858	0.614	26.195	0.614
107484	2.858	0.614	26.195	0.614
107584	2.858	0.608	26.195	0.608
107684	2.904	0.491	27.42	0.491
107784	2.919	0.486	27.828	0.486
107884	2.924	0.481	27.964	0.481
107984	2.924	0.491	27.964	0.491
108084	2.924	0.486	27.964	0.486
108184	2.914	0.506	27.692	0.506
108285	2.914	0.496	27.692	0.496
108385	2.909	0.501	27.556	0.501
108486	2.914	0.501	27.692	0.501
108587	2.914	0.506	27.692	0.506
108688	2.898	0.537	27.284	0.537
108788	2.904	0.537	27.42	0.537
108888	2.904	0.537	27.42	0.537
108989	2.904	0.537	27.42	0.537
109090	2.898	0.542	27.284	0.542
109191	2.893	0.552	27.148	0.552
109292	2.893	0.557	27.148	0.557
109393	2.893	0.557	27.148	0.557
109495	2.893	0.552	27.148	0.552
109595	2.893	0.552	27.148	0.552
109695	2.888	0.573	27.012	0.573
109795	2.888	0.573	27.012	0.573
109896	2.888	0.568	27.012	0.568
109996	2.888	0.573	27.012	0.573
110097	2.888	0.583	27.012	0.583
110197	2.878	0.588	26.739	0.588
110298	2.878	0.593	26.739	0.593
110399	2.873	0.593	26.603	0.593
110499	2.873	0.593	26.603	0.593
110600	2.873	0.593	26.603	0.593
110700	2.863	0.614	26.331	0.614
110801	2.863	0.619	26.331	0.619
110902	2.863	0.608	26.331	0.608
111003	2.863	0.614	26.331	0.614
111105	2.863	0.608	26.331	0.608
111205	2.924	0.486	27.964	0.486
111305	2.934	0.481	28.236	0.481
111405	2.934	0.486	28.236	0.486
111506	2.929	0.486	28.1	0.486
111607	2.929	0.491	28.1	0.491
111707	2.929	0.486	28.1	0.486
111807	2.929	0.486	28.1	0.486
111908	2.934	0.486	28.236	0.486
112009	2.929	0.481	28.1	0.481
112110	2.929	0.491	28.1	0.491
112210	2.929	0.486	28.1	0.486
112310	2.929	0.486	28.1	0.486
112410	2.934	0.486	28.236	0.486
112510	2.929	0.491	28.1	0.491
112610	2.929	0.481	28.1	0.481
112710	2.929	0.486	28.1	0.486
112810	2.929	0.491	28.1	0.491
112910	2.929	0.481	28.1	0.481
113010	2.929	0.486	28.1	0.486
113110	2.929	0.476	28.1	0.476
113210	2.934	0.491	28.236	0.491
113310	2.934	0.481	28.236	0.481
113410	2.929	0.491	28.1	0.491
113510	2.934	0.486	28.236	0.486
113611	2.934	0.486	28.236	0.486
113712	2.929	0.486	28.1	0.486
113812	2.929	0.491	28.1	0.491
113912	2.929	0.486	28.1	0.486
114012	2.934	0.486	28.236	0.486
114113	2.929	0.496	28.1	0.496
114214	2.929	0.486	28.1	0.486
114314	2.929	0.491	28.1	0.491
114414	2.929	0.491	28.1	0.491
114514	2.929	0.491	28.1	0.491
