# Supplementary material for: Design and evaluation of a pneumatic actuation unit for a wasp-inspired self-propelled needle
Source: PLoS One. 2024 Jul 2;19(7):e0306411. doi: 10.1371/journal.pone.0306411 (PMC11218968; doi:10.1371/journal.pone.0306411)
Supplement: S1 Data — The S1 Data file contains the raw data sets of the phantom experiment. (ZIP) [file pone.0306411.s006.zip › S4_Data/stroke experiments/2mm/2mm_4.xlsx]

## Sheet: 22 11 03 13 57 55 2mm
0	2.847	0.491	25.923	0.491
100	2.842	0.501	25.787	0.501
201	2.847	0.496	25.923	0.496
301	2.847	0.501	25.923	0.501
402	2.842	0.496	25.787	0.496
503	2.847	0.501	25.923	0.501
603	2.847	0.496	25.923	0.496
703	2.842	0.496	25.787	0.496
803	2.842	0.506	25.787	0.506
903	2.847	0.496	25.923	0.496
1003	2.847	0.496	25.923	0.496
1103	2.842	0.501	25.787	0.501
1204	2.842	0.491	25.787	0.491
1304	2.847	0.491	25.923	0.491
1404	2.847	0.501	25.923	0.501
1504	2.847	0.501	25.923	0.501
1604	2.847	0.491	25.923	0.491
1704	2.842	0.501	25.787	0.501
1805	2.847	0.496	25.923	0.496
1906	2.847	0.496	25.923	0.496
2006	2.847	0.496	25.923	0.496
2106	2.842	0.501	25.787	0.501
2206	2.847	0.496	25.923	0.496
2306	2.847	0.496	25.923	0.496
2408	2.847	0.501	25.923	0.501
2509	2.847	0.496	25.923	0.496
2610	2.847	0.496	25.923	0.496
2710	2.847	0.501	25.923	0.501
2811	2.847	0.496	25.923	0.496
2912	2.847	0.491	25.923	0.491
3012	2.847	0.496	25.923	0.496
3113	2.842	0.491	25.787	0.491
3213	2.842	0.501	25.787	0.501
3313	2.842	0.501	25.787	0.501
3414	2.842	0.501	25.787	0.501
3515	2.847	0.496	25.923	0.496
3615	2.847	0.496	25.923	0.496
3715	2.847	0.496	25.923	0.496
3815	2.847	0.501	25.923	0.501
3915	2.842	0.491	25.787	0.491
4015	2.842	0.496	25.787	0.496
4116	2.847	0.501	25.923	0.501
4216	2.847	0.496	25.923	0.496
4316	2.847	0.496	25.923	0.496
4416	2.842	0.496	25.787	0.496
4517	2.847	0.496	25.923	0.496
4618	2.842	0.496	25.787	0.496
4718	2.842	0.496	25.787	0.496
4819	2.847	0.496	25.923	0.496
4920	2.847	0.496	25.923	0.496
5020	2.847	0.501	25.923	0.501
5121	2.847	0.501	25.923	0.501
5221	2.847	0.496	25.923	0.496
5321	2.847	0.501	25.923	0.501
5422	2.847	0.501	25.923	0.501
5522	2.847	0.501	25.923	0.501
5623	2.842	0.501	25.787	0.501
5723	2.847	0.496	25.923	0.496
5823	2.847	0.496	25.923	0.496
5923	2.847	0.501	25.923	0.501
6024	2.847	0.496	25.923	0.496
6124	2.847	0.501	25.923	0.501
6224	2.847	0.491	25.923	0.491
6324	2.847	0.496	25.923	0.496
6424	2.847	0.501	25.923	0.501
6524	2.847	0.496	25.923	0.496
6624	2.842	0.496	25.787	0.496
6724	2.847	0.496	25.923	0.496
6824	2.847	0.496	25.923	0.496
6924	2.847	0.501	25.923	0.501
7025	2.842	0.501	25.787	0.501
7125	2.847	0.496	25.923	0.496
7225	2.842	0.496	25.787	0.496
7325	2.847	0.501	25.923	0.501
7425	2.847	0.491	25.923	0.491
7526	2.847	0.496	25.923	0.496
7626	2.847	0.501	25.923	0.501
7726	2.847	0.496	25.923	0.496
7827	2.847	0.496	25.923	0.496
7928	2.837	0.522	25.651	0.522
8028	2.842	0.527	25.787	0.527
8128	2.842	0.522	25.787	0.522
8228	2.847	0.517	25.923	0.517
8328	2.847	0.522	25.923	0.522
8429	2.837	0.547	25.651	0.547
8529	2.842	0.547	25.787	0.547
8629	2.837	0.552	25.651	0.552
8730	2.837	0.547	25.651	0.547
8830	2.842	0.537	25.787	0.537
8930	2.822	0.552	25.243	0.552
9031	2.827	0.563	25.379	0.563
9131	2.827	0.563	25.379	0.563
9231	2.832	0.563	25.515	0.563
9331	2.832	0.563	25.515	0.563
9431	2.822	0.578	25.243	0.578
9531	2.822	0.578	25.243	0.578
9631	2.822	0.578	25.243	0.578
9731	2.822	0.578	25.243	0.578
9831	2.822	0.573	25.243	0.573
9931	2.807	0.598	24.834	0.598
10031	2.807	0.598	24.834	0.598
10131	2.812	0.603	24.97	0.603
10231	2.812	0.598	24.97	0.598
10331	2.812	0.598	24.97	0.598
10431	2.766	0.624	23.746	0.624
10531	2.801	0.619	24.698	0.619
10631	2.801	0.624	24.698	0.624
10732	2.801	0.624	24.698	0.624
10832	2.796	0.619	24.562	0.619
10933	2.847	0.496	25.923	0.496
11033	2.847	0.496	25.923	0.496
11133	2.847	0.496	25.923	0.496
11233	2.858	0.496	26.195	0.496
11333	2.858	0.491	26.195	0.491
11433	2.853	0.512	26.059	0.512
11533	2.853	0.512	26.059	0.512
11633	2.853	0.512	26.059	0.512
11733	2.853	0.522	26.059	0.522
11833	2.853	0.517	26.059	0.517
11933	2.847	0.552	25.923	0.552
12033	2.847	0.547	25.923	0.547
12133	2.847	0.552	25.923	0.552
12233	2.847	0.547	25.923	0.547
12333	2.847	0.552	25.923	0.552
12433	2.842	0.557	25.787	0.557
12533	2.842	0.563	25.787	0.563
12634	2.842	0.563	25.787	0.563
12735	2.842	0.563	25.787	0.563
12835	2.847	0.563	25.923	0.563
12935	2.827	0.578	25.379	0.578
13035	2.827	0.583	25.379	0.583
13135	2.832	0.583	25.515	0.583
13235	2.832	0.578	25.515	0.578
13335	2.832	0.583	25.515	0.583
13436	2.822	0.603	25.243	0.603
13537	2.822	0.603	25.243	0.603
13638	2.822	0.603	25.243	0.603
13739	2.822	0.598	25.243	0.598
13839	2.822	0.608	25.243	0.608
13939	2.801	0.624	24.698	0.624
14039	2.807	0.624	24.834	0.624
14139	2.807	0.624	24.834	0.624
14239	2.807	0.629	24.834	0.629
14339	2.807	0.624	24.834	0.624
14439	2.858	0.491	26.195	0.491
14539	2.863	0.491	26.331	0.491
14639	2.868	0.491	26.467	0.491
14739	2.868	0.491	26.467	0.491
14839	2.868	0.496	26.467	0.496
14939	2.863	0.517	26.331	0.517
15039	2.863	0.517	26.331	0.517
15139	2.863	0.517	26.331	0.517
15239	2.863	0.506	26.331	0.506
15339	2.863	0.512	26.331	0.512
15439	2.847	0.547	25.923	0.547
15539	2.853	0.552	26.059	0.552
15639	2.853	0.542	26.059	0.542
15740	2.853	0.547	26.059	0.547
15840	2.853	0.542	26.059	0.542
15941	2.842	0.563	25.787	0.563
16041	2.842	0.563	25.787	0.563
16141	2.847	0.563	25.923	0.563
16241	2.847	0.563	25.923	0.563
16341	2.847	0.563	25.923	0.563
16441	2.837	0.573	25.651	0.573
16541	2.837	0.578	25.651	0.578
16641	2.837	0.583	25.651	0.583
16741	2.837	0.578	25.651	0.578
16841	2.837	0.583	25.651	0.583
16941	2.822	0.603	25.243	0.603
17041	2.827	0.603	25.379	0.603
17141	2.827	0.603	25.379	0.603
17241	2.827	0.598	25.379	0.598
17341	2.827	0.603	25.379	0.603
17441	2.812	0.624	24.97	0.624
17541	2.812	0.629	24.97	0.629
17641	2.807	0.629	24.834	0.629
17741	2.807	0.629	24.834	0.629
17841	2.812	0.629	24.97	0.629
17941	2.868	0.491	26.467	0.491
18041	2.863	0.496	26.331	0.496
18141	2.868	0.481	26.467	0.481
18242	2.868	0.491	26.467	0.491
18342	2.868	0.496	26.467	0.496
18443	2.858	0.512	26.195	0.512
18543	2.863	0.517	26.331	0.517
18644	2.863	0.512	26.331	0.512
18744	2.863	0.512	26.331	0.512
18844	2.863	0.506	26.331	0.506
18944	2.853	0.547	26.059	0.547
19044	2.853	0.557	26.059	0.557
19145	2.853	0.542	26.059	0.542
19245	2.858	0.547	26.195	0.547
19346	2.858	0.547	26.195	0.547
19447	2.842	0.568	25.787	0.568
19547	2.842	0.568	25.787	0.568
19647	2.842	0.563	25.787	0.563
19748	2.847	0.563	25.923	0.563
19849	2.847	0.568	25.923	0.568
19949	2.837	0.573	25.651	0.573
20050	2.837	0.583	25.651	0.583
20150	2.837	0.588	25.651	0.588
20250	2.837	0.583	25.651	0.583
20351	2.837	0.583	25.651	0.583
20452	2.827	0.598	25.379	0.598
20553	2.832	0.603	25.515	0.603
20653	2.827	0.603	25.379	0.603
20753	2.827	0.603	25.379	0.603
20854	2.827	0.603	25.379	0.603
20954	2.812	0.624	24.97	0.624
21054	2.812	0.624	24.97	0.624
21154	2.812	0.629	24.97	0.629
21254	2.812	0.634	24.97	0.634
21354	2.812	0.624	24.97	0.624
21454	2.883	0.491	26.876	0.491
21554	2.873	0.491	26.603	0.491
21655	2.873	0.496	26.603	0.496
21756	2.868	0.496	26.467	0.496
21856	2.873	0.491	26.603	0.491
21956	2.868	0.512	26.467	0.512
22056	2.868	0.506	26.467	0.506
22156	2.868	0.506	26.467	0.506
22256	2.868	0.517	26.467	0.517
22356	2.868	0.517	26.467	0.517
22456	2.858	0.547	26.195	0.547
22556	2.858	0.552	26.195	0.552
22656	2.858	0.552	26.195	0.552
22756	2.858	0.547	26.195	0.547
22856	2.858	0.547	26.195	0.547
22956	2.847	0.557	25.923	0.557
23057	2.847	0.563	25.923	0.563
23158	2.847	0.563	25.923	0.563
23258	2.847	0.563	25.923	0.563
23359	2.847	0.563	25.923	0.563
23459	2.842	0.583	25.787	0.583
23559	2.842	0.578	25.787	0.578
23659	2.842	0.573	25.787	0.573
23760	2.837	0.578	25.651	0.578
23861	2.842	0.583	25.787	0.583
23961	2.832	0.603	25.515	0.603
24061	2.832	0.603	25.515	0.603
24161	2.832	0.608	25.515	0.608
24261	2.832	0.603	25.515	0.603
24361	2.832	0.614	25.515	0.614
24461	2.817	0.624	25.106	0.624
24563	2.812	0.624	24.97	0.624
24663	2.817	0.624	25.106	0.624
24764	2.817	0.629	25.106	0.629
24864	2.817	0.624	25.106	0.624
24965	2.888	0.486	27.012	0.486
25065	2.883	0.491	26.876	0.491
25165	2.873	0.491	26.603	0.491
25265	2.868	0.496	26.467	0.496
25366	2.873	0.491	26.603	0.491
25466	2.868	0.517	26.467	0.517
25566	2.868	0.522	26.467	0.522
25667	2.868	0.517	26.467	0.517
25767	2.868	0.517	26.467	0.517
25867	2.868	0.512	26.467	0.512
25968	2.863	0.547	26.331	0.547
26068	2.863	0.547	26.331	0.547
26168	2.863	0.547	26.331	0.547
26269	2.863	0.552	26.331	0.552
26369	2.863	0.542	26.331	0.542
26470	2.853	0.563	26.059	0.563
26570	2.847	0.563	25.923	0.563
26670	2.853	0.563	26.059	0.563
26770	2.847	0.568	25.923	0.568
26870	2.847	0.563	25.923	0.563
26970	2.847	0.578	25.923	0.578
27070	2.847	0.573	25.923	0.573
27171	2.847	0.578	25.923	0.578
27271	2.847	0.583	25.923	0.583
27371	2.847	0.578	25.923	0.578
27471	2.837	0.603	25.651	0.603
27571	2.832	0.598	25.515	0.598
27671	2.832	0.603	25.515	0.603
27771	2.827	0.603	25.379	0.603
27871	2.832	0.598	25.515	0.598
27971	2.822	0.624	25.243	0.624
28071	2.817	0.624	25.106	0.624
28171	2.817	0.629	25.106	0.629
28271	2.817	0.629	25.106	0.629
28371	2.817	0.557	25.106	0.557
28471	2.888	0.491	27.012	0.491
28571	2.883	0.491	26.876	0.491
28671	2.878	0.491	26.739	0.491
28771	2.873	0.501	26.603	0.501
28871	2.873	0.491	26.603	0.491
28972	2.868	0.512	26.467	0.512
29073	2.868	0.512	26.467	0.512
29173	2.868	0.517	26.467	0.517
29273	2.868	0.506	26.467	0.506
29373	2.868	0.517	26.467	0.517
29474	2.863	0.547	26.331	0.547
29574	2.863	0.547	26.331	0.547
29674	2.863	0.547	26.331	0.547
29775	2.863	0.547	26.331	0.547
29875	2.863	0.552	26.331	0.552
29976	2.858	0.563	26.195	0.563
30076	2.853	0.563	26.059	0.563
30176	2.858	0.552	26.195	0.552
30277	2.858	0.563	26.195	0.563
30378	2.858	0.563	26.195	0.563
30479	2.847	0.583	25.923	0.583
30579	2.847	0.583	25.923	0.583
30679	2.847	0.583	25.923	0.583
30779	2.847	0.578	25.923	0.578
30879	2.847	0.583	25.923	0.583
30979	2.837	0.603	25.651	0.603
31079	2.832	0.603	25.515	0.603
31179	2.832	0.603	25.515	0.603
31279	2.832	0.608	25.515	0.608
31379	2.832	0.608	25.515	0.608
31479	2.822	0.624	25.243	0.624
31580	2.822	0.629	25.243	0.629
31680	2.817	0.624	25.106	0.624
31780	2.817	0.624	25.106	0.624
31881	2.817	0.522	25.106	0.522
31981	2.893	0.491	27.148	0.491
32081	2.883	0.496	26.876	0.496
32181	2.878	0.491	26.739	0.491
32281	2.873	0.491	26.603	0.491
32381	2.873	0.501	26.603	0.501
32481	2.868	0.506	26.467	0.506
32581	2.868	0.517	26.467	0.517
32681	2.868	0.517	26.467	0.517
32782	2.837	0.506	25.651	0.506
32883	2.868	0.532	26.467	0.532
32983	2.868	0.552	26.467	0.552
33083	2.863	0.547	26.331	0.547
33183	2.863	0.552	26.331	0.552
33284	2.863	0.552	26.331	0.552
33384	2.868	0.557	26.467	0.557
33485	2.858	0.557	26.195	0.557
33585	2.858	0.563	26.195	0.563
33685	2.853	0.563	26.059	0.563
33785	2.858	0.563	26.195	0.563
33886	2.853	0.578	26.059	0.578
33986	2.847	0.578	25.923	0.578
34087	2.847	0.583	25.923	0.583
34187	2.847	0.578	25.923	0.578
34287	2.832	0.578	25.515	0.578
34387	2.842	0.588	25.787	0.588
34487	2.842	0.598	25.787	0.598
34588	2.837	0.603	25.651	0.603
34688	2.832	0.603	25.515	0.603
34788	2.832	0.603	25.515	0.603
34888	2.832	0.614	25.515	0.614
34988	2.827	0.619	25.379	0.619
35088	2.822	0.629	25.243	0.629
35188	2.822	0.624	25.243	0.624
35288	2.822	0.624	25.243	0.624
35388	2.827	0.506	25.379	0.506
35488	2.883	0.496	26.876	0.496
35589	2.878	0.481	26.739	0.481
35689	2.873	0.491	26.603	0.491
35789	2.873	0.496	26.603	0.496
35889	2.873	0.506	26.603	0.506
35989	2.868	0.512	26.467	0.512
36089	2.868	0.517	26.467	0.517
36189	2.868	0.517	26.467	0.517
36289	2.868	0.512	26.467	0.512
36389	2.868	0.537	26.467	0.537
36489	2.868	0.542	26.467	0.542
36589	2.868	0.552	26.467	0.552
36689	2.868	0.552	26.467	0.552
36789	2.868	0.552	26.467	0.552
36889	2.863	0.552	26.331	0.552
36989	2.863	0.563	26.331	0.563
37089	2.858	0.563	26.195	0.563
37189	2.858	0.563	26.195	0.563
37290	2.858	0.563	26.195	0.563
37391	2.858	0.578	26.195	0.578
37491	2.853	0.573	26.059	0.573
37591	2.853	0.583	26.059	0.583
37691	2.853	0.583	26.059	0.583
37791	2.853	0.583	26.059	0.583
37891	2.847	0.593	25.923	0.593
37991	2.842	0.603	25.787	0.603
38091	2.842	0.608	25.787	0.608
38191	2.837	0.598	25.651	0.598
38291	2.842	0.598	25.787	0.598
38391	2.832	0.619	25.515	0.619
38491	2.822	0.624	25.243	0.624
38591	2.822	0.624	25.243	0.624
38691	2.822	0.624	25.243	0.624
38791	2.822	0.624	25.243	0.624
38891	2.822	0.501	25.243	0.501
38991	2.883	0.491	26.876	0.491
39091	2.883	0.491	26.876	0.491
39191	2.883	0.491	26.876	0.491
39291	2.883	0.496	26.876	0.496
39391	2.878	0.506	26.739	0.506
39491	2.868	0.512	26.467	0.512
39591	2.868	0.506	26.467	0.506
39691	2.873	0.517	26.603	0.517
39791	2.873	0.506	26.603	0.506
39891	2.868	0.537	26.467	0.537
39991	2.868	0.547	26.467	0.547
40091	2.868	0.542	26.467	0.542
40191	2.868	0.537	26.467	0.537
40291	2.868	0.552	26.467	0.552
40391	2.868	0.557	26.467	0.557
40491	2.863	0.557	26.331	0.557
40591	2.863	0.563	26.331	0.563
40691	2.858	0.563	26.195	0.563
40791	2.858	0.563	26.195	0.563
40891	2.858	0.573	26.195	0.573
40991	2.858	0.578	26.195	0.578
41091	2.858	0.583	26.195	0.583
41191	2.853	0.583	26.059	0.583
41291	2.853	0.578	26.059	0.578
41391	2.873	0.593	26.603	0.593
41491	2.842	0.608	25.787	0.608
41591	2.842	0.603	25.787	0.603
41691	2.842	0.603	25.787	0.603
41791	2.837	0.603	25.651	0.603
41891	2.837	0.619	25.651	0.619
41991	2.853	0.629	26.059	0.629
42091	2.827	0.624	25.379	0.624
42191	2.822	0.624	25.243	0.624
42291	2.822	0.629	25.243	0.629
42391	2.827	0.506	25.379	0.506
42491	2.883	0.491	26.876	0.491
42591	2.883	0.496	26.876	0.496
42691	2.883	0.496	26.876	0.496
42791	2.883	0.491	26.876	0.491
42891	2.878	0.506	26.739	0.506
42991	2.873	0.517	26.603	0.517
43091	2.868	0.512	26.467	0.512
43192	2.873	0.512	26.603	0.512
43293	2.873	0.512	26.603	0.512
43393	2.868	0.542	26.467	0.542
43493	2.868	0.547	26.467	0.547
43594	2.868	0.547	26.467	0.547
43694	2.868	0.547	26.467	0.547
43794	2.868	0.547	26.467	0.547
43894	2.863	0.552	26.331	0.552
43994	2.863	0.563	26.331	0.563
44094	2.863	0.568	26.331	0.568
44194	2.863	0.568	26.331	0.568
44294	2.863	0.563	26.331	0.563
44394	2.858	0.578	26.195	0.578
44494	2.858	0.583	26.195	0.583
44594	2.858	0.573	26.195	0.573
44694	2.858	0.578	26.195	0.578
44794	2.853	0.568	26.059	0.568
44894	2.853	0.593	26.059	0.593
44994	2.842	0.608	25.787	0.608
45094	2.842	0.603	25.787	0.603
45194	2.842	0.603	25.787	0.603
45294	2.842	0.603	25.787	0.603
45394	2.837	0.624	25.651	0.624
45494	2.827	0.629	25.379	0.629
45594	2.827	0.624	25.379	0.624
45694	2.822	0.629	25.243	0.629
45794	2.827	0.629	25.379	0.629
45894	2.832	0.506	25.515	0.506
45994	2.883	0.496	26.876	0.496
46094	2.883	0.491	26.876	0.491
46194	2.883	0.496	26.876	0.496
46294	2.878	0.496	26.739	0.496
46394	2.878	0.506	26.739	0.506
46494	2.878	0.512	26.739	0.512
46594	2.873	0.517	26.603	0.517
46694	2.873	0.512	26.603	0.512
46794	2.873	0.517	26.603	0.517
46894	2.868	0.542	26.467	0.542
46994	2.868	0.547	26.467	0.547
47094	2.868	0.552	26.467	0.552
47194	2.868	0.552	26.467	0.552
47294	2.868	0.552	26.467	0.552
47394	2.868	0.552	26.467	0.552
47494	2.868	0.563	26.467	0.563
47594	2.868	0.563	26.467	0.563
47694	2.868	0.552	26.467	0.552
47794	2.868	0.563	26.467	0.563
47894	2.863	0.563	26.331	0.563
47994	2.863	0.578	26.331	0.578
48094	2.858	0.578	26.195	0.578
48194	2.858	0.578	26.195	0.578
48294	2.858	0.573	26.195	0.573
48394	2.853	0.593	26.059	0.593
48494	2.847	0.608	25.923	0.608
48594	2.842	0.598	25.787	0.598
48694	2.847	0.598	25.923	0.598
48794	2.847	0.598	25.923	0.598
48894	2.842	0.614	25.787	0.614
48994	2.827	0.624	25.379	0.624
49094	2.827	0.624	25.379	0.624
49194	2.827	0.629	25.379	0.629
49294	2.822	0.624	25.243	0.624
49394	2.832	0.501	25.515	0.501
49494	2.883	0.491	26.876	0.491
49594	2.888	0.491	27.012	0.491
49694	2.888	0.491	27.012	0.491
49794	2.883	0.501	26.876	0.501
49894	2.883	0.506	26.876	0.506
49994	2.878	0.517	26.739	0.517
50094	2.878	0.512	26.739	0.512
50194	2.878	0.512	26.739	0.512
50294	2.878	0.512	26.739	0.512
50394	2.873	0.542	26.603	0.542
50495	2.868	0.552	26.467	0.552
50595	2.873	0.547	26.603	0.547
50695	2.868	0.542	26.467	0.542
50796	2.868	0.547	26.467	0.547
50896	2.868	0.557	26.467	0.557
50996	2.868	0.563	26.467	0.563
51096	2.868	0.557	26.467	0.557
51196	2.868	0.568	26.467	0.568
51296	2.868	0.563	26.467	0.563
51396	2.863	0.578	26.331	0.578
51496	2.863	0.583	26.331	0.583
51596	2.863	0.573	26.331	0.573
51697	2.863	0.583	26.331	0.583
51797	2.863	0.583	26.331	0.583
51897	2.858	0.593	26.195	0.593
51997	2.847	0.598	25.923	0.598
52097	2.847	0.598	25.923	0.598
52197	2.847	0.603	25.923	0.603
52297	2.847	0.598	25.923	0.598
52397	2.837	0.619	25.651	0.619
52498	2.832	0.624	25.515	0.624
52599	2.827	0.629	25.379	0.629
52699	2.827	0.624	25.379	0.624
52799	2.827	0.629	25.379	0.629
52900	2.837	0.501	25.651	0.501
53000	2.883	0.491	26.876	0.491
53100	2.893	0.491	27.148	0.491
53200	2.893	0.491	27.148	0.491
53300	2.888	0.491	27.012	0.491
53400	2.883	0.512	26.876	0.512
53500	2.883	0.517	26.876	0.517
53601	2.883	0.512	26.876	0.512
53701	2.883	0.512	26.876	0.512
53802	2.883	0.517	26.876	0.517
53902	2.878	0.542	26.739	0.542
54002	2.873	0.547	26.603	0.547
54102	2.873	0.547	26.603	0.547
54203	2.878	0.542	26.739	0.542
54303	2.873	0.547	26.603	0.547
54403	2.868	0.557	26.467	0.557
54503	2.868	0.563	26.467	0.563
54603	2.868	0.563	26.467	0.563
54704	2.868	0.557	26.467	0.557
54804	2.868	0.563	26.467	0.563
54904	2.863	0.573	26.331	0.573
55004	2.868	0.578	26.467	0.578
55104	2.863	0.578	26.331	0.578
55204	2.868	0.583	26.467	0.583
55305	2.868	0.573	26.467	0.573
55405	2.858	0.603	26.195	0.603
55505	2.853	0.598	26.059	0.598
55605	2.858	0.603	26.195	0.603
55705	2.858	0.603	26.195	0.603
55805	2.853	0.603	26.059	0.603
55906	2.837	0.619	25.651	0.619
56006	2.837	0.624	25.651	0.624
56106	2.832	0.624	25.515	0.624
56207	2.827	0.624	25.379	0.624
56307	2.832	0.624	25.515	0.624
56407	2.847	0.496	25.923	0.496
56508	2.888	0.491	27.012	0.491
56608	2.898	0.491	27.284	0.491
56709	2.898	0.491	27.284	0.491
56809	2.898	0.496	27.284	0.496
56910	2.893	0.517	27.148	0.517
57011	2.888	0.512	27.012	0.512
57111	2.888	0.512	27.012	0.512
57211	2.893	0.512	27.148	0.512
57311	2.888	0.506	27.012	0.506
57411	2.883	0.542	26.876	0.542
57511	2.883	0.542	26.876	0.542
57611	2.883	0.547	26.876	0.547
57711	2.878	0.552	26.739	0.552
57811	2.878	0.552	26.739	0.552
57911	2.868	0.563	26.467	0.563
58011	2.868	0.563	26.467	0.563
58111	2.873	0.568	26.603	0.568
58211	2.873	0.563	26.603	0.563
58311	2.873	0.563	26.603	0.563
58412	2.868	0.578	26.467	0.578
58513	2.868	0.578	26.467	0.578
58613	2.868	0.578	26.467	0.578
58713	2.868	0.583	26.467	0.583
58814	2.868	0.583	26.467	0.583
58915	2.858	0.598	26.195	0.598
59015	2.858	0.608	26.195	0.608
59115	2.858	0.603	26.195	0.603
59216	2.858	0.598	26.195	0.598
59316	2.858	0.598	26.195	0.598
59416	2.842	0.619	25.787	0.619
59516	2.842	0.624	25.787	0.624
59616	2.842	0.624	25.787	0.624
59716	2.842	0.624	25.787	0.624
59817	2.842	0.624	25.787	0.624
59917	2.883	0.501	26.876	0.501
60017	2.893	0.491	27.148	0.491
60117	2.898	0.486	27.284	0.486
60217	2.904	0.491	27.42	0.491
60318	2.904	0.491	27.42	0.491
60418	2.898	0.506	27.284	0.506
60519	2.898	0.512	27.284	0.512
60619	2.898	0.512	27.284	0.512
60719	2.898	0.512	27.284	0.512
60819	2.898	0.517	27.284	0.517
60920	2.883	0.547	26.876	0.547
61020	2.888	0.542	27.012	0.542
61121	2.888	0.542	27.012	0.542
61221	2.888	0.537	27.012	0.537
61321	2.888	0.547	27.012	0.547
61421	2.873	0.552	26.603	0.552
61521	2.873	0.563	26.603	0.563
61621	2.873	0.563	26.603	0.563
61721	2.878	0.557	26.739	0.557
61821	2.873	0.563	26.603	0.563
61921	2.868	0.583	26.467	0.583
62021	2.873	0.583	26.603	0.583
62121	2.868	0.578	26.467	0.578
62221	2.868	0.578	26.467	0.578
62322	2.868	0.578	26.467	0.578
62422	2.863	0.603	26.331	0.603
62523	2.868	0.603	26.467	0.603
62623	2.868	0.603	26.467	0.603
62724	2.868	0.598	26.467	0.598
62824	2.868	0.603	26.467	0.603
62925	2.842	0.624	25.787	0.624
63025	2.847	0.624	25.923	0.624
63125	2.842	0.624	25.787	0.624
63225	2.847	0.624	25.923	0.624
63325	2.847	0.624	25.923	0.624
63425	2.898	0.496	27.284	0.496
63525	2.898	0.491	27.284	0.491
63626	2.904	0.491	27.42	0.491
63727	2.904	0.496	27.42	0.496
63827	2.904	0.496	27.42	0.496
63927	2.898	0.517	27.284	0.517
64027	2.898	0.501	27.284	0.501
64127	2.898	0.512	27.284	0.512
64228	2.898	0.517	27.284	0.517
64328	2.898	0.512	27.284	0.512
64428	2.893	0.547	27.148	0.547
64528	2.888	0.547	27.012	0.547
64629	2.893	0.547	27.148	0.547
64730	2.893	0.547	27.148	0.547
64830	2.893	0.552	27.148	0.552
64930	2.878	0.552	26.739	0.552
65030	2.883	0.563	26.876	0.563
65131	2.883	0.557	26.876	0.557
65231	2.878	0.563	26.739	0.563
65331	2.883	0.552	26.876	0.552
65432	2.873	0.583	26.603	0.583
65533	2.873	0.583	26.603	0.583
65634	2.873	0.583	26.603	0.583
65734	2.873	0.583	26.603	0.583
65834	2.873	0.578	26.603	0.578
65934	2.868	0.598	26.467	0.598
66034	2.873	0.603	26.603	0.603
66134	2.868	0.598	26.467	0.598
66235	2.868	0.608	26.467	0.608
66335	2.868	0.603	26.467	0.603
66435	2.847	0.608	25.923	0.608
66535	2.847	0.624	25.923	0.624
66635	2.853	0.624	26.059	0.624
66735	2.853	0.619	26.059	0.619
66836	2.853	0.624	26.059	0.624
66936	2.919	0.491	27.828	0.491
67036	2.909	0.491	27.556	0.491
67136	2.904	0.491	27.42	0.491
67236	2.909	0.491	27.556	0.491
67336	2.909	0.496	27.556	0.496
67436	2.898	0.517	27.284	0.517
67537	2.904	0.517	27.42	0.517
67637	2.904	0.512	27.42	0.512
67738	2.904	0.501	27.42	0.501
67838	2.904	0.512	27.42	0.512
67938	2.893	0.542	27.148	0.542
68038	2.898	0.547	27.284	0.547
68138	2.898	0.552	27.284	0.552
68238	2.898	0.552	27.284	0.552
68338	2.898	0.542	27.284	0.542
68438	2.883	0.557	26.876	0.557
68538	2.883	0.563	26.876	0.563
68638	2.883	0.563	26.876	0.563
68738	2.883	0.563	26.876	0.563
68838	2.883	0.563	26.876	0.563
68938	2.873	0.578	26.603	0.578
69039	2.873	0.583	26.603	0.583
69140	2.873	0.578	26.603	0.578
69240	2.873	0.578	26.603	0.578
69341	2.873	0.583	26.603	0.583
69441	2.868	0.588	26.467	0.588
69541	2.868	0.603	26.467	0.603
69641	2.868	0.603	26.467	0.603
69741	2.868	0.603	26.467	0.603
69841	2.868	0.603	26.467	0.603
69941	2.853	0.624	26.059	0.624
70041	2.858	0.624	26.195	0.624
70141	2.858	0.624	26.195	0.624
70241	2.858	0.629	26.195	0.629
70341	2.858	0.624	26.195	0.624
70441	2.924	0.491	27.964	0.491
70541	2.914	0.491	27.692	0.491
70641	2.909	0.491	27.556	0.491
70741	2.909	0.491	27.556	0.491
70841	2.909	0.491	27.556	0.491
70941	2.904	0.517	27.42	0.517
71041	2.904	0.512	27.42	0.512
71141	2.904	0.512	27.42	0.512
71241	2.909	0.517	27.556	0.517
71341	2.909	0.512	27.556	0.512
71441	2.898	0.542	27.284	0.542
71541	2.898	0.547	27.284	0.547
71641	2.898	0.547	27.284	0.547
71741	2.929	0.552	28.1	0.552
71842	2.898	0.552	27.284	0.552
71942	2.888	0.563	27.012	0.563
72043	2.883	0.563	26.876	0.563
72143	2.888	0.568	27.012	0.568
72243	2.888	0.557	27.012	0.557
72344	2.888	0.563	27.012	0.563
72444	2.883	0.583	26.876	0.583
72544	2.883	0.583	26.876	0.583
72644	2.883	0.583	26.876	0.583
72744	2.883	0.583	26.876	0.583
72844	2.883	0.573	26.876	0.573
72944	2.873	0.603	26.603	0.603
73044	2.873	0.603	26.603	0.603
73145	2.873	0.598	26.603	0.598
73245	2.873	0.603	26.603	0.603
73345	2.873	0.603	26.603	0.603
73445	2.858	0.619	26.195	0.619
73545	2.858	0.624	26.195	0.624
73645	2.858	0.629	26.195	0.629
73745	2.858	0.629	26.195	0.629
73845	2.858	0.624	26.195	0.624
73945	2.929	0.496	28.1	0.496
74045	2.919	0.491	27.828	0.491
74145	2.919	0.486	27.828	0.486
74246	2.919	0.491	27.828	0.491
74346	2.919	0.486	27.828	0.486
74446	2.909	0.512	27.556	0.512
74547	2.909	0.517	27.556	0.517
74648	2.909	0.517	27.556	0.517
74748	2.909	0.506	27.556	0.506
74848	2.909	0.517	27.556	0.517
74948	2.904	0.547	27.42	0.547
75048	2.904	0.547	27.42	0.547
75148	2.904	0.547	27.42	0.547
75248	2.904	0.542	27.42	0.542
75348	2.904	0.552	27.42	0.552
75448	2.898	0.563	27.284	0.563
75548	2.893	0.563	27.148	0.563
75648	2.893	0.563	27.148	0.563
75748	2.893	0.563	27.148	0.563
75848	2.893	0.563	27.148	0.563
75948	2.883	0.583	26.876	0.583
76048	2.888	0.583	27.012	0.583
76148	2.888	0.578	27.012	0.578
76249	2.888	0.583	27.012	0.583
76349	2.888	0.583	27.012	0.583
76449	2.873	0.598	26.603	0.598
76550	2.873	0.603	26.603	0.603
76650	2.878	0.593	26.739	0.593
76750	2.878	0.603	26.739	0.603
76850	2.878	0.598	26.739	0.598
76950	2.868	0.619	26.467	0.619
77050	2.863	0.624	26.331	0.624
77150	2.863	0.624	26.331	0.624
77250	2.863	0.624	26.331	0.624
77350	2.863	0.624	26.331	0.624
77450	2.929	0.491	28.1	0.491
77551	2.929	0.491	28.1	0.491
77651	2.924	0.491	27.964	0.491
77751	2.924	0.491	27.964	0.491
77851	2.924	0.496	27.964	0.496
77951	2.919	0.512	27.828	0.512
78052	2.914	0.512	27.692	0.512
78152	2.914	0.517	27.692	0.517
78253	2.919	0.506	27.828	0.506
78353	2.914	0.506	27.692	0.506
78453	2.909	0.547	27.556	0.547
78553	2.909	0.542	27.556	0.542
78653	2.909	0.552	27.556	0.552
78753	2.909	0.547	27.556	0.547
78853	2.909	0.547	27.556	0.547
78953	2.904	0.563	27.42	0.563
79053	2.898	0.557	27.284	0.557
79153	2.898	0.563	27.284	0.563
79253	2.898	0.563	27.284	0.563
79353	2.898	0.557	27.284	0.557
79453	2.893	0.578	27.148	0.578
79553	2.893	0.578	27.148	0.578
79653	2.893	0.583	27.148	0.583
79753	2.893	0.583	27.148	0.583
79853	2.893	0.578	27.148	0.578
79953	2.878	0.603	26.739	0.603
80053	2.878	0.603	26.739	0.603
80153	2.878	0.603	26.739	0.603
80253	2.883	0.598	26.876	0.598
80354	2.878	0.603	26.739	0.603
80454	2.868	0.629	26.467	0.629
80554	2.868	0.624	26.467	0.624
80654	2.868	0.619	26.467	0.619
80754	2.868	0.619	26.467	0.619
80855	2.868	0.624	26.467	0.624
80955	2.934	0.491	28.236	0.491
81056	2.929	0.496	28.1	0.496
81157	2.929	0.491	28.1	0.491
81257	2.924	0.491	27.964	0.491
81357	2.924	0.491	27.964	0.491
81457	2.919	0.517	27.828	0.517
81557	2.919	0.512	27.828	0.512
81657	2.919	0.512	27.828	0.512
81757	2.919	0.506	27.828	0.506
81857	2.919	0.517	27.828	0.517
81958	2.914	0.547	27.692	0.547
82058	2.909	0.557	27.556	0.557
82158	2.914	0.547	27.692	0.547
82258	2.909	0.542	27.556	0.542
82358	2.909	0.552	27.556	0.552
82458	2.904	0.568	27.42	0.568
82559	2.904	0.568	27.42	0.568
82659	2.904	0.563	27.42	0.563
82760	2.904	0.563	27.42	0.563
82860	2.904	0.557	27.42	0.557
82960	2.898	0.578	27.284	0.578
83061	2.898	0.573	27.284	0.573
83161	2.904	0.573	27.42	0.573
83261	2.898	0.573	27.284	0.573
83361	2.898	0.578	27.284	0.578
83461	2.893	0.593	27.148	0.593
83561	2.893	0.603	27.148	0.603
83661	2.888	0.603	27.012	0.603
83761	2.888	0.598	27.012	0.598
83861	2.888	0.593	27.012	0.593
83962	2.878	0.624	26.739	0.624
84062	2.873	0.619	26.603	0.619
84162	2.868	0.624	26.467	0.624
84262	2.868	0.624	26.467	0.624
84362	2.868	0.557	26.467	0.557
84463	2.939	0.491	28.372	0.491
84563	2.929	0.491	28.1	0.491
84663	2.929	0.491	28.1	0.491
84763	2.929	0.491	28.1	0.491
84863	2.924	0.496	27.964	0.496
84963	2.924	0.506	27.964	0.506
85063	2.919	0.517	27.828	0.517
85163	2.924	0.506	27.964	0.506
85263	2.919	0.506	27.828	0.506
85363	2.893	0.506	27.148	0.506
85463	2.914	0.547	27.692	0.547
85563	2.914	0.547	27.692	0.547
85663	2.914	0.547	27.692	0.547
85763	2.914	0.547	27.692	0.547
85863	2.909	0.547	27.556	0.547
85963	2.909	0.557	27.556	0.557
86063	2.909	0.557	27.556	0.557
86163	2.909	0.557	27.556	0.557
86263	2.909	0.563	27.556	0.563
86363	2.904	0.563	27.42	0.563
86463	2.904	0.583	27.42	0.583
86563	2.898	0.578	27.284	0.578
86663	2.898	0.583	27.284	0.583
86763	2.898	0.578	27.284	0.578
86863	2.898	0.583	27.284	0.583
86963	2.888	0.598	27.012	0.598
87063	2.888	0.603	27.012	0.603
87163	2.893	0.603	27.148	0.603
87263	2.888	0.603	27.012	0.603
87363	2.888	0.603	27.012	0.603
87463	2.878	0.624	26.739	0.624
87563	2.868	0.619	26.467	0.619
87663	2.868	0.624	26.467	0.624
87763	2.868	0.624	26.467	0.624
87863	2.868	0.552	26.467	0.552
87963	2.949	0.491	28.645	0.491
88063	2.939	0.491	28.372	0.491
88163	2.934	0.491	28.236	0.491
88263	2.929	0.486	28.1	0.486
88363	2.929	0.491	28.1	0.491
88463	2.929	0.506	28.1	0.506
88563	2.924	0.512	27.964	0.512
88664	2.924	0.512	27.964	0.512
88764	2.924	0.512	27.964	0.512
88864	2.924	0.517	27.964	0.517
88965	2.924	0.552	27.964	0.552
89065	2.919	0.552	27.828	0.552
89165	2.919	0.547	27.828	0.547
89265	2.919	0.552	27.828	0.552
89366	2.919	0.542	27.828	0.542
89467	2.914	0.563	27.692	0.563
89568	2.914	0.563	27.692	0.563
89668	2.914	0.557	27.692	0.557
89768	2.914	0.557	27.692	0.557
89868	2.909	0.563	27.556	0.563
89968	2.909	0.578	27.556	0.578
90068	2.909	0.583	27.556	0.583
90169	2.909	0.578	27.556	0.578
90269	2.909	0.578	27.556	0.578
90369	2.909	0.583	27.556	0.583
90469	2.898	0.598	27.284	0.598
90569	2.898	0.603	27.284	0.603
90669	2.898	0.603	27.284	0.603
90769	2.863	0.598	26.331	0.598
90869	2.898	0.603	27.284	0.603
90969	2.883	0.619	26.876	0.619
91069	2.878	0.619	26.739	0.619
91169	2.878	0.624	26.739	0.624
91269	2.878	0.629	26.739	0.629
91369	2.878	0.527	26.739	0.527
91469	2.949	0.496	28.645	0.496
91569	2.944	0.491	28.508	0.491
91669	2.944	0.491	28.508	0.491
91769	2.939	0.491	28.372	0.491
91869	2.939	0.501	28.372	0.501
91969	2.934	0.512	28.236	0.512
92069	2.929	0.512	28.1	0.512
92169	2.929	0.517	28.1	0.517
92269	2.934	0.517	28.236	0.517
92369	2.929	0.527	28.1	0.527
92469	2.955	0.547	28.781	0.547
92569	2.924	0.542	27.964	0.542
92669	2.924	0.547	27.964	0.547
92770	2.924	0.542	27.964	0.542
92870	2.924	0.552	27.964	0.552
92970	2.919	0.557	27.828	0.557
93070	2.919	0.563	27.828	0.563
93170	2.914	0.563	27.692	0.563
93270	2.914	0.563	27.692	0.563
93371	2.914	0.557	27.692	0.557
93471	2.914	0.578	27.692	0.578
93571	2.909	0.578	27.556	0.578
93671	2.909	0.578	27.556	0.578
93771	2.909	0.578	27.556	0.578
93871	2.909	0.588	27.556	0.588
93971	2.904	0.608	27.42	0.608
94071	2.898	0.598	27.284	0.598
94171	2.898	0.598	27.284	0.598
94271	2.898	0.603	27.284	0.603
94371	2.898	0.608	27.284	0.608
94471	2.883	0.624	26.876	0.624
94571	2.883	0.629	26.876	0.629
94671	2.883	0.624	26.876	0.624
94771	2.878	0.619	26.739	0.619
94871	2.878	0.522	26.739	0.522
94971	2.955	0.491	28.781	0.491
95071	2.949	0.491	28.645	0.491
95171	2.949	0.491	28.645	0.491
95271	2.944	0.491	28.508	0.491
95371	2.944	0.501	28.508	0.501
95471	2.939	0.517	28.372	0.517
95571	2.939	0.512	28.372	0.512
95671	2.939	0.517	28.372	0.517
95772	2.939	0.517	28.372	0.517
95872	2.934	0.527	28.236	0.527
95972	2.929	0.547	28.1	0.547
96072	2.929	0.552	28.1	0.552
96173	2.919	0.547	27.828	0.547
96273	2.924	0.542	27.964	0.542
96374	2.924	0.557	27.964	0.557
96474	2.924	0.563	27.964	0.563
96574	2.919	0.568	27.828	0.568
96674	2.919	0.563	27.828	0.563
96774	2.919	0.563	27.828	0.563
96874	2.919	0.573	27.828	0.573
96974	2.914	0.573	27.692	0.573
97074	2.914	0.578	27.692	0.578
97174	2.914	0.583	27.692	0.583
97274	2.914	0.578	27.692	0.578
97374	2.914	0.583	27.692	0.583
97474	2.909	0.608	27.556	0.608
97574	2.909	0.598	27.556	0.598
97674	2.909	0.598	27.556	0.598
97774	2.904	0.588	27.42	0.588
97875	2.904	0.603	27.42	0.603
97976	2.888	0.619	27.012	0.619
98076	2.888	0.619	27.012	0.619
98176	2.888	0.619	27.012	0.619
98276	2.888	0.624	27.012	0.624
98376	2.888	0.517	27.012	0.517
98477	2.949	0.491	28.645	0.491
98577	2.949	0.491	28.645	0.491
98677	2.944	0.491	28.508	0.491
98777	2.949	0.491	28.645	0.491
98877	2.949	0.506	28.645	0.506
98977	2.944	0.512	28.508	0.512
99077	2.944	0.501	28.508	0.501
99177	2.944	0.512	28.508	0.512
99277	2.944	0.506	28.508	0.506
99377	2.939	0.537	28.372	0.537
99477	2.939	0.552	28.372	0.552
99577	2.934	0.547	28.236	0.547
99677	2.934	0.542	28.236	0.542
99777	2.934	0.552	28.236	0.552
99877	2.934	0.557	28.236	0.557
99978	2.924	0.557	27.964	0.557
100078	2.919	0.563	27.828	0.563
100178	2.924	0.563	27.964	0.563
100278	2.924	0.557	27.964	0.557
100378	2.924	0.573	27.964	0.573
100478	2.919	0.578	27.828	0.578
100578	2.919	0.578	27.828	0.578
100678	2.919	0.578	27.828	0.578
100778	2.919	0.578	27.828	0.578
100879	2.914	0.598	27.692	0.598
100979	2.909	0.598	27.556	0.598
101079	2.909	0.603	27.556	0.603
101180	2.909	0.598	27.556	0.598
101280	2.909	0.598	27.556	0.598
101380	2.904	0.619	27.42	0.619
101480	2.898	0.629	27.284	0.629
101581	2.898	0.624	27.284	0.624
101681	2.893	0.629	27.148	0.629
101781	2.893	0.624	27.148	0.624
101881	2.898	0.506	27.284	0.506
101981	2.949	0.486	28.645	0.486
102081	2.949	0.491	28.645	0.491
102181	2.949	0.491	28.645	0.491
102281	2.949	0.486	28.645	0.486
102381	2.949	0.506	28.645	0.506
102481	2.944	0.512	28.508	0.512
102581	2.944	0.512	28.508	0.512
102681	2.949	0.506	28.645	0.506
102781	2.944	0.512	28.508	0.512
102881	2.96	0.532	28.917	0.532
102981	2.939	0.552	28.372	0.552
103081	2.939	0.542	28.372	0.542
103181	2.939	0.547	28.372	0.547
103281	2.939	0.547	28.372	0.547
103381	2.934	0.557	28.236	0.557
103481	2.929	0.563	28.1	0.563
103581	2.924	0.563	27.964	0.563
103681	2.924	0.563	27.964	0.563
103781	2.924	0.563	27.964	0.563
103881	2.924	0.573	27.964	0.573
103981	2.919	0.578	27.828	0.578
104081	2.924	0.578	27.964	0.578
104181	2.924	0.578	27.964	0.578
104281	2.924	0.578	27.964	0.578
104381	2.914	0.588	27.692	0.588
104481	2.914	0.598	27.692	0.598
104581	2.914	0.603	27.692	0.603
104681	2.909	0.598	27.556	0.598
104781	2.909	0.603	27.556	0.603
104881	2.909	0.619	27.556	0.619
104981	2.898	0.624	27.284	0.624
105081	2.898	0.624	27.284	0.624
105181	2.898	0.624	27.284	0.624
105281	2.893	0.619	27.148	0.619
105381	2.904	0.512	27.42	0.512
105481	2.955	0.491	28.781	0.491
105581	2.949	0.491	28.645	0.491
105681	2.949	0.491	28.645	0.491
105781	2.949	0.496	28.645	0.496
105881	2.949	0.506	28.645	0.506
105981	2.944	0.506	28.508	0.506
106081	2.949	0.522	28.645	0.522
106181	2.949	0.501	28.645	0.501
106281	2.949	0.512	28.645	0.512
106381	2.944	0.537	28.508	0.537
106481	2.944	0.547	28.508	0.547
106581	2.939	0.547	28.372	0.547
106681	2.939	0.547	28.372	0.547
106781	2.939	0.542	28.372	0.542
106881	2.934	0.552	28.236	0.552
106981	2.934	0.563	28.236	0.563
107081	2.929	0.563	28.1	0.563
107181	2.929	0.563	28.1	0.563
107281	2.929	0.557	28.1	0.557
107381	2.929	0.568	28.1	0.568
107481	2.924	0.578	27.964	0.578
107581	2.924	0.583	27.964	0.583
107681	2.924	0.578	27.964	0.578
107781	2.924	0.583	27.964	0.583
107881	2.924	0.593	27.964	0.593
107981	2.919	0.603	27.828	0.603
108081	2.919	0.598	27.828	0.598
108181	2.919	0.603	27.828	0.603
108281	2.919	0.603	27.828	0.603
108381	2.914	0.614	27.692	0.614
108481	2.904	0.624	27.42	0.624
108581	2.898	0.624	27.284	0.624
108681	2.898	0.619	27.284	0.619
108781	2.898	0.619	27.284	0.619
108881	2.904	0.501	27.42	0.501
108981	2.955	0.491	28.781	0.491
109081	2.955	0.481	28.781	0.481
109181	2.955	0.496	28.781	0.496
109282	2.955	0.496	28.781	0.496
109382	2.955	0.512	28.781	0.512
109482	2.949	0.512	28.645	0.512
109582	2.949	0.512	28.645	0.512
109683	2.949	0.512	28.645	0.512
109783	2.949	0.506	28.645	0.506
109883	2.944	0.542	28.508	0.542
109983	2.944	0.547	28.508	0.547
110083	2.944	0.547	28.508	0.547
110183	2.944	0.547	28.508	0.547
110283	2.944	0.552	28.508	0.552
110383	2.944	0.552	28.508	0.552
110483	2.939	0.557	28.372	0.557
110583	2.939	0.557	28.372	0.557
110683	2.939	0.563	28.372	0.563
110783	2.939	0.557	28.372	0.557
110883	2.934	0.573	28.236	0.573
110983	2.934	0.573	28.236	0.573
111083	2.934	0.578	28.236	0.578
111183	2.929	0.573	28.1	0.573
111283	2.934	0.578	28.236	0.578
111383	2.929	0.598	28.1	0.598
111483	2.924	0.608	27.964	0.608
111584	2.919	0.603	27.828	0.603
111684	2.924	0.603	27.964	0.603
111784	2.924	0.598	27.964	0.598
111884	2.914	0.619	27.692	0.619
111984	2.909	0.624	27.556	0.624
112084	2.904	0.624	27.42	0.624
112184	2.904	0.624	27.42	0.624
112285	2.904	0.619	27.42	0.619
112385	2.909	0.501	27.556	0.501
112485	2.955	0.496	28.781	0.496
112585	2.955	0.491	28.781	0.491
112685	2.96	0.496	28.917	0.496
112786	2.96	0.496	28.917	0.496
112886	2.96	0.491	28.917	0.491
112986	2.965	0.496	29.053	0.496
113087	2.96	0.496	28.917	0.496
113187	2.965	0.491	29.053	0.491
113288	2.965	0.491	29.053	0.491
113388	2.965	0.496	29.053	0.496
113488	2.965	0.496	29.053	0.496
113588	2.965	0.491	29.053	0.491
113688	2.965	0.491	29.053	0.491
113788	2.965	0.491	29.053	0.491
113888	2.965	0.491	29.053	0.491
113989	2.965	0.491	29.053	0.491
114089	2.96	0.496	28.917	0.496
114189	2.96	0.496	28.917	0.496
114289	2.965	0.496	29.053	0.496
114390	2.96	0.496	28.917	0.496
114490	2.96	0.496	28.917	0.496
114591	2.965	0.496	29.053	0.496
114691	2.96	0.496	28.917	0.496
114791	2.96	0.496	28.917	0.496
114891	2.96	0.491	28.917	0.491
114991	2.965	0.491	29.053	0.491
115091	2.96	0.496	28.917	0.496
115191	2.965	0.496	29.053	0.496
115291	2.96	0.491	28.917	0.491
115391	2.965	0.501	29.053	0.501
115491	2.965	0.491	29.053	0.491
115591	2.965	0.491	29.053	0.491
115691	2.965	0.491	29.053	0.491
115791	2.965	0.491	29.053	0.491
115891	2.96	0.496	28.917	0.496
115991	2.965	0.491	29.053	0.491
116091	2.965	0.486	29.053	0.486
116191	2.965	0.496	29.053	0.496
116291	2.965	0.491	29.053	0.491
116391	2.965	0.491	29.053	0.491
116492	2.965	0.491	29.053	0.491
116593	2.96	0.491	28.917	0.491
116693	2.96	0.491	28.917	0.491
116793	2.965	0.491	29.053	0.491
116893	2.965	0.496	29.053	0.496
116993	2.965	0.496	29.053	0.496
117093	2.965	0.491	29.053	0.491
117193	2.965	0.491	29.053	0.491
117293	2.965	0.496	29.053	0.496
117393	2.96	0.496	28.917	0.496
117493	2.965	0.496	29.053	0.496
117593	2.96	0.496	28.917	0.496
117693	2.965	0.491	29.053	0.491
117793	2.965	0.491	29.053	0.491
117893	2.965	0.496	29.053	0.496
117993	2.965	0.496	29.053	0.496
118093	2.965	0.496	29.053	0.496
118193	2.965	0.491	29.053	0.491
118294	2.96	0.496	28.917	0.496
118394	2.965	0.496	29.053	0.496
118495	2.965	0.491	29.053	0.491
118595	2.965	0.496	29.053	0.496
118696	2.965	0.491	29.053	0.491
