# Supplementary material for: Design and evaluation of a pneumatic actuation unit for a wasp-inspired self-propelled needle
Source: PLoS One. 2024 Jul 2;19(7):e0306411. doi: 10.1371/journal.pone.0306411 (PMC11218968; doi:10.1371/journal.pone.0306411)
Supplement: S1 Data — The S1 Data file contains the raw data sets of the phantom experiment. (ZIP) [file pone.0306411.s006.zip › S4_Data/stroke experiments/2mm/2mm_5.xlsx]

## Sheet: 22 11 03 14 31 27 2mm
0	2.74	0.506	23.065	0.506
101	2.74	0.501	23.065	0.501
202	2.74	0.496	23.065	0.496
303	2.74	0.491	23.065	0.491
403	2.74	0.496	23.065	0.496
504	2.74	0.496	23.065	0.496
604	2.74	0.496	23.065	0.496
704	2.74	0.496	23.065	0.496
804	2.74	0.496	23.065	0.496
904	2.74	0.501	23.065	0.501
1004	2.74	0.496	23.065	0.496
1104	2.74	0.496	23.065	0.496
1204	2.74	0.501	23.065	0.501
1304	2.74	0.501	23.065	0.501
1404	2.74	0.496	23.065	0.496
1504	2.74	0.501	23.065	0.501
1604	2.74	0.501	23.065	0.501
1704	2.74	0.501	23.065	0.501
1804	2.74	0.491	23.065	0.491
1904	2.745	0.501	23.201	0.501
2004	2.74	0.491	23.065	0.491
2105	2.74	0.501	23.065	0.501
2205	2.74	0.501	23.065	0.501
2305	2.74	0.501	23.065	0.501
2405	2.745	0.496	23.201	0.496
2505	2.74	0.496	23.065	0.496
2605	2.74	0.501	23.065	0.501
2705	2.74	0.501	23.065	0.501
2805	2.74	0.496	23.065	0.496
2905	2.74	0.496	23.065	0.496
3005	2.745	0.496	23.201	0.496
3105	2.745	0.496	23.201	0.496
3205	2.745	0.501	23.201	0.501
3305	2.74	0.486	23.065	0.486
3405	2.74	0.501	23.065	0.501
3506	2.745	0.491	23.201	0.491
3606	2.74	0.491	23.065	0.491
3706	2.74	0.501	23.065	0.501
3807	2.74	0.496	23.065	0.496
3907	2.74	0.501	23.065	0.501
4007	2.74	0.501	23.065	0.501
4108	2.74	0.496	23.065	0.496
4208	2.74	0.501	23.065	0.501
4309	2.745	0.496	23.201	0.496
4409	2.745	0.496	23.201	0.496
4510	2.74	0.501	23.065	0.501
4610	2.74	0.496	23.065	0.496
4710	2.74	0.501	23.065	0.501
4810	2.74	0.496	23.065	0.496
4912	2.74	0.501	23.065	0.501
5012	2.74	0.496	23.065	0.496
5112	2.74	0.496	23.065	0.496
5213	2.74	0.496	23.065	0.496
5313	2.74	0.496	23.065	0.496
5414	2.745	0.501	23.201	0.501
5514	2.745	0.501	23.201	0.501
5614	2.74	0.496	23.065	0.496
5714	2.74	0.491	23.065	0.491
5814	2.74	0.496	23.065	0.496
5914	2.745	0.496	23.201	0.496
6015	2.745	0.496	23.201	0.496
6115	2.745	0.496	23.201	0.496
6215	2.74	0.496	23.065	0.496
6315	2.74	0.496	23.065	0.496
6415	2.74	0.496	23.065	0.496
6515	2.74	0.496	23.065	0.496
6615	2.74	0.496	23.065	0.496
6715	2.74	0.496	23.065	0.496
6815	2.74	0.496	23.065	0.496
6915	2.74	0.496	23.065	0.496
7016	2.74	0.501	23.065	0.501
7117	2.74	0.517	23.065	0.517
7217	2.745	0.522	23.201	0.522
7318	2.74	0.517	23.065	0.517
7419	2.745	0.517	23.201	0.517
7520	2.74	0.512	23.065	0.512
7621	2.74	0.563	23.065	0.563
7722	2.74	0.557	23.065	0.557
7822	2.745	0.557	23.201	0.557
7923	2.74	0.552	23.065	0.552
8023	2.74	0.563	23.065	0.563
8123	2.74	0.563	23.065	0.563
8223	2.74	0.557	23.065	0.557
8323	2.74	0.563	23.065	0.563
8423	2.74	0.563	23.065	0.563
8524	2.745	0.563	23.201	0.563
8625	2.74	0.583	23.065	0.583
8726	2.74	0.583	23.065	0.583
8827	2.74	0.578	23.065	0.578
8927	2.74	0.583	23.065	0.583
9027	2.74	0.583	23.065	0.583
9127	2.735	0.614	22.929	0.614
9227	2.73	0.603	22.793	0.603
9327	2.73	0.603	22.793	0.603
9427	2.73	0.598	22.793	0.598
9527	2.73	0.598	22.793	0.598
9627	2.73	0.619	22.793	0.619
9727	2.73	0.624	22.793	0.624
9828	2.73	0.629	22.793	0.629
9929	2.73	0.624	22.793	0.624
10030	2.73	0.557	22.793	0.557
10130	2.807	0.496	24.834	0.496
10231	2.807	0.496	24.834	0.496
10331	2.796	0.496	24.562	0.496
10432	2.796	0.496	24.562	0.496
10532	2.791	0.496	24.426	0.496
10632	2.786	0.517	24.29	0.517
10732	2.786	0.517	24.29	0.517
10833	2.786	0.522	24.29	0.522
10933	2.786	0.517	24.29	0.517
11033	2.786	0.517	24.29	0.517
11134	2.786	0.552	24.29	0.552
11235	2.781	0.547	24.154	0.547
11336	2.781	0.552	24.154	0.552
11437	2.781	0.547	24.154	0.547
11537	2.781	0.557	24.154	0.557
11637	2.781	0.563	24.154	0.563
11737	2.776	0.563	24.018	0.563
11837	2.776	0.563	24.018	0.563
11938	2.776	0.563	24.018	0.563
12039	2.761	0.568	23.61	0.568
12139	2.776	0.583	24.018	0.583
12239	2.771	0.583	23.882	0.583
12340	2.771	0.583	23.882	0.583
12441	2.776	0.578	24.018	0.578
12541	2.771	0.588	23.882	0.588
12641	2.766	0.608	23.746	0.608
12741	2.766	0.603	23.746	0.603
12841	2.761	0.598	23.61	0.598
12942	2.761	0.603	23.61	0.603
13042	2.756	0.614	23.474	0.614
13142	2.756	0.629	23.474	0.629
13242	2.75	0.624	23.337	0.624
13343	2.75	0.629	23.337	0.629
13444	2.745	0.629	23.201	0.629
13544	2.75	0.512	23.337	0.512
13644	2.822	0.496	25.243	0.496
13745	2.807	0.491	24.834	0.491
13845	2.807	0.496	24.834	0.496
13945	2.801	0.491	24.698	0.491
14045	2.801	0.506	24.698	0.506
14145	2.801	0.512	24.698	0.512
14245	2.801	0.517	24.698	0.517
14345	2.801	0.512	24.698	0.512
14445	2.796	0.512	24.562	0.512
14545	2.796	0.537	24.562	0.537
14645	2.801	0.557	24.698	0.557
14746	2.796	0.552	24.562	0.552
14847	2.801	0.542	24.698	0.542
14947	2.801	0.547	24.698	0.547
15048	2.796	0.557	24.562	0.557
15149	2.796	0.563	24.562	0.563
15249	2.761	0.563	23.61	0.563
15350	2.791	0.563	24.426	0.563
15451	2.791	0.563	24.426	0.563
15552	2.791	0.573	24.426	0.573
15653	2.791	0.583	24.426	0.583
15753	2.786	0.578	24.29	0.578
15853	2.786	0.583	24.29	0.583
15954	2.786	0.578	24.29	0.578
16054	2.781	0.593	24.154	0.593
16154	2.776	0.603	24.018	0.603
16254	2.776	0.598	24.018	0.598
16355	2.776	0.598	24.018	0.598
16456	2.776	0.603	24.018	0.603
16557	2.766	0.619	23.746	0.619
16657	2.766	0.624	23.746	0.624
16757	2.766	0.629	23.746	0.629
16857	2.761	0.624	23.61	0.624
16957	2.766	0.624	23.746	0.624
17057	2.771	0.501	23.882	0.501
17157	2.817	0.496	25.106	0.496
17257	2.817	0.491	25.106	0.491
17357	2.817	0.486	25.106	0.486
17457	2.812	0.491	24.97	0.491
17558	2.807	0.506	24.834	0.506
17658	2.801	0.517	24.698	0.517
17758	2.807	0.512	24.834	0.512
17859	2.807	0.506	24.834	0.506
17959	2.807	0.512	24.834	0.512
18059	2.801	0.542	24.698	0.542
18160	2.801	0.552	24.698	0.552
18261	2.801	0.557	24.698	0.557
18361	2.801	0.552	24.698	0.552
18462	2.801	0.557	24.698	0.557
18563	2.801	0.563	24.698	0.563
18663	2.801	0.563	24.698	0.563
18764	2.801	0.563	24.698	0.563
18865	2.796	0.563	24.562	0.563
18965	2.801	0.563	24.698	0.563
19066	2.791	0.573	24.426	0.573
19166	2.791	0.578	24.426	0.578
19266	2.791	0.573	24.426	0.573
19366	2.791	0.583	24.426	0.583
19467	2.791	0.583	24.426	0.583
19567	2.781	0.588	24.154	0.588
19667	2.781	0.603	24.154	0.603
19767	2.781	0.603	24.154	0.603
19867	2.781	0.593	24.154	0.593
19967	2.781	0.603	24.154	0.603
20067	2.766	0.614	23.746	0.614
20167	2.766	0.624	23.746	0.624
20267	2.766	0.624	23.746	0.624
20368	2.766	0.624	23.746	0.624
20468	2.766	0.624	23.746	0.624
20569	2.781	0.491	24.154	0.491
20670	2.807	0.491	24.834	0.491
20770	2.812	0.481	24.97	0.481
20871	2.817	0.491	25.106	0.491
20972	2.817	0.491	25.106	0.491
21072	2.807	0.512	24.834	0.512
21173	2.807	0.517	24.834	0.517
21273	2.807	0.517	24.834	0.517
21374	2.807	0.512	24.834	0.512
21474	2.807	0.506	24.834	0.506
21574	2.801	0.552	24.698	0.552
21674	2.807	0.552	24.834	0.552
21774	2.801	0.547	24.698	0.547
21874	2.801	0.547	24.698	0.547
21975	2.801	0.552	24.698	0.552
22076	2.796	0.563	24.562	0.563
22177	2.796	0.557	24.562	0.557
22277	2.801	0.557	24.698	0.557
22377	2.796	0.552	24.562	0.552
22477	2.801	0.563	24.698	0.563
22577	2.791	0.578	24.426	0.578
22677	2.796	0.578	24.562	0.578
22777	2.796	0.578	24.562	0.578
22877	2.796	0.573	24.562	0.573
22977	2.796	0.578	24.562	0.578
23078	2.781	0.598	24.154	0.598
23179	2.781	0.598	24.154	0.598
23279	2.781	0.603	24.154	0.603
23380	2.781	0.603	24.154	0.603
23481	2.786	0.598	24.29	0.598
23582	2.766	0.614	23.746	0.614
23683	2.766	0.624	23.746	0.624
23783	2.771	0.624	23.882	0.624
23884	2.766	0.624	23.746	0.624
23984	2.771	0.624	23.882	0.624
24084	2.796	0.491	24.562	0.491
24184	2.801	0.481	24.698	0.481
24284	2.807	0.491	24.834	0.491
24384	2.807	0.486	24.834	0.486
24486	2.807	0.491	24.834	0.491
24586	2.801	0.512	24.698	0.512
24687	2.807	0.517	24.834	0.517
24787	2.807	0.512	24.834	0.512
24887	2.807	0.501	24.834	0.501
24988	2.807	0.512	24.834	0.512
25089	2.807	0.547	24.834	0.547
25189	2.807	0.547	24.834	0.547
25290	2.807	0.552	24.834	0.552
25390	2.801	0.547	24.698	0.547
25491	2.801	0.547	24.698	0.547
25592	2.796	0.557	24.562	0.557
25693	2.801	0.557	24.698	0.557
25793	2.801	0.563	24.698	0.563
25893	2.801	0.563	24.698	0.563
25993	2.801	0.563	24.698	0.563
26093	2.796	0.578	24.562	0.578
26193	2.796	0.578	24.562	0.578
26293	2.796	0.578	24.562	0.578
26394	2.796	0.578	24.562	0.578
26495	2.796	0.578	24.562	0.578
26595	2.781	0.598	24.154	0.598
26696	2.781	0.598	24.154	0.598
26796	2.781	0.603	24.154	0.603
26897	2.781	0.598	24.154	0.598
26997	2.781	0.598	24.154	0.598
27097	2.766	0.624	23.746	0.624
27197	2.766	0.619	23.746	0.619
27298	2.766	0.624	23.746	0.624
27398	2.771	0.624	23.882	0.624
27498	2.766	0.624	23.746	0.624
27598	2.801	0.491	24.698	0.491
27699	2.807	0.491	24.834	0.491
27799	2.807	0.491	24.834	0.491
27900	2.807	0.496	24.834	0.496
28000	2.807	0.491	24.834	0.491
28101	2.807	0.512	24.834	0.512
28201	2.807	0.506	24.834	0.506
28302	2.807	0.506	24.834	0.506
28403	2.807	0.506	24.834	0.506
28503	2.807	0.506	24.834	0.506
28604	2.807	0.547	24.834	0.547
28705	2.801	0.542	24.698	0.542
28805	2.801	0.542	24.698	0.542
28906	2.801	0.547	24.698	0.547
29006	2.807	0.547	24.834	0.547
29107	2.801	0.563	24.698	0.563
29207	2.801	0.563	24.698	0.563
29307	2.801	0.563	24.698	0.563
29407	2.801	0.563	24.698	0.563
29507	2.801	0.563	24.698	0.563
29607	2.796	0.578	24.562	0.578
29707	2.796	0.573	24.562	0.573
29807	2.796	0.583	24.562	0.583
29907	2.796	0.568	24.562	0.568
30008	2.796	0.578	24.562	0.578
30109	2.781	0.598	24.154	0.598
30210	2.781	0.603	24.154	0.603
30311	2.781	0.598	24.154	0.598
30411	2.786	0.598	24.29	0.598
30512	2.781	0.603	24.154	0.603
30612	2.771	0.624	23.882	0.624
30713	2.771	0.624	23.882	0.624
30813	2.766	0.624	23.746	0.624
30913	2.771	0.624	23.882	0.624
31013	2.766	0.624	23.746	0.624
31113	2.822	0.491	25.243	0.491
31213	2.817	0.486	25.106	0.486
31314	2.817	0.496	25.106	0.496
31414	2.817	0.496	25.106	0.496
31514	2.817	0.481	25.106	0.481
31615	2.807	0.517	24.834	0.517
31715	2.812	0.506	24.97	0.506
31815	2.807	0.512	24.834	0.512
31915	2.807	0.512	24.834	0.512
32015	2.807	0.517	24.834	0.517
32115	2.807	0.547	24.834	0.547
32215	2.807	0.547	24.834	0.547
32315	2.807	0.547	24.834	0.547
32415	2.801	0.547	24.698	0.547
32515	2.807	0.547	24.834	0.547
32615	2.801	0.563	24.698	0.563
32715	2.801	0.563	24.698	0.563
32815	2.801	0.563	24.698	0.563
32915	2.801	0.563	24.698	0.563
33015	2.801	0.563	24.698	0.563
33115	2.801	0.578	24.698	0.578
33215	2.796	0.568	24.562	0.568
33315	2.796	0.583	24.562	0.583
33415	2.796	0.578	24.562	0.578
33515	2.796	0.578	24.562	0.578
33616	2.786	0.598	24.29	0.598
33716	2.781	0.598	24.154	0.598
33817	2.786	0.603	24.29	0.603
33918	2.786	0.593	24.29	0.593
34018	2.781	0.603	24.154	0.603
34119	2.771	0.624	23.882	0.624
34219	2.771	0.614	23.882	0.614
34319	2.766	0.624	23.746	0.624
34419	2.766	0.619	23.746	0.619
34519	2.766	0.624	23.746	0.624
34620	2.827	0.491	25.379	0.491
34720	2.822	0.486	25.243	0.486
34820	2.822	0.491	25.243	0.491
34920	2.822	0.486	25.243	0.486
35020	2.822	0.486	25.243	0.486
35120	2.817	0.517	25.106	0.517
35221	2.817	0.512	25.106	0.512
35321	2.817	0.506	25.106	0.506
35422	2.817	0.506	25.106	0.506
35523	2.817	0.512	25.106	0.512
35623	2.812	0.547	24.97	0.547
35723	2.807	0.547	24.834	0.547
35824	2.807	0.547	24.834	0.547
35924	2.807	0.547	24.834	0.547
36025	2.807	0.547	24.834	0.547
36125	2.801	0.557	24.698	0.557
36226	2.801	0.563	24.698	0.563
36326	2.801	0.557	24.698	0.557
36426	2.801	0.563	24.698	0.563
36526	2.801	0.563	24.698	0.563
36626	2.801	0.583	24.698	0.583
36726	2.796	0.583	24.562	0.583
36826	2.801	0.578	24.698	0.578
36926	2.801	0.583	24.698	0.583
37026	2.801	0.573	24.698	0.573
37126	2.796	0.598	24.562	0.598
37228	2.791	0.603	24.426	0.603
37329	2.791	0.598	24.426	0.598
37429	2.791	0.598	24.426	0.598
37530	2.791	0.598	24.426	0.598
37631	2.776	0.614	24.018	0.614
37731	2.776	0.624	24.018	0.624
37831	2.776	0.624	24.018	0.624
37931	2.776	0.624	24.018	0.624
38032	2.776	0.532	24.018	0.532
38133	2.832	0.491	25.515	0.491
38233	2.796	0.491	24.562	0.491
38333	2.822	0.496	25.243	0.496
38433	2.822	0.496	25.243	0.496
38534	2.822	0.501	25.243	0.501
38634	2.817	0.501	25.106	0.501
38734	2.812	0.512	24.97	0.512
38834	2.817	0.512	25.106	0.512
38934	2.812	0.506	24.97	0.506
39034	2.817	0.522	25.106	0.522
39134	2.812	0.547	24.97	0.547
39234	2.807	0.547	24.834	0.547
39334	2.807	0.547	24.834	0.547
39434	2.807	0.547	24.834	0.547
39535	2.807	0.552	24.834	0.552
39635	2.801	0.557	24.698	0.557
39735	2.801	0.557	24.698	0.557
39835	2.801	0.563	24.698	0.563
39935	2.801	0.557	24.698	0.557
40035	2.801	0.563	24.698	0.563
40136	2.801	0.578	24.698	0.578
40237	2.796	0.578	24.562	0.578
40338	2.801	0.578	24.698	0.578
40439	2.796	0.583	24.562	0.583
40540	2.801	0.588	24.698	0.588
40640	2.791	0.598	24.426	0.598
40741	2.791	0.598	24.426	0.598
40841	2.791	0.598	24.426	0.598
40941	2.796	0.598	24.562	0.598
41041	2.791	0.608	24.426	0.608
41141	2.776	0.619	24.018	0.619
41242	2.776	0.624	24.018	0.624
41343	2.771	0.614	23.882	0.614
41443	2.771	0.624	23.882	0.624
41544	2.776	0.506	24.018	0.506
41645	2.827	0.491	25.379	0.491
41746	2.827	0.491	25.379	0.491
41846	2.827	0.481	25.379	0.481
41946	2.827	0.496	25.379	0.496
42046	2.822	0.506	25.243	0.506
42146	2.822	0.512	25.243	0.512
42246	2.817	0.506	25.106	0.506
42347	2.817	0.512	25.106	0.512
42447	2.822	0.506	25.243	0.506
42548	2.817	0.537	25.106	0.537
42649	2.812	0.547	24.97	0.547
42749	2.812	0.542	24.97	0.542
42849	2.812	0.547	24.97	0.547
42949	2.807	0.547	24.834	0.547
43049	2.807	0.557	24.834	0.557
43150	2.801	0.563	24.698	0.563
43251	2.801	0.563	24.698	0.563
43351	2.801	0.563	24.698	0.563
43451	2.801	0.563	24.698	0.563
43552	2.796	0.578	24.562	0.578
43652	2.801	0.583	24.698	0.583
43753	2.796	0.578	24.562	0.578
43854	2.801	0.578	24.698	0.578
43954	2.801	0.578	24.698	0.578
44054	2.791	0.598	24.426	0.598
44154	2.791	0.598	24.426	0.598
44255	2.791	0.598	24.426	0.598
44355	2.791	0.598	24.426	0.598
44456	2.791	0.603	24.426	0.603
44556	2.781	0.614	24.154	0.614
44657	2.776	0.624	24.018	0.624
44757	2.776	0.629	24.018	0.629
44857	2.776	0.624	24.018	0.624
44957	2.776	0.619	24.018	0.619
45059	2.781	0.496	24.154	0.496
45160	2.822	0.491	25.243	0.491
45260	2.822	0.486	25.243	0.486
45360	2.822	0.491	25.243	0.491
45460	2.822	0.491	25.243	0.491
45560	2.817	0.512	25.106	0.512
45661	2.817	0.506	25.106	0.506
45761	2.817	0.517	25.106	0.517
45861	2.817	0.512	25.106	0.512
45961	2.817	0.512	25.106	0.512
46061	2.812	0.547	24.97	0.547
46162	2.812	0.552	24.97	0.552
46263	2.812	0.547	24.97	0.547
46364	2.807	0.547	24.834	0.547
46464	2.812	0.542	24.97	0.542
46565	2.801	0.557	24.698	0.557
46665	2.801	0.557	24.698	0.557
46765	2.801	0.563	24.698	0.563
46866	2.801	0.563	24.698	0.563
46966	2.801	0.563	24.698	0.563
47067	2.801	0.583	24.698	0.583
47167	2.801	0.578	24.698	0.578
47268	2.801	0.578	24.698	0.578
47369	2.801	0.578	24.698	0.578
47470	2.796	0.578	24.562	0.578
47571	2.786	0.593	24.29	0.593
47672	2.786	0.603	24.29	0.603
47773	2.786	0.598	24.29	0.598
47874	2.786	0.598	24.29	0.598
47974	2.786	0.598	24.29	0.598
48074	2.771	0.619	23.882	0.619
48175	2.771	0.619	23.882	0.619
48275	2.776	0.619	24.018	0.619
48376	2.771	0.624	23.882	0.624
48477	2.771	0.619	23.882	0.619
48577	2.796	0.486	24.562	0.486
48678	2.817	0.491	25.106	0.491
48778	2.822	0.496	25.243	0.496
48879	2.822	0.491	25.243	0.491
48980	2.822	0.491	25.243	0.491
49080	2.807	0.512	24.834	0.512
49181	2.812	0.512	24.97	0.512
49281	2.817	0.512	25.106	0.512
49381	2.817	0.512	25.106	0.512
49481	2.817	0.512	25.106	0.512
49582	2.807	0.547	24.834	0.547
49683	2.807	0.542	24.834	0.542
49783	2.807	0.542	24.834	0.542
49884	2.807	0.547	24.834	0.547
49984	2.807	0.547	24.834	0.547
50084	2.801	0.557	24.698	0.557
50184	2.801	0.563	24.698	0.563
50285	2.807	0.557	24.834	0.557
50385	2.801	0.563	24.698	0.563
50485	2.801	0.563	24.698	0.563
50586	2.801	0.573	24.698	0.573
50686	2.801	0.583	24.698	0.583
50786	2.796	0.578	24.562	0.578
50887	2.801	0.578	24.698	0.578
50987	2.801	0.578	24.698	0.578
51087	2.781	0.598	24.154	0.598
51187	2.786	0.603	24.29	0.603
51288	2.786	0.593	24.29	0.593
51389	2.786	0.598	24.29	0.598
51490	2.786	0.598	24.29	0.598
51591	2.766	0.619	23.746	0.619
51692	2.771	0.624	23.882	0.624
51792	2.776	0.619	24.018	0.619
51892	2.771	0.619	23.882	0.619
51992	2.771	0.619	23.882	0.619
52092	2.817	0.491	25.106	0.491
52193	2.817	0.491	25.106	0.491
52293	2.822	0.486	25.243	0.486
52394	2.822	0.486	25.243	0.486
52495	2.822	0.496	25.243	0.496
52596	2.807	0.517	24.834	0.517
52697	2.812	0.512	24.97	0.512
52797	2.812	0.517	24.97	0.517
52897	2.812	0.512	24.97	0.512
52997	2.812	0.501	24.97	0.501
53097	2.807	0.547	24.834	0.547
53197	2.807	0.547	24.834	0.547
53297	2.807	0.547	24.834	0.547
53397	2.807	0.547	24.834	0.547
53497	2.807	0.552	24.834	0.552
53597	2.801	0.563	24.698	0.563
53697	2.801	0.563	24.698	0.563
53797	2.801	0.563	24.698	0.563
53897	2.801	0.563	24.698	0.563
53997	2.801	0.563	24.698	0.563
54097	2.796	0.578	24.562	0.578
54197	2.801	0.573	24.698	0.573
54297	2.801	0.573	24.698	0.573
54397	2.796	0.578	24.562	0.578
54498	2.801	0.583	24.698	0.583
54599	2.781	0.598	24.154	0.598
54700	2.781	0.598	24.154	0.598
54800	2.781	0.598	24.154	0.598
54901	2.786	0.598	24.29	0.598
55002	2.786	0.598	24.29	0.598
55103	2.776	0.624	24.018	0.624
55203	2.776	0.619	24.018	0.619
55303	2.776	0.619	24.018	0.619
55403	2.776	0.624	24.018	0.624
55504	2.776	0.619	24.018	0.619
55604	2.827	0.491	25.379	0.491
55704	2.827	0.491	25.379	0.491
55804	2.827	0.491	25.379	0.491
55904	2.827	0.491	25.379	0.491
56004	2.827	0.481	25.379	0.481
56104	2.817	0.512	25.106	0.512
56204	2.817	0.501	25.106	0.501
56305	2.817	0.517	25.106	0.517
56405	2.817	0.512	25.106	0.512
56505	2.817	0.512	25.106	0.512
56605	2.807	0.547	24.834	0.547
56705	2.807	0.547	24.834	0.547
56805	2.812	0.547	24.97	0.547
56905	2.812	0.547	24.97	0.547
57005	2.812	0.542	24.97	0.542
57106	2.807	0.557	24.834	0.557
57207	2.801	0.563	24.698	0.563
57307	2.807	0.563	24.834	0.563
57408	2.801	0.563	24.698	0.563
57509	2.807	0.563	24.834	0.563
57610	2.801	0.578	24.698	0.578
57711	2.801	0.583	24.698	0.583
57812	2.801	0.573	24.698	0.573
57913	2.801	0.573	24.698	0.573
58013	2.801	0.573	24.698	0.573
58113	2.786	0.598	24.29	0.598
58213	2.786	0.598	24.29	0.598
58313	2.786	0.603	24.29	0.603
58413	2.786	0.598	24.29	0.598
58514	2.786	0.598	24.29	0.598
58614	2.776	0.619	24.018	0.619
58714	2.776	0.619	24.018	0.619
58815	2.776	0.624	24.018	0.624
58916	2.776	0.624	24.018	0.624
59016	2.776	0.619	24.018	0.619
59116	2.832	0.486	25.515	0.486
59216	2.827	0.486	25.379	0.486
59316	2.827	0.491	25.379	0.491
59416	2.822	0.486	25.243	0.486
59518	2.822	0.491	25.243	0.491
59619	2.817	0.506	25.106	0.506
59720	2.817	0.506	25.106	0.506
59820	2.817	0.506	25.106	0.506
59920	2.817	0.506	25.106	0.506
60021	2.817	0.506	25.106	0.506
60121	2.812	0.547	24.97	0.547
60221	2.807	0.547	24.834	0.547
60322	2.807	0.542	24.834	0.542
60422	2.807	0.552	24.834	0.552
60523	2.807	0.547	24.834	0.547
60623	2.807	0.563	24.834	0.563
60724	2.801	0.557	24.698	0.557
60824	2.807	0.563	24.834	0.563
60924	2.807	0.557	24.834	0.557
61025	2.801	0.563	24.698	0.563
61125	2.801	0.583	24.698	0.583
61225	2.801	0.578	24.698	0.578
61325	2.801	0.583	24.698	0.583
61425	2.801	0.583	24.698	0.583
61526	2.801	0.578	24.698	0.578
61627	2.791	0.603	24.426	0.603
61727	2.791	0.598	24.426	0.598
61827	2.786	0.598	24.29	0.598
61927	2.791	0.603	24.426	0.603
62027	2.791	0.608	24.426	0.608
62127	2.781	0.619	24.154	0.619
62227	2.776	0.624	24.018	0.624
62327	2.771	0.624	23.882	0.624
62427	2.776	0.624	24.018	0.624
62527	2.776	0.537	24.018	0.537
62627	2.827	0.491	25.379	0.491
62727	2.827	0.491	25.379	0.491
62827	2.827	0.491	25.379	0.491
62928	2.827	0.491	25.379	0.491
63029	2.822	0.506	25.243	0.506
63129	2.817	0.512	25.106	0.512
63230	2.812	0.501	24.97	0.501
63330	2.817	0.512	25.106	0.512
63430	2.817	0.512	25.106	0.512
63531	2.817	0.522	25.106	0.522
63632	2.812	0.552	24.97	0.552
63732	2.807	0.542	24.834	0.542
63832	2.807	0.552	24.834	0.552
63933	2.807	0.542	24.834	0.542
64033	2.807	0.552	24.834	0.552
64134	2.801	0.563	24.698	0.563
64234	2.801	0.563	24.698	0.563
64335	2.801	0.563	24.698	0.563
64435	2.807	0.563	24.834	0.563
64536	2.801	0.573	24.698	0.573
64638	2.801	0.578	24.698	0.578
64739	2.801	0.578	24.698	0.578
64840	2.801	0.578	24.698	0.578
64940	2.801	0.583	24.698	0.583
65040	2.801	0.593	24.698	0.593
65140	2.796	0.603	24.562	0.603
65240	2.791	0.603	24.426	0.603
65341	2.791	0.598	24.426	0.598
65441	2.791	0.598	24.426	0.598
65542	2.786	0.614	24.29	0.614
65642	2.781	0.624	24.154	0.624
65743	2.776	0.619	24.018	0.619
65843	2.776	0.619	24.018	0.619
65944	2.776	0.619	24.018	0.619
66044	2.781	0.501	24.154	0.501
66144	2.832	0.491	25.515	0.491
66244	2.827	0.486	25.379	0.486
66344	2.827	0.491	25.379	0.491
66444	2.827	0.491	25.379	0.491
66544	2.827	0.512	25.379	0.512
66644	2.827	0.506	25.379	0.506
66744	2.827	0.512	25.379	0.512
66845	2.822	0.517	25.243	0.517
66945	2.827	0.506	25.379	0.506
67045	2.822	0.537	25.243	0.537
67145	2.817	0.552	25.106	0.552
67246	2.817	0.547	25.106	0.547
67346	2.817	0.537	25.106	0.537
67446	2.812	0.547	24.97	0.547
67546	2.807	0.557	24.834	0.557
67646	2.801	0.563	24.698	0.563
67748	2.801	0.557	24.698	0.557
67849	2.807	0.563	24.834	0.563
67949	2.801	0.547	24.698	0.547
68050	2.801	0.573	24.698	0.573
68150	2.801	0.578	24.698	0.578
68251	2.801	0.578	24.698	0.578
68352	2.801	0.573	24.698	0.573
68453	2.801	0.573	24.698	0.573
68553	2.796	0.588	24.562	0.588
68653	2.791	0.598	24.426	0.598
68753	2.791	0.598	24.426	0.598
68854	2.791	0.598	24.426	0.598
68954	2.791	0.598	24.426	0.598
69054	2.786	0.614	24.29	0.614
69154	2.781	0.619	24.154	0.619
69254	2.781	0.619	24.154	0.619
69355	2.745	0.619	23.201	0.619
69456	2.75	0.614	23.337	0.614
69556	2.791	0.496	24.426	0.496
69656	2.817	0.481	25.106	0.481
69756	2.822	0.491	25.243	0.491
69856	2.822	0.481	25.243	0.481
69956	2.822	0.491	25.243	0.491
70056	2.817	0.506	25.106	0.506
70156	2.817	0.506	25.106	0.506
70256	2.817	0.512	25.106	0.512
70356	2.817	0.506	25.106	0.506
70456	2.817	0.512	25.106	0.512
70556	2.812	0.542	24.97	0.542
70656	2.812	0.547	24.97	0.547
70756	2.812	0.547	24.97	0.547
70856	2.807	0.542	24.834	0.542
70956	2.807	0.542	24.834	0.542
71058	2.801	0.552	24.698	0.552
71158	2.801	0.563	24.698	0.563
71259	2.801	0.563	24.698	0.563
71360	2.807	0.557	24.834	0.557
71461	2.807	0.557	24.834	0.557
71561	2.801	0.573	24.698	0.573
71661	2.801	0.573	24.698	0.573
71762	2.801	0.573	24.698	0.573
71862	2.801	0.583	24.698	0.583
71962	2.801	0.583	24.698	0.583
72063	2.786	0.598	24.29	0.598
72163	2.791	0.598	24.426	0.598
72263	2.791	0.598	24.426	0.598
72364	2.791	0.598	24.426	0.598
72465	2.791	0.598	24.426	0.598
72565	2.776	0.614	24.018	0.614
72666	2.771	0.619	23.882	0.619
72766	2.771	0.619	23.882	0.619
72866	2.776	0.624	24.018	0.624
72966	2.776	0.619	24.018	0.619
73068	2.796	0.491	24.562	0.491
73168	2.822	0.491	25.243	0.491
73269	2.827	0.481	25.379	0.481
73369	2.832	0.491	25.515	0.491
73470	2.832	0.491	25.515	0.491
73570	2.822	0.506	25.243	0.506
73670	2.822	0.506	25.243	0.506
73771	2.827	0.517	25.379	0.517
73872	2.827	0.501	25.379	0.501
73973	2.827	0.501	25.379	0.501
74073	2.817	0.547	25.106	0.547
74174	2.817	0.547	25.106	0.547
74274	2.817	0.542	25.106	0.542
74374	2.817	0.547	25.106	0.547
74474	2.817	0.542	25.106	0.542
74574	2.807	0.557	24.834	0.557
74674	2.807	0.557	24.834	0.557
74774	2.807	0.563	24.834	0.563
74874	2.807	0.563	24.834	0.563
74974	2.807	0.557	24.834	0.557
75075	2.807	0.573	24.834	0.573
75176	2.801	0.573	24.698	0.573
75278	2.807	0.578	24.834	0.578
75379	2.801	0.578	24.698	0.578
75480	2.801	0.578	24.698	0.578
75581	2.791	0.598	24.426	0.598
75681	2.791	0.598	24.426	0.598
75782	2.796	0.598	24.562	0.598
75883	2.796	0.598	24.562	0.598
75984	2.796	0.598	24.562	0.598
76084	2.781	0.619	24.154	0.619
76185	2.781	0.624	24.154	0.624
76285	2.781	0.624	24.154	0.624
76386	2.801	0.624	24.698	0.624
76486	2.781	0.624	24.154	0.624
76586	2.817	0.491	25.106	0.491
76686	2.822	0.491	25.243	0.491
76786	2.822	0.486	25.243	0.486
76886	2.827	0.491	25.379	0.491
76986	2.827	0.491	25.379	0.491
77087	2.822	0.506	25.243	0.506
77187	2.822	0.501	25.243	0.501
77288	2.822	0.512	25.243	0.512
77389	2.822	0.512	25.243	0.512
77490	2.822	0.512	25.243	0.512
77591	2.817	0.547	25.106	0.547
77691	2.817	0.547	25.106	0.547
77792	2.817	0.547	25.106	0.547
77892	2.817	0.542	25.106	0.542
77993	2.817	0.547	25.106	0.547
78093	2.807	0.557	24.834	0.557
78193	2.807	0.557	24.834	0.557
78294	2.807	0.563	24.834	0.563
78395	2.807	0.557	24.834	0.557
78495	2.807	0.557	24.834	0.557
78595	2.801	0.573	24.698	0.573
78696	2.801	0.578	24.698	0.578
78796	2.807	0.578	24.834	0.578
78897	2.801	0.578	24.698	0.578
78997	2.807	0.573	24.834	0.573
79097	2.791	0.593	24.426	0.593
79198	2.791	0.598	24.426	0.598
79299	2.796	0.598	24.562	0.598
79400	2.796	0.598	24.562	0.598
79501	2.796	0.598	24.562	0.598
79602	2.781	0.614	24.154	0.614
79702	2.781	0.624	24.154	0.624
79803	2.781	0.614	24.154	0.614
79903	2.781	0.619	24.154	0.619
80003	2.781	0.619	24.154	0.619
80103	2.832	0.486	25.515	0.486
80204	2.827	0.491	25.379	0.491
80305	2.832	0.491	25.515	0.491
80405	2.827	0.491	25.379	0.491
80505	2.832	0.481	25.515	0.481
80605	2.827	0.512	25.379	0.512
80705	2.827	0.506	25.379	0.506
80805	2.827	0.512	25.379	0.512
80906	2.827	0.512	25.379	0.512
81007	2.827	0.506	25.379	0.506
81107	2.822	0.547	25.243	0.547
81207	2.822	0.542	25.243	0.542
81307	2.822	0.542	25.243	0.542
81407	2.822	0.542	25.243	0.542
81507	2.822	0.547	25.243	0.547
81607	2.807	0.557	24.834	0.557
81707	2.807	0.563	24.834	0.563
81807	2.807	0.557	24.834	0.557
81907	2.812	0.563	24.97	0.563
82007	2.807	0.557	24.834	0.557
82107	2.807	0.583	24.834	0.583
82207	2.807	0.583	24.834	0.583
82307	2.807	0.578	24.834	0.578
82407	2.807	0.578	24.834	0.578
82507	2.807	0.578	24.834	0.578
82608	2.796	0.598	24.562	0.598
82709	2.796	0.598	24.562	0.598
82810	2.796	0.598	24.562	0.598
82910	2.796	0.598	24.562	0.598
83010	2.796	0.598	24.562	0.598
83111	2.781	0.624	24.154	0.624
83212	2.781	0.624	24.154	0.624
83312	2.781	0.624	24.154	0.624
83413	2.781	0.619	24.154	0.619
83514	2.781	0.619	24.154	0.619
83614	2.842	0.491	25.787	0.491
83714	2.837	0.491	25.651	0.491
83814	2.832	0.491	25.515	0.491
83914	2.827	0.491	25.379	0.491
84014	2.832	0.496	25.515	0.496
84114	2.827	0.512	25.379	0.512
84214	2.827	0.512	25.379	0.512
84314	2.827	0.506	25.379	0.506
84415	2.827	0.512	25.379	0.512
84515	2.827	0.517	25.379	0.517
84615	2.822	0.547	25.243	0.547
84715	2.822	0.542	25.243	0.542
84815	2.822	0.542	25.243	0.542
84915	2.822	0.547	25.243	0.547
85016	2.822	0.542	25.243	0.542
85118	2.812	0.557	24.97	0.557
85218	2.807	0.557	24.834	0.557
85318	2.807	0.563	24.834	0.563
85418	2.812	0.557	24.97	0.557
85519	2.807	0.563	24.834	0.563
85620	2.807	0.578	24.834	0.578
85721	2.807	0.578	24.834	0.578
85821	2.807	0.573	24.834	0.573
85921	2.807	0.578	24.834	0.578
86022	2.807	0.578	24.834	0.578
86122	2.801	0.593	24.698	0.593
86223	2.796	0.593	24.562	0.593
86323	2.796	0.593	24.562	0.593
86424	2.796	0.598	24.562	0.598
86525	2.796	0.603	24.562	0.603
86625	2.786	0.619	24.29	0.619
86725	2.781	0.624	24.154	0.624
86826	2.781	0.624	24.154	0.624
86926	2.781	0.619	24.154	0.619
87026	2.781	0.522	24.154	0.522
87126	2.837	0.481	25.651	0.481
87227	2.827	0.491	25.379	0.491
87327	2.827	0.491	25.379	0.491
87428	2.832	0.486	25.515	0.486
87529	2.832	0.501	25.515	0.501
87630	2.827	0.506	25.379	0.506
87730	2.827	0.501	25.379	0.501
87830	2.827	0.506	25.379	0.506
87930	2.827	0.506	25.379	0.506
88031	2.827	0.532	25.379	0.532
88132	2.822	0.547	25.243	0.547
88233	2.822	0.547	25.243	0.547
88333	2.822	0.547	25.243	0.547
88433	2.822	0.537	25.243	0.537
88534	2.822	0.547	25.243	0.547
88634	2.817	0.557	25.106	0.557
88734	2.812	0.552	24.97	0.552
88834	2.807	0.563	24.834	0.563
88934	2.812	0.563	24.97	0.563
89034	2.807	0.568	24.834	0.568
89135	2.807	0.583	24.834	0.583
89235	2.807	0.573	24.834	0.573
89336	2.807	0.573	24.834	0.573
89436	2.807	0.578	24.834	0.578
89537	2.807	0.583	24.834	0.583
89637	2.801	0.598	24.698	0.598
89737	2.801	0.598	24.698	0.598
89837	2.801	0.598	24.698	0.598
89937	2.801	0.598	24.698	0.598
90037	2.796	0.608	24.562	0.608
90137	2.786	0.614	24.29	0.614
90237	2.786	0.624	24.29	0.624
90337	2.781	0.624	24.154	0.624
90437	2.781	0.619	24.154	0.619
90537	2.786	0.501	24.29	0.501
90637	2.827	0.491	25.379	0.491
90737	2.827	0.486	25.379	0.486
90837	2.827	0.481	25.379	0.481
90938	2.832	0.486	25.515	0.486
91039	2.832	0.501	25.515	0.501
91140	2.827	0.506	25.379	0.506
91241	2.827	0.506	25.379	0.506
91341	2.827	0.512	25.379	0.512
91442	2.832	0.506	25.515	0.506
91543	2.822	0.537	25.243	0.537
91643	2.822	0.542	25.243	0.542
91744	2.822	0.547	25.243	0.547
91844	2.822	0.547	25.243	0.547
91944	2.822	0.547	25.243	0.547
92045	2.817	0.552	25.106	0.552
92146	2.807	0.557	24.834	0.557
92247	2.807	0.557	24.834	0.557
92347	2.807	0.557	24.834	0.557
92448	2.807	0.557	24.834	0.557
92549	2.807	0.573	24.834	0.573
92649	2.807	0.573	24.834	0.573
92750	2.807	0.573	24.834	0.573
92851	2.807	0.578	24.834	0.578
92952	2.807	0.578	24.834	0.578
93052	2.801	0.598	24.698	0.598
93152	2.796	0.598	24.562	0.598
93253	2.796	0.598	24.562	0.598
93354	2.796	0.598	24.562	0.598
93454	2.796	0.598	24.562	0.598
93555	2.786	0.614	24.29	0.614
93655	2.786	0.619	24.29	0.619
93756	2.786	0.624	24.29	0.624
93857	2.786	0.619	24.29	0.619
93957	2.786	0.619	24.29	0.619
94057	2.801	0.491	24.698	0.491
94157	2.822	0.491	25.243	0.491
94258	2.827	0.491	25.379	0.491
94359	2.827	0.491	25.379	0.491
94459	2.827	0.481	25.379	0.481
94559	2.822	0.512	25.243	0.512
94660	2.822	0.506	25.243	0.506
94761	2.822	0.506	25.243	0.506
94861	2.822	0.506	25.243	0.506
94962	2.822	0.512	25.243	0.512
95062	2.822	0.542	25.243	0.542
95163	2.817	0.547	25.106	0.547
95263	2.817	0.547	25.106	0.547
95363	2.817	0.542	25.106	0.542
95463	2.822	0.542	25.243	0.542
95563	2.807	0.552	24.834	0.552
95663	2.807	0.557	24.834	0.557
95763	2.807	0.552	24.834	0.552
95863	2.807	0.557	24.834	0.557
95963	2.807	0.563	24.834	0.563
96063	2.801	0.583	24.698	0.583
96163	2.807	0.578	24.834	0.578
96264	2.807	0.583	24.834	0.583
96364	2.807	0.578	24.834	0.578
96464	2.807	0.578	24.834	0.578
96564	2.796	0.598	24.562	0.598
96664	2.796	0.598	24.562	0.598
96764	2.796	0.598	24.562	0.598
96864	2.796	0.598	24.562	0.598
96964	2.796	0.598	24.562	0.598
97065	2.781	0.608	24.154	0.608
97165	2.781	0.619	24.154	0.619
97265	2.791	0.624	24.426	0.624
97365	2.781	0.624	24.154	0.624
97465	2.781	0.619	24.154	0.619
97565	2.801	0.491	24.698	0.491
97665	2.822	0.491	25.243	0.491
97765	2.827	0.491	25.379	0.491
97865	2.832	0.491	25.515	0.491
97965	2.827	0.491	25.379	0.491
98066	2.827	0.512	25.379	0.512
98167	2.827	0.501	25.379	0.501
98267	2.827	0.506	25.379	0.506
98368	2.827	0.512	25.379	0.512
98469	2.827	0.517	25.379	0.517
98569	2.822	0.547	25.243	0.547
98670	2.822	0.542	25.243	0.542
98770	2.822	0.547	25.243	0.547
98871	2.822	0.537	25.243	0.537
98971	2.822	0.547	25.243	0.547
99071	2.812	0.563	24.97	0.563
99171	2.812	0.563	24.97	0.563
99272	2.812	0.563	24.97	0.563
99373	2.812	0.557	24.97	0.557
99474	2.812	0.557	24.97	0.557
99575	2.807	0.573	24.834	0.573
99675	2.807	0.578	24.834	0.578
99776	2.807	0.583	24.834	0.583
99876	2.807	0.573	24.834	0.573
99976	2.807	0.573	24.834	0.573
100077	2.796	0.593	24.562	0.593
100177	2.796	0.598	24.562	0.598
100278	2.796	0.598	24.562	0.598
100379	2.801	0.598	24.698	0.598
100479	2.801	0.598	24.698	0.598
100580	2.781	0.619	24.154	0.619
100680	2.776	0.629	24.018	0.629
100780	2.781	0.619	24.154	0.619
100881	2.781	0.624	24.154	0.624
100982	2.781	0.624	24.154	0.624
101082	2.812	0.491	24.97	0.491
101183	2.827	0.491	25.379	0.491
101283	2.832	0.491	25.515	0.491
101384	2.832	0.486	25.515	0.486
101484	2.832	0.491	25.515	0.491
101585	2.827	0.506	25.379	0.506
101685	2.827	0.506	25.379	0.506
101786	2.827	0.512	25.379	0.512
101888	2.827	0.506	25.379	0.506
101989	2.827	0.517	25.379	0.517
102089	2.827	0.547	25.379	0.547
102190	2.827	0.542	25.379	0.542
102290	2.827	0.542	25.379	0.542
102392	2.827	0.547	25.379	0.547
102493	2.827	0.547	25.379	0.547
102593	2.807	0.557	24.834	0.557
102693	2.812	0.557	24.97	0.557
102793	2.812	0.557	24.97	0.557
102893	2.812	0.557	24.97	0.557
102994	2.812	0.557	24.97	0.557
103094	2.812	0.573	24.97	0.573
103194	2.807	0.573	24.834	0.573
103295	2.807	0.573	24.834	0.573
103395	2.807	0.573	24.834	0.573
103496	2.807	0.573	24.834	0.573
103598	2.801	0.598	24.698	0.598
103699	2.801	0.598	24.698	0.598
103800	2.801	0.603	24.698	0.603
103901	2.801	0.593	24.698	0.593
104002	2.801	0.603	24.698	0.603
104102	2.786	0.619	24.29	0.619
104203	2.786	0.619	24.29	0.619
104304	2.786	0.619	24.29	0.619
104404	2.786	0.614	24.29	0.614
104504	2.786	0.619	24.29	0.619
104605	2.847	0.486	25.923	0.486
104706	2.842	0.486	25.787	0.486
104806	2.837	0.486	25.651	0.486
104906	2.832	0.491	25.515	0.491
105006	2.827	0.481	25.379	0.481
105106	2.832	0.506	25.515	0.506
105206	2.827	0.506	25.379	0.506
105307	2.827	0.506	25.379	0.506
105407	2.827	0.512	25.379	0.512
105508	2.827	0.506	25.379	0.506
105609	2.827	0.547	25.379	0.547
105710	2.827	0.537	25.379	0.537
105811	2.827	0.542	25.379	0.542
105911	2.827	0.542	25.379	0.542
106011	2.827	0.547	25.379	0.547
106112	2.817	0.557	25.106	0.557
106212	2.817	0.563	25.106	0.563
106313	2.817	0.563	25.106	0.563
106413	2.817	0.552	25.106	0.552
106513	2.817	0.557	25.106	0.557
106613	2.812	0.573	24.97	0.573
106714	2.812	0.573	24.97	0.573
106814	2.807	0.573	24.834	0.573
106915	2.812	0.578	24.97	0.578
107016	2.807	0.583	24.834	0.583
107118	2.807	0.598	24.834	0.598
107219	2.807	0.598	24.834	0.598
107320	2.801	0.598	24.698	0.598
107420	2.801	0.598	24.698	0.598
107521	2.801	0.603	24.698	0.603
107622	2.791	0.619	24.426	0.619
107722	2.791	0.619	24.426	0.619
107823	2.791	0.619	24.426	0.619
107924	2.786	0.624	24.29	0.624
108025	2.791	0.517	24.426	0.517
108125	2.842	0.476	25.787	0.476
108225	2.837	0.491	25.651	0.491
108325	2.827	0.481	25.379	0.481
108425	2.832	0.491	25.515	0.491
108525	2.832	0.496	25.515	0.496
108625	2.827	0.506	25.379	0.506
108726	2.832	0.512	25.515	0.512
108826	2.832	0.506	25.515	0.506
108926	2.832	0.506	25.515	0.506
109026	2.827	0.527	25.379	0.527
109128	2.827	0.542	25.379	0.542
109229	2.827	0.547	25.379	0.547
109330	2.827	0.547	25.379	0.547
109430	2.822	0.547	25.243	0.547
109531	2.822	0.547	25.243	0.547
109631	2.817	0.563	25.106	0.563
109731	2.812	0.557	24.97	0.557
109831	2.812	0.563	24.97	0.563
109932	2.812	0.552	24.97	0.552
110032	2.817	0.568	25.106	0.568
110132	2.807	0.568	24.834	0.568
110232	2.807	0.578	24.834	0.578
110333	2.807	0.583	24.834	0.583
110433	2.807	0.578	24.834	0.578
110533	2.807	0.588	24.834	0.588
110634	2.801	0.598	24.698	0.598
110734	2.801	0.598	24.698	0.598
110834	2.801	0.593	24.698	0.593
110934	2.801	0.598	24.698	0.598
111034	2.801	0.598	24.698	0.598
111134	2.786	0.619	24.29	0.619
111234	2.786	0.619	24.29	0.619
111334	2.786	0.619	24.29	0.619
111434	2.781	0.619	24.154	0.619
111535	2.786	0.501	24.29	0.501
111636	2.847	0.491	25.923	0.491
111737	2.842	0.481	25.787	0.481
111837	2.842	0.491	25.787	0.491
111937	2.837	0.491	25.651	0.491
112037	2.837	0.486	25.651	0.486
112137	2.837	0.491	25.651	0.491
112237	2.837	0.491	25.651	0.491
112337	2.837	0.491	25.651	0.491
112437	2.837	0.491	25.651	0.491
112537	2.837	0.496	25.651	0.496
112637	2.837	0.491	25.651	0.491
112737	2.837	0.491	25.651	0.491
112838	2.837	0.491	25.651	0.491
112939	2.837	0.491	25.651	0.491
113040	2.837	0.481	25.651	0.481
113140	2.837	0.486	25.651	0.486
113240	2.832	0.481	25.515	0.481
113341	2.832	0.491	25.515	0.491
113441	2.837	0.486	25.651	0.486
113541	2.832	0.486	25.515	0.486
113642	2.837	0.496	25.651	0.496
113742	2.832	0.486	25.515	0.486
113842	2.832	0.491	25.515	0.491
113942	2.837	0.491	25.651	0.491
114042	2.832	0.491	25.515	0.491
114142	2.832	0.486	25.515	0.486
114243	2.832	0.491	25.515	0.491
114344	2.832	0.496	25.515	0.496
114445	2.832	0.491	25.515	0.491
