# Supplementary material for: Design and evaluation of a pneumatic actuation unit for a wasp-inspired self-propelled needle
Source: PLoS One. 2024 Jul 2;19(7):e0306411. doi: 10.1371/journal.pone.0306411 (PMC11218968; doi:10.1371/journal.pone.0306411)
Supplement: S1 Data — The S1 Data file contains the raw data sets of the phantom experiment. (ZIP) [file pone.0306411.s006.zip › S4_Data/stroke experiments/2mm/2mm_6.xlsx]

## Sheet: 22 11 03 14 34 53 2mm
0	2.766	0.501	23.746	0.501
101	2.766	0.496	23.746	0.496
202	2.766	0.491	23.746	0.491
302	2.766	0.496	23.746	0.496
403	2.766	0.501	23.746	0.501
504	2.766	0.501	23.746	0.501
605	2.766	0.491	23.746	0.491
706	2.766	0.491	23.746	0.491
806	2.766	0.496	23.746	0.496
907	2.766	0.491	23.746	0.491
1007	2.766	0.496	23.746	0.496
1107	2.766	0.496	23.746	0.496
1207	2.766	0.496	23.746	0.496
1308	2.766	0.496	23.746	0.496
1408	2.766	0.496	23.746	0.496
1509	2.766	0.491	23.746	0.491
1610	2.766	0.496	23.746	0.496
1710	2.766	0.496	23.746	0.496
1811	2.766	0.491	23.746	0.491
1911	2.766	0.491	23.746	0.491
2011	2.766	0.491	23.746	0.491
2111	2.766	0.496	23.746	0.496
2212	2.766	0.481	23.746	0.481
2312	2.766	0.496	23.746	0.496
2412	2.766	0.496	23.746	0.496
2512	2.766	0.491	23.746	0.491
2612	2.766	0.481	23.746	0.481
2712	2.766	0.491	23.746	0.491
2812	2.766	0.491	23.746	0.491
2913	2.766	0.496	23.746	0.496
3013	2.766	0.491	23.746	0.491
3113	2.766	0.496	23.746	0.496
3213	2.766	0.496	23.746	0.496
3313	2.771	0.496	23.882	0.496
3413	2.766	0.491	23.746	0.491
3513	2.766	0.491	23.746	0.491
3615	2.766	0.496	23.746	0.496
3715	2.766	0.496	23.746	0.496
3815	2.766	0.491	23.746	0.491
3915	2.766	0.496	23.746	0.496
4016	2.766	0.496	23.746	0.496
4116	2.766	0.496	23.746	0.496
4217	2.766	0.496	23.746	0.496
4317	2.766	0.496	23.746	0.496
4418	2.766	0.496	23.746	0.496
4519	2.766	0.496	23.746	0.496
4620	2.766	0.491	23.746	0.491
4720	2.766	0.496	23.746	0.496
4820	2.766	0.491	23.746	0.491
4920	2.766	0.496	23.746	0.496
5020	2.766	0.491	23.746	0.491
5120	2.766	0.491	23.746	0.491
5220	2.766	0.491	23.746	0.491
5320	2.766	0.501	23.746	0.501
5421	2.766	0.496	23.746	0.496
5521	2.766	0.491	23.746	0.491
5621	2.766	0.501	23.746	0.501
5721	2.766	0.501	23.746	0.501
5821	2.766	0.486	23.746	0.486
5921	2.766	0.496	23.746	0.496
6021	2.766	0.491	23.746	0.491
6121	2.766	0.496	23.746	0.496
6221	2.766	0.491	23.746	0.491
6321	2.766	0.486	23.746	0.486
6421	2.766	0.491	23.746	0.491
6522	2.766	0.491	23.746	0.491
6622	2.761	0.517	23.61	0.517
6722	2.761	0.517	23.61	0.517
6824	2.761	0.517	23.61	0.517
6925	2.761	0.517	23.61	0.517
7025	2.761	0.512	23.61	0.512
7125	2.766	0.537	23.746	0.537
7226	2.761	0.552	23.61	0.552
7326	2.766	0.547	23.746	0.547
7427	2.761	0.547	23.61	0.547
7528	2.761	0.542	23.61	0.542
7629	2.756	0.547	23.474	0.547
7729	2.761	0.557	23.61	0.557
7829	2.756	0.557	23.474	0.557
7930	2.756	0.552	23.474	0.552
8030	2.761	0.552	23.61	0.552
8130	2.75	0.568	23.337	0.568
8230	2.75	0.578	23.337	0.578
8331	2.756	0.573	23.474	0.573
8431	2.75	0.563	23.337	0.563
8531	2.75	0.573	23.337	0.573
8632	2.74	0.598	23.065	0.598
8732	2.74	0.598	23.065	0.598
8833	2.74	0.593	23.065	0.593
8933	2.74	0.593	23.065	0.593
9033	2.74	0.593	23.065	0.593
9133	2.74	0.619	23.065	0.619
9233	2.74	0.619	23.065	0.619
9333	2.74	0.619	23.065	0.619
9434	2.74	0.619	23.065	0.619
9535	2.74	0.619	23.065	0.619
9635	2.761	0.491	23.61	0.491
9735	2.796	0.496	24.562	0.496
9835	2.801	0.491	24.698	0.491
9935	2.801	0.486	24.698	0.486
10036	2.801	0.491	24.698	0.491
10137	2.791	0.506	24.426	0.506
10238	2.791	0.506	24.426	0.506
10338	2.791	0.512	24.426	0.512
10438	2.796	0.506	24.562	0.506
10539	2.791	0.506	24.426	0.506
10640	2.781	0.542	24.154	0.542
10740	2.786	0.547	24.29	0.547
10841	2.786	0.552	24.29	0.552
10942	2.786	0.542	24.29	0.542
11042	2.786	0.547	24.29	0.547
11144	2.781	0.552	24.154	0.552
11245	2.786	0.557	24.29	0.557
11345	2.781	0.557	24.154	0.557
11445	2.781	0.552	24.154	0.552
11546	2.781	0.563	24.154	0.563
11647	2.776	0.573	24.018	0.573
11747	2.776	0.573	24.018	0.573
11848	2.776	0.573	24.018	0.573
11948	2.776	0.573	24.018	0.573
12048	2.776	0.568	24.018	0.568
12148	2.766	0.598	23.746	0.598
12248	2.766	0.598	23.746	0.598
12348	2.771	0.598	23.882	0.598
12448	2.771	0.593	23.882	0.593
12548	2.766	0.588	23.746	0.588
12649	2.756	0.619	23.474	0.619
12749	2.761	0.619	23.61	0.619
12850	2.761	0.624	23.61	0.624
12950	2.761	0.614	23.61	0.614
13051	2.761	0.614	23.61	0.614
13151	2.801	0.491	24.698	0.491
13251	2.807	0.481	24.834	0.481
13351	2.812	0.491	24.97	0.491
13451	2.812	0.491	24.97	0.491
13551	2.812	0.486	24.97	0.486
13652	2.801	0.512	24.698	0.512
13753	2.807	0.512	24.834	0.512
13853	2.807	0.506	24.834	0.506
13954	2.807	0.512	24.834	0.512
14055	2.807	0.501	24.834	0.501
14156	2.801	0.547	24.698	0.547
14257	2.801	0.542	24.698	0.542
14358	2.801	0.542	24.698	0.542
14458	2.801	0.542	24.698	0.542
14559	2.801	0.547	24.698	0.547
14660	2.801	0.552	24.698	0.552
14761	2.801	0.552	24.698	0.552
14862	2.801	0.557	24.698	0.557
14962	2.801	0.563	24.698	0.563
15064	2.801	0.557	24.698	0.557
15165	2.791	0.573	24.426	0.573
15265	2.791	0.573	24.426	0.573
15365	2.791	0.578	24.426	0.578
15466	2.791	0.578	24.426	0.578
15567	2.791	0.568	24.426	0.568
15668	2.781	0.598	24.154	0.598
15768	2.781	0.598	24.154	0.598
15869	2.781	0.598	24.154	0.598
15970	2.781	0.598	24.154	0.598
16070	2.781	0.603	24.154	0.603
16170	2.776	0.619	24.018	0.619
16270	2.771	0.614	23.882	0.614
16370	2.786	0.614	24.29	0.614
16470	2.771	0.614	23.882	0.614
16571	2.771	0.614	23.882	0.614
16671	2.832	0.491	25.515	0.491
16771	2.827	0.486	25.379	0.486
16872	2.822	0.486	25.243	0.486
16972	2.822	0.486	25.243	0.486
17072	2.822	0.491	25.243	0.491
17172	2.817	0.512	25.106	0.512
17274	2.817	0.506	25.106	0.506
17375	2.817	0.501	25.106	0.501
17476	2.817	0.501	25.106	0.501
17576	2.817	0.506	25.106	0.506
17676	2.812	0.542	24.97	0.542
17777	2.812	0.542	24.97	0.542
17877	2.812	0.547	24.97	0.547
17977	2.812	0.542	24.97	0.542
18077	2.812	0.542	24.97	0.542
18177	2.807	0.557	24.834	0.557
18277	2.807	0.563	24.834	0.563
18378	2.807	0.557	24.834	0.557
18478	2.807	0.563	24.834	0.563
18578	2.807	0.557	24.834	0.557
18679	2.801	0.573	24.698	0.573
18780	2.801	0.578	24.698	0.578
18880	2.801	0.573	24.698	0.573
18981	2.801	0.578	24.698	0.578
19082	2.801	0.573	24.698	0.573
19182	2.791	0.603	24.426	0.603
19283	2.791	0.593	24.426	0.593
19383	2.791	0.593	24.426	0.593
19484	2.791	0.598	24.426	0.598
19585	2.791	0.598	24.426	0.598
19685	2.781	0.619	24.154	0.619
19786	2.776	0.614	24.018	0.614
19886	2.776	0.614	24.018	0.614
19986	2.771	0.619	23.882	0.619
20086	2.776	0.552	24.018	0.552
20187	2.837	0.491	25.651	0.491
20287	2.832	0.486	25.515	0.486
20387	2.827	0.486	25.379	0.486
20488	2.827	0.486	25.379	0.486
20589	2.827	0.496	25.379	0.496
20689	2.822	0.512	25.243	0.512
20789	2.822	0.512	25.243	0.512
20889	2.822	0.506	25.243	0.506
20990	2.822	0.506	25.243	0.506
21090	2.822	0.512	25.243	0.512
21190	2.817	0.542	25.106	0.542
21291	2.817	0.542	25.106	0.542
21391	2.817	0.537	25.106	0.537
21491	2.817	0.542	25.106	0.542
21591	2.812	0.537	24.97	0.537
21691	2.812	0.557	24.97	0.557
21791	2.807	0.552	24.834	0.552
21891	2.807	0.557	24.834	0.557
21991	2.807	0.557	24.834	0.557
22091	2.807	0.563	24.834	0.563
22191	2.801	0.578	24.698	0.578
22291	2.807	0.578	24.834	0.578
22392	2.801	0.568	24.698	0.568
22492	2.801	0.578	24.698	0.578
22593	2.807	0.578	24.834	0.578
22694	2.791	0.598	24.426	0.598
22795	2.796	0.598	24.562	0.598
22895	2.791	0.598	24.426	0.598
22995	2.791	0.598	24.426	0.598
23096	2.791	0.603	24.426	0.603
23196	2.781	0.619	24.154	0.619
23297	2.776	0.614	24.018	0.614
23398	2.776	0.619	24.018	0.619
23499	2.776	0.614	24.018	0.614
23599	2.776	0.506	24.018	0.506
23699	2.837	0.491	25.651	0.491
23800	2.832	0.486	25.515	0.486
23900	2.827	0.486	25.379	0.486
24000	2.827	0.486	25.379	0.486
24101	2.827	0.501	25.379	0.501
24202	2.822	0.506	25.243	0.506
24303	2.822	0.506	25.243	0.506
24404	2.827	0.512	25.379	0.512
24504	2.827	0.512	25.379	0.512
24605	2.822	0.532	25.243	0.532
24706	2.817	0.547	25.106	0.547
24807	2.817	0.542	25.106	0.542
24907	2.822	0.542	25.243	0.542
25008	2.817	0.542	25.106	0.542
25109	2.817	0.552	25.106	0.552
25209	2.817	0.557	25.106	0.557
25310	2.812	0.557	24.97	0.557
25411	2.812	0.552	24.97	0.552
25511	2.812	0.563	24.97	0.563
25611	2.812	0.573	24.97	0.573
25711	2.807	0.573	24.834	0.573
25811	2.807	0.578	24.834	0.578
25912	2.807	0.578	24.834	0.578
26013	2.807	0.573	24.834	0.573
26113	2.801	0.583	24.698	0.583
26213	2.796	0.598	24.562	0.598
26313	2.796	0.598	24.562	0.598
26413	2.796	0.598	24.562	0.598
26513	2.796	0.598	24.562	0.598
26614	2.786	0.608	24.29	0.608
26714	2.781	0.614	24.154	0.614
26815	2.786	0.619	24.29	0.619
26916	2.781	0.624	24.154	0.624
27016	2.781	0.624	24.154	0.624
27116	2.791	0.496	24.426	0.496
27216	2.827	0.486	25.379	0.486
27317	2.827	0.491	25.379	0.491
27417	2.827	0.491	25.379	0.491
27517	2.832	0.496	25.515	0.496
27618	2.822	0.506	25.243	0.506
27719	2.822	0.506	25.243	0.506
27820	2.827	0.512	25.379	0.512
27920	2.827	0.506	25.379	0.506
28021	2.827	0.506	25.379	0.506
28121	2.822	0.542	25.243	0.542
28222	2.822	0.547	25.243	0.547
28322	2.822	0.547	25.243	0.547
28423	2.822	0.547	25.243	0.547
28524	2.822	0.537	25.243	0.537
28624	2.817	0.552	25.106	0.552
28724	2.817	0.557	25.106	0.557
28824	2.817	0.563	25.106	0.563
28925	2.817	0.552	25.106	0.552
29026	2.817	0.557	25.106	0.557
29126	2.807	0.578	24.834	0.578
29227	2.807	0.578	24.834	0.578
29328	2.807	0.573	24.834	0.573
29428	2.812	0.568	24.97	0.568
29528	2.807	0.578	24.834	0.578
29629	2.796	0.593	24.562	0.593
29729	2.796	0.598	24.562	0.598
29830	2.796	0.598	24.562	0.598
29930	2.801	0.603	24.698	0.603
30030	2.801	0.598	24.698	0.598
30130	2.781	0.614	24.154	0.614
30230	2.786	0.614	24.29	0.614
30330	2.786	0.619	24.29	0.619
30430	2.786	0.614	24.29	0.614
30530	2.786	0.619	24.29	0.619
30630	2.807	0.491	24.834	0.491
30731	2.832	0.486	25.515	0.486
30831	2.832	0.491	25.515	0.491
30932	2.837	0.491	25.651	0.491
31033	2.837	0.486	25.651	0.486
31133	2.827	0.517	25.379	0.517
31233	2.827	0.501	25.379	0.501
31333	2.832	0.506	25.515	0.506
31433	2.827	0.506	25.379	0.506
31533	2.827	0.506	25.379	0.506
31633	2.822	0.542	25.243	0.542
31733	2.822	0.547	25.243	0.547
31833	2.822	0.547	25.243	0.547
31933	2.822	0.547	25.243	0.547
32033	2.822	0.547	25.243	0.547
32133	2.817	0.557	25.106	0.557
32233	2.822	0.557	25.243	0.557
32333	2.817	0.563	25.106	0.563
32433	2.817	0.563	25.106	0.563
32533	2.817	0.557	25.106	0.557
32633	2.812	0.578	24.97	0.578
32733	2.812	0.578	24.97	0.578
32833	2.812	0.573	24.97	0.573
32934	2.812	0.573	24.97	0.573
33035	2.812	0.578	24.97	0.578
33135	2.796	0.593	24.562	0.593
33235	2.801	0.593	24.698	0.593
33335	2.801	0.598	24.698	0.598
33436	2.801	0.598	24.698	0.598
33536	2.801	0.598	24.698	0.598
33637	2.781	0.614	24.154	0.614
33737	2.786	0.619	24.29	0.619
33838	2.786	0.614	24.29	0.614
33939	2.786	0.619	24.29	0.619
34039	2.786	0.614	24.29	0.614
34139	2.822	0.481	25.243	0.481
34240	2.832	0.481	25.515	0.481
34340	2.837	0.486	25.651	0.486
34440	2.837	0.481	25.651	0.481
34540	2.837	0.491	25.651	0.491
34641	2.827	0.506	25.379	0.506
34741	2.827	0.512	25.379	0.512
34841	2.832	0.512	25.515	0.512
34941	2.832	0.506	25.515	0.506
35041	2.832	0.506	25.515	0.506
35141	2.822	0.542	25.243	0.542
35241	2.827	0.542	25.379	0.542
35342	2.822	0.547	25.243	0.547
35443	2.827	0.542	25.379	0.542
35543	2.827	0.542	25.379	0.542
35643	2.817	0.557	25.106	0.557
35743	2.817	0.547	25.106	0.547
35843	2.817	0.557	25.106	0.557
35943	2.817	0.557	25.106	0.557
36043	2.817	0.557	25.106	0.557
36143	2.812	0.578	24.97	0.578
36243	2.817	0.573	25.106	0.573
36343	2.817	0.573	25.106	0.573
36443	2.817	0.583	25.106	0.583
36544	2.817	0.573	25.106	0.573
36645	2.801	0.598	24.698	0.598
36745	2.801	0.598	24.698	0.598
36845	2.807	0.603	24.834	0.603
36946	2.807	0.593	24.834	0.593
37046	2.807	0.593	24.834	0.593
37147	2.791	0.614	24.426	0.614
37248	2.791	0.614	24.426	0.614
37348	2.791	0.614	24.426	0.614
37449	2.791	0.619	24.426	0.619
37549	2.791	0.619	24.426	0.619
37649	2.832	0.491	25.515	0.491
37749	2.842	0.476	25.787	0.476
37849	2.842	0.481	25.787	0.481
37950	2.842	0.481	25.787	0.481
38051	2.842	0.486	25.787	0.486
38151	2.832	0.506	25.515	0.506
38251	2.832	0.506	25.515	0.506
38351	2.832	0.506	25.515	0.506
38451	2.837	0.506	25.651	0.506
38552	2.837	0.512	25.651	0.512
38652	2.827	0.542	25.379	0.542
38752	2.827	0.537	25.379	0.537
38852	2.832	0.542	25.515	0.542
38954	2.827	0.542	25.379	0.542
39055	2.827	0.542	25.379	0.542
39156	2.827	0.557	25.379	0.557
39256	2.827	0.557	25.379	0.557
39357	2.822	0.542	25.243	0.542
39457	2.822	0.557	25.243	0.557
39558	2.822	0.557	25.243	0.557
39659	2.822	0.578	25.243	0.578
39759	2.822	0.578	25.243	0.578
39859	2.822	0.578	25.243	0.578
39959	2.822	0.583	25.243	0.583
40059	2.822	0.578	25.243	0.578
40159	2.807	0.598	24.834	0.598
40259	2.807	0.598	24.834	0.598
40359	2.807	0.598	24.834	0.598
40459	2.807	0.598	24.834	0.598
40560	2.817	0.598	25.106	0.598
40660	2.791	0.614	24.426	0.614
40760	2.776	0.614	24.018	0.614
40860	2.791	0.619	24.426	0.619
40960	2.791	0.619	24.426	0.619
41061	2.791	0.614	24.426	0.614
41161	2.853	0.491	26.059	0.491
41261	2.847	0.486	25.923	0.486
41361	2.847	0.481	25.923	0.481
41461	2.847	0.491	25.923	0.491
41561	2.847	0.481	25.923	0.481
41661	2.842	0.506	25.787	0.506
41761	2.842	0.506	25.787	0.506
41861	2.842	0.512	25.787	0.512
41961	2.842	0.496	25.787	0.496
42061	2.842	0.506	25.787	0.506
42161	2.832	0.537	25.515	0.537
42261	2.832	0.542	25.515	0.542
42362	2.832	0.547	25.515	0.547
42462	2.832	0.542	25.515	0.542
42563	2.832	0.542	25.515	0.542
42664	2.827	0.557	25.379	0.557
42765	2.827	0.557	25.379	0.557
42866	2.827	0.547	25.379	0.547
42966	2.827	0.563	25.379	0.563
43067	2.827	0.557	25.379	0.557
43168	2.827	0.578	25.379	0.578
43269	2.822	0.578	25.243	0.578
43369	2.822	0.573	25.243	0.573
43469	2.822	0.573	25.243	0.573
43570	2.822	0.563	25.243	0.563
43670	2.812	0.598	24.97	0.598
43771	2.812	0.598	24.97	0.598
43872	2.812	0.593	24.97	0.593
43974	2.817	0.593	25.106	0.593
44075	2.817	0.593	25.106	0.593
44176	2.801	0.624	24.698	0.624
44276	2.801	0.619	24.698	0.619
44377	2.801	0.624	24.698	0.624
44477	2.796	0.614	24.562	0.614
44577	2.796	0.619	24.562	0.619
44679	2.858	0.486	26.195	0.486
44780	2.847	0.481	25.923	0.481
44880	2.847	0.486	25.923	0.486
44980	2.847	0.486	25.923	0.486
45081	2.847	0.491	25.923	0.491
45181	2.842	0.512	25.787	0.512
45282	2.842	0.512	25.787	0.512
45383	2.842	0.506	25.787	0.506
45483	2.842	0.512	25.787	0.512
45583	2.842	0.506	25.787	0.506
45683	2.837	0.542	25.651	0.542
45783	2.837	0.542	25.651	0.542
45883	2.832	0.542	25.515	0.542
45983	2.832	0.537	25.515	0.537
46083	2.832	0.542	25.515	0.542
46183	2.832	0.552	25.515	0.552
46283	2.827	0.557	25.379	0.557
46384	2.827	0.552	25.379	0.552
46485	2.827	0.563	25.379	0.563
46586	2.827	0.563	25.379	0.563
46686	2.827	0.573	25.379	0.573
46787	2.827	0.583	25.379	0.583
46887	2.827	0.578	25.379	0.578
46988	2.827	0.578	25.379	0.578
47089	2.827	0.583	25.379	0.583
47190	2.817	0.598	25.106	0.598
47290	2.817	0.593	25.106	0.593
47390	2.817	0.598	25.106	0.598
47490	2.817	0.588	25.106	0.588
47591	2.817	0.603	25.106	0.603
47691	2.801	0.619	24.698	0.619
47791	2.801	0.619	24.698	0.619
47892	2.796	0.624	24.562	0.624
47992	2.801	0.619	24.698	0.619
48094	2.801	0.512	24.698	0.512
48195	2.858	0.481	26.195	0.481
48295	2.847	0.486	25.923	0.486
48396	2.847	0.486	25.923	0.486
48496	2.847	0.491	25.923	0.491
48597	2.847	0.506	25.923	0.506
48698	2.873	0.506	26.603	0.506
48799	2.847	0.506	25.923	0.506
48899	2.847	0.496	25.923	0.496
48999	2.847	0.506	25.923	0.506
49099	2.842	0.532	25.787	0.532
49200	2.837	0.542	25.651	0.542
49300	2.842	0.547	25.787	0.547
49400	2.837	0.542	25.651	0.542
49501	2.837	0.547	25.651	0.547
49601	2.837	0.547	25.651	0.547
49702	2.832	0.557	25.515	0.557
49803	2.832	0.557	25.515	0.557
49903	2.832	0.557	25.515	0.557
50003	2.832	0.557	25.515	0.557
50103	2.827	0.573	25.379	0.573
50204	2.827	0.578	25.379	0.578
50305	2.827	0.578	25.379	0.578
50406	2.827	0.578	25.379	0.578
50506	2.827	0.573	25.379	0.573
50606	2.822	0.593	25.243	0.593
50707	2.817	0.593	25.106	0.593
50807	2.817	0.598	25.106	0.598
50907	2.817	0.598	25.106	0.598
51008	2.817	0.598	25.106	0.598
51109	2.807	0.614	24.834	0.614
51209	2.801	0.619	24.698	0.619
51310	2.801	0.614	24.698	0.614
51410	2.781	0.614	24.154	0.614
51511	2.801	0.614	24.698	0.614
51612	2.812	0.501	24.97	0.501
51713	2.853	0.486	26.059	0.486
51813	2.847	0.486	25.923	0.486
51913	2.853	0.491	26.059	0.491
52013	2.853	0.491	26.059	0.491
52113	2.847	0.506	25.923	0.506
52214	2.847	0.506	25.923	0.506
52315	2.847	0.501	25.923	0.501
52416	2.847	0.506	25.923	0.506
52517	2.847	0.512	25.923	0.512
52617	2.842	0.537	25.787	0.537
52718	2.842	0.542	25.787	0.542
52819	2.842	0.542	25.787	0.542
52919	2.842	0.542	25.787	0.542
53019	2.842	0.532	25.787	0.532
53119	2.832	0.547	25.515	0.547
53220	2.832	0.552	25.515	0.552
53320	2.832	0.557	25.515	0.557
53420	2.832	0.557	25.515	0.557
53521	2.832	0.557	25.515	0.557
53621	2.827	0.573	25.379	0.573
53722	2.827	0.578	25.379	0.578
53824	2.827	0.573	25.379	0.573
53925	2.827	0.573	25.379	0.573
54026	2.827	0.573	25.379	0.573
54127	2.817	0.598	25.106	0.598
54227	2.822	0.598	25.243	0.598
54328	2.822	0.593	25.243	0.593
54429	2.822	0.593	25.243	0.593
54529	2.822	0.598	25.243	0.598
54630	2.801	0.619	24.698	0.619
54730	2.807	0.624	24.834	0.624
54830	2.807	0.614	24.834	0.614
54930	2.807	0.614	24.834	0.614
55030	2.807	0.619	24.834	0.619
55130	2.832	0.491	25.515	0.491
55231	2.853	0.486	26.059	0.486
55331	2.858	0.481	26.195	0.481
55432	2.863	0.491	26.331	0.491
55533	2.858	0.491	26.195	0.491
55633	2.847	0.506	25.923	0.506
55733	2.847	0.506	25.923	0.506
55835	2.853	0.512	26.059	0.512
55936	2.847	0.501	25.923	0.501
56037	2.847	0.501	25.923	0.501
56137	2.842	0.547	25.787	0.547
56237	2.847	0.542	25.923	0.542
56337	2.847	0.542	25.923	0.542
56437	2.842	0.542	25.787	0.542
56537	2.847	0.542	25.923	0.542
56638	2.837	0.557	25.651	0.557
56739	2.842	0.557	25.787	0.557
56839	2.842	0.557	25.787	0.557
56940	2.837	0.557	25.651	0.557
57040	2.842	0.563	25.787	0.563
57140	2.812	0.578	24.97	0.578
57240	2.832	0.573	25.515	0.573
57340	2.832	0.568	25.515	0.568
57441	2.832	0.578	25.515	0.578
57541	2.832	0.573	25.515	0.573
57642	2.822	0.598	25.243	0.598
57744	2.827	0.593	25.379	0.593
57845	2.822	0.588	25.243	0.588
57946	2.822	0.593	25.243	0.593
58047	2.822	0.593	25.243	0.593
58147	2.812	0.614	24.97	0.614
58248	2.807	0.614	24.834	0.614
58349	2.807	0.614	24.834	0.614
58449	2.807	0.608	24.834	0.608
58549	2.807	0.614	24.834	0.614
58649	2.853	0.491	26.059	0.491
58749	2.858	0.481	26.195	0.481
58849	2.863	0.491	26.331	0.491
58949	2.858	0.491	26.195	0.491
59049	2.858	0.496	26.195	0.496
59149	2.853	0.506	26.059	0.506
59249	2.853	0.512	26.059	0.512
59349	2.853	0.506	26.059	0.506
59449	2.858	0.506	26.195	0.506
59549	2.853	0.506	26.059	0.506
59649	2.847	0.542	25.923	0.542
59749	2.847	0.542	25.923	0.542
59849	2.847	0.542	25.923	0.542
59949	2.847	0.537	25.923	0.537
60050	2.847	0.542	25.923	0.542
60150	2.842	0.552	25.787	0.552
60251	2.842	0.557	25.787	0.557
60351	2.842	0.557	25.787	0.557
60451	2.842	0.552	25.787	0.552
60551	2.842	0.557	25.787	0.557
60651	2.837	0.568	25.651	0.568
60751	2.837	0.568	25.651	0.568
60851	2.837	0.578	25.651	0.578
60952	2.837	0.568	25.651	0.568
61052	2.837	0.578	25.651	0.578
61152	2.827	0.593	25.379	0.593
61252	2.827	0.598	25.379	0.598
61352	2.827	0.593	25.379	0.593
61452	2.827	0.598	25.379	0.598
61553	2.827	0.598	25.379	0.598
61653	2.812	0.614	24.97	0.614
61753	2.812	0.614	24.97	0.614
61853	2.812	0.614	24.97	0.614
61953	2.812	0.619	24.97	0.619
62054	2.812	0.614	24.97	0.614
62155	2.868	0.486	26.467	0.486
62256	2.868	0.486	26.467	0.486
62356	2.868	0.491	26.467	0.491
62456	2.868	0.486	26.467	0.486
62557	2.868	0.486	26.467	0.486
62658	2.858	0.501	26.195	0.501
62759	2.858	0.506	26.195	0.506
62860	2.858	0.512	26.195	0.512
62961	2.858	0.506	26.195	0.506
63061	2.858	0.506	26.195	0.506
63162	2.853	0.542	26.059	0.542
63262	2.847	0.547	25.923	0.547
63363	2.847	0.547	25.923	0.547
63463	2.853	0.547	26.059	0.547
63563	2.853	0.537	26.059	0.537
63663	2.847	0.557	25.923	0.557
63763	2.847	0.563	25.923	0.563
63863	2.847	0.563	25.923	0.563
63963	2.847	0.563	25.923	0.563
64063	2.847	0.552	25.923	0.552
64163	2.842	0.578	25.787	0.578
64264	2.842	0.573	25.787	0.573
64365	2.842	0.573	25.787	0.573
64466	2.842	0.573	25.787	0.573
64567	2.842	0.578	25.787	0.578
64667	2.832	0.593	25.515	0.593
64767	2.832	0.598	25.515	0.598
64867	2.832	0.598	25.515	0.598
64967	2.832	0.598	25.515	0.598
65068	2.832	0.593	25.515	0.593
65169	2.822	0.619	25.243	0.619
65269	2.822	0.614	25.243	0.614
65370	2.817	0.608	25.106	0.608
65471	2.822	0.614	25.243	0.614
65572	2.817	0.614	25.106	0.614
65674	2.878	0.486	26.739	0.486
65775	2.868	0.481	26.467	0.481
65876	2.868	0.486	26.467	0.486
65977	2.868	0.486	26.467	0.486
66077	2.868	0.486	26.467	0.486
66177	2.863	0.506	26.331	0.506
66278	2.863	0.506	26.331	0.506
66379	2.863	0.501	26.331	0.501
66480	2.863	0.506	26.331	0.506
66581	2.863	0.517	26.331	0.517
66682	2.858	0.542	26.195	0.542
66782	2.853	0.542	26.059	0.542
66882	2.853	0.542	26.059	0.542
66982	2.853	0.542	26.059	0.542
67082	2.853	0.542	26.059	0.542
67183	2.853	0.557	26.059	0.557
67283	2.847	0.557	25.923	0.557
67383	2.847	0.563	25.923	0.563
67483	2.847	0.557	25.923	0.557
67583	2.847	0.563	25.923	0.563
67683	2.847	0.578	25.923	0.578
67783	2.847	0.568	25.923	0.568
67883	2.847	0.573	25.923	0.573
67983	2.847	0.578	25.923	0.578
68083	2.847	0.583	25.923	0.583
68183	2.837	0.598	25.651	0.598
68283	2.837	0.598	25.651	0.598
68384	2.837	0.598	25.651	0.598
68485	2.832	0.598	25.515	0.598
68585	2.832	0.593	25.515	0.593
68686	2.822	0.619	25.243	0.619
68786	2.822	0.608	25.243	0.608
68886	2.817	0.619	25.106	0.619
68987	2.817	0.624	25.106	0.624
69088	2.822	0.517	25.243	0.517
69189	2.883	0.486	26.876	0.486
69289	2.878	0.486	26.739	0.486
69389	2.873	0.486	26.603	0.486
69490	2.873	0.481	26.603	0.481
69591	2.873	0.501	26.603	0.501
69691	2.868	0.506	26.467	0.506
69791	2.873	0.512	26.603	0.512
69892	2.868	0.512	26.467	0.512
69992	2.868	0.506	26.467	0.506
70092	2.868	0.527	26.467	0.527
70192	2.863	0.542	26.331	0.542
70292	2.858	0.537	26.195	0.537
70392	2.858	0.542	26.195	0.542
70492	2.858	0.542	26.195	0.542
70592	2.858	0.542	26.195	0.542
70694	2.858	0.552	26.195	0.552
70795	2.858	0.552	26.195	0.552
70896	2.858	0.552	26.195	0.552
70996	2.858	0.552	26.195	0.552
71097	2.853	0.573	26.059	0.573
71198	2.853	0.573	26.059	0.573
71299	2.847	0.573	25.923	0.573
71399	2.847	0.578	25.923	0.578
71500	2.853	0.578	26.059	0.578
71601	2.842	0.588	25.787	0.588
71701	2.842	0.598	25.787	0.598
71801	2.842	0.598	25.787	0.598
71901	2.842	0.593	25.787	0.593
72001	2.842	0.598	25.787	0.598
72101	2.837	0.614	25.651	0.614
72201	2.827	0.614	25.379	0.614
72301	2.827	0.608	25.379	0.608
72401	2.827	0.619	25.379	0.619
72501	2.827	0.624	25.379	0.624
72601	2.832	0.491	25.515	0.491
72701	2.873	0.491	26.603	0.491
72801	2.873	0.481	26.603	0.481
72901	2.873	0.486	26.603	0.486
73001	2.873	0.481	26.603	0.481
73101	2.873	0.506	26.603	0.506
73201	2.873	0.506	26.603	0.506
73302	2.873	0.506	26.603	0.506
73402	2.873	0.506	26.603	0.506
73502	2.873	0.506	26.603	0.506
73602	2.868	0.537	26.467	0.537
73702	2.868	0.542	26.467	0.542
73802	2.868	0.542	26.467	0.542
73902	2.868	0.547	26.467	0.547
74002	2.868	0.542	26.467	0.542
74104	2.858	0.542	26.195	0.542
74204	2.858	0.552	26.195	0.552
74304	2.863	0.563	26.331	0.563
74405	2.858	0.557	26.195	0.557
74506	2.858	0.557	26.195	0.557
74606	2.853	0.568	26.059	0.568
74706	2.847	0.573	25.923	0.573
74807	2.847	0.573	25.923	0.573
74907	2.847	0.573	25.923	0.573
75008	2.853	0.568	26.059	0.568
75108	2.842	0.593	25.787	0.593
75209	2.842	0.593	25.787	0.593
75309	2.842	0.603	25.787	0.603
75410	2.842	0.593	25.787	0.593
75510	2.842	0.593	25.787	0.593
75610	2.832	0.614	25.515	0.614
75710	2.827	0.619	25.379	0.619
75810	2.827	0.614	25.379	0.614
75911	2.827	0.619	25.379	0.619
76012	2.827	0.624	25.379	0.624
76113	2.847	0.491	25.923	0.491
76213	2.868	0.491	26.467	0.491
76313	2.873	0.486	26.603	0.486
76413	2.873	0.486	26.603	0.486
76513	2.873	0.486	26.603	0.486
76613	2.873	0.506	26.603	0.506
76713	2.873	0.506	26.603	0.506
76813	2.873	0.506	26.603	0.506
76913	2.873	0.506	26.603	0.506
77013	2.873	0.512	26.603	0.512
77114	2.863	0.542	26.331	0.542
77214	2.863	0.542	26.331	0.542
77315	2.868	0.537	26.467	0.537
77416	2.868	0.537	26.467	0.537
77517	2.868	0.542	26.467	0.542
77618	2.858	0.552	26.195	0.552
77718	2.858	0.563	26.195	0.563
77818	2.858	0.557	26.195	0.557
77919	2.863	0.547	26.331	0.547
78019	2.858	0.552	26.195	0.552
78119	2.853	0.578	26.059	0.578
78220	2.853	0.573	26.059	0.573
78321	2.853	0.573	26.059	0.573
78421	2.853	0.573	26.059	0.573
78521	2.853	0.573	26.059	0.573
78621	2.837	0.598	25.651	0.598
78721	2.842	0.603	25.787	0.603
78821	2.847	0.598	25.923	0.598
78921	2.847	0.598	25.923	0.598
79021	2.847	0.598	25.923	0.598
79121	2.832	0.619	25.515	0.619
79221	2.832	0.624	25.515	0.624
79321	2.832	0.614	25.515	0.614
79422	2.832	0.619	25.515	0.619
79523	2.832	0.619	25.515	0.619
79623	2.858	0.491	26.195	0.491
79723	2.873	0.486	26.603	0.486
79824	2.878	0.481	26.739	0.481
79925	2.878	0.491	26.739	0.491
80026	2.878	0.486	26.739	0.486
80127	2.873	0.506	26.603	0.506
80227	2.878	0.506	26.739	0.506
80328	2.873	0.506	26.603	0.506
80428	2.878	0.501	26.739	0.501
80528	2.878	0.512	26.739	0.512
80628	2.863	0.537	26.331	0.537
80728	2.868	0.547	26.467	0.547
80828	2.868	0.547	26.467	0.547
80928	2.868	0.537	26.467	0.537
81028	2.868	0.547	26.467	0.547
81128	2.858	0.557	26.195	0.557
81228	2.858	0.557	26.195	0.557
81328	2.858	0.552	26.195	0.552
81428	2.858	0.557	26.195	0.557
81529	2.858	0.552	26.195	0.552
81629	2.858	0.578	26.195	0.578
81730	2.858	0.578	26.195	0.578
81830	2.853	0.578	26.059	0.578
81930	2.853	0.578	26.059	0.578
82030	2.853	0.573	26.059	0.573
82131	2.837	0.593	25.651	0.593
82232	2.842	0.598	25.787	0.598
82333	2.847	0.598	25.923	0.598
82433	2.842	0.598	25.787	0.598
82533	2.842	0.588	25.787	0.588
82633	2.827	0.624	25.379	0.624
82733	2.827	0.619	25.379	0.619
82833	2.827	0.619	25.379	0.619
82933	2.827	0.619	25.379	0.619
83033	2.827	0.614	25.379	0.614
83133	2.868	0.491	26.467	0.491
83234	2.878	0.496	26.739	0.496
83335	2.883	0.491	26.876	0.491
83435	2.883	0.491	26.876	0.491
83536	2.883	0.486	26.876	0.486
83637	2.878	0.506	26.739	0.506
83738	2.878	0.506	26.739	0.506
83839	2.878	0.506	26.739	0.506
83939	2.878	0.506	26.739	0.506
84039	2.878	0.506	26.739	0.506
84139	2.873	0.547	26.603	0.547
84239	2.873	0.542	26.603	0.542
84339	2.873	0.542	26.603	0.542
84439	2.873	0.547	26.603	0.547
84539	2.873	0.542	26.603	0.542
84639	2.863	0.557	26.331	0.557
84739	2.863	0.552	26.331	0.552
84839	2.868	0.563	26.467	0.563
84939	2.868	0.557	26.467	0.557
85039	2.863	0.557	26.331	0.557
85139	2.858	0.568	26.195	0.568
85240	2.858	0.573	26.195	0.573
85341	2.858	0.573	26.195	0.573
85441	2.858	0.573	26.195	0.573
85541	2.858	0.578	26.195	0.578
85641	2.847	0.598	25.923	0.598
85741	2.847	0.598	25.923	0.598
85841	2.827	0.598	25.379	0.598
85941	2.847	0.598	25.923	0.598
86041	2.847	0.598	25.923	0.598
86141	2.827	0.624	25.379	0.624
86241	2.832	0.619	25.515	0.619
86341	2.832	0.619	25.515	0.619
86441	2.832	0.619	25.515	0.619
86541	2.827	0.619	25.379	0.619
86641	2.873	0.481	26.603	0.481
86741	2.883	0.486	26.876	0.486
86841	2.883	0.486	26.876	0.486
86941	2.888	0.491	27.012	0.491
87042	2.883	0.486	26.876	0.486
87142	2.878	0.506	26.739	0.506
87242	2.878	0.506	26.739	0.506
87342	2.878	0.501	26.739	0.501
87443	2.878	0.501	26.739	0.501
87543	2.878	0.506	26.739	0.506
87644	2.868	0.547	26.467	0.547
87744	2.873	0.547	26.603	0.547
87844	2.873	0.547	26.603	0.547
87944	2.873	0.542	26.603	0.542
88044	2.873	0.542	26.603	0.542
88145	2.868	0.547	26.467	0.547
88246	2.868	0.557	26.467	0.557
88347	2.868	0.557	26.467	0.557
88448	2.868	0.557	26.467	0.557
88549	2.868	0.557	26.467	0.557
88650	2.863	0.568	26.331	0.568
88750	2.863	0.573	26.331	0.573
88851	2.863	0.573	26.331	0.573
88951	2.863	0.578	26.331	0.578
89052	2.863	0.573	26.331	0.573
89152	2.847	0.598	25.923	0.598
89252	2.847	0.598	25.923	0.598
89352	2.853	0.598	26.059	0.598
89452	2.847	0.598	25.923	0.598
89554	2.847	0.593	25.923	0.593
89655	2.837	0.619	25.651	0.619
89756	2.832	0.614	25.515	0.614
89856	2.832	0.619	25.515	0.619
89957	2.832	0.619	25.515	0.619
90057	2.837	0.614	25.651	0.614
90157	2.893	0.486	27.148	0.486
90258	2.898	0.491	27.284	0.491
90359	2.888	0.486	27.012	0.486
90459	2.888	0.486	27.012	0.486
90560	2.888	0.486	27.012	0.486
90660	2.904	0.506	27.42	0.506
90760	2.883	0.506	26.876	0.506
90860	2.883	0.506	26.876	0.506
90960	2.883	0.506	26.876	0.506
91060	2.883	0.506	26.876	0.506
91161	2.878	0.542	26.739	0.542
91261	2.878	0.542	26.739	0.542
91362	2.878	0.537	26.739	0.537
91464	2.878	0.542	26.739	0.542
91565	2.878	0.542	26.739	0.542
91665	2.873	0.552	26.603	0.552
91765	2.873	0.557	26.603	0.557
91866	2.873	0.552	26.603	0.552
91966	2.873	0.557	26.603	0.557
92066	2.873	0.557	26.603	0.557
92166	2.868	0.568	26.467	0.568
92267	2.868	0.573	26.467	0.573
92368	2.868	0.573	26.467	0.573
92469	2.868	0.573	26.467	0.573
92569	2.868	0.573	26.467	0.573
92670	2.858	0.598	26.195	0.598
92770	2.858	0.598	26.195	0.598
92870	2.858	0.593	26.195	0.593
92970	2.858	0.593	26.195	0.593
93070	2.858	0.593	26.195	0.593
93170	2.847	0.614	25.923	0.614
93270	2.842	0.614	25.787	0.614
93370	2.842	0.619	25.787	0.619
93470	2.842	0.624	25.787	0.624
93570	2.842	0.614	25.787	0.614
93670	2.898	0.481	27.284	0.481
93771	2.893	0.481	27.148	0.481
93872	2.888	0.486	27.012	0.486
93973	2.893	0.491	27.148	0.491
94073	2.888	0.486	27.012	0.486
94173	2.888	0.506	27.012	0.506
94273	2.888	0.517	27.012	0.517
94373	2.888	0.512	27.012	0.512
94473	2.888	0.501	27.012	0.501
94573	2.888	0.506	27.012	0.506
94674	2.883	0.537	26.876	0.537
94774	2.883	0.547	26.876	0.547
94875	2.883	0.537	26.876	0.537
94975	2.883	0.547	26.876	0.547
95075	2.883	0.542	26.876	0.542
95175	2.878	0.563	26.739	0.563
95276	2.878	0.557	26.739	0.557
95376	2.878	0.552	26.739	0.552
95476	2.878	0.552	26.739	0.552
95577	2.878	0.557	26.739	0.557
95677	2.873	0.573	26.603	0.573
95778	2.873	0.573	26.603	0.573
95879	2.873	0.573	26.603	0.573
95980	2.873	0.578	26.603	0.578
96080	2.873	0.583	26.603	0.583
96180	2.863	0.598	26.331	0.598
96281	2.863	0.598	26.331	0.598
96381	2.863	0.598	26.331	0.598
96481	2.863	0.603	26.331	0.603
96582	2.863	0.603	26.331	0.603
96684	2.847	0.619	25.923	0.619
96784	2.847	0.619	25.923	0.619
96884	2.847	0.619	25.923	0.619
96985	2.847	0.624	25.923	0.624
97085	2.847	0.517	25.923	0.517
97185	2.898	0.491	27.284	0.491
97286	2.898	0.486	27.284	0.486
97386	2.898	0.476	27.284	0.476
97486	2.898	0.481	27.284	0.481
97587	2.893	0.501	27.148	0.501
97687	2.888	0.506	27.012	0.506
97788	2.888	0.506	27.012	0.506
97888	2.888	0.501	27.012	0.501
97988	2.888	0.506	27.012	0.506
98089	2.888	0.532	27.012	0.532
98189	2.883	0.542	26.876	0.542
98290	2.883	0.537	26.876	0.537
98391	2.883	0.537	26.876	0.537
98491	2.883	0.542	26.876	0.542
98592	2.883	0.542	26.876	0.542
98692	2.883	0.557	26.876	0.557
98794	2.883	0.557	26.876	0.557
98895	2.878	0.563	26.739	0.563
98996	2.883	0.557	26.876	0.557
99096	2.878	0.568	26.739	0.568
99197	2.878	0.578	26.739	0.578
99297	2.878	0.578	26.739	0.578
99397	2.883	0.573	26.876	0.573
99497	2.873	0.578	26.603	0.578
99597	2.873	0.593	26.603	0.593
99697	2.868	0.593	26.467	0.593
99797	2.868	0.598	26.467	0.598
99897	2.868	0.598	26.467	0.598
99998	2.868	0.593	26.467	0.593
100098	2.858	0.598	26.195	0.598
100199	2.847	0.614	25.923	0.614
100299	2.847	0.614	25.923	0.614
100400	2.847	0.624	25.923	0.624
100500	2.847	0.624	25.923	0.624
100600	2.853	0.491	26.059	0.491
100700	2.893	0.481	27.148	0.481
100800	2.893	0.486	27.148	0.486
100900	2.898	0.486	27.284	0.486
101000	2.893	0.486	27.148	0.486
101100	2.893	0.501	27.148	0.501
101200	2.893	0.501	27.148	0.501
101300	2.893	0.506	27.148	0.506
101400	2.888	0.501	27.012	0.501
101500	2.888	0.506	27.012	0.506
101600	2.883	0.537	26.876	0.537
101700	2.888	0.542	27.012	0.542
101800	2.888	0.547	27.012	0.547
101900	2.888	0.542	27.012	0.542
102000	2.888	0.542	27.012	0.542
102100	2.883	0.557	26.876	0.557
102200	2.883	0.557	26.876	0.557
102301	2.878	0.557	26.739	0.557
102401	2.883	0.557	26.876	0.557
102502	2.883	0.557	26.876	0.557
102602	2.878	0.573	26.739	0.573
102704	2.878	0.578	26.739	0.578
102805	2.873	0.578	26.603	0.578
102906	2.873	0.578	26.603	0.578
103007	2.878	0.573	26.739	0.573
103107	2.868	0.588	26.467	0.588
103208	2.863	0.598	26.331	0.598
103309	2.868	0.593	26.467	0.593
103409	2.863	0.593	26.331	0.593
103510	2.868	0.593	26.467	0.593
103610	2.847	0.608	25.923	0.608
103710	2.847	0.614	25.923	0.614
103810	2.847	0.619	25.923	0.619
103910	2.847	0.619	25.923	0.619
104010	2.847	0.619	25.923	0.619
104110	2.858	0.491	26.195	0.491
104211	2.898	0.486	27.284	0.486
104311	2.898	0.486	27.284	0.486
104411	2.898	0.491	27.284	0.491
104511	2.898	0.491	27.284	0.491
104611	2.888	0.506	27.012	0.506
104711	2.893	0.506	27.148	0.506
104811	2.893	0.506	27.148	0.506
104911	2.893	0.501	27.148	0.501
105011	2.893	0.506	27.148	0.506
105111	2.883	0.537	26.876	0.537
105212	2.888	0.542	27.012	0.542
105314	2.888	0.542	27.012	0.542
105415	2.888	0.542	27.012	0.542
105515	2.888	0.542	27.012	0.542
105615	2.883	0.552	26.876	0.552
105716	2.883	0.557	26.876	0.557
105817	2.883	0.547	26.876	0.547
105917	2.883	0.547	26.876	0.547
106017	2.883	0.557	26.876	0.557
106117	2.878	0.573	26.739	0.573
106217	2.878	0.573	26.739	0.573
106318	2.878	0.573	26.739	0.573
106418	2.878	0.578	26.739	0.578
106519	2.878	0.578	26.739	0.578
106620	2.863	0.593	26.331	0.593
106720	2.868	0.588	26.467	0.588
106821	2.868	0.598	26.467	0.598
106922	2.868	0.588	26.467	0.588
107024	2.868	0.598	26.467	0.598
107125	2.853	0.614	26.059	0.614
107225	2.853	0.608	26.059	0.608
107326	2.853	0.619	26.059	0.619
107426	2.847	0.619	25.923	0.619
107526	2.853	0.619	26.059	0.619
107626	2.878	0.481	26.739	0.481
107726	2.898	0.491	27.284	0.491
107827	2.898	0.486	27.284	0.486
107927	2.898	0.486	27.284	0.486
108027	2.898	0.491	27.284	0.491
108127	2.888	0.512	27.012	0.512
108227	2.893	0.506	27.148	0.506
108328	2.893	0.506	27.148	0.506
108429	2.893	0.506	27.148	0.506
108529	2.893	0.496	27.148	0.496
108629	2.888	0.537	27.012	0.537
108729	2.888	0.542	27.012	0.542
108829	2.888	0.537	27.012	0.537
108929	2.888	0.542	27.012	0.542
109029	2.888	0.537	27.012	0.537
109129	2.888	0.563	27.012	0.563
109229	2.888	0.557	27.012	0.557
109329	2.888	0.552	27.012	0.552
109429	2.888	0.563	27.012	0.563
109529	2.888	0.557	27.012	0.557
109629	2.878	0.573	26.739	0.573
109729	2.878	0.573	26.739	0.573
109830	2.878	0.578	26.739	0.578
109930	2.878	0.578	26.739	0.578
110030	2.878	0.568	26.739	0.568
110131	2.868	0.593	26.467	0.593
110231	2.868	0.593	26.467	0.593
110331	2.873	0.598	26.603	0.598
110431	2.868	0.598	26.467	0.598
110531	2.873	0.593	26.603	0.593
110631	2.847	0.614	25.923	0.614
110731	2.853	0.614	26.059	0.614
110831	2.853	0.619	26.059	0.619
110931	2.847	0.619	25.923	0.619
111031	2.853	0.619	26.059	0.619
111131	2.883	0.486	26.876	0.486
111231	2.898	0.486	27.284	0.486
111332	2.898	0.491	27.284	0.491
111432	2.898	0.481	27.284	0.481
111532	2.904	0.481	27.42	0.481
111632	2.898	0.486	27.284	0.486
111732	2.898	0.491	27.284	0.491
111832	2.898	0.491	27.284	0.491
111932	2.904	0.491	27.42	0.491
112033	2.898	0.486	27.284	0.486
112133	2.898	0.486	27.284	0.486
112234	2.904	0.491	27.42	0.491
112335	2.898	0.486	27.284	0.486
112436	2.898	0.496	27.284	0.496
112537	2.904	0.486	27.42	0.486
112637	2.898	0.486	27.284	0.486
112738	2.898	0.491	27.284	0.491
112840	2.898	0.486	27.284	0.486
112940	2.898	0.491	27.284	0.491
113041	2.898	0.486	27.284	0.486
113141	2.898	0.481	27.284	0.481
113241	2.898	0.486	27.284	0.486
113341	2.898	0.486	27.284	0.486
113441	2.898	0.491	27.284	0.491
113542	2.898	0.491	27.284	0.491
113643	2.898	0.491	27.284	0.491
113743	2.898	0.481	27.284	0.481
113843	2.898	0.491	27.284	0.491
113943	2.898	0.486	27.284	0.486
114043	2.904	0.481	27.42	0.481
