# Supplementary material for: Design and evaluation of a pneumatic actuation unit for a wasp-inspired self-propelled needle
Source: PLoS One. 2024 Jul 2;19(7):e0306411. doi: 10.1371/journal.pone.0306411 (PMC11218968; doi:10.1371/journal.pone.0306411)
Supplement: S1 Data — The S1 Data file contains the raw data sets of the phantom experiment. (ZIP) [file pone.0306411.s006.zip › S4_Data/stroke experiments/2mm/2mm_7.xlsx]

## Sheet: 22 11 03 15 07 30 2mm
0	2.796	0.496	24.562	0.496
101	2.796	0.496	24.562	0.496
202	2.796	0.491	24.562	0.491
303	2.796	0.496	24.562	0.496
404	2.801	0.496	24.698	0.496
505	2.796	0.501	24.562	0.501
605	2.801	0.496	24.698	0.496
705	2.796	0.496	24.562	0.496
805	2.796	0.496	24.562	0.496
906	2.796	0.501	24.562	0.501
1006	2.796	0.496	24.562	0.496
1106	2.796	0.491	24.562	0.491
1206	2.796	0.486	24.562	0.486
1306	2.796	0.496	24.562	0.496
1406	2.796	0.491	24.562	0.491
1506	2.796	0.496	24.562	0.496
1606	2.796	0.496	24.562	0.496
1706	2.796	0.496	24.562	0.496
1806	2.796	0.491	24.562	0.491
1906	2.796	0.496	24.562	0.496
2006	2.796	0.496	24.562	0.496
2106	2.796	0.496	24.562	0.496
2206	2.796	0.491	24.562	0.491
2307	2.796	0.496	24.562	0.496
2407	2.796	0.496	24.562	0.496
2507	2.796	0.496	24.562	0.496
2607	2.796	0.491	24.562	0.491
2708	2.796	0.501	24.562	0.501
2808	2.796	0.491	24.562	0.491
2908	2.796	0.496	24.562	0.496
3008	2.796	0.501	24.562	0.501
3109	2.796	0.491	24.562	0.491
3209	2.796	0.496	24.562	0.496
3309	2.796	0.496	24.562	0.496
3409	2.796	0.501	24.562	0.501
3509	2.796	0.496	24.562	0.496
3609	2.796	0.496	24.562	0.496
3710	2.796	0.501	24.562	0.501
3811	2.796	0.501	24.562	0.501
3911	2.796	0.496	24.562	0.496
4011	2.796	0.496	24.562	0.496
4111	2.796	0.496	24.562	0.496
4212	2.796	0.491	24.562	0.491
4313	2.796	0.501	24.562	0.501
4413	2.796	0.501	24.562	0.501
4513	2.796	0.501	24.562	0.501
4613	2.796	0.496	24.562	0.496
4714	2.796	0.501	24.562	0.501
4814	2.796	0.501	24.562	0.501
4915	2.796	0.501	24.562	0.501
5015	2.796	0.496	24.562	0.496
5116	2.796	0.501	24.562	0.501
5216	2.796	0.501	24.562	0.501
5316	2.796	0.501	24.562	0.501
5416	2.796	0.491	24.562	0.491
5516	2.796	0.486	24.562	0.486
5616	2.796	0.496	24.562	0.496
5716	2.796	0.501	24.562	0.501
5816	2.796	0.501	24.562	0.501
5916	2.796	0.496	24.562	0.496
6017	2.796	0.501	24.562	0.501
6118	2.796	0.517	24.562	0.517
6219	2.791	0.517	24.426	0.517
6319	2.791	0.517	24.426	0.517
6419	2.796	0.517	24.562	0.517
6519	2.796	0.512	24.562	0.512
6620	2.791	0.552	24.426	0.552
6720	2.791	0.547	24.426	0.547
6820	2.791	0.552	24.426	0.552
6920	2.786	0.557	24.29	0.557
7020	2.791	0.542	24.426	0.542
7120	2.781	0.557	24.154	0.557
7220	2.781	0.552	24.154	0.552
7320	2.781	0.557	24.154	0.557
7420	2.781	0.563	24.154	0.563
7520	2.781	0.563	24.154	0.563
7620	2.781	0.578	24.154	0.578
7720	2.781	0.578	24.154	0.578
7820	2.781	0.578	24.154	0.578
7920	2.781	0.578	24.154	0.578
8021	2.781	0.578	24.154	0.578
8121	2.771	0.593	23.882	0.593
8221	2.776	0.598	24.018	0.598
8322	2.776	0.598	24.018	0.598
8422	2.776	0.598	24.018	0.598
8523	2.776	0.598	24.018	0.598
8624	2.761	0.619	23.61	0.619
8724	2.756	0.619	23.474	0.619
8825	2.756	0.624	23.474	0.624
8926	2.75	0.624	23.337	0.624
9026	2.75	0.532	23.337	0.532
9126	2.832	0.491	25.515	0.491
9226	2.858	0.491	26.195	0.491
9326	2.868	0.491	26.467	0.491
9426	2.868	0.501	26.467	0.501
9526	2.863	0.501	26.331	0.501
9626	2.858	0.517	26.195	0.517
9726	2.853	0.517	26.059	0.517
9826	2.853	0.506	26.059	0.506
9926	2.847	0.512	25.923	0.512
10027	2.847	0.517	25.923	0.517
10128	2.847	0.542	25.923	0.542
10228	2.842	0.542	25.787	0.542
10328	2.847	0.547	25.923	0.547
10428	2.842	0.542	25.787	0.542
10528	2.842	0.547	25.787	0.547
10628	2.832	0.557	25.515	0.557
10729	2.832	0.563	25.515	0.563
10829	2.832	0.563	25.515	0.563
10929	2.832	0.563	25.515	0.563
11029	2.837	0.573	25.651	0.573
11129	2.827	0.583	25.379	0.583
11229	2.827	0.578	25.379	0.578
11329	2.822	0.573	25.243	0.573
11430	2.822	0.583	25.243	0.583
11530	2.822	0.583	25.243	0.583
11630	2.822	0.598	25.243	0.598
11730	2.822	0.598	25.243	0.598
11831	2.822	0.598	25.243	0.598
11931	2.822	0.598	25.243	0.598
12032	2.822	0.603	25.243	0.603
12133	2.796	0.614	24.562	0.614
12234	2.791	0.614	24.426	0.614
12335	2.791	0.619	24.426	0.619
12436	2.786	0.619	24.29	0.619
12537	2.786	0.506	24.29	0.506
12638	2.888	0.491	27.012	0.491
12739	2.873	0.491	26.603	0.491
12839	2.873	0.491	26.603	0.491
12939	2.868	0.486	26.467	0.486
13039	2.868	0.512	26.467	0.512
13139	2.863	0.506	26.331	0.506
13239	2.863	0.517	26.331	0.517
13339	2.858	0.512	26.195	0.512
13439	2.858	0.512	26.195	0.512
13539	2.858	0.537	26.195	0.537
13639	2.853	0.547	26.059	0.547
13739	2.847	0.552	25.923	0.552
13839	2.847	0.547	25.923	0.547
13939	2.853	0.547	26.059	0.547
14040	2.847	0.552	25.923	0.552
14140	2.847	0.563	25.923	0.563
14241	2.847	0.557	25.923	0.557
14342	2.847	0.563	25.923	0.563
14442	2.847	0.563	25.923	0.563
14542	2.842	0.573	25.787	0.573
14643	2.842	0.578	25.787	0.578
14743	2.837	0.573	25.651	0.573
14844	2.837	0.578	25.651	0.578
14945	2.837	0.578	25.651	0.578
15046	2.832	0.588	25.515	0.588
15146	2.832	0.588	25.515	0.588
15247	2.827	0.598	25.379	0.598
15347	2.827	0.603	25.379	0.603
15447	2.827	0.603	25.379	0.603
15547	2.822	0.614	25.243	0.614
15648	2.817	0.624	25.106	0.624
15748	2.812	0.619	24.97	0.619
15848	2.807	0.619	24.834	0.619
15948	2.807	0.614	24.834	0.614
16049	2.817	0.501	25.106	0.501
16149	2.904	0.486	27.42	0.486
16249	2.898	0.491	27.284	0.491
16349	2.898	0.491	27.284	0.491
16449	2.898	0.491	27.284	0.491
16549	2.888	0.506	27.012	0.506
16651	2.888	0.512	27.012	0.512
16752	2.883	0.512	26.876	0.512
16853	2.883	0.517	26.876	0.517
16954	2.883	0.506	26.876	0.506
17054	2.873	0.542	26.603	0.542
17155	2.873	0.542	26.603	0.542
17255	2.873	0.552	26.603	0.552
17356	2.873	0.547	26.603	0.547
17456	2.873	0.547	26.603	0.547
17557	2.868	0.563	26.467	0.563
17658	2.868	0.557	26.467	0.557
17758	2.868	0.563	26.467	0.563
17858	2.868	0.568	26.467	0.568
17959	2.868	0.557	26.467	0.557
18060	2.858	0.573	26.195	0.573
18161	2.853	0.578	26.059	0.578
18262	2.853	0.578	26.059	0.578
18363	2.853	0.578	26.059	0.578
18464	2.853	0.578	26.059	0.578
18565	2.842	0.598	25.787	0.598
18665	2.847	0.598	25.923	0.598
18765	2.847	0.598	25.923	0.598
18866	2.847	0.598	25.923	0.598
18966	2.847	0.598	25.923	0.598
19066	2.837	0.624	25.651	0.624
19167	2.832	0.619	25.515	0.619
19267	2.832	0.614	25.515	0.614
19368	2.827	0.619	25.379	0.619
19468	2.822	0.608	25.243	0.608
19569	2.858	0.496	26.195	0.496
19669	2.893	0.496	27.148	0.496
19769	2.893	0.486	27.148	0.486
19870	2.898	0.486	27.284	0.486
19970	2.898	0.491	27.284	0.491
20070	2.888	0.512	27.012	0.512
20171	2.893	0.512	27.148	0.512
20272	2.888	0.512	27.012	0.512
20373	2.888	0.512	27.012	0.512
20474	2.893	0.506	27.148	0.506
20575	2.873	0.547	26.603	0.547
20675	2.878	0.547	26.739	0.547
20776	2.878	0.552	26.739	0.552
20876	2.883	0.547	26.876	0.547
20976	2.883	0.547	26.876	0.547
21077	2.868	0.552	26.467	0.552
21177	2.842	0.557	25.787	0.557
21277	2.873	0.563	26.603	0.563
21377	2.873	0.557	26.603	0.557
21477	2.873	0.563	26.603	0.563
21577	2.863	0.578	26.331	0.578
21678	2.863	0.578	26.331	0.578
21779	2.863	0.578	26.331	0.578
21880	2.868	0.583	26.467	0.583
21980	2.847	0.578	25.923	0.578
22080	2.847	0.598	25.923	0.598
22180	2.853	0.598	26.059	0.598
22280	2.853	0.598	26.059	0.598
22380	2.858	0.593	26.195	0.593
22480	2.883	0.598	26.876	0.598
22580	2.842	0.614	25.787	0.614
22680	2.842	0.614	25.787	0.614
22780	2.837	0.614	25.651	0.614
22880	2.837	0.619	25.651	0.619
22980	2.837	0.619	25.651	0.619
23080	2.883	0.496	26.876	0.496
23180	2.909	0.491	27.556	0.491
23280	2.914	0.491	27.692	0.491
23380	2.914	0.486	27.692	0.486
23480	2.914	0.491	27.692	0.491
23580	2.898	0.506	27.284	0.506
23680	2.904	0.512	27.42	0.512
23780	2.904	0.512	27.42	0.512
23880	2.909	0.506	27.556	0.506
23980	2.909	0.506	27.556	0.506
24080	2.898	0.547	27.284	0.547
24180	2.898	0.552	27.284	0.552
24280	2.898	0.547	27.284	0.547
24381	2.898	0.552	27.284	0.552
24482	2.898	0.542	27.284	0.542
24583	2.893	0.557	27.148	0.557
24683	2.898	0.557	27.284	0.557
24783	2.893	0.557	27.148	0.557
24884	2.893	0.563	27.148	0.563
24985	2.898	0.563	27.284	0.563
25086	2.883	0.583	26.876	0.583
25186	2.883	0.578	26.876	0.578
25286	2.888	0.583	27.012	0.583
25387	2.888	0.578	27.012	0.578
25488	2.888	0.578	27.012	0.578
25589	2.868	0.598	26.467	0.598
25690	2.873	0.603	26.603	0.603
25790	2.878	0.598	26.739	0.598
25890	2.873	0.603	26.603	0.603
25990	2.873	0.598	26.603	0.598
26090	2.853	0.614	26.059	0.614
26190	2.858	0.619	26.195	0.619
26290	2.847	0.614	25.923	0.614
26391	2.847	0.619	25.923	0.619
26491	2.853	0.614	26.059	0.614
26592	2.909	0.491	27.556	0.491
26693	2.914	0.486	27.692	0.486
26794	2.919	0.491	27.828	0.491
26894	2.919	0.486	27.828	0.486
26995	2.924	0.486	27.964	0.486
27095	2.914	0.512	27.692	0.512
27195	2.914	0.501	27.692	0.501
27295	2.914	0.512	27.692	0.512
27395	2.914	0.506	27.692	0.506
27496	2.904	0.517	27.42	0.517
27596	2.909	0.542	27.556	0.542
27696	2.909	0.547	27.556	0.547
27796	2.909	0.547	27.556	0.547
27897	2.904	0.552	27.42	0.552
27998	2.904	0.552	27.42	0.552
28098	2.898	0.557	27.284	0.557
28198	2.904	0.563	27.42	0.563
28298	2.898	0.563	27.284	0.563
28398	2.898	0.557	27.284	0.557
28498	2.898	0.552	27.284	0.552
28598	2.898	0.578	27.284	0.578
28698	2.898	0.578	27.284	0.578
28798	2.893	0.573	27.148	0.573
28898	2.898	0.578	27.284	0.578
28998	2.893	0.573	27.148	0.573
29098	2.883	0.598	26.876	0.598
29198	2.878	0.603	26.739	0.603
29299	2.883	0.598	26.876	0.598
29399	2.883	0.593	26.876	0.593
29499	2.883	0.598	26.876	0.598
29600	2.858	0.614	26.195	0.614
29700	2.858	0.624	26.195	0.624
29800	2.853	0.619	26.059	0.619
29900	2.853	0.619	26.059	0.619
30000	2.853	0.624	26.059	0.624
30100	2.929	0.491	28.1	0.491
30200	2.934	0.496	28.236	0.496
30300	2.939	0.491	28.372	0.491
30401	2.944	0.491	28.508	0.491
30502	2.944	0.496	28.508	0.496
30603	2.929	0.517	28.1	0.517
30704	2.929	0.512	28.1	0.512
30804	2.929	0.512	28.1	0.512
30905	2.929	0.506	28.1	0.506
31006	2.939	0.506	28.372	0.506
31107	2.924	0.547	27.964	0.547
31208	2.924	0.542	27.964	0.542
31308	2.919	0.542	27.828	0.542
31409	2.919	0.547	27.828	0.547
31509	2.919	0.542	27.828	0.542
31610	2.909	0.557	27.556	0.557
31711	2.909	0.557	27.556	0.557
31811	2.914	0.563	27.692	0.563
31912	2.914	0.563	27.692	0.563
32013	2.909	0.563	27.556	0.563
32113	2.909	0.578	27.556	0.578
32213	2.904	0.583	27.42	0.583
32314	2.904	0.578	27.42	0.578
32415	2.904	0.578	27.42	0.578
32516	2.904	0.583	27.42	0.583
32617	2.898	0.598	27.284	0.598
32717	2.898	0.593	27.284	0.593
32817	2.898	0.598	27.284	0.598
32918	2.898	0.598	27.284	0.598
33018	2.898	0.598	27.284	0.598
33118	2.883	0.614	26.876	0.614
33219	2.878	0.619	26.739	0.619
33319	2.878	0.619	26.739	0.619
33419	2.878	0.614	26.739	0.614
33519	2.873	0.537	26.603	0.537
33621	2.97	0.491	29.189	0.491
33722	2.96	0.491	28.917	0.491
33822	2.955	0.496	28.781	0.496
33923	2.955	0.481	28.781	0.481
34023	2.96	0.501	28.917	0.501
34124	2.949	0.517	28.645	0.517
34224	2.944	0.517	28.508	0.517
34324	2.944	0.506	28.508	0.506
34425	2.949	0.512	28.645	0.512
34526	2.944	0.522	28.508	0.522
34626	2.944	0.552	28.508	0.552
34727	2.944	0.547	28.508	0.547
34828	2.944	0.537	28.508	0.537
34928	2.939	0.552	28.372	0.552
35028	2.944	0.547	28.508	0.547
35129	2.934	0.563	28.236	0.563
35230	2.934	0.563	28.236	0.563
35330	2.929	0.563	28.1	0.563
35430	2.929	0.557	28.1	0.557
35531	2.929	0.573	28.1	0.573
35632	2.924	0.583	27.964	0.583
35733	2.924	0.578	27.964	0.578
35833	2.924	0.583	27.964	0.583
35933	2.924	0.578	27.964	0.578
36034	2.919	0.593	27.828	0.593
36135	2.919	0.598	27.828	0.598
36235	2.919	0.598	27.828	0.598
36336	2.919	0.598	27.828	0.598
36436	2.919	0.593	27.828	0.593
36536	2.914	0.603	27.692	0.603
36637	2.904	0.614	27.42	0.614
36737	2.898	0.619	27.284	0.619
36838	2.898	0.619	27.284	0.619
36938	2.898	0.619	27.284	0.619
37038	2.904	0.501	27.42	0.501
37139	2.97	0.491	29.189	0.491
37241	2.97	0.491	29.189	0.491
37342	2.965	0.491	29.053	0.491
37443	2.97	0.491	29.189	0.491
37544	2.965	0.506	29.053	0.506
37644	2.96	0.506	28.917	0.506
37745	2.96	0.506	28.917	0.506
37845	2.96	0.512	28.917	0.512
37945	2.96	0.506	28.917	0.506
38046	2.949	0.547	28.645	0.547
38146	2.949	0.547	28.645	0.547
38247	2.949	0.547	28.645	0.547
38347	2.949	0.552	28.645	0.552
38447	2.949	0.547	28.645	0.547
38548	2.944	0.563	28.508	0.563
38648	2.944	0.563	28.508	0.563
38749	2.944	0.563	28.508	0.563
38851	2.944	0.557	28.508	0.557
38952	2.944	0.557	28.508	0.557
39052	2.939	0.578	28.372	0.578
39153	2.939	0.578	28.372	0.578
39253	2.939	0.578	28.372	0.578
39354	2.939	0.578	28.372	0.578
39455	2.939	0.578	28.372	0.578
39555	2.929	0.598	28.1	0.598
39655	2.929	0.598	28.1	0.598
39755	2.929	0.593	28.1	0.593
39856	2.929	0.598	28.1	0.598
39957	2.929	0.598	28.1	0.598
40058	2.914	0.619	27.692	0.619
40159	2.914	0.608	27.692	0.608
40260	2.914	0.608	27.692	0.608
40360	2.909	0.614	27.556	0.614
40460	2.904	0.619	27.42	0.619
40561	2.934	0.481	28.236	0.481
40662	2.975	0.491	29.325	0.491
40762	2.975	0.486	29.325	0.486
40862	2.975	0.491	29.325	0.491
40963	2.975	0.491	29.325	0.491
41063	2.97	0.506	29.189	0.506
41164	2.97	0.512	29.189	0.512
41265	2.975	0.506	29.325	0.506
41365	2.975	0.506	29.325	0.506
41465	2.975	0.506	29.325	0.506
41566	2.955	0.547	28.781	0.547
41666	2.96	0.547	28.917	0.547
41766	2.96	0.552	28.917	0.552
41867	2.96	0.547	28.917	0.547
41968	2.96	0.547	28.917	0.547
42068	2.955	0.557	28.781	0.557
42168	2.955	0.557	28.781	0.557
42268	2.955	0.563	28.781	0.563
42368	2.955	0.563	28.781	0.563
42468	2.955	0.563	28.781	0.563
42569	2.944	0.578	28.508	0.578
42670	2.944	0.578	28.508	0.578
42770	2.944	0.583	28.508	0.583
42870	2.944	0.578	28.508	0.578
42970	2.944	0.578	28.508	0.578
43070	2.934	0.588	28.236	0.588
43170	2.939	0.593	28.372	0.593
43270	2.939	0.598	28.372	0.598
43372	2.939	0.598	28.372	0.598
43473	2.939	0.598	28.372	0.598
43573	2.924	0.614	27.964	0.614
43673	2.919	0.619	27.828	0.619
43774	2.919	0.614	27.828	0.614
43875	2.919	0.619	27.828	0.619
43976	2.919	0.614	27.828	0.614
44076	2.97	0.491	29.189	0.491
44176	2.98	0.486	29.461	0.486
44277	2.985	0.491	29.597	0.491
44378	2.985	0.491	29.597	0.491
44478	2.985	0.486	29.597	0.486
44579	2.97	0.512	29.189	0.512
44679	2.98	0.512	29.461	0.512
44780	2.975	0.512	29.325	0.512
44880	2.975	0.506	29.325	0.506
44980	2.975	0.506	29.325	0.506
45080	2.97	0.547	29.189	0.547
45180	2.965	0.552	29.053	0.552
45280	2.97	0.547	29.189	0.547
45381	2.97	0.547	29.189	0.547
45482	2.97	0.547	29.189	0.547
45583	2.965	0.557	29.053	0.557
45684	2.965	0.563	29.053	0.563
45784	2.965	0.557	29.053	0.557
45884	2.965	0.557	29.053	0.557
45985	2.965	0.563	29.053	0.563
46086	2.955	0.578	28.781	0.578
46187	2.955	0.583	28.781	0.583
46287	2.955	0.578	28.781	0.578
46387	2.96	0.578	28.917	0.578
46487	2.955	0.578	28.781	0.578
46587	2.944	0.598	28.508	0.598
46687	2.944	0.593	28.508	0.593
46787	2.949	0.598	28.645	0.598
46888	2.949	0.598	28.645	0.598
46988	2.949	0.598	28.645	0.598
47088	2.939	0.614	28.372	0.614
47188	2.939	0.619	28.372	0.619
47288	2.934	0.614	28.236	0.614
47388	2.934	0.619	28.236	0.619
47488	2.934	0.614	28.236	0.614
47588	2.99	0.491	29.733	0.491
47688	2.995	0.496	29.869	0.496
47788	2.995	0.486	29.869	0.486
47889	3.001	0.486	30.005	0.486
47989	3.001	0.491	30.005	0.491
48089	2.99	0.501	29.733	0.501
48191	2.995	0.506	29.869	0.506
48292	2.99	0.517	29.733	0.517
48392	2.99	0.506	29.733	0.506
48493	2.99	0.512	29.733	0.512
48594	2.98	0.547	29.461	0.547
48694	2.98	0.552	29.461	0.552
48794	2.98	0.552	29.461	0.552
48894	2.98	0.547	29.461	0.547
48995	2.98	0.542	29.461	0.542
49095	2.975	0.568	29.325	0.568
49196	2.975	0.557	29.325	0.557
49296	2.975	0.563	29.325	0.563
49396	2.975	0.563	29.325	0.563
49497	2.975	0.563	29.325	0.563
49597	2.97	0.578	29.189	0.578
49697	2.97	0.583	29.189	0.583
49797	2.97	0.578	29.189	0.578
49897	2.97	0.578	29.189	0.578
49998	2.97	0.578	29.189	0.578
50098	2.96	0.598	28.917	0.598
50198	2.96	0.598	28.917	0.598
50299	2.96	0.603	28.917	0.603
50399	2.96	0.603	28.917	0.603
50500	2.96	0.598	28.917	0.598
50600	2.944	0.614	28.508	0.614
50700	2.944	0.614	28.508	0.614
50800	2.939	0.614	28.372	0.614
50900	2.939	0.614	28.372	0.614
51000	2.939	0.614	28.372	0.614
51101	3.011	0.491	30.277	0.491
51202	3.021	0.486	30.55	0.486
51302	3.021	0.491	30.55	0.491
51402	3.021	0.486	30.55	0.486
51503	3.016	0.491	30.414	0.491
51604	3.011	0.512	30.277	0.512
51704	3.011	0.512	30.277	0.512
51804	3.011	0.512	30.277	0.512
51904	3.011	0.506	30.277	0.506
52004	3.011	0.506	30.277	0.506
52104	2.995	0.552	29.869	0.552
52204	2.995	0.542	29.869	0.542
52304	2.995	0.542	29.869	0.542
52404	2.995	0.547	29.869	0.547
52505	2.995	0.542	29.869	0.542
52606	2.99	0.563	29.733	0.563
52706	2.99	0.557	29.733	0.557
52806	2.995	0.557	29.869	0.557
52906	2.99	0.563	29.733	0.563
53007	2.99	0.563	29.733	0.563
53108	2.99	0.573	29.733	0.573
53208	2.985	0.578	29.597	0.578
53308	2.985	0.578	29.597	0.578
53408	2.985	0.583	29.597	0.583
53509	2.985	0.578	29.597	0.578
53609	2.98	0.598	29.461	0.598
53709	2.975	0.588	29.325	0.588
53809	2.975	0.598	29.325	0.598
53909	2.975	0.588	29.325	0.588
54009	2.975	0.603	29.325	0.603
54109	2.965	0.614	29.053	0.614
54210	2.96	0.614	28.917	0.614
54311	2.96	0.619	28.917	0.619
54411	2.96	0.619	28.917	0.619
54512	2.96	0.547	28.917	0.547
54613	3.046	0.496	31.23	0.496
54713	3.036	0.491	30.958	0.491
54814	3.031	0.491	30.822	0.491
54914	3.031	0.491	30.822	0.491
55015	3.031	0.501	30.822	0.501
55115	3.026	0.512	30.686	0.512
55215	3.021	0.506	30.55	0.506
55316	3.026	0.512	30.686	0.512
55417	3.021	0.506	30.55	0.506
55518	3.021	0.517	30.55	0.517
55618	3.021	0.552	30.55	0.552
55718	3.016	0.547	30.414	0.547
55819	3.011	0.542	30.277	0.542
55919	3.011	0.547	30.277	0.547
56020	3.011	0.547	30.277	0.547
56120	3.011	0.563	30.277	0.563
56221	3.006	0.568	30.141	0.568
56321	3.011	0.563	30.277	0.563
56422	3.006	0.563	30.141	0.563
56523	3.006	0.563	30.141	0.563
56624	2.995	0.578	29.869	0.578
56725	2.995	0.578	29.869	0.578
56826	2.995	0.573	29.869	0.573
56926	2.995	0.573	29.869	0.573
57026	2.995	0.588	29.869	0.588
57126	2.99	0.593	29.733	0.593
57226	2.99	0.598	29.733	0.598
57326	2.985	0.593	29.597	0.593
57427	2.99	0.598	29.733	0.598
57527	2.985	0.608	29.597	0.608
57628	2.975	0.614	29.325	0.614
57729	2.97	0.619	29.189	0.619
57829	2.97	0.614	29.189	0.614
57929	2.97	0.614	29.189	0.614
58030	2.97	0.501	29.189	0.501
58130	3.057	0.491	31.502	0.491
58230	3.052	0.481	31.366	0.481
58330	3.046	0.491	31.23	0.491
58430	3.046	0.491	31.23	0.491
58531	3.036	0.506	30.958	0.506
58632	3.036	0.506	30.958	0.506
58733	3.036	0.506	30.958	0.506
58833	3.031	0.512	30.822	0.512
58934	3.031	0.512	30.822	0.512
59035	3.026	0.537	30.686	0.537
59135	3.026	0.542	30.686	0.542
59235	3.026	0.537	30.686	0.537
59336	3.026	0.547	30.686	0.547
59436	3.026	0.542	30.686	0.542
59536	3.021	0.547	30.55	0.547
59637	3.016	0.557	30.414	0.557
59738	3.021	0.557	30.55	0.557
59838	3.021	0.552	30.55	0.552
59938	3.021	0.563	30.55	0.563
60038	3.016	0.568	30.414	0.568
60138	3.011	0.573	30.277	0.573
60238	3.011	0.578	30.277	0.578
60338	3.011	0.578	30.277	0.578
60438	3.011	0.578	30.277	0.578
60538	3.006	0.593	30.141	0.593
60638	3.001	0.598	30.005	0.598
60739	3.001	0.603	30.005	0.603
60839	2.995	0.598	29.869	0.598
60940	2.995	0.598	29.869	0.598
61040	2.99	0.608	29.733	0.608
61140	2.98	0.619	29.461	0.619
61240	2.98	0.614	29.461	0.614
61340	2.975	0.608	29.325	0.608
61440	2.98	0.614	29.461	0.614
61540	2.985	0.501	29.597	0.501
61640	3.082	0.486	32.183	0.486
61740	3.072	0.491	31.91	0.491
61840	3.067	0.491	31.774	0.491
61941	3.062	0.491	31.638	0.491
62042	3.052	0.512	31.366	0.512
62142	3.046	0.512	31.23	0.512
62242	3.046	0.506	31.23	0.506
62343	3.052	0.501	31.366	0.501
62444	3.052	0.506	31.366	0.506
62545	3.041	0.537	31.094	0.537
62645	3.041	0.537	31.094	0.537
62746	3.041	0.542	31.094	0.542
62847	3.041	0.542	31.094	0.542
62947	3.036	0.542	30.958	0.542
63047	3.036	0.557	30.958	0.557
63147	3.036	0.557	30.958	0.557
63247	3.036	0.563	30.958	0.563
63347	3.036	0.557	30.958	0.557
63448	3.036	0.563	30.958	0.563
63548	3.026	0.578	30.686	0.578
63648	3.031	0.583	30.822	0.583
63748	3.026	0.573	30.686	0.573
63848	3.026	0.578	30.686	0.578
63948	3.026	0.573	30.686	0.573
64049	3.016	0.598	30.414	0.598
64149	3.021	0.593	30.55	0.593
64249	3.021	0.593	30.55	0.593
64349	3.021	0.598	30.55	0.598
64449	3.021	0.598	30.55	0.598
64549	3.006	0.614	30.141	0.614
64649	3.001	0.614	30.005	0.614
64749	2.995	0.614	29.869	0.614
64849	2.995	0.614	29.869	0.614
64949	2.99	0.619	29.733	0.619
65049	3.011	0.491	30.277	0.491
65149	3.087	0.491	32.319	0.491
65250	3.087	0.491	32.319	0.491
65350	3.082	0.491	32.183	0.491
65450	3.082	0.491	32.183	0.491
65551	3.072	0.501	31.91	0.501
65652	3.072	0.512	31.91	0.512
65753	3.072	0.506	31.91	0.506
65854	3.072	0.517	31.91	0.517
65955	3.072	0.506	31.91	0.506
66056	3.057	0.542	31.502	0.542
66156	3.062	0.537	31.638	0.537
66257	3.062	0.547	31.638	0.547
66357	3.062	0.552	31.638	0.552
66457	3.057	0.547	31.502	0.547
66558	3.052	0.557	31.366	0.557
66658	3.057	0.563	31.502	0.563
66758	3.057	0.563	31.502	0.563
66858	3.057	0.557	31.502	0.557
66959	3.057	0.563	31.502	0.563
67060	3.046	0.573	31.23	0.573
67160	3.046	0.578	31.23	0.578
67260	3.046	0.578	31.23	0.578
67360	3.046	0.578	31.23	0.578
67460	3.046	0.578	31.23	0.578
67560	3.036	0.598	30.958	0.598
67660	3.036	0.598	30.958	0.598
67760	3.036	0.598	30.958	0.598
67860	3.031	0.593	30.822	0.593
67960	3.031	0.598	30.822	0.598
68060	3.021	0.614	30.55	0.614
68161	3.021	0.619	30.55	0.619
68262	3.021	0.619	30.55	0.619
68362	3.021	0.614	30.55	0.614
68463	3.021	0.614	30.55	0.614
68564	3.062	0.481	31.638	0.481
68664	3.077	0.486	32.046	0.486
68765	3.087	0.486	32.319	0.486
68866	3.092	0.486	32.455	0.486
68966	3.092	0.491	32.455	0.491
69067	3.077	0.512	32.046	0.512
69167	3.082	0.512	32.183	0.512
69268	3.082	0.501	32.183	0.501
69369	3.082	0.512	32.183	0.512
69471	3.082	0.512	32.183	0.512
69572	3.067	0.547	31.774	0.547
69672	3.067	0.547	31.774	0.547
69773	3.072	0.542	31.91	0.542
69874	3.072	0.542	31.91	0.542
69974	3.072	0.547	31.91	0.547
70074	3.062	0.563	31.638	0.563
70174	3.067	0.563	31.774	0.563
70274	3.062	0.563	31.638	0.563
70374	3.062	0.563	31.638	0.563
70474	3.062	0.557	31.638	0.557
70574	3.052	0.573	31.366	0.573
70674	3.057	0.578	31.502	0.578
70774	3.057	0.573	31.502	0.573
70874	3.057	0.573	31.502	0.573
70975	3.057	0.578	31.502	0.578
71076	3.036	0.593	30.958	0.593
71176	3.046	0.598	31.23	0.598
71276	3.046	0.603	31.23	0.603
71376	3.046	0.598	31.23	0.598
71476	3.046	0.603	31.23	0.603
71576	3.031	0.614	30.822	0.614
71676	3.031	0.619	30.822	0.619
71776	3.031	0.614	30.822	0.614
71876	3.031	0.614	30.822	0.614
71976	3.031	0.619	30.822	0.619
72076	3.092	0.486	32.455	0.486
72176	3.092	0.486	32.455	0.486
72276	3.097	0.486	32.591	0.486
72376	3.103	0.491	32.727	0.491
72476	3.097	0.491	32.591	0.491
72576	3.087	0.506	32.319	0.506
72676	3.092	0.512	32.455	0.512
72777	3.092	0.506	32.455	0.506
72878	3.092	0.517	32.455	0.517
72979	3.087	0.512	32.319	0.512
73079	3.077	0.542	32.046	0.542
73179	3.082	0.547	32.183	0.547
73281	3.082	0.547	32.183	0.547
73382	3.082	0.542	32.183	0.542
73482	3.077	0.542	32.046	0.542
73583	3.077	0.557	32.046	0.557
73684	3.077	0.563	32.046	0.563
73785	3.077	0.557	32.046	0.557
73886	3.077	0.557	32.046	0.557
73986	3.077	0.563	32.046	0.563
74086	3.072	0.578	31.91	0.578
74187	3.072	0.578	31.91	0.578
74288	3.072	0.578	31.91	0.578
74388	3.072	0.578	31.91	0.578
74488	3.072	0.578	31.91	0.578
74588	3.057	0.593	31.502	0.593
74689	3.052	0.598	31.366	0.598
74789	3.057	0.598	31.502	0.598
74889	3.057	0.598	31.502	0.598
74989	3.057	0.598	31.502	0.598
75089	3.046	0.619	31.23	0.619
75190	3.046	0.614	31.23	0.614
75291	3.046	0.603	31.23	0.603
75392	3.046	0.619	31.23	0.619
75492	3.041	0.614	31.094	0.614
75593	3.118	0.486	33.135	0.486
75694	3.113	0.491	32.999	0.491
75795	3.113	0.496	32.999	0.496
75896	3.108	0.481	32.863	0.481
75996	3.108	0.491	32.863	0.491
76096	3.103	0.512	32.727	0.512
76196	3.103	0.506	32.727	0.506
76296	3.103	0.506	32.727	0.506
76397	3.103	0.506	32.727	0.506
76498	3.103	0.506	32.727	0.506
76599	3.097	0.547	32.591	0.547
76700	3.092	0.537	32.455	0.537
76800	3.087	0.547	32.319	0.547
76900	3.087	0.537	32.319	0.537
77000	3.087	0.547	32.319	0.547
77100	3.087	0.563	32.319	0.563
77200	3.087	0.563	32.319	0.563
77300	3.087	0.557	32.319	0.557
77400	3.087	0.557	32.319	0.557
77500	3.087	0.563	32.319	0.563
77600	3.082	0.568	32.183	0.568
77701	3.082	0.578	32.183	0.578
77801	3.077	0.578	32.046	0.578
77902	3.082	0.578	32.183	0.578
78003	3.082	0.573	32.183	0.573
78104	3.072	0.593	31.91	0.593
78205	3.072	0.598	31.91	0.598
78306	3.072	0.603	31.91	0.603
78406	3.072	0.593	31.91	0.593
78506	3.072	0.598	31.91	0.598
78607	3.062	0.614	31.638	0.614
78708	3.057	0.608	31.502	0.608
78809	3.052	0.619	31.366	0.619
78909	3.052	0.614	31.366	0.614
79009	3.052	0.547	31.366	0.547
79109	3.138	0.491	33.679	0.491
79210	3.133	0.486	33.543	0.486
79310	3.128	0.491	33.407	0.491
79410	3.128	0.491	33.407	0.491
79510	3.128	0.496	33.407	0.496
79610	3.118	0.506	33.135	0.506
79710	3.118	0.512	33.135	0.512
79810	3.113	0.512	32.999	0.512
79910	3.113	0.512	32.999	0.512
80010	3.113	0.512	32.999	0.512
80110	3.108	0.547	32.863	0.547
80210	3.108	0.542	32.863	0.542
80311	3.103	0.547	32.727	0.547
80412	3.103	0.542	32.727	0.542
80512	3.103	0.547	32.727	0.547
80613	3.103	0.563	32.727	0.563
80714	3.097	0.563	32.591	0.563
80815	3.097	0.557	32.591	0.557
80916	3.097	0.557	32.591	0.557
81017	3.097	0.563	32.591	0.563
81118	3.092	0.578	32.455	0.578
81219	3.092	0.573	32.455	0.573
81319	3.092	0.578	32.455	0.578
81419	3.092	0.578	32.455	0.578
81519	3.092	0.583	32.455	0.583
81620	3.082	0.593	32.183	0.593
81720	3.087	0.598	32.319	0.598
81820	3.082	0.598	32.183	0.598
81920	3.082	0.598	32.183	0.598
82020	3.082	0.608	32.183	0.608
82120	3.072	0.619	31.91	0.619
82220	3.067	0.619	31.774	0.619
82321	3.067	0.614	31.774	0.614
82422	3.067	0.619	31.774	0.619
82523	3.067	0.506	31.774	0.506
82624	3.149	0.491	33.952	0.491
82725	3.149	0.486	33.952	0.486
82826	3.143	0.486	33.815	0.486
82926	3.143	0.491	33.815	0.491
83026	3.143	0.512	33.815	0.512
83126	3.138	0.506	33.679	0.506
83226	3.133	0.512	33.543	0.512
83327	3.133	0.506	33.543	0.506
83428	3.133	0.501	33.543	0.501
83528	3.103	0.537	32.727	0.537
83628	3.123	0.542	33.271	0.542
83728	3.123	0.542	33.271	0.542
83828	3.123	0.547	33.271	0.547
83928	3.123	0.542	33.271	0.542
84028	3.118	0.557	33.135	0.557
84128	3.113	0.563	32.999	0.563
84228	3.113	0.563	32.999	0.563
84328	3.113	0.563	32.999	0.563
84428	3.113	0.563	32.999	0.563
84528	3.108	0.573	32.863	0.573
84628	3.108	0.573	32.863	0.573
84728	3.108	0.573	32.863	0.573
84828	3.108	0.578	32.863	0.578
84928	3.108	0.573	32.863	0.573
85028	3.103	0.588	32.727	0.588
85129	3.097	0.598	32.591	0.598
85230	3.092	0.598	32.455	0.598
85330	3.092	0.598	32.455	0.598
85431	3.092	0.593	32.455	0.593
85532	3.092	0.614	32.455	0.614
85633	3.087	0.619	32.319	0.619
85734	3.087	0.614	32.319	0.614
85835	3.082	0.608	32.183	0.608
85936	3.082	0.619	32.183	0.619
86036	3.097	0.491	32.591	0.491
86136	3.169	0.486	34.496	0.486
86236	3.164	0.481	34.36	0.481
86336	3.159	0.486	34.224	0.486
86436	3.159	0.491	34.224	0.491
86536	3.149	0.506	33.952	0.506
86636	3.149	0.506	33.952	0.506
86737	3.149	0.506	33.952	0.506
86837	3.149	0.512	33.952	0.512
86937	3.149	0.506	33.952	0.506
87037	3.143	0.537	33.815	0.537
87137	3.143	0.547	33.815	0.547
87237	3.138	0.547	33.679	0.547
87338	3.138	0.537	33.679	0.537
87439	3.143	0.547	33.815	0.547
87541	3.133	0.552	33.543	0.552
87642	3.128	0.557	33.407	0.557
87743	3.128	0.557	33.407	0.557
87844	3.133	0.557	33.543	0.557
87944	3.133	0.563	33.543	0.563
88045	3.123	0.573	33.271	0.573
88146	3.123	0.578	33.271	0.578
88247	3.123	0.573	33.271	0.573
88347	3.128	0.578	33.407	0.578
88447	3.128	0.578	33.407	0.578
88547	3.113	0.583	32.999	0.583
88647	3.113	0.598	32.999	0.598
88747	3.108	0.598	32.863	0.598
88847	3.113	0.598	32.999	0.598
88948	3.113	0.593	32.999	0.593
89048	3.097	0.619	32.591	0.619
89148	3.097	0.619	32.591	0.619
89248	3.097	0.619	32.591	0.619
89348	3.097	0.614	32.591	0.614
89448	3.092	0.619	32.455	0.619
89548	3.118	0.491	33.135	0.491
89648	3.174	0.486	34.632	0.486
89748	3.174	0.491	34.632	0.491
89848	3.174	0.491	34.632	0.491
89948	3.174	0.491	34.632	0.491
90048	3.159	0.512	34.224	0.512
90148	3.164	0.512	34.36	0.512
90248	3.169	0.506	34.496	0.506
90348	3.164	0.517	34.36	0.517
90449	3.169	0.501	34.496	0.501
90549	3.143	0.537	33.815	0.537
90650	3.143	0.547	33.815	0.547
90750	3.149	0.547	33.952	0.547
90850	3.154	0.547	34.088	0.547
90950	3.149	0.547	33.952	0.547
91050	3.149	0.557	33.952	0.557
91151	3.149	0.557	33.952	0.557
91251	3.179	0.563	34.768	0.563
91351	3.143	0.563	33.815	0.563
91452	3.149	0.563	33.952	0.563
91553	3.133	0.573	33.543	0.573
91653	3.138	0.578	33.679	0.578
91754	3.138	0.573	33.679	0.573
91854	3.138	0.578	33.679	0.578
91955	3.138	0.573	33.679	0.573
92055	3.123	0.598	33.271	0.598
92156	3.128	0.598	33.407	0.598
92257	3.128	0.598	33.407	0.598
92358	3.128	0.598	33.407	0.598
92458	3.128	0.598	33.407	0.598
92559	3.118	0.614	33.135	0.614
92659	3.113	0.619	32.999	0.619
92760	3.113	0.614	32.999	0.614
92860	3.113	0.608	32.999	0.608
92960	3.113	0.614	32.999	0.614
93060	3.154	0.491	34.088	0.491
93160	3.169	0.491	34.496	0.491
93260	3.174	0.491	34.632	0.491
93360	3.179	0.496	34.768	0.496
93460	3.184	0.486	34.904	0.486
93560	3.164	0.501	34.36	0.501
93661	3.164	0.512	34.36	0.512
93762	3.169	0.506	34.496	0.506
93863	3.169	0.506	34.496	0.506
93963	3.169	0.506	34.496	0.506
94063	3.149	0.542	33.952	0.542
94163	3.154	0.547	34.088	0.547
94263	3.154	0.547	34.088	0.547
94363	3.154	0.547	34.088	0.547
94463	3.159	0.542	34.224	0.542
94564	3.149	0.552	33.952	0.552
94665	3.154	0.557	34.088	0.557
94765	3.154	0.557	34.088	0.557
94866	3.154	0.552	34.088	0.552
94966	3.154	0.557	34.088	0.557
95067	3.143	0.578	33.815	0.578
95168	3.143	0.583	33.815	0.583
95269	3.143	0.583	33.815	0.583
95369	3.143	0.563	33.815	0.563
95469	3.143	0.583	33.815	0.583
95569	3.133	0.588	33.543	0.588
95669	3.133	0.598	33.543	0.598
95770	3.113	0.598	32.999	0.598
95870	3.113	0.603	32.999	0.603
95970	3.133	0.593	33.543	0.593
96070	3.118	0.614	33.135	0.614
96170	3.118	0.614	33.135	0.614
96270	3.118	0.614	33.135	0.614
96370	3.118	0.614	33.135	0.614
96470	3.113	0.619	32.999	0.619
96571	3.174	0.491	34.632	0.491
96672	3.184	0.486	34.904	0.486
96773	3.189	0.486	35.04	0.486
96873	3.189	0.491	35.04	0.491
96973	3.189	0.486	35.04	0.486
97074	3.179	0.512	34.768	0.512
97175	3.189	0.506	35.04	0.506
97276	3.184	0.517	34.904	0.517
97376	3.184	0.517	34.904	0.517
97476	3.184	0.512	34.904	0.512
97576	3.164	0.547	34.36	0.547
97677	3.164	0.542	34.36	0.542
97777	3.169	0.542	34.496	0.542
97878	3.169	0.547	34.496	0.547
97978	3.169	0.547	34.496	0.547
98078	3.159	0.557	34.224	0.557
98178	3.159	0.557	34.224	0.557
98279	3.159	0.563	34.224	0.563
98379	3.159	0.557	34.224	0.557
98479	3.159	0.563	34.224	0.563
98579	3.154	0.583	34.088	0.583
98679	3.149	0.573	33.952	0.573
98779	3.154	0.578	34.088	0.578
98880	3.154	0.568	34.088	0.568
98980	3.154	0.578	34.088	0.578
99080	3.143	0.598	33.815	0.598
99180	3.143	0.598	33.815	0.598
99281	3.143	0.603	33.815	0.603
99381	3.143	0.598	33.815	0.598
99481	3.143	0.593	33.815	0.593
99581	3.128	0.614	33.407	0.614
99681	3.133	0.614	33.543	0.614
99781	3.128	0.619	33.407	0.619
99882	3.128	0.619	33.407	0.619
99982	3.128	0.619	33.407	0.619
100082	3.194	0.486	35.176	0.486
100183	3.194	0.486	35.176	0.486
100284	3.194	0.486	35.176	0.486
100385	3.194	0.491	35.176	0.491
100486	3.194	0.491	35.176	0.491
100586	3.184	0.517	34.904	0.517
100687	3.184	0.512	34.904	0.512
100787	3.184	0.517	34.904	0.517
100888	3.184	0.501	34.904	0.501
100989	3.184	0.512	34.904	0.512
101089	3.174	0.547	34.632	0.547
101191	3.174	0.547	34.632	0.547
101292	3.174	0.547	34.632	0.547
101393	3.174	0.537	34.632	0.537
101494	3.174	0.547	34.632	0.547
101594	3.169	0.563	34.496	0.563
101695	3.174	0.557	34.632	0.557
101796	3.169	0.557	34.496	0.557
101896	3.169	0.563	34.496	0.563
101997	3.169	0.563	34.496	0.563
102097	3.159	0.578	34.224	0.578
102198	3.159	0.578	34.224	0.578
102299	3.159	0.578	34.224	0.578
102399	3.159	0.578	34.224	0.578
102499	3.159	0.578	34.224	0.578
102599	3.154	0.598	34.088	0.598
102699	3.154	0.598	34.088	0.598
102799	3.149	0.598	33.952	0.598
102899	3.149	0.598	33.952	0.598
102999	3.149	0.598	33.952	0.598
103099	3.138	0.614	33.679	0.614
103199	3.133	0.614	33.543	0.614
103299	3.133	0.624	33.543	0.624
103399	3.133	0.614	33.543	0.614
103499	3.133	0.619	33.543	0.619
103599	3.21	0.491	35.584	0.491
103699	3.205	0.491	35.448	0.491
103799	3.205	0.486	35.448	0.486
103899	3.2	0.486	35.312	0.486
103999	3.2	0.481	35.312	0.481
104100	3.194	0.512	35.176	0.512
104200	3.194	0.512	35.176	0.512
104300	3.194	0.512	35.176	0.512
104400	3.194	0.512	35.176	0.512
104500	3.194	0.501	35.176	0.501
104600	3.184	0.542	34.904	0.542
104700	3.184	0.542	34.904	0.542
104800	3.184	0.542	34.904	0.542
104900	3.179	0.547	34.768	0.547
105000	3.184	0.542	34.904	0.542
105100	3.179	0.557	34.768	0.557
105200	3.174	0.552	34.632	0.552
105300	3.174	0.563	34.632	0.563
105400	3.174	0.557	34.632	0.557
105500	3.179	0.557	34.768	0.557
105601	3.169	0.578	34.496	0.578
105702	3.169	0.573	34.496	0.573
105803	3.169	0.578	34.496	0.578
105904	3.169	0.573	34.496	0.573
106005	3.169	0.583	34.496	0.583
106105	3.159	0.593	34.224	0.593
106205	3.154	0.598	34.088	0.598
106306	3.154	0.598	34.088	0.598
106407	3.154	0.598	34.088	0.598
106507	3.154	0.598	34.088	0.598
106607	3.149	0.619	33.952	0.619
106707	3.143	0.619	33.815	0.619
106808	3.143	0.614	33.815	0.614
106909	3.143	0.619	33.815	0.619
107010	3.143	0.527	33.815	0.527
107110	3.215	0.481	35.721	0.481
107211	3.21	0.486	35.584	0.486
107311	3.21	0.491	35.584	0.491
107412	3.205	0.491	35.448	0.491
107513	3.205	0.501	35.448	0.501
107614	3.2	0.506	35.312	0.506
107714	3.2	0.501	35.312	0.501
107815	3.194	0.506	35.176	0.506
107915	3.194	0.506	35.176	0.506
108015	3.194	0.522	35.176	0.522
108115	3.189	0.542	35.04	0.542
108216	3.189	0.547	35.04	0.547
108316	3.189	0.542	35.04	0.542
108416	3.189	0.542	35.04	0.542
108517	3.189	0.552	35.04	0.552
108617	3.184	0.563	34.904	0.563
108718	3.184	0.563	34.904	0.563
108818	3.184	0.552	34.904	0.552
108918	3.184	0.563	34.904	0.563
109018	3.184	0.568	34.904	0.568
109118	3.174	0.578	34.632	0.578
109218	3.174	0.578	34.632	0.578
109318	3.174	0.573	34.632	0.573
109418	3.174	0.573	34.632	0.573
109518	3.174	0.578	34.632	0.578
109618	3.169	0.598	34.496	0.598
109718	3.169	0.598	34.496	0.598
109818	3.164	0.598	34.36	0.598
109918	3.164	0.603	34.36	0.603
110018	3.164	0.608	34.36	0.608
110118	3.149	0.614	33.952	0.614
110218	3.149	0.619	33.952	0.619
110318	3.149	0.614	33.952	0.614
110418	3.149	0.614	33.952	0.614
110518	3.149	0.512	33.952	0.512
110619	3.22	0.491	35.857	0.491
110720	3.215	0.486	35.721	0.486
110820	3.21	0.491	35.584	0.491
110921	3.21	0.496	35.584	0.496
111021	3.215	0.481	35.721	0.481
111122	3.215	0.496	35.721	0.496
111223	3.215	0.491	35.721	0.491
111324	3.215	0.491	35.721	0.491
111425	3.215	0.486	35.721	0.486
111526	3.215	0.481	35.721	0.481
111626	3.215	0.491	35.721	0.491
111727	3.215	0.486	35.721	0.486
111827	3.215	0.496	35.721	0.496
111927	3.215	0.491	35.721	0.491
112027	3.215	0.491	35.721	0.491
112128	3.215	0.496	35.721	0.496
112228	3.215	0.491	35.721	0.491
112329	3.215	0.491	35.721	0.491
112430	3.215	0.491	35.721	0.491
112530	3.215	0.491	35.721	0.491
112630	3.215	0.491	35.721	0.491
112730	3.215	0.496	35.721	0.496
112830	3.215	0.491	35.721	0.491
112931	3.215	0.491	35.721	0.491
113032	3.215	0.486	35.721	0.486
113132	3.215	0.491	35.721	0.491
113232	3.215	0.491	35.721	0.491
113333	3.215	0.491	35.721	0.491
113433	3.215	0.491	35.721	0.491
113533	3.215	0.491	35.721	0.491
