# Supplementary material for: Design and evaluation of a pneumatic actuation unit for a wasp-inspired self-propelled needle
Source: PLoS One. 2024 Jul 2;19(7):e0306411. doi: 10.1371/journal.pone.0306411 (PMC11218968; doi:10.1371/journal.pone.0306411)
Supplement: S1 Data — The S1 Data file contains the raw data sets of the phantom experiment. (ZIP) [file pone.0306411.s006.zip › S4_Data/stroke experiments/2mm/2mm_8.xlsx]

## Sheet: 22 11 03 16 50 48 2mm
0	2.781	0.491	24.154	0.491
101	2.781	0.501	24.154	0.501
202	2.781	0.491	24.154	0.491
302	2.781	0.496	24.154	0.496
403	2.781	0.491	24.154	0.491
503	2.781	0.491	24.154	0.491
604	2.781	0.491	24.154	0.491
705	2.781	0.496	24.154	0.496
805	2.781	0.496	24.154	0.496
906	2.781	0.496	24.154	0.496
1007	2.781	0.486	24.154	0.486
1107	2.781	0.496	24.154	0.496
1207	2.781	0.491	24.154	0.491
1307	2.781	0.491	24.154	0.491
1407	2.781	0.496	24.154	0.496
1508	2.781	0.491	24.154	0.491
1610	2.776	0.496	24.018	0.496
1710	2.781	0.491	24.154	0.491
1810	2.781	0.496	24.154	0.496
1910	2.781	0.491	24.154	0.491
2011	2.781	0.491	24.154	0.491
2112	2.781	0.496	24.154	0.496
2212	2.781	0.491	24.154	0.491
2312	2.781	0.496	24.154	0.496
2412	2.781	0.496	24.154	0.496
2512	2.781	0.496	24.154	0.496
2613	2.781	0.496	24.154	0.496
2714	2.781	0.496	24.154	0.496
2814	2.781	0.496	24.154	0.496
2914	2.781	0.501	24.154	0.501
3014	2.766	0.491	23.746	0.491
3114	2.781	0.491	24.154	0.491
3214	2.781	0.496	24.154	0.496
3314	2.781	0.496	24.154	0.496
3414	2.781	0.501	24.154	0.501
3514	2.781	0.496	24.154	0.496
3614	2.781	0.496	24.154	0.496
3714	2.781	0.496	24.154	0.496
3814	2.781	0.496	24.154	0.496
3914	2.781	0.496	24.154	0.496
4014	2.781	0.496	24.154	0.496
4115	2.781	0.496	24.154	0.496
4215	2.781	0.491	24.154	0.491
4315	2.781	0.501	24.154	0.501
4415	2.781	0.491	24.154	0.491
4515	2.781	0.496	24.154	0.496
4615	2.781	0.496	24.154	0.496
4715	2.781	0.491	24.154	0.491
4815	2.776	0.491	24.018	0.491
4916	2.781	0.501	24.154	0.501
5016	2.781	0.496	24.154	0.496
5116	2.781	0.501	24.154	0.501
5216	2.781	0.496	24.154	0.496
5316	2.781	0.491	24.154	0.491
5416	2.781	0.496	24.154	0.496
5516	2.781	0.496	24.154	0.496
5617	2.781	0.491	24.154	0.491
5717	2.781	0.496	24.154	0.496
5817	2.781	0.496	24.154	0.496
5917	2.781	0.496	24.154	0.496
6017	2.781	0.501	24.154	0.501
6117	2.781	0.496	24.154	0.496
6217	2.781	0.491	24.154	0.491
6317	2.781	0.496	24.154	0.496
6417	2.781	0.491	24.154	0.491
6517	2.781	0.496	24.154	0.496
6617	2.781	0.486	24.154	0.486
6717	2.781	0.496	24.154	0.496
6817	2.781	0.501	24.154	0.501
6917	2.781	0.501	24.154	0.501
7018	2.781	0.496	24.154	0.496
7118	2.781	0.496	24.154	0.496
7219	2.781	0.496	24.154	0.496
7319	2.781	0.496	24.154	0.496
7420	2.781	0.496	24.154	0.496
7520	2.781	0.496	24.154	0.496
7620	2.781	0.496	24.154	0.496
7721	2.781	0.486	24.154	0.486
7822	2.781	0.501	24.154	0.501
7922	2.781	0.496	24.154	0.496
8023	2.781	0.501	24.154	0.501
8123	2.781	0.501	24.154	0.501
8224	2.781	0.491	24.154	0.491
8325	2.781	0.496	24.154	0.496
8425	2.781	0.496	24.154	0.496
8525	2.781	0.496	24.154	0.496
8625	2.781	0.501	24.154	0.501
8725	2.781	0.496	24.154	0.496
8825	2.781	0.501	24.154	0.501
8925	2.781	0.496	24.154	0.496
9025	2.781	0.496	24.154	0.496
9125	2.781	0.501	24.154	0.501
9225	2.781	0.496	24.154	0.496
9325	2.781	0.496	24.154	0.496
9425	2.781	0.496	24.154	0.496
9525	2.781	0.491	24.154	0.491
9625	2.781	0.496	24.154	0.496
9726	2.781	0.496	24.154	0.496
9826	2.781	0.491	24.154	0.491
9926	2.781	0.496	24.154	0.496
10026	2.781	0.491	24.154	0.491
10126	2.781	0.481	24.154	0.481
10227	2.781	0.491	24.154	0.491
10327	2.781	0.496	24.154	0.496
10428	2.781	0.491	24.154	0.491
10529	2.781	0.506	24.154	0.506
10630	2.781	0.496	24.154	0.496
10730	2.781	0.491	24.154	0.491
10831	2.781	0.486	24.154	0.486
10931	2.781	0.496	24.154	0.496
11031	2.781	0.501	24.154	0.501
11131	2.781	0.496	24.154	0.496
11231	2.781	0.496	24.154	0.496
11332	2.781	0.496	24.154	0.496
11433	2.781	0.491	24.154	0.491
11534	2.781	0.486	24.154	0.486
11634	2.781	0.496	24.154	0.496
11734	2.781	0.491	24.154	0.491
11834	2.781	0.491	24.154	0.491
11934	2.771	0.517	23.882	0.517
12035	2.776	0.517	24.018	0.517
12135	2.776	0.512	24.018	0.512
12236	2.771	0.512	23.882	0.512
12336	2.776	0.512	24.018	0.512
12436	2.766	0.542	23.746	0.542
12537	2.771	0.547	23.882	0.547
12638	2.766	0.547	23.746	0.547
12738	2.766	0.547	23.746	0.547
12839	2.766	0.552	23.746	0.552
12940	2.766	0.552	23.746	0.552
13040	2.766	0.557	23.746	0.557
13140	2.766	0.557	23.746	0.557
13240	2.766	0.563	23.746	0.563
13341	2.766	0.557	23.746	0.557
13441	2.766	0.573	23.746	0.573
13541	2.766	0.573	23.746	0.573
13641	2.766	0.578	23.746	0.578
13742	2.761	0.583	23.61	0.583
13843	2.766	0.578	23.746	0.578
13944	2.756	0.603	23.474	0.603
14044	2.756	0.598	23.474	0.598
14144	2.756	0.603	23.474	0.603
14245	2.756	0.603	23.474	0.603
14346	2.756	0.598	23.474	0.598
14446	2.75	0.629	23.337	0.629
14547	2.745	0.629	23.201	0.629
14647	2.745	0.624	23.201	0.624
14747	2.745	0.624	23.201	0.624
14847	2.745	0.624	23.201	0.624
14948	2.776	0.491	24.018	0.491
15048	2.791	0.496	24.426	0.496
15149	2.791	0.496	24.426	0.496
15250	2.791	0.486	24.426	0.486
15350	2.791	0.491	24.426	0.491
15451	2.786	0.506	24.29	0.506
15551	2.781	0.512	24.154	0.512
15652	2.781	0.506	24.154	0.506
15753	2.781	0.517	24.154	0.517
15853	2.781	0.517	24.154	0.517
15953	2.781	0.547	24.154	0.547
16053	2.776	0.547	24.018	0.547
16153	2.776	0.557	24.018	0.557
16253	2.776	0.547	24.018	0.547
16354	2.776	0.542	24.018	0.542
16455	2.771	0.563	23.882	0.563
16555	2.771	0.563	23.882	0.563
16655	2.766	0.563	23.746	0.563
16755	2.771	0.563	23.882	0.563
16855	2.766	0.568	23.746	0.568
16955	2.771	0.583	23.882	0.583
17055	2.766	0.583	23.746	0.583
17155	2.766	0.583	23.746	0.583
17255	2.766	0.583	23.746	0.583
17355	2.771	0.588	23.882	0.588
17455	2.766	0.603	23.746	0.603
17555	2.761	0.603	23.61	0.603
17656	2.761	0.603	23.61	0.603
17757	2.761	0.608	23.61	0.608
17858	2.761	0.614	23.61	0.614
17959	2.756	0.629	23.474	0.629
18060	2.756	0.624	23.474	0.624
18160	2.75	0.634	23.337	0.634
18261	2.75	0.624	23.337	0.624
18363	2.75	0.522	23.337	0.522
18464	2.796	0.491	24.562	0.491
18564	2.796	0.496	24.562	0.496
18665	2.796	0.491	24.562	0.491
18765	2.796	0.491	24.562	0.491
18865	2.796	0.501	24.562	0.501
18965	2.791	0.506	24.426	0.506
19066	2.786	0.506	24.29	0.506
19166	2.786	0.517	24.29	0.517
19266	2.791	0.512	24.426	0.512
19366	2.786	0.537	24.29	0.537
19466	2.781	0.547	24.154	0.547
19566	2.781	0.547	24.154	0.547
19668	2.776	0.542	24.018	0.542
19769	2.776	0.542	24.018	0.542
19870	2.771	0.557	23.882	0.557
19971	2.776	0.563	24.018	0.563
20072	2.771	0.563	23.882	0.563
20172	2.771	0.563	23.882	0.563
20273	2.771	0.568	23.882	0.568
20373	2.771	0.573	23.882	0.573
20473	2.771	0.578	23.882	0.578
20574	2.766	0.578	23.746	0.578
20675	2.766	0.578	23.746	0.578
20775	2.766	0.573	23.746	0.573
20875	2.766	0.603	23.746	0.603
20975	2.766	0.603	23.746	0.603
21076	2.766	0.608	23.746	0.608
21177	2.766	0.608	23.746	0.608
21277	2.766	0.603	23.746	0.603
21377	2.761	0.629	23.61	0.629
21477	2.761	0.629	23.61	0.629
21577	2.756	0.634	23.474	0.634
21677	2.756	0.629	23.474	0.629
21777	2.756	0.629	23.474	0.629
21877	2.761	0.501	23.61	0.501
21978	2.796	0.486	24.562	0.486
22078	2.796	0.491	24.562	0.491
22179	2.791	0.486	24.426	0.486
22280	2.791	0.496	24.426	0.496
22381	2.786	0.512	24.29	0.512
22481	2.786	0.506	24.29	0.506
22582	2.786	0.506	24.29	0.506
22683	2.786	0.517	24.29	0.517
22784	2.786	0.501	24.29	0.501
22885	2.776	0.542	24.018	0.542
22986	2.781	0.547	24.154	0.547
23086	2.781	0.542	24.154	0.542
23186	2.776	0.547	24.018	0.547
23288	2.776	0.542	24.018	0.542
23389	2.776	0.563	24.018	0.563
23489	2.776	0.563	24.018	0.563
23590	2.771	0.563	23.882	0.563
23690	2.771	0.563	23.882	0.563
23790	2.771	0.563	23.882	0.563
23890	2.771	0.578	23.882	0.578
23991	2.771	0.583	23.882	0.583
24091	2.771	0.578	23.882	0.578
24191	2.771	0.583	23.882	0.583
24291	2.771	0.583	23.882	0.583
24392	2.766	0.598	23.746	0.598
24492	2.766	0.603	23.746	0.603
24593	2.766	0.603	23.746	0.603
24694	2.766	0.603	23.746	0.603
24794	2.766	0.603	23.746	0.603
24895	2.756	0.624	23.474	0.624
24996	2.756	0.634	23.474	0.634
25096	2.756	0.629	23.474	0.629
25197	2.756	0.629	23.474	0.629
25298	2.756	0.634	23.474	0.634
25398	2.771	0.491	23.882	0.491
25499	2.796	0.496	24.562	0.496
25600	2.796	0.496	24.562	0.496
25700	2.796	0.491	24.562	0.491
25801	2.796	0.496	24.562	0.496
25901	2.786	0.506	24.29	0.506
26001	2.786	0.506	24.29	0.506
26101	2.791	0.512	24.426	0.512
26202	2.791	0.512	24.426	0.512
26302	2.791	0.506	24.426	0.506
26402	2.771	0.547	23.882	0.547
26502	2.781	0.552	24.154	0.552
26603	2.781	0.542	24.154	0.542
26704	2.781	0.552	24.154	0.552
26804	2.781	0.552	24.154	0.552
26904	2.771	0.557	23.882	0.557
27004	2.776	0.557	24.018	0.557
27104	2.776	0.573	24.018	0.573
27204	2.776	0.563	24.018	0.563
27305	2.776	0.563	24.018	0.563
27405	2.771	0.573	23.882	0.573
27505	2.771	0.578	23.882	0.578
27605	2.771	0.583	23.882	0.583
27705	2.771	0.583	23.882	0.583
27805	2.771	0.583	23.882	0.583
27906	2.766	0.603	23.746	0.603
28006	2.766	0.598	23.746	0.598
28107	2.766	0.603	23.746	0.603
28207	2.766	0.603	23.746	0.603
28307	2.766	0.603	23.746	0.603
28407	2.75	0.624	23.337	0.624
28507	2.756	0.629	23.474	0.629
28607	2.756	0.629	23.474	0.629
28708	2.761	0.634	23.61	0.634
28809	2.756	0.629	23.474	0.629
28909	2.781	0.481	24.154	0.481
29010	2.791	0.486	24.426	0.486
29111	2.796	0.491	24.562	0.491
29211	2.801	0.491	24.698	0.491
29311	2.786	0.496	24.29	0.496
29412	2.791	0.506	24.426	0.506
29513	2.791	0.512	24.426	0.512
29613	2.791	0.506	24.426	0.506
29713	2.791	0.506	24.426	0.506
29813	2.791	0.512	24.426	0.512
29913	2.771	0.547	23.882	0.547
30013	2.776	0.537	24.018	0.537
30113	2.781	0.547	24.154	0.547
30213	2.781	0.542	24.154	0.542
30313	2.781	0.547	24.154	0.547
30414	2.771	0.557	23.882	0.557
30514	2.801	0.563	24.698	0.563
30615	2.776	0.563	24.018	0.563
30716	2.776	0.563	24.018	0.563
30817	2.776	0.563	24.018	0.563
30917	2.771	0.583	23.882	0.583
31017	2.771	0.583	23.882	0.583
31117	2.771	0.583	23.882	0.583
31217	2.771	0.583	23.882	0.583
31318	2.771	0.583	23.882	0.583
31419	2.766	0.603	23.746	0.603
31520	2.766	0.603	23.746	0.603
31620	2.766	0.603	23.746	0.603
31722	2.766	0.598	23.746	0.598
31822	2.771	0.603	23.882	0.603
31922	2.756	0.629	23.474	0.629
32023	2.756	0.629	23.474	0.629
32123	2.756	0.629	23.474	0.629
32224	2.761	0.624	23.61	0.624
32324	2.761	0.629	23.61	0.629
32424	2.791	0.486	24.426	0.486
32524	2.796	0.486	24.562	0.486
32625	2.796	0.496	24.562	0.496
32725	2.801	0.491	24.698	0.491
32825	2.801	0.491	24.698	0.491
32925	2.791	0.506	24.426	0.506
33026	2.796	0.501	24.562	0.501
33127	2.791	0.512	24.426	0.512
33227	2.791	0.512	24.426	0.512
33328	2.791	0.506	24.426	0.506
33428	2.781	0.552	24.154	0.552
33529	2.781	0.552	24.154	0.552
33629	2.781	0.547	24.154	0.547
33729	2.781	0.547	24.154	0.547
33830	2.781	0.552	24.154	0.552
33930	2.776	0.557	24.018	0.557
34031	2.776	0.563	24.018	0.563
34131	2.776	0.563	24.018	0.563
34231	2.776	0.563	24.018	0.563
34332	2.776	0.563	24.018	0.563
34432	2.776	0.578	24.018	0.578
34533	2.776	0.583	24.018	0.583
34634	2.776	0.583	24.018	0.583
34734	2.776	0.583	24.018	0.583
34835	2.771	0.578	23.882	0.578
34935	2.766	0.603	23.746	0.603
35036	2.766	0.608	23.746	0.608
35136	2.771	0.603	23.882	0.603
35236	2.766	0.593	23.746	0.593
35336	2.766	0.603	23.746	0.603
35437	2.761	0.634	23.61	0.634
35537	2.761	0.629	23.61	0.629
35637	2.761	0.634	23.61	0.634
35737	2.761	0.639	23.61	0.639
35837	2.761	0.629	23.61	0.629
35937	2.796	0.486	24.562	0.486
36037	2.796	0.486	24.562	0.486
36137	2.801	0.486	24.698	0.486
36237	2.801	0.496	24.698	0.496
36338	2.801	0.491	24.698	0.491
36439	2.791	0.517	24.426	0.517
36540	2.791	0.512	24.426	0.512
36641	2.791	0.506	24.426	0.506
36741	2.791	0.517	24.426	0.517
36841	2.791	0.501	24.426	0.501
36941	2.781	0.547	24.154	0.547
37041	2.781	0.552	24.154	0.552
37142	2.781	0.547	24.154	0.547
37243	2.781	0.552	24.154	0.552
37343	2.781	0.552	24.154	0.552
37444	2.776	0.563	24.018	0.563
37545	2.776	0.557	24.018	0.557
37646	2.781	0.563	24.154	0.563
37746	2.776	0.563	24.018	0.563
37846	2.776	0.563	24.018	0.563
37946	2.776	0.583	24.018	0.583
38046	2.776	0.583	24.018	0.583
38146	2.776	0.583	24.018	0.583
38246	2.776	0.578	24.018	0.578
38348	2.776	0.583	24.018	0.583
38449	2.771	0.603	23.882	0.603
38550	2.766	0.598	23.746	0.598
38651	2.766	0.593	23.746	0.593
38752	2.766	0.603	23.746	0.603
38853	2.766	0.603	23.746	0.603
38954	2.761	0.634	23.61	0.634
39055	2.761	0.624	23.61	0.624
39155	2.756	0.624	23.474	0.624
39255	2.761	0.629	23.61	0.629
39355	2.761	0.527	23.61	0.527
39455	2.807	0.491	24.834	0.491
39555	2.801	0.486	24.698	0.486
39655	2.801	0.491	24.698	0.491
39755	2.801	0.491	24.698	0.491
39855	2.801	0.496	24.698	0.496
39955	2.796	0.512	24.562	0.512
40055	2.791	0.512	24.426	0.512
40155	2.791	0.512	24.426	0.512
40255	2.771	0.517	23.882	0.517
40355	2.786	0.522	24.29	0.522
40455	2.786	0.552	24.29	0.552
40555	2.781	0.552	24.154	0.552
40655	2.781	0.542	24.154	0.542
40755	2.781	0.547	24.154	0.547
40856	2.781	0.552	24.154	0.552
40956	2.781	0.563	24.154	0.563
41056	2.776	0.557	24.018	0.557
41156	2.776	0.568	24.018	0.568
41256	2.776	0.557	24.018	0.557
41356	2.776	0.573	24.018	0.573
41456	2.776	0.583	24.018	0.583
41556	2.776	0.578	24.018	0.578
41656	2.776	0.583	24.018	0.583
41756	2.776	0.578	24.018	0.578
41857	2.776	0.593	24.018	0.593
41957	2.771	0.598	23.882	0.598
42057	2.766	0.603	23.746	0.603
42157	2.771	0.603	23.882	0.603
42257	2.766	0.598	23.746	0.598
42357	2.766	0.603	23.746	0.603
42457	2.766	0.629	23.746	0.629
42557	2.761	0.629	23.61	0.629
42657	2.761	0.619	23.61	0.619
42757	2.756	0.629	23.474	0.629
42857	2.761	0.522	23.61	0.522
42958	2.807	0.491	24.834	0.491
43059	2.807	0.481	24.834	0.481
43159	2.801	0.496	24.698	0.496
43259	2.801	0.481	24.698	0.481
43360	2.796	0.501	24.562	0.501
43461	2.796	0.512	24.562	0.512
43562	2.796	0.517	24.562	0.517
43663	2.791	0.512	24.426	0.512
43763	2.791	0.512	24.426	0.512
43864	2.791	0.537	24.426	0.537
43965	2.786	0.547	24.29	0.547
44066	2.786	0.547	24.29	0.547
44166	2.786	0.542	24.29	0.542
44268	2.786	0.547	24.29	0.547
44369	2.781	0.563	24.154	0.563
44470	2.781	0.563	24.154	0.563
44571	2.781	0.563	24.154	0.563
44672	2.781	0.563	24.154	0.563
44773	2.781	0.563	24.154	0.563
44873	2.776	0.583	24.018	0.583
44973	2.776	0.578	24.018	0.578
45073	2.776	0.578	24.018	0.578
45173	2.781	0.583	24.154	0.583
45273	2.776	0.578	24.018	0.578
45373	2.771	0.598	23.882	0.598
45473	2.771	0.603	23.882	0.603
45573	2.771	0.603	23.882	0.603
45673	2.771	0.603	23.882	0.603
45773	2.771	0.603	23.882	0.603
45873	2.766	0.619	23.746	0.619
45974	2.761	0.629	23.61	0.629
46074	2.761	0.624	23.61	0.624
46174	2.761	0.629	23.61	0.629
46275	2.761	0.629	23.61	0.629
46375	2.791	0.496	24.426	0.496
46475	2.807	0.486	24.834	0.486
46575	2.781	0.486	24.154	0.486
46675	2.801	0.486	24.698	0.486
46775	2.801	0.486	24.698	0.486
46875	2.796	0.506	24.562	0.506
46975	2.801	0.512	24.698	0.512
47075	2.796	0.512	24.562	0.512
47175	2.796	0.512	24.562	0.512
47275	2.796	0.512	24.562	0.512
47376	2.786	0.542	24.29	0.542
47476	2.786	0.557	24.29	0.557
47576	2.786	0.547	24.29	0.547
47676	2.786	0.547	24.29	0.547
47776	2.786	0.552	24.29	0.552
47876	2.781	0.563	24.154	0.563
47976	2.781	0.563	24.154	0.563
48076	2.781	0.563	24.154	0.563
48176	2.781	0.563	24.154	0.563
48276	2.781	0.563	24.154	0.563
48377	2.776	0.583	24.018	0.583
48477	2.776	0.578	24.018	0.578
48578	2.776	0.583	24.018	0.583
48679	2.776	0.583	24.018	0.583
48780	2.776	0.583	24.018	0.583
48880	2.771	0.598	23.882	0.598
48981	2.766	0.603	23.746	0.603
49081	2.771	0.598	23.882	0.598
49182	2.771	0.603	23.882	0.603
49283	2.771	0.598	23.882	0.598
49384	2.766	0.629	23.746	0.629
49484	2.766	0.624	23.746	0.624
49585	2.761	0.629	23.61	0.629
49686	2.761	0.634	23.61	0.634
49786	2.761	0.629	23.61	0.629
49886	2.771	0.496	23.882	0.496
49986	2.801	0.486	24.698	0.486
50086	2.801	0.486	24.698	0.486
50187	2.801	0.491	24.698	0.491
50287	2.801	0.491	24.698	0.491
50387	2.796	0.517	24.562	0.517
50488	2.801	0.506	24.698	0.506
50589	2.796	0.506	24.562	0.506
50690	2.796	0.506	24.562	0.506
50791	2.796	0.506	24.562	0.506
50892	2.781	0.547	24.154	0.547
50992	2.786	0.552	24.29	0.552
51093	2.786	0.542	24.29	0.542
51193	2.786	0.547	24.29	0.547
51293	2.786	0.547	24.29	0.547
51394	2.781	0.563	24.154	0.563
51495	2.781	0.563	24.154	0.563
51596	2.781	0.563	24.154	0.563
51697	2.781	0.563	24.154	0.563
51797	2.781	0.563	24.154	0.563
51897	2.776	0.583	24.018	0.583
51997	2.776	0.583	24.018	0.583
52097	2.776	0.578	24.018	0.578
52197	2.776	0.583	24.018	0.583
52297	2.776	0.583	24.018	0.583
52397	2.766	0.598	23.746	0.598
52497	2.771	0.608	23.882	0.608
52597	2.771	0.603	23.882	0.603
52697	2.771	0.598	23.882	0.598
52797	2.771	0.603	23.882	0.603
52898	2.761	0.619	23.61	0.619
52999	2.761	0.624	23.61	0.624
53100	2.761	0.629	23.61	0.629
53200	2.761	0.629	23.61	0.629
53301	2.761	0.629	23.61	0.629
53401	2.781	0.491	24.154	0.491
53502	2.801	0.486	24.698	0.486
53602	2.801	0.496	24.698	0.496
53703	2.801	0.486	24.698	0.486
53803	2.801	0.496	24.698	0.496
53903	2.791	0.512	24.426	0.512
54004	2.796	0.512	24.562	0.512
54104	2.796	0.512	24.562	0.512
54205	2.796	0.512	24.562	0.512
54305	2.796	0.506	24.562	0.506
54406	2.776	0.547	24.018	0.547
54508	2.781	0.547	24.154	0.547
54608	2.781	0.547	24.154	0.547
54708	2.786	0.547	24.29	0.547
54809	2.781	0.542	24.154	0.542
54909	2.776	0.557	24.018	0.557
55009	2.781	0.563	24.154	0.563
55109	2.781	0.563	24.154	0.563
55209	2.781	0.563	24.154	0.563
55310	2.781	0.563	24.154	0.563
55411	2.776	0.583	24.018	0.583
55511	2.776	0.583	24.018	0.583
55611	2.776	0.578	24.018	0.578
55711	2.776	0.578	24.018	0.578
55812	2.776	0.583	24.018	0.583
55912	2.766	0.598	23.746	0.598
56013	2.771	0.603	23.882	0.603
56113	2.771	0.603	23.882	0.603
56213	2.771	0.603	23.882	0.603
56314	2.771	0.598	23.882	0.598
56415	2.756	0.629	23.474	0.629
56515	2.761	0.629	23.61	0.629
56615	2.761	0.629	23.61	0.629
56716	2.761	0.629	23.61	0.629
56816	2.761	0.629	23.61	0.629
56917	2.796	0.491	24.562	0.491
57017	2.801	0.481	24.698	0.481
57117	2.801	0.486	24.698	0.486
57218	2.801	0.491	24.698	0.491
57319	2.801	0.491	24.698	0.491
57420	2.796	0.512	24.562	0.512
57520	2.796	0.506	24.562	0.506
57620	2.796	0.512	24.562	0.512
57721	2.796	0.506	24.562	0.506
57822	2.796	0.517	24.562	0.517
57923	2.786	0.542	24.29	0.542
58023	2.786	0.552	24.29	0.552
58123	2.786	0.552	24.29	0.552
58224	2.786	0.547	24.29	0.547
58324	2.786	0.552	24.29	0.552
58424	2.781	0.563	24.154	0.563
58524	2.781	0.563	24.154	0.563
58624	2.781	0.563	24.154	0.563
58724	2.781	0.563	24.154	0.563
58824	2.781	0.563	24.154	0.563
58925	2.781	0.583	24.154	0.583
59025	2.781	0.583	24.154	0.583
59125	2.781	0.573	24.154	0.573
59226	2.781	0.583	24.154	0.583
59326	2.781	0.578	24.154	0.578
59426	2.771	0.603	23.882	0.603
59526	2.771	0.603	23.882	0.603
59626	2.771	0.608	23.882	0.608
59726	2.771	0.603	23.882	0.603
59826	2.771	0.598	23.882	0.598
59926	2.761	0.624	23.61	0.624
60026	2.761	0.629	23.61	0.629
60126	2.761	0.629	23.61	0.629
60226	2.761	0.624	23.61	0.624
60326	2.761	0.634	23.61	0.634
60426	2.801	0.486	24.698	0.486
60526	2.807	0.486	24.834	0.486
60626	2.801	0.491	24.698	0.491
60726	2.801	0.486	24.698	0.486
60826	2.801	0.476	24.698	0.476
60926	2.796	0.512	24.562	0.512
61027	2.796	0.506	24.562	0.506
61127	2.796	0.506	24.562	0.506
61227	2.796	0.512	24.562	0.512
61327	2.796	0.512	24.562	0.512
61427	2.781	0.542	24.154	0.542
61527	2.781	0.547	24.154	0.547
61627	2.781	0.547	24.154	0.547
61727	2.786	0.547	24.29	0.547
61828	2.786	0.547	24.29	0.547
61928	2.781	0.557	24.154	0.557
62029	2.781	0.563	24.154	0.563
62129	2.781	0.563	24.154	0.563
62230	2.781	0.563	24.154	0.563
62330	2.781	0.563	24.154	0.563
62430	2.776	0.583	24.018	0.583
62531	2.776	0.578	24.018	0.578
62631	2.776	0.578	24.018	0.578
62731	2.776	0.583	24.018	0.583
62832	2.745	0.583	23.201	0.583
62933	2.776	0.598	24.018	0.598
63033	2.771	0.603	23.882	0.603
63133	2.771	0.603	23.882	0.603
63233	2.771	0.598	23.882	0.598
63334	2.771	0.603	23.882	0.603
63434	2.761	0.629	23.61	0.629
63534	2.761	0.634	23.61	0.634
63635	2.761	0.629	23.61	0.629
63736	2.761	0.619	23.61	0.619
63838	2.761	0.624	23.61	0.624
63939	2.801	0.491	24.698	0.491
64040	2.801	0.486	24.698	0.486
64141	2.807	0.486	24.834	0.486
64242	2.807	0.491	24.834	0.491
64343	2.801	0.491	24.698	0.491
64443	2.796	0.512	24.562	0.512
64544	2.796	0.517	24.562	0.517
64644	2.796	0.506	24.562	0.506
64745	2.796	0.512	24.562	0.512
64845	2.796	0.512	24.562	0.512
64945	2.786	0.552	24.29	0.552
65045	2.786	0.552	24.29	0.552
65145	2.786	0.547	24.29	0.547
65245	2.786	0.547	24.29	0.547
65345	2.786	0.552	24.29	0.552
65445	2.781	0.563	24.154	0.563
65545	2.776	0.563	24.018	0.563
65645	2.781	0.557	24.154	0.557
65745	2.781	0.563	24.154	0.563
65845	2.781	0.563	24.154	0.563
65946	2.776	0.578	24.018	0.578
66046	2.776	0.583	24.018	0.583
66146	2.776	0.583	24.018	0.583
66246	2.776	0.578	24.018	0.578
66346	2.776	0.583	24.018	0.583
66446	2.776	0.603	24.018	0.603
66546	2.771	0.608	23.882	0.608
66646	2.771	0.593	23.882	0.593
66746	2.771	0.603	23.882	0.603
66846	2.771	0.603	23.882	0.603
66946	2.761	0.629	23.61	0.629
67047	2.761	0.629	23.61	0.629
67148	2.761	0.634	23.61	0.634
67249	2.761	0.619	23.61	0.619
67349	2.761	0.527	23.61	0.527
67450	2.807	0.486	24.834	0.486
67551	2.807	0.491	24.834	0.491
67651	2.801	0.491	24.698	0.491
67751	2.801	0.491	24.698	0.491
67852	2.801	0.501	24.698	0.501
67952	2.796	0.512	24.562	0.512
68053	2.796	0.501	24.562	0.501
68153	2.796	0.512	24.562	0.512
68253	2.796	0.512	24.562	0.512
68353	2.796	0.532	24.562	0.532
68453	2.791	0.547	24.426	0.547
68553	2.786	0.547	24.29	0.547
68653	2.786	0.552	24.29	0.552
68753	2.786	0.547	24.29	0.547
68854	2.786	0.547	24.29	0.547
68954	2.781	0.568	24.154	0.568
69055	2.776	0.563	24.018	0.563
69156	2.781	0.563	24.154	0.563
69258	2.781	0.563	24.154	0.563
69359	2.781	0.573	24.154	0.573
69460	2.776	0.578	24.018	0.578
69561	2.776	0.578	24.018	0.578
69661	2.776	0.578	24.018	0.578
69761	2.776	0.583	24.018	0.583
69862	2.776	0.593	24.018	0.593
69962	2.776	0.598	24.018	0.598
70063	2.771	0.598	23.882	0.598
70163	2.771	0.593	23.882	0.593
70264	2.771	0.598	23.882	0.598
70365	2.771	0.619	23.882	0.619
70465	2.766	0.624	23.746	0.624
70565	2.761	0.629	23.61	0.629
70665	2.761	0.629	23.61	0.629
70765	2.761	0.624	23.61	0.624
70865	2.761	0.501	23.61	0.501
70965	2.817	0.481	25.106	0.481
71065	2.812	0.491	24.97	0.491
71165	2.807	0.486	24.834	0.486
71266	2.801	0.491	24.698	0.491
71366	2.801	0.506	24.698	0.506
71466	2.801	0.512	24.698	0.512
71566	2.796	0.512	24.562	0.512
71666	2.796	0.501	24.562	0.501
71766	2.796	0.512	24.562	0.512
71866	2.791	0.537	24.426	0.537
71967	2.791	0.547	24.426	0.547
72067	2.786	0.547	24.29	0.547
72167	2.786	0.547	24.29	0.547
72267	2.786	0.547	24.29	0.547
72367	2.786	0.563	24.29	0.563
72467	2.786	0.557	24.29	0.557
72567	2.781	0.557	24.154	0.557
72667	2.781	0.557	24.154	0.557
72767	2.786	0.563	24.29	0.563
72867	2.781	0.578	24.154	0.578
72967	2.781	0.573	24.154	0.573
73067	2.781	0.583	24.154	0.583
73167	2.781	0.583	24.154	0.583
73267	2.781	0.578	24.154	0.578
73367	2.776	0.598	24.018	0.598
73467	2.776	0.598	24.018	0.598
73567	2.776	0.603	24.018	0.603
73667	2.771	0.603	23.882	0.603
73767	2.771	0.598	23.882	0.598
73867	2.766	0.619	23.746	0.619
73967	2.766	0.634	23.746	0.634
74068	2.761	0.629	23.61	0.629
74168	2.761	0.624	23.61	0.624
74269	2.761	0.629	23.61	0.629
74371	2.766	0.501	23.746	0.501
74472	2.807	0.491	24.834	0.491
74572	2.801	0.486	24.698	0.486
74672	2.801	0.491	24.698	0.491
74772	2.801	0.491	24.698	0.491
74873	2.801	0.512	24.698	0.512
74973	2.801	0.512	24.698	0.512
75073	2.796	0.512	24.562	0.512
75173	2.796	0.506	24.562	0.506
75273	2.796	0.512	24.562	0.512
75374	2.791	0.537	24.426	0.537
75474	2.791	0.552	24.426	0.552
75574	2.791	0.552	24.426	0.552
75675	2.791	0.547	24.426	0.547
75776	2.791	0.547	24.426	0.547
75876	2.781	0.557	24.154	0.557
75976	2.781	0.557	24.154	0.557
76076	2.781	0.552	24.154	0.552
76177	2.781	0.568	24.154	0.568
76277	2.781	0.563	24.154	0.563
76377	2.781	0.583	24.154	0.583
76478	2.776	0.583	24.018	0.583
76578	2.776	0.578	24.018	0.578
76679	2.776	0.573	24.018	0.573
76779	2.776	0.578	24.018	0.578
76879	2.771	0.598	23.882	0.598
76979	2.771	0.603	23.882	0.603
77079	2.771	0.603	23.882	0.603
77180	2.771	0.598	23.882	0.598
77281	2.771	0.608	23.882	0.608
77382	2.766	0.624	23.746	0.624
77483	2.766	0.629	23.746	0.629
77584	2.766	0.624	23.746	0.624
77684	2.766	0.624	23.746	0.624
77785	2.766	0.624	23.746	0.624
77885	2.776	0.496	24.018	0.496
77985	2.801	0.491	24.698	0.491
78085	2.807	0.481	24.834	0.481
78185	2.807	0.481	24.834	0.481
78285	2.801	0.486	24.698	0.486
78385	2.801	0.512	24.698	0.512
78485	2.801	0.512	24.698	0.512
78585	2.801	0.506	24.698	0.506
78685	2.801	0.512	24.698	0.512
78785	2.801	0.506	24.698	0.506
78885	2.786	0.542	24.29	0.542
78985	2.791	0.542	24.426	0.542
79085	2.786	0.547	24.29	0.547
79185	2.786	0.537	24.29	0.537
79285	2.786	0.547	24.29	0.547
79385	2.781	0.557	24.154	0.557
79485	2.781	0.557	24.154	0.557
79585	2.781	0.563	24.154	0.563
79685	2.781	0.563	24.154	0.563
79785	2.781	0.557	24.154	0.557
79885	2.781	0.583	24.154	0.583
79985	2.781	0.578	24.154	0.578
80085	2.781	0.578	24.154	0.578
80185	2.781	0.583	24.154	0.583
80285	2.781	0.578	24.154	0.578
80385	2.771	0.598	23.882	0.598
80485	2.771	0.603	23.882	0.603
80585	2.771	0.603	23.882	0.603
80685	2.771	0.598	23.882	0.598
80786	2.771	0.598	23.882	0.598
80886	2.761	0.619	23.61	0.619
80987	2.766	0.624	23.746	0.624
81087	2.766	0.624	23.746	0.624
81187	2.761	0.629	23.61	0.629
81287	2.761	0.624	23.61	0.624
81387	2.776	0.491	24.018	0.491
81487	2.801	0.491	24.698	0.491
81587	2.801	0.491	24.698	0.491
81687	2.801	0.481	24.698	0.481
81787	2.807	0.486	24.834	0.486
81887	2.801	0.512	24.698	0.512
81987	2.796	0.501	24.562	0.501
82087	2.801	0.506	24.698	0.506
82188	2.801	0.506	24.698	0.506
82289	2.801	0.506	24.698	0.506
82389	2.786	0.542	24.29	0.542
82490	2.791	0.542	24.426	0.542
82590	2.791	0.547	24.426	0.547
82690	2.791	0.547	24.426	0.547
82791	2.812	0.542	24.97	0.542
82891	2.781	0.552	24.154	0.552
82992	2.781	0.563	24.154	0.563
83093	2.781	0.563	24.154	0.563
83194	2.781	0.557	24.154	0.557
83295	2.781	0.563	24.154	0.563
83395	2.781	0.578	24.154	0.578
83496	2.781	0.578	24.154	0.578
83598	2.781	0.578	24.154	0.578
83698	2.781	0.573	24.154	0.573
83798	2.781	0.583	24.154	0.583
83899	2.766	0.588	23.746	0.588
84000	2.771	0.603	23.882	0.603
84100	2.771	0.598	23.882	0.598
84200	2.745	0.603	23.201	0.603
84300	2.776	0.598	24.018	0.598
84400	2.761	0.624	23.61	0.624
84500	2.766	0.624	23.746	0.624
84601	2.766	0.624	23.746	0.624
84701	2.766	0.624	23.746	0.624
84802	2.766	0.619	23.746	0.619
84902	2.75	0.486	23.337	0.486
85002	2.801	0.481	24.698	0.481
85103	2.807	0.486	24.834	0.486
85203	2.807	0.491	24.834	0.491
85304	2.807	0.486	24.834	0.486
85404	2.801	0.506	24.698	0.506
85504	2.801	0.512	24.698	0.512
85604	2.801	0.506	24.698	0.506
85705	2.801	0.512	24.698	0.512
85805	2.801	0.506	24.698	0.506
85905	2.786	0.542	24.29	0.542
86006	2.786	0.547	24.29	0.547
86106	2.786	0.547	24.29	0.547
86207	2.791	0.547	24.426	0.547
86307	2.791	0.552	24.426	0.552
86407	2.776	0.557	24.018	0.557
86508	2.776	0.557	24.018	0.557
86609	2.781	0.557	24.154	0.557
86709	2.781	0.568	24.154	0.568
86810	2.781	0.557	24.154	0.557
86910	2.781	0.573	24.154	0.573
87010	2.776	0.578	24.018	0.578
87110	2.781	0.578	24.154	0.578
87210	2.781	0.573	24.154	0.573
87310	2.781	0.578	24.154	0.578
87411	2.771	0.598	23.882	0.598
87511	2.771	0.603	23.882	0.603
87612	2.776	0.603	24.018	0.603
87712	2.776	0.608	24.018	0.608
87812	2.776	0.598	24.018	0.598
87912	2.761	0.629	23.61	0.629
88012	2.761	0.624	23.61	0.624
88112	2.766	0.624	23.746	0.624
88213	2.766	0.629	23.746	0.629
88313	2.766	0.634	23.746	0.634
88413	2.791	0.481	24.426	0.481
88513	2.801	0.491	24.698	0.491
88613	2.807	0.486	24.834	0.486
88713	2.807	0.486	24.834	0.486
88813	2.807	0.481	24.834	0.481
88913	2.801	0.506	24.698	0.506
89013	2.801	0.506	24.698	0.506
89114	2.801	0.506	24.698	0.506
89214	2.801	0.512	24.698	0.512
89314	2.801	0.506	24.698	0.506
89415	2.786	0.542	24.29	0.542
89515	2.786	0.542	24.29	0.542
89616	2.786	0.542	24.29	0.542
89716	2.791	0.537	24.426	0.537
89816	2.791	0.547	24.426	0.547
89916	2.781	0.552	24.154	0.552
90016	2.781	0.563	24.154	0.563
90116	2.796	0.563	24.562	0.563
90216	2.781	0.563	24.154	0.563
90318	2.781	0.563	24.154	0.563
90418	2.781	0.578	24.154	0.578
90519	2.781	0.583	24.154	0.583
90620	2.781	0.563	24.154	0.563
90721	2.781	0.578	24.154	0.578
90822	2.781	0.578	24.154	0.578
90922	2.776	0.598	24.018	0.598
91023	2.776	0.603	24.018	0.603
91124	2.776	0.603	24.018	0.603
91224	2.776	0.598	24.018	0.598
91324	2.776	0.598	24.018	0.598
91425	2.766	0.624	23.746	0.624
91525	2.766	0.624	23.746	0.624
91626	2.766	0.629	23.746	0.629
91726	2.761	0.629	23.61	0.629
91826	2.766	0.629	23.746	0.629
91926	2.801	0.486	24.698	0.486
92026	2.801	0.491	24.698	0.491
92126	2.807	0.491	24.834	0.491
92226	2.807	0.486	24.834	0.486
92327	2.807	0.491	24.834	0.491
92427	2.796	0.501	24.562	0.501
92527	2.796	0.512	24.562	0.512
92628	2.796	0.506	24.562	0.506
92729	2.801	0.512	24.698	0.512
92829	2.801	0.506	24.698	0.506
92929	2.786	0.542	24.29	0.542
93029	2.786	0.547	24.29	0.547
93130	2.791	0.542	24.426	0.542
93230	2.791	0.542	24.426	0.542
93330	2.791	0.542	24.426	0.542
93431	2.781	0.563	24.154	0.563
93531	2.781	0.557	24.154	0.557
93632	2.781	0.557	24.154	0.557
93732	2.781	0.557	24.154	0.557
93832	2.781	0.557	24.154	0.557
93932	2.781	0.573	24.154	0.573
94032	2.781	0.573	24.154	0.573
94133	2.781	0.583	24.154	0.583
94233	2.781	0.583	24.154	0.583
94334	2.781	0.583	24.154	0.583
94434	2.776	0.598	24.018	0.598
94535	2.776	0.603	24.018	0.603
94635	2.776	0.593	24.018	0.593
94736	2.776	0.598	24.018	0.598
94837	2.776	0.598	24.018	0.598
94937	2.766	0.624	23.746	0.624
95037	2.766	0.624	23.746	0.624
95137	2.766	0.629	23.746	0.629
95237	2.766	0.624	23.746	0.624
95337	2.766	0.552	23.746	0.552
95437	2.817	0.486	25.106	0.486
95537	2.812	0.481	24.97	0.481
95637	2.807	0.486	24.834	0.486
95737	2.807	0.486	24.834	0.486
95837	2.807	0.491	24.834	0.491
95938	2.801	0.506	24.698	0.506
96038	2.801	0.506	24.698	0.506
96138	2.801	0.506	24.698	0.506
96239	2.801	0.506	24.698	0.506
96340	2.801	0.512	24.698	0.512
96440	2.791	0.547	24.426	0.547
96540	2.791	0.547	24.426	0.547
96640	2.791	0.537	24.426	0.537
96740	2.791	0.547	24.426	0.547
96841	2.786	0.547	24.29	0.547
96942	2.786	0.557	24.29	0.557
97042	2.776	0.563	24.018	0.563
97143	2.781	0.563	24.154	0.563
97243	2.781	0.563	24.154	0.563
97343	2.781	0.557	24.154	0.557
97444	2.781	0.578	24.154	0.578
97544	2.781	0.573	24.154	0.573
97644	2.781	0.573	24.154	0.573
97745	2.781	0.583	24.154	0.583
97845	2.781	0.583	24.154	0.583
97946	2.776	0.598	24.018	0.598
98046	2.776	0.603	24.018	0.603
98146	2.776	0.598	24.018	0.598
98246	2.776	0.603	24.018	0.603
98346	2.776	0.603	24.018	0.603
98446	2.766	0.619	23.746	0.619
98547	2.766	0.624	23.746	0.624
98647	2.766	0.624	23.746	0.624
98747	2.766	0.624	23.746	0.624
98847	2.766	0.517	23.746	0.517
98947	2.822	0.491	25.243	0.491
99047	2.812	0.486	24.97	0.486
99147	2.807	0.486	24.834	0.486
99247	2.807	0.486	24.834	0.486
99347	2.807	0.501	24.834	0.501
99447	2.801	0.506	24.698	0.506
99547	2.801	0.506	24.698	0.506
99647	2.801	0.506	24.698	0.506
99747	2.801	0.506	24.698	0.506
99847	2.796	0.532	24.562	0.532
99947	2.791	0.552	24.426	0.552
100047	2.791	0.542	24.426	0.542
100147	2.791	0.537	24.426	0.537
100247	2.791	0.547	24.426	0.547
100347	2.796	0.552	24.562	0.552
100447	2.786	0.563	24.29	0.563
100547	2.786	0.557	24.29	0.557
100647	2.781	0.563	24.154	0.563
100747	2.781	0.552	24.154	0.552
100848	2.781	0.573	24.154	0.573
100949	2.781	0.583	24.154	0.583
101050	2.781	0.578	24.154	0.578
101150	2.781	0.578	24.154	0.578
101251	2.781	0.573	24.154	0.573
101351	2.781	0.588	24.154	0.588
101451	2.776	0.598	24.018	0.598
101551	2.776	0.598	24.018	0.598
101651	2.776	0.598	24.018	0.598
101751	2.776	0.598	24.018	0.598
101851	2.771	0.614	23.882	0.614
101952	2.766	0.624	23.746	0.624
102052	2.766	0.624	23.746	0.624
102153	2.766	0.624	23.746	0.624
102253	2.766	0.624	23.746	0.624
102354	2.766	0.506	23.746	0.506
102454	2.817	0.491	25.106	0.491
102554	2.832	0.491	25.515	0.491
102655	2.807	0.486	24.834	0.486
102755	2.807	0.486	24.834	0.486
102855	2.801	0.506	24.698	0.506
102955	2.801	0.506	24.698	0.506
103055	2.801	0.506	24.698	0.506
103155	2.801	0.506	24.698	0.506
103255	2.801	0.506	24.698	0.506
103355	2.796	0.537	24.562	0.537
103455	2.791	0.542	24.426	0.542
103556	2.791	0.542	24.426	0.542
103656	2.791	0.537	24.426	0.537
103756	2.791	0.547	24.426	0.547
103856	2.786	0.547	24.29	0.547
103956	2.786	0.563	24.29	0.563
104056	2.796	0.557	24.562	0.557
104156	2.781	0.557	24.154	0.557
104258	2.781	0.563	24.154	0.563
104359	2.781	0.578	24.154	0.578
104459	2.781	0.578	24.154	0.578
104560	2.781	0.583	24.154	0.583
104660	2.781	0.583	24.154	0.583
104760	2.781	0.578	24.154	0.578
104861	2.776	0.588	24.018	0.588
104961	2.776	0.603	24.018	0.603
105061	2.776	0.603	24.018	0.603
105161	2.776	0.598	24.018	0.598
105262	2.776	0.598	24.018	0.598
105363	2.766	0.619	23.746	0.619
105464	2.771	0.624	23.882	0.624
105564	2.766	0.619	23.746	0.619
105665	2.766	0.629	23.746	0.629
105766	2.766	0.624	23.746	0.624
105866	2.771	0.501	23.882	0.501
105966	2.812	0.491	24.97	0.491
106067	2.807	0.491	24.834	0.491
106167	2.807	0.486	24.834	0.486
106267	2.807	0.491	24.834	0.491
106367	2.801	0.501	24.698	0.501
106467	2.801	0.512	24.698	0.512
106567	2.801	0.512	24.698	0.512
106668	2.801	0.506	24.698	0.506
106769	2.801	0.512	24.698	0.512
106869	2.791	0.537	24.426	0.537
106969	2.791	0.542	24.426	0.542
107070	2.791	0.537	24.426	0.537
107171	2.786	0.542	24.29	0.542
107272	2.786	0.547	24.29	0.547
107372	2.781	0.552	24.154	0.552
107473	2.786	0.563	24.29	0.563
107573	2.781	0.563	24.154	0.563
107673	2.781	0.563	24.154	0.563
107773	2.781	0.552	24.154	0.552
107873	2.781	0.573	24.154	0.573
107973	2.781	0.578	24.154	0.578
108073	2.781	0.578	24.154	0.578
108173	2.781	0.573	24.154	0.573
108273	2.781	0.573	24.154	0.573
108373	2.771	0.598	23.882	0.598
108473	2.771	0.598	23.882	0.598
108573	2.771	0.598	23.882	0.598
108673	2.771	0.598	23.882	0.598
108774	2.771	0.598	23.882	0.598
108875	2.766	0.624	23.746	0.624
108975	2.766	0.624	23.746	0.624
109075	2.766	0.624	23.746	0.624
109175	2.761	0.624	23.61	0.624
109275	2.761	0.629	23.61	0.629
109375	2.771	0.496	23.882	0.496
109475	2.812	0.486	24.97	0.486
109575	2.807	0.491	24.834	0.491
109675	2.807	0.491	24.834	0.491
109775	2.807	0.486	24.834	0.486
109875	2.796	0.501	24.562	0.501
109975	2.801	0.506	24.698	0.506
110075	2.801	0.512	24.698	0.512
110175	2.801	0.512	24.698	0.512
110275	2.801	0.506	24.698	0.506
110376	2.786	0.542	24.29	0.542
110478	2.791	0.547	24.426	0.547
110579	2.791	0.547	24.426	0.547
110679	2.786	0.547	24.29	0.547
110780	2.786	0.552	24.29	0.552
110880	2.781	0.563	24.154	0.563
110981	2.781	0.563	24.154	0.563
111082	2.781	0.557	24.154	0.557
111182	2.781	0.557	24.154	0.557
111283	2.781	0.557	24.154	0.557
111383	2.781	0.573	24.154	0.573
111483	2.781	0.583	24.154	0.583
111583	2.781	0.573	24.154	0.573
111683	2.781	0.578	24.154	0.578
111784	2.781	0.583	24.154	0.583
111884	2.771	0.598	23.882	0.598
111984	2.771	0.593	23.882	0.593
112084	2.771	0.603	23.882	0.603
112184	2.776	0.593	24.018	0.593
112284	2.776	0.598	24.018	0.598
112384	2.766	0.614	23.746	0.614
112484	2.766	0.634	23.746	0.634
112585	2.766	0.624	23.746	0.624
112686	2.766	0.624	23.746	0.624
112786	2.766	0.629	23.746	0.629
112887	2.781	0.486	24.154	0.486
112987	2.801	0.486	24.698	0.486
113087	2.801	0.481	24.698	0.481
113187	2.807	0.486	24.834	0.486
113287	2.807	0.486	24.834	0.486
113388	2.796	0.512	24.562	0.512
113489	2.796	0.506	24.562	0.506
113590	2.801	0.506	24.698	0.506
113691	2.801	0.501	24.698	0.501
113791	2.801	0.512	24.698	0.512
113892	2.781	0.542	24.154	0.542
113992	2.786	0.542	24.29	0.542
114092	2.791	0.547	24.426	0.547
114193	2.791	0.547	24.426	0.547
114293	2.791	0.542	24.426	0.542
114393	2.781	0.557	24.154	0.557
114493	2.781	0.563	24.154	0.563
114593	2.781	0.563	24.154	0.563
114693	2.781	0.563	24.154	0.563
114793	2.781	0.563	24.154	0.563
114893	2.781	0.573	24.154	0.573
114993	2.781	0.578	24.154	0.578
115093	2.781	0.573	24.154	0.573
115194	2.781	0.573	24.154	0.573
115294	2.781	0.578	24.154	0.578
115395	2.771	0.598	23.882	0.598
115495	2.771	0.603	23.882	0.603
115596	2.776	0.603	24.018	0.603
115697	2.771	0.598	23.882	0.598
115797	2.776	0.593	24.018	0.593
115897	2.761	0.624	23.61	0.624
115997	2.761	0.624	23.61	0.624
116097	2.766	0.624	23.746	0.624
116197	2.766	0.624	23.746	0.624
116297	2.766	0.624	23.746	0.624
116397	2.791	0.481	24.426	0.481
116497	2.801	0.491	24.698	0.491
116598	2.807	0.491	24.834	0.491
116699	2.807	0.486	24.834	0.486
116799	2.807	0.491	24.834	0.491
116899	2.807	0.491	24.834	0.491
116999	2.807	0.481	24.834	0.481
117100	2.807	0.486	24.834	0.486
117201	2.807	0.486	24.834	0.486
117301	2.807	0.491	24.834	0.491
117401	2.807	0.491	24.834	0.491
117501	2.807	0.491	24.834	0.491
117602	2.807	0.491	24.834	0.491
117702	2.807	0.481	24.834	0.481
117803	2.807	0.486	24.834	0.486
117903	2.807	0.486	24.834	0.486
118003	2.807	0.481	24.834	0.481
118103	2.807	0.491	24.834	0.491
118204	2.807	0.486	24.834	0.486
118304	2.807	0.491	24.834	0.491
118404	2.807	0.486	24.834	0.486
118504	2.807	0.491	24.834	0.491
118604	2.807	0.491	24.834	0.491
118705	2.807	0.491	24.834	0.491
118805	2.807	0.481	24.834	0.481
118906	2.807	0.486	24.834	0.486
119006	2.807	0.491	24.834	0.491
119106	2.807	0.486	24.834	0.486
119206	2.822	0.486	25.243	0.486
119307	2.807	0.486	24.834	0.486
119407	2.807	0.486	24.834	0.486
119508	2.807	0.481	24.834	0.481
