# Supplementary material for: Design and evaluation of a pneumatic actuation unit for a wasp-inspired self-propelled needle
Source: PLoS One. 2024 Jul 2;19(7):e0306411. doi: 10.1371/journal.pone.0306411 (PMC11218968; doi:10.1371/journal.pone.0306411)
Supplement: S1 Data — The S1 Data file contains the raw data sets of the phantom experiment. (ZIP) [file pone.0306411.s006.zip › S4_Data/stroke experiments/2mm/2mm_9.xlsx]

## Sheet: 22 11 03 17 08 48 2mm
0	2.817	0.506	25.106	0.506
101	2.817	0.501	25.106	0.501
201	2.817	0.506	25.106	0.506
301	2.817	0.496	25.106	0.496
402	2.817	0.501	25.106	0.501
503	2.812	0.501	24.97	0.501
603	2.817	0.496	25.106	0.496
703	2.817	0.501	25.106	0.501
804	2.817	0.501	25.106	0.501
904	2.817	0.501	25.106	0.501
1004	2.817	0.506	25.106	0.506
1104	2.817	0.501	25.106	0.501
1204	2.817	0.501	25.106	0.501
1304	2.817	0.501	25.106	0.501
1404	2.817	0.501	25.106	0.501
1504	2.817	0.501	25.106	0.501
1605	2.817	0.501	25.106	0.501
1705	2.817	0.501	25.106	0.501
1806	2.817	0.501	25.106	0.501
1906	2.817	0.506	25.106	0.506
2006	2.817	0.501	25.106	0.501
2107	2.817	0.491	25.106	0.491
2207	2.817	0.501	25.106	0.501
2307	2.817	0.501	25.106	0.501
2408	2.817	0.501	25.106	0.501
2508	2.817	0.506	25.106	0.506
2608	2.817	0.506	25.106	0.506
2708	2.817	0.506	25.106	0.506
2809	2.817	0.501	25.106	0.501
2909	2.817	0.501	25.106	0.501
3009	2.817	0.501	25.106	0.501
3110	2.817	0.501	25.106	0.501
3210	2.817	0.501	25.106	0.501
3311	2.817	0.496	25.106	0.496
3411	2.817	0.506	25.106	0.506
3511	2.817	0.501	25.106	0.501
3611	2.817	0.501	25.106	0.501
3711	2.817	0.501	25.106	0.501
3811	2.817	0.501	25.106	0.501
3912	2.817	0.506	25.106	0.506
4013	2.817	0.501	25.106	0.501
4113	2.817	0.501	25.106	0.501
4213	2.817	0.506	25.106	0.506
4313	2.817	0.501	25.106	0.501
4413	2.817	0.501	25.106	0.501
4513	2.817	0.506	25.106	0.506
4613	2.817	0.501	25.106	0.501
4714	2.817	0.501	25.106	0.501
4815	2.817	0.501	25.106	0.501
4916	2.812	0.501	24.97	0.501
5016	2.817	0.506	25.106	0.506
5117	2.817	0.501	25.106	0.501
5218	2.817	0.501	25.106	0.501
5318	2.817	0.501	25.106	0.501
5419	2.817	0.501	25.106	0.501
5519	2.817	0.496	25.106	0.496
5620	2.817	0.496	25.106	0.496
5720	2.812	0.501	24.97	0.501
5820	2.817	0.501	25.106	0.501
5920	2.817	0.501	25.106	0.501
6020	2.817	0.501	25.106	0.501
6121	2.817	0.501	25.106	0.501
6222	2.817	0.501	25.106	0.501
6322	2.817	0.501	25.106	0.501
6422	2.817	0.496	25.106	0.496
6523	2.817	0.501	25.106	0.501
6624	2.817	0.501	25.106	0.501
6724	2.817	0.501	25.106	0.501
6824	2.817	0.501	25.106	0.501
6924	2.817	0.501	25.106	0.501
7024	2.817	0.501	25.106	0.501
7124	2.817	0.501	25.106	0.501
7225	2.817	0.501	25.106	0.501
7325	2.817	0.491	25.106	0.491
7425	2.817	0.501	25.106	0.501
7526	2.817	0.501	25.106	0.501
7626	2.817	0.506	25.106	0.506
7726	2.817	0.501	25.106	0.501
7827	2.817	0.501	25.106	0.501
7927	2.817	0.501	25.106	0.501
8028	2.817	0.501	25.106	0.501
8128	2.817	0.501	25.106	0.501
8228	2.817	0.491	25.106	0.491
8328	2.817	0.501	25.106	0.501
8429	2.817	0.506	25.106	0.506
8529	2.817	0.501	25.106	0.501
8629	2.817	0.501	25.106	0.501
8729	2.817	0.501	25.106	0.501
8829	2.817	0.501	25.106	0.501
8929	2.817	0.501	25.106	0.501
9029	2.817	0.506	25.106	0.506
9129	2.817	0.506	25.106	0.506
9229	2.817	0.501	25.106	0.501
9329	2.817	0.501	25.106	0.501
9430	2.817	0.501	25.106	0.501
9530	2.817	0.496	25.106	0.496
9630	2.817	0.506	25.106	0.506
9730	2.817	0.496	25.106	0.496
9830	2.817	0.496	25.106	0.496
9930	2.817	0.501	25.106	0.501
10030	2.812	0.522	24.97	0.522
10132	2.812	0.527	24.97	0.527
10233	2.807	0.517	24.834	0.517
10333	2.807	0.522	24.834	0.522
10433	2.807	0.527	24.834	0.527
10533	2.807	0.557	24.834	0.557
10633	2.812	0.563	24.97	0.563
10733	2.812	0.563	24.97	0.563
10833	2.807	0.557	24.834	0.557
10933	2.807	0.563	24.834	0.563
11034	2.807	0.568	24.834	0.568
11134	2.807	0.573	24.834	0.573
11235	2.807	0.568	24.834	0.568
11335	2.807	0.573	24.834	0.573
11435	2.807	0.573	24.834	0.573
11536	2.801	0.583	24.698	0.583
11636	2.807	0.583	24.834	0.583
11736	2.801	0.588	24.698	0.588
11836	2.807	0.588	24.834	0.588
11937	2.801	0.583	24.698	0.583
12037	2.801	0.614	24.698	0.614
12138	2.796	0.614	24.562	0.614
12239	2.796	0.603	24.562	0.603
12339	2.796	0.614	24.562	0.614
12440	2.796	0.614	24.562	0.614
12541	2.781	0.639	24.154	0.639
12642	2.781	0.639	24.154	0.639
12743	2.781	0.629	24.154	0.629
12843	2.781	0.634	24.154	0.634
12944	2.781	0.537	24.154	0.537
13044	2.812	0.501	24.97	0.501
13145	2.822	0.496	25.243	0.496
13246	2.822	0.496	25.243	0.496
13346	2.822	0.501	25.243	0.501
13446	2.822	0.501	25.243	0.501
13547	2.817	0.522	25.106	0.522
13647	2.817	0.522	25.106	0.522
13748	2.817	0.517	25.106	0.517
13849	2.817	0.522	25.106	0.522
13949	2.817	0.542	25.106	0.542
14049	2.807	0.563	24.834	0.563
14150	2.807	0.563	24.834	0.563
14250	2.812	0.557	24.97	0.557
14351	2.807	0.557	24.834	0.557
14451	2.807	0.563	24.834	0.563
14551	2.807	0.568	24.834	0.568
14651	2.812	0.573	24.97	0.573
14751	2.807	0.578	24.834	0.578
14852	2.807	0.573	24.834	0.573
14953	2.807	0.583	24.834	0.583
15054	2.801	0.593	24.698	0.593
15154	2.801	0.593	24.698	0.593
15254	2.807	0.588	24.834	0.588
15354	2.801	0.593	24.698	0.593
15455	2.796	0.603	24.562	0.603
15555	2.801	0.614	24.698	0.614
15656	2.796	0.619	24.562	0.619
15756	2.801	0.619	24.698	0.619
15856	2.801	0.619	24.698	0.619
15957	2.796	0.629	24.562	0.629
16057	2.786	0.639	24.29	0.639
16157	2.786	0.639	24.29	0.639
16258	2.786	0.639	24.29	0.639
16359	2.786	0.634	24.29	0.634
16459	2.791	0.506	24.426	0.506
16559	2.832	0.501	25.515	0.501
16660	2.832	0.491	25.515	0.491
16760	2.832	0.501	25.515	0.501
16860	2.827	0.501	25.379	0.501
16961	2.827	0.517	25.379	0.517
17062	2.822	0.517	25.243	0.517
17163	2.822	0.517	25.243	0.517
17264	2.817	0.522	25.106	0.522
17366	2.822	0.522	25.243	0.522
17466	2.817	0.557	25.106	0.557
17567	2.817	0.552	25.106	0.552
17667	2.817	0.557	25.106	0.557
17768	2.812	0.557	24.97	0.557
17868	2.812	0.557	24.97	0.557
17968	2.807	0.563	24.834	0.563
18069	2.832	0.568	25.515	0.568
18169	2.807	0.573	24.834	0.573
18269	2.812	0.573	24.97	0.573
18369	2.812	0.578	24.97	0.578
18469	2.807	0.588	24.834	0.588
18569	2.812	0.588	24.97	0.588
18669	2.807	0.588	24.834	0.588
18769	2.807	0.588	24.834	0.588
18869	2.812	0.588	24.97	0.588
18969	2.807	0.608	24.834	0.608
19069	2.801	0.614	24.698	0.614
19169	2.801	0.608	24.698	0.608
19269	2.801	0.608	24.698	0.608
19369	2.807	0.608	24.834	0.608
19469	2.796	0.634	24.562	0.634
19569	2.791	0.634	24.426	0.634
19669	2.791	0.639	24.426	0.639
19769	2.791	0.639	24.426	0.639
19869	2.791	0.634	24.426	0.634
19969	2.822	0.501	25.243	0.501
20069	2.827	0.501	25.379	0.501
20169	2.827	0.501	25.379	0.501
20270	2.827	0.496	25.379	0.496
20371	2.832	0.501	25.515	0.501
20472	2.822	0.512	25.243	0.512
20574	2.827	0.517	25.379	0.517
20675	2.822	0.517	25.243	0.517
20775	2.822	0.522	25.243	0.522
20875	2.822	0.517	25.243	0.517
20975	2.817	0.552	25.106	0.552
21076	2.817	0.557	25.106	0.557
21176	2.817	0.563	25.106	0.563
21276	2.817	0.568	25.106	0.568
21377	2.817	0.557	25.106	0.557
21477	2.812	0.563	24.97	0.563
21578	2.807	0.573	24.834	0.573
21679	2.807	0.568	24.834	0.568
21780	2.812	0.573	24.97	0.573
21880	2.807	0.563	24.834	0.563
21980	2.807	0.588	24.834	0.588
22080	2.812	0.593	24.97	0.593
22180	2.807	0.588	24.834	0.588
22280	2.807	0.593	24.834	0.593
22380	2.807	0.583	24.834	0.583
22481	2.801	0.608	24.698	0.608
22581	2.801	0.608	24.698	0.608
22681	2.801	0.614	24.698	0.614
22781	2.801	0.603	24.698	0.603
22881	2.807	0.614	24.834	0.614
22981	2.791	0.629	24.426	0.629
23082	2.786	0.639	24.29	0.639
23183	2.786	0.639	24.29	0.639
23284	2.786	0.644	24.29	0.644
23384	2.786	0.644	24.29	0.644
23484	2.801	0.501	24.698	0.501
23585	2.827	0.501	25.379	0.501
23686	2.832	0.496	25.515	0.496
23787	2.832	0.501	25.515	0.501
23887	2.832	0.501	25.515	0.501
23988	2.822	0.522	25.243	0.522
24088	2.827	0.517	25.379	0.517
24189	2.827	0.512	25.379	0.512
24289	2.827	0.517	25.379	0.517
24390	2.827	0.517	25.379	0.517
24492	2.822	0.552	25.243	0.552
24593	2.817	0.563	25.106	0.563
24694	2.822	0.557	25.243	0.557
24795	2.822	0.557	25.243	0.557
24895	2.822	0.557	25.243	0.557
24995	2.807	0.563	24.834	0.563
25095	2.812	0.573	24.97	0.573
25196	2.812	0.578	24.97	0.578
25296	2.812	0.568	24.97	0.568
25397	2.812	0.563	24.97	0.563
25497	2.807	0.583	24.834	0.583
25598	2.807	0.583	24.834	0.583
25698	2.812	0.583	24.97	0.583
25798	2.807	0.593	24.834	0.593
25898	2.812	0.593	24.97	0.593
25998	2.801	0.608	24.698	0.608
26098	2.807	0.614	24.834	0.614
26198	2.801	0.619	24.698	0.619
26298	2.801	0.619	24.698	0.619
26398	2.801	0.614	24.698	0.614
26498	2.791	0.634	24.426	0.634
26598	2.791	0.639	24.426	0.639
26698	2.791	0.639	24.426	0.639
26798	2.791	0.639	24.426	0.639
26898	2.796	0.629	24.562	0.629
26998	2.822	0.501	25.243	0.501
27098	2.832	0.496	25.515	0.496
27198	2.832	0.501	25.515	0.501
27298	2.832	0.491	25.515	0.491
27399	2.832	0.496	25.515	0.496
27500	2.827	0.517	25.379	0.517
27600	2.827	0.522	25.379	0.522
27702	2.827	0.522	25.379	0.522
27803	2.827	0.522	25.379	0.522
27904	2.827	0.512	25.379	0.512
28005	2.817	0.557	25.106	0.557
28105	2.817	0.557	25.106	0.557
28205	2.822	0.552	25.243	0.552
28305	2.822	0.557	25.243	0.557
28405	2.822	0.552	25.243	0.552
28505	2.812	0.568	24.97	0.568
28605	2.817	0.568	25.106	0.568
28705	2.812	0.573	24.97	0.573
28806	2.812	0.573	24.97	0.573
28907	2.812	0.568	24.97	0.568
29007	2.812	0.588	24.97	0.588
29108	2.807	0.588	24.834	0.588
29208	2.807	0.588	24.834	0.588
29308	2.812	0.588	24.97	0.588
29409	2.807	0.588	24.834	0.588
29509	2.812	0.608	24.97	0.608
29610	2.807	0.608	24.834	0.608
29710	2.807	0.614	24.834	0.614
29810	2.807	0.614	24.834	0.614
29910	2.807	0.614	24.834	0.614
30010	2.791	0.629	24.426	0.629
30110	2.786	0.639	24.29	0.639
30210	2.791	0.639	24.426	0.639
30310	2.791	0.639	24.426	0.639
30410	2.791	0.639	24.426	0.639
30510	2.837	0.486	25.651	0.486
30610	2.827	0.501	25.379	0.501
30710	2.832	0.496	25.515	0.496
30810	2.832	0.496	25.515	0.496
30910	2.837	0.501	25.651	0.501
31010	2.832	0.517	25.515	0.517
31110	2.832	0.522	25.515	0.522
31210	2.827	0.517	25.379	0.517
31310	2.832	0.512	25.515	0.512
31410	2.832	0.522	25.515	0.522
31510	2.822	0.557	25.243	0.557
31610	2.822	0.552	25.243	0.552
31712	2.822	0.552	25.243	0.552
31813	2.822	0.552	25.243	0.552
31913	2.822	0.557	25.243	0.557
32014	2.817	0.573	25.106	0.573
32115	2.817	0.573	25.106	0.573
32216	2.817	0.573	25.106	0.573
32316	2.817	0.563	25.106	0.563
32416	2.817	0.573	25.106	0.573
32517	2.812	0.588	24.97	0.588
32617	2.812	0.588	24.97	0.588
32718	2.812	0.588	24.97	0.588
32818	2.812	0.583	24.97	0.583
32918	2.812	0.583	24.97	0.583
33019	2.807	0.619	24.834	0.619
33120	2.807	0.614	24.834	0.614
33221	2.807	0.614	24.834	0.614
33321	2.807	0.608	24.834	0.608
33421	2.807	0.614	24.834	0.614
33521	2.796	0.639	24.562	0.639
33621	2.796	0.634	24.562	0.634
33721	2.791	0.634	24.426	0.634
33822	2.796	0.639	24.562	0.639
33923	2.791	0.624	24.426	0.624
34024	2.847	0.501	25.923	0.501
34125	2.842	0.501	25.787	0.501
34225	2.842	0.501	25.787	0.501
34326	2.837	0.496	25.651	0.496
34427	2.837	0.486	25.651	0.486
34528	2.832	0.517	25.515	0.517
34628	2.832	0.512	25.515	0.512
34728	2.832	0.522	25.515	0.522
34828	2.832	0.517	25.515	0.517
34928	2.832	0.517	25.515	0.517
35028	2.822	0.552	25.243	0.552
35128	2.822	0.552	25.243	0.552
35228	2.822	0.557	25.243	0.557
35328	2.822	0.552	25.243	0.552
35429	2.822	0.563	25.243	0.563
35529	2.817	0.563	25.106	0.563
35629	2.817	0.573	25.106	0.573
35729	2.817	0.568	25.106	0.568
35830	2.817	0.573	25.106	0.573
35930	2.817	0.563	25.106	0.563
36030	2.817	0.588	25.106	0.588
36131	2.812	0.593	24.97	0.593
36231	2.812	0.583	24.97	0.583
36331	2.812	0.583	24.97	0.583
36431	2.812	0.583	24.97	0.583
36531	2.807	0.614	24.834	0.614
36631	2.812	0.614	24.97	0.614
36731	2.807	0.608	24.834	0.608
36831	2.812	0.608	24.97	0.608
36931	2.807	0.603	24.834	0.603
37032	2.796	0.639	24.562	0.639
37132	2.796	0.639	24.562	0.639
37233	2.796	0.634	24.562	0.634
37334	2.796	0.639	24.562	0.639
37435	2.791	0.557	24.426	0.557
37535	2.853	0.486	26.059	0.486
37636	2.842	0.496	25.787	0.496
37736	2.842	0.496	25.787	0.496
37837	2.837	0.496	25.651	0.496
37937	2.837	0.501	25.651	0.501
38037	2.832	0.517	25.515	0.517
38137	2.832	0.517	25.515	0.517
38237	2.832	0.517	25.515	0.517
38337	2.832	0.522	25.515	0.522
38437	2.837	0.512	25.651	0.512
38537	2.827	0.552	25.379	0.552
38637	2.827	0.557	25.379	0.557
38737	2.827	0.557	25.379	0.557
38837	2.827	0.557	25.379	0.557
38938	2.827	0.552	25.379	0.552
39038	2.822	0.573	25.243	0.573
39138	2.817	0.568	25.106	0.568
39238	2.817	0.568	25.106	0.568
39338	2.817	0.578	25.106	0.578
39438	2.817	0.578	25.106	0.578
39538	2.817	0.593	25.106	0.593
39638	2.812	0.598	24.97	0.598
39738	2.812	0.583	24.97	0.583
39838	2.812	0.583	24.97	0.583
39938	2.812	0.588	24.97	0.588
40038	2.807	0.614	24.834	0.614
40138	2.807	0.603	24.834	0.603
40238	2.807	0.608	24.834	0.608
40338	2.812	0.603	24.97	0.603
40438	2.807	0.614	24.834	0.614
40538	2.801	0.639	24.698	0.639
40639	2.801	0.639	24.698	0.639
40739	2.801	0.634	24.698	0.634
40839	2.801	0.634	24.698	0.634
40939	2.796	0.537	24.562	0.537
41039	2.853	0.496	26.059	0.496
41139	2.842	0.501	25.787	0.501
41239	2.837	0.496	25.651	0.496
41339	2.837	0.496	25.651	0.496
41439	2.837	0.496	25.651	0.496
41539	2.832	0.522	25.515	0.522
41640	2.837	0.517	25.651	0.517
41741	2.832	0.517	25.515	0.517
41841	2.832	0.517	25.515	0.517
41941	2.837	0.532	25.651	0.532
42041	2.827	0.557	25.379	0.557
42141	2.822	0.557	25.243	0.557
42241	2.822	0.547	25.243	0.547
42341	2.822	0.552	25.243	0.552
42441	2.822	0.563	25.243	0.563
42541	2.817	0.568	25.106	0.568
42641	2.817	0.573	25.106	0.573
42741	2.817	0.563	25.106	0.563
42841	2.817	0.568	25.106	0.568
42941	2.817	0.578	25.106	0.578
43042	2.817	0.583	25.106	0.583
43143	2.817	0.588	25.106	0.588
43244	2.817	0.588	25.106	0.588
43344	2.817	0.583	25.106	0.583
43444	2.812	0.598	24.97	0.598
43544	2.807	0.608	24.834	0.608
43645	2.807	0.614	24.834	0.614
43746	2.812	0.614	24.97	0.614
43847	2.812	0.603	24.97	0.603
43947	2.807	0.624	24.834	0.624
44047	2.801	0.629	24.698	0.629
44147	2.801	0.639	24.698	0.639
44247	2.801	0.639	24.698	0.639
44348	2.801	0.624	24.698	0.624
44448	2.801	0.512	24.698	0.512
44548	2.847	0.496	25.923	0.496
44648	2.842	0.496	25.787	0.496
44749	2.837	0.496	25.651	0.496
44849	2.837	0.501	25.651	0.501
44950	2.837	0.506	25.651	0.506
45050	2.832	0.517	25.515	0.517
45150	2.832	0.517	25.515	0.517
45251	2.837	0.512	25.651	0.512
45351	2.837	0.517	25.651	0.517
45451	2.832	0.542	25.515	0.542
45552	2.827	0.557	25.379	0.557
45652	2.827	0.557	25.379	0.557
45752	2.827	0.552	25.379	0.552
45853	2.827	0.557	25.379	0.557
45954	2.822	0.563	25.243	0.563
46054	2.822	0.568	25.243	0.568
46154	2.822	0.573	25.243	0.573
46255	2.817	0.573	25.106	0.573
46356	2.817	0.573	25.106	0.573
46456	2.817	0.583	25.106	0.583
46556	2.817	0.588	25.106	0.588
46656	2.812	0.588	24.97	0.588
46756	2.812	0.588	24.97	0.588
46857	2.812	0.593	24.97	0.593
46957	2.812	0.603	24.97	0.603
47057	2.812	0.614	24.97	0.614
47157	2.807	0.614	24.834	0.614
47258	2.807	0.614	24.834	0.614
47358	2.807	0.614	24.834	0.614
47459	2.807	0.629	24.834	0.629
47559	2.801	0.634	24.698	0.634
47659	2.801	0.639	24.698	0.639
47759	2.801	0.639	24.698	0.639
47859	2.796	0.639	24.562	0.639
47959	2.801	0.501	24.698	0.501
48059	2.837	0.491	25.651	0.491
48159	2.832	0.486	25.515	0.486
48259	2.837	0.496	25.651	0.496
48359	2.837	0.486	25.651	0.486
48459	2.832	0.517	25.515	0.517
48559	2.832	0.512	25.515	0.512
48659	2.832	0.517	25.515	0.517
48759	2.832	0.517	25.515	0.517
48859	2.832	0.522	25.515	0.522
48960	2.827	0.542	25.379	0.542
49061	2.827	0.557	25.379	0.557
49162	2.822	0.557	25.243	0.557
49263	2.822	0.557	25.243	0.557
49364	2.822	0.552	25.243	0.552
49464	2.817	0.563	25.106	0.563
49565	2.817	0.568	25.106	0.568
49666	2.822	0.568	25.243	0.568
49766	2.817	0.563	25.106	0.563
49867	2.817	0.568	25.106	0.568
49967	2.812	0.583	24.97	0.583
50068	2.812	0.588	24.97	0.588
50168	2.817	0.588	25.106	0.588
50268	2.812	0.588	24.97	0.588
50369	2.812	0.588	24.97	0.588
50469	2.807	0.603	24.834	0.603
50569	2.807	0.614	24.834	0.614
50669	2.807	0.603	24.834	0.603
50769	2.807	0.608	24.834	0.608
50869	2.807	0.614	24.834	0.614
50969	2.801	0.629	24.698	0.629
51069	2.801	0.639	24.698	0.639
51170	2.801	0.644	24.698	0.644
51270	2.801	0.644	24.698	0.644
51370	2.796	0.639	24.562	0.639
51470	2.812	0.501	24.97	0.501
51571	2.827	0.496	25.379	0.496
51672	2.832	0.491	25.515	0.491
51772	2.837	0.491	25.651	0.491
51873	2.837	0.501	25.651	0.501
51974	2.827	0.517	25.379	0.517
52075	2.832	0.517	25.515	0.517
52175	2.832	0.522	25.515	0.522
52276	2.832	0.512	25.515	0.512
52376	2.832	0.522	25.515	0.522
52476	2.822	0.552	25.243	0.552
52576	2.822	0.557	25.243	0.557
52677	2.822	0.557	25.243	0.557
52777	2.822	0.557	25.243	0.557
52877	2.822	0.557	25.243	0.557
52978	2.822	0.573	25.243	0.573
53079	2.817	0.568	25.106	0.568
53180	2.822	0.573	25.243	0.573
53280	2.817	0.568	25.106	0.568
53381	2.817	0.568	25.106	0.568
53482	2.812	0.583	24.97	0.583
53583	2.812	0.588	24.97	0.588
53684	2.817	0.588	25.106	0.588
53784	2.817	0.588	25.106	0.588
53885	2.817	0.583	25.106	0.583
53985	2.807	0.608	24.834	0.608
54085	2.801	0.608	24.698	0.608
54186	2.812	0.614	24.97	0.614
54286	2.812	0.608	24.97	0.608
54386	2.807	0.614	24.834	0.614
54487	2.796	0.629	24.562	0.629
54587	2.796	0.639	24.562	0.639
54688	2.796	0.639	24.562	0.639
54789	2.796	0.634	24.562	0.634
54889	2.796	0.639	24.562	0.639
54989	2.827	0.491	25.379	0.491
55089	2.827	0.496	25.379	0.496
55190	2.837	0.496	25.651	0.496
55290	2.837	0.501	25.651	0.501
55392	2.837	0.496	25.651	0.496
55492	2.832	0.517	25.515	0.517
55593	2.837	0.517	25.651	0.517
55693	2.832	0.522	25.515	0.522
55793	2.832	0.517	25.515	0.517
55894	2.837	0.517	25.651	0.517
55994	2.817	0.547	25.106	0.547
56094	2.822	0.552	25.243	0.552
56194	2.822	0.547	25.243	0.547
56294	2.827	0.557	25.379	0.557
56394	2.822	0.552	25.243	0.552
56495	2.817	0.563	25.106	0.563
56596	2.822	0.568	25.243	0.568
56696	2.817	0.573	25.106	0.573
56796	2.817	0.573	25.106	0.573
56897	2.817	0.568	25.106	0.568
56997	2.817	0.593	25.106	0.593
57097	2.812	0.583	24.97	0.583
57198	2.817	0.583	25.106	0.583
57298	2.817	0.583	25.106	0.583
57399	2.817	0.588	25.106	0.588
57500	2.807	0.614	24.834	0.614
57601	2.807	0.603	24.834	0.603
57701	2.812	0.614	24.97	0.614
57801	2.807	0.614	24.834	0.614
57901	2.807	0.608	24.834	0.608
58001	2.791	0.634	24.426	0.634
58101	2.796	0.634	24.562	0.634
58201	2.796	0.639	24.562	0.639
58301	2.796	0.644	24.562	0.644
58401	2.796	0.634	24.562	0.634
58502	2.837	0.496	25.651	0.496
58602	2.837	0.496	25.651	0.496
58703	2.842	0.486	25.787	0.486
58804	2.837	0.501	25.651	0.501
58904	2.832	0.491	25.515	0.491
59005	2.832	0.517	25.515	0.517
59105	2.832	0.522	25.515	0.522
59205	2.832	0.517	25.515	0.517
59305	2.832	0.522	25.515	0.522
59406	2.827	0.522	25.379	0.522
59506	2.817	0.557	25.106	0.557
59606	2.817	0.547	25.106	0.547
59706	2.822	0.563	25.243	0.563
59807	2.822	0.557	25.243	0.557
59908	2.822	0.552	25.243	0.552
60008	2.817	0.563	25.106	0.563
60108	2.817	0.568	25.106	0.568
60209	2.817	0.568	25.106	0.568
60309	2.817	0.573	25.106	0.573
60409	2.817	0.568	25.106	0.568
60509	2.817	0.588	25.106	0.588
60609	2.817	0.583	25.106	0.583
60710	2.817	0.583	25.106	0.583
60810	2.817	0.583	25.106	0.583
60910	2.817	0.578	25.106	0.578
61010	2.807	0.619	24.834	0.619
61111	2.807	0.614	24.834	0.614
61212	2.807	0.614	24.834	0.614
61313	2.807	0.614	24.834	0.614
61414	2.812	0.614	24.97	0.614
61514	2.796	0.629	24.562	0.629
61615	2.796	0.634	24.562	0.634
61716	2.796	0.639	24.562	0.639
61816	2.796	0.639	24.562	0.639
61917	2.796	0.629	24.562	0.629
62018	2.847	0.491	25.923	0.491
62118	2.842	0.496	25.787	0.496
62219	2.837	0.496	25.651	0.496
62319	2.832	0.491	25.515	0.491
62420	2.832	0.501	25.515	0.501
62520	2.832	0.517	25.515	0.517
62620	2.832	0.506	25.515	0.506
62720	2.832	0.522	25.515	0.522
62821	2.832	0.517	25.515	0.517
62922	2.832	0.517	25.515	0.517
63022	2.822	0.552	25.243	0.552
63122	2.822	0.557	25.243	0.557
63222	2.822	0.557	25.243	0.557
63322	2.822	0.552	25.243	0.552
63422	2.822	0.552	25.243	0.552
63522	2.817	0.568	25.106	0.568
63622	2.817	0.573	25.106	0.573
63723	2.817	0.563	25.106	0.563
63824	2.817	0.568	25.106	0.568
63925	2.837	0.568	25.651	0.568
64025	2.817	0.588	25.106	0.588
64125	2.791	0.588	24.426	0.588
64225	2.817	0.583	25.106	0.583
64325	2.817	0.583	25.106	0.583
64425	2.817	0.588	25.106	0.588
64525	2.812	0.619	24.97	0.619
64626	2.812	0.598	24.97	0.598
64726	2.812	0.614	24.97	0.614
64826	2.807	0.608	24.834	0.608
64927	2.812	0.603	24.97	0.603
65027	2.796	0.634	24.562	0.634
65128	2.796	0.634	24.562	0.634
65228	2.796	0.639	24.562	0.639
65328	2.796	0.639	24.562	0.639
65428	2.796	0.557	24.562	0.557
65529	2.847	0.486	25.923	0.486
65629	2.847	0.491	25.923	0.491
65729	2.842	0.496	25.787	0.496
65829	2.837	0.501	25.651	0.501
65929	2.837	0.501	25.651	0.501
66030	2.832	0.517	25.515	0.517
66131	2.832	0.517	25.515	0.517
66231	2.832	0.517	25.515	0.517
66331	2.832	0.517	25.515	0.517
66431	2.832	0.527	25.515	0.527
66532	2.827	0.557	25.379	0.557
66633	2.812	0.552	24.97	0.552
66734	2.827	0.552	25.379	0.552
66835	2.827	0.557	25.379	0.557
66936	2.827	0.557	25.379	0.557
67037	2.822	0.573	25.243	0.573
67137	2.822	0.573	25.243	0.573
67237	2.822	0.573	25.243	0.573
67337	2.822	0.568	25.243	0.568
67438	2.822	0.578	25.243	0.578
67538	2.817	0.583	25.106	0.583
67638	2.817	0.588	25.106	0.588
67738	2.817	0.588	25.106	0.588
67838	2.817	0.583	25.106	0.583
67938	2.817	0.598	25.106	0.598
68038	2.817	0.603	25.106	0.603
68138	2.807	0.614	24.834	0.614
68238	2.807	0.603	24.834	0.603
68339	2.807	0.608	24.834	0.608
68439	2.807	0.619	24.834	0.619
68539	2.801	0.639	24.698	0.639
68639	2.801	0.644	24.698	0.644
68740	2.801	0.639	24.698	0.639
68841	2.796	0.639	24.562	0.639
68941	2.801	0.512	24.698	0.512
69042	2.847	0.496	25.923	0.496
69142	2.842	0.496	25.787	0.496
69242	2.837	0.496	25.651	0.496
69343	2.837	0.496	25.651	0.496
69444	2.837	0.512	25.651	0.512
69545	2.832	0.512	25.515	0.512
69646	2.832	0.522	25.515	0.522
69747	2.837	0.522	25.651	0.522
69847	2.832	0.517	25.515	0.517
69947	2.832	0.542	25.515	0.542
70047	2.827	0.552	25.379	0.552
70147	2.827	0.557	25.379	0.557
70247	2.827	0.557	25.379	0.557
70347	2.827	0.552	25.379	0.552
70447	2.822	0.557	25.243	0.557
70548	2.822	0.563	25.243	0.563
70649	2.822	0.568	25.243	0.568
70749	2.822	0.568	25.243	0.568
70849	2.822	0.568	25.243	0.568
70949	2.817	0.583	25.106	0.583
71049	2.817	0.588	25.106	0.588
71149	2.817	0.583	25.106	0.583
71249	2.817	0.588	25.106	0.588
71349	2.817	0.583	25.106	0.583
71449	2.812	0.603	24.97	0.603
71549	2.812	0.608	24.97	0.608
71650	2.807	0.608	24.834	0.608
71750	2.807	0.614	24.834	0.614
71850	2.807	0.614	24.834	0.614
71950	2.807	0.629	24.834	0.629
72051	2.801	0.639	24.698	0.639
72151	2.801	0.629	24.698	0.629
72251	2.796	0.634	24.562	0.634
72352	2.796	0.634	24.562	0.634
72453	2.801	0.501	24.698	0.501
72553	2.842	0.491	25.787	0.491
72653	2.837	0.491	25.651	0.491
72754	2.832	0.496	25.515	0.496
72855	2.837	0.496	25.651	0.496
72956	2.832	0.517	25.515	0.517
73056	2.832	0.517	25.515	0.517
73157	2.837	0.517	25.651	0.517
73258	2.832	0.517	25.515	0.517
73358	2.832	0.517	25.515	0.517
73458	2.827	0.547	25.379	0.547
73558	2.827	0.557	25.379	0.557
73658	2.827	0.557	25.379	0.557
73758	2.827	0.557	25.379	0.557
73858	2.827	0.563	25.379	0.563
73959	2.822	0.563	25.243	0.563
74060	2.822	0.568	25.243	0.568
74160	2.822	0.568	25.243	0.568
74260	2.822	0.563	25.243	0.563
74360	2.822	0.573	25.243	0.573
74460	2.817	0.583	25.106	0.583
74560	2.817	0.588	25.106	0.588
74660	2.817	0.583	25.106	0.583
74760	2.817	0.588	25.106	0.588
74860	2.817	0.583	25.106	0.583
74960	2.807	0.608	24.834	0.608
75060	2.807	0.608	24.834	0.608
75160	2.812	0.614	24.97	0.614
75260	2.807	0.608	24.834	0.608
75360	2.807	0.614	24.834	0.614
75461	2.801	0.629	24.698	0.629
75561	2.801	0.639	24.698	0.639
75662	2.796	0.629	24.562	0.629
75763	2.796	0.634	24.562	0.634
75863	2.796	0.634	24.562	0.634
75964	2.807	0.496	24.834	0.496
76065	2.842	0.496	25.787	0.496
76165	2.837	0.496	25.651	0.496
76266	2.837	0.491	25.651	0.491
76366	2.837	0.496	25.651	0.496
76467	2.832	0.517	25.515	0.517
76567	2.832	0.517	25.515	0.517
76667	2.832	0.517	25.515	0.517
76767	2.832	0.517	25.515	0.517
76868	2.832	0.506	25.515	0.506
76969	2.827	0.547	25.379	0.547
77070	2.827	0.557	25.379	0.557
77171	2.827	0.563	25.379	0.563
77272	2.827	0.557	25.379	0.557
77373	2.827	0.557	25.379	0.557
77473	2.822	0.573	25.243	0.573
77574	2.822	0.563	25.243	0.563
77674	2.817	0.563	25.106	0.563
77775	2.817	0.568	25.106	0.568
77876	2.817	0.568	25.106	0.568
77976	2.812	0.588	24.97	0.588
78076	2.817	0.583	25.106	0.583
78176	2.817	0.593	25.106	0.593
78276	2.817	0.583	25.106	0.583
78377	2.817	0.583	25.106	0.583
78477	2.807	0.598	24.834	0.598
78577	2.812	0.614	24.97	0.614
78677	2.807	0.608	24.834	0.608
78777	2.807	0.614	24.834	0.614
78878	2.807	0.608	24.834	0.608
78979	2.801	0.634	24.698	0.634
79080	2.801	0.634	24.698	0.634
79181	2.801	0.629	24.698	0.629
79282	2.801	0.634	24.698	0.634
79383	2.801	0.634	24.698	0.634
79483	2.822	0.491	25.243	0.491
79584	2.832	0.496	25.515	0.496
79684	2.837	0.496	25.651	0.496
79784	2.842	0.496	25.787	0.496
79884	2.837	0.491	25.651	0.491
79985	2.832	0.522	25.515	0.522
80085	2.832	0.522	25.515	0.522
80185	2.832	0.522	25.515	0.522
80285	2.832	0.517	25.515	0.517
80385	2.832	0.517	25.515	0.517
80485	2.827	0.557	25.379	0.557
80586	2.827	0.557	25.379	0.557
80686	2.827	0.547	25.379	0.547
80787	2.827	0.547	25.379	0.547
80888	2.827	0.552	25.379	0.552
80988	2.817	0.563	25.106	0.563
81088	2.817	0.568	25.106	0.568
81188	2.822	0.563	25.243	0.563
81288	2.822	0.568	25.243	0.568
81388	2.822	0.573	25.243	0.573
81488	2.817	0.583	25.106	0.583
81589	2.817	0.588	25.106	0.588
81689	2.817	0.583	25.106	0.583
81790	2.817	0.583	25.106	0.583
81891	2.817	0.583	25.106	0.583
81991	2.807	0.614	24.834	0.614
82091	2.807	0.614	24.834	0.614
82191	2.812	0.608	24.97	0.608
82291	2.807	0.603	24.834	0.603
82391	2.807	0.608	24.834	0.608
82491	2.796	0.634	24.562	0.634
82591	2.796	0.634	24.562	0.634
82691	2.801	0.634	24.698	0.634
82791	2.801	0.634	24.698	0.634
82891	2.801	0.629	24.698	0.629
82991	2.832	0.486	25.515	0.486
83091	2.837	0.501	25.651	0.501
83191	2.842	0.496	25.787	0.496
83292	2.837	0.496	25.651	0.496
83392	2.837	0.491	25.651	0.491
83493	2.832	0.517	25.515	0.517
83594	2.832	0.517	25.515	0.517
83695	2.832	0.517	25.515	0.517
83795	2.832	0.512	25.515	0.512
83895	2.832	0.517	25.515	0.517
83996	2.822	0.557	25.243	0.557
84096	2.827	0.552	25.379	0.552
84197	2.827	0.547	25.379	0.547
84297	2.827	0.557	25.379	0.557
84398	2.827	0.557	25.379	0.557
84499	2.812	0.563	24.97	0.563
84600	2.817	0.568	25.106	0.568
84701	2.817	0.563	25.106	0.563
84801	2.817	0.568	25.106	0.568
84901	2.817	0.568	25.106	0.568
85002	2.817	0.583	25.106	0.583
85103	2.817	0.583	25.106	0.583
85204	2.817	0.583	25.106	0.583
85304	2.817	0.583	25.106	0.583
85404	2.817	0.593	25.106	0.593
85504	2.812	0.603	24.97	0.603
85605	2.807	0.614	24.834	0.614
85705	2.812	0.608	24.97	0.608
85806	2.807	0.603	24.834	0.603
85907	2.812	0.608	24.97	0.608
86007	2.801	0.634	24.698	0.634
86107	2.801	0.639	24.698	0.639
86208	2.796	0.639	24.562	0.639
86308	2.801	0.634	24.698	0.634
86408	2.801	0.634	24.698	0.634
86508	2.847	0.496	25.923	0.496
86609	2.842	0.491	25.787	0.491
86709	2.837	0.491	25.651	0.491
86809	2.832	0.496	25.515	0.496
86910	2.837	0.496	25.651	0.496
87012	2.837	0.517	25.651	0.517
87113	2.832	0.517	25.515	0.517
87213	2.832	0.512	25.515	0.512
87314	2.832	0.517	25.515	0.517
87415	2.832	0.512	25.515	0.512
87515	2.827	0.547	25.379	0.547
87616	2.827	0.557	25.379	0.557
87716	2.827	0.552	25.379	0.552
87816	2.827	0.547	25.379	0.547
87916	2.827	0.552	25.379	0.552
88017	2.817	0.568	25.106	0.568
88118	2.822	0.563	25.243	0.563
88219	2.822	0.568	25.243	0.568
88319	2.817	0.568	25.106	0.568
88419	2.812	0.568	24.97	0.568
88519	2.817	0.588	25.106	0.588
88619	2.817	0.583	25.106	0.583
88719	2.817	0.583	25.106	0.583
88819	2.817	0.583	25.106	0.583
88919	2.817	0.583	25.106	0.583
89019	2.817	0.608	25.106	0.608
89119	2.812	0.608	24.97	0.608
89219	2.807	0.608	24.834	0.608
89319	2.812	0.608	24.97	0.608
89419	2.807	0.614	24.834	0.614
89520	2.801	0.639	24.698	0.639
89620	2.801	0.629	24.698	0.629
89721	2.801	0.634	24.698	0.634
89821	2.801	0.629	24.698	0.629
89921	2.801	0.568	24.698	0.568
90021	2.847	0.496	25.923	0.496
90121	2.842	0.496	25.787	0.496
90221	2.837	0.491	25.651	0.491
90321	2.832	0.481	25.515	0.481
90421	2.832	0.496	25.515	0.496
90521	2.832	0.517	25.515	0.517
90621	2.832	0.522	25.515	0.522
90721	2.832	0.517	25.515	0.517
90821	2.832	0.517	25.515	0.517
90921	2.832	0.522	25.515	0.522
91021	2.822	0.552	25.243	0.552
91121	2.822	0.552	25.243	0.552
91221	2.822	0.552	25.243	0.552
91321	2.822	0.552	25.243	0.552
91421	2.822	0.552	25.243	0.552
91521	2.817	0.563	25.106	0.563
91622	2.822	0.573	25.243	0.573
91723	2.817	0.563	25.106	0.563
91824	2.817	0.573	25.106	0.573
91924	2.817	0.568	25.106	0.568
92025	2.817	0.588	25.106	0.588
92126	2.817	0.583	25.106	0.583
92227	2.812	0.583	24.97	0.583
92328	2.817	0.583	25.106	0.583
92428	2.817	0.588	25.106	0.588
92529	2.812	0.608	24.97	0.608
92629	2.812	0.603	24.97	0.603
92730	2.807	0.608	24.834	0.608
92830	2.807	0.608	24.834	0.608
92930	2.812	0.614	24.97	0.614
93030	2.801	0.634	24.698	0.634
93130	2.796	0.634	24.562	0.634
93231	2.801	0.634	24.698	0.634
93331	2.801	0.629	24.698	0.629
93432	2.801	0.527	24.698	0.527
93532	2.853	0.501	26.059	0.501
93632	2.842	0.496	25.787	0.496
93733	2.837	0.496	25.651	0.496
93834	2.837	0.496	25.651	0.496
93935	2.832	0.506	25.515	0.506
94035	2.832	0.517	25.515	0.517
94135	2.832	0.517	25.515	0.517
94236	2.832	0.517	25.515	0.517
94337	2.832	0.517	25.515	0.517
94437	2.832	0.537	25.515	0.537
94537	2.827	0.552	25.379	0.552
94637	2.822	0.547	25.243	0.547
94737	2.822	0.552	25.243	0.552
94837	2.822	0.552	25.243	0.552
94937	2.822	0.552	25.243	0.552
95038	2.817	0.563	25.106	0.563
95139	2.817	0.563	25.106	0.563
95239	2.817	0.568	25.106	0.568
95339	2.817	0.573	25.106	0.573
95439	2.817	0.578	25.106	0.578
95540	2.817	0.583	25.106	0.583
95641	2.817	0.583	25.106	0.583
95742	2.817	0.588	25.106	0.588
95843	2.817	0.583	25.106	0.583
95944	2.812	0.603	24.97	0.603
96045	2.807	0.608	24.834	0.608
96146	2.807	0.614	24.834	0.614
96246	2.812	0.608	24.97	0.608
96347	2.812	0.614	24.97	0.614
96447	2.807	0.629	24.834	0.629
96547	2.796	0.634	24.562	0.634
96648	2.791	0.639	24.426	0.639
96749	2.791	0.639	24.426	0.639
96849	2.791	0.634	24.426	0.634
96950	2.801	0.501	24.698	0.501
97051	2.842	0.496	25.787	0.496
97151	2.842	0.486	25.787	0.486
97251	2.837	0.496	25.651	0.496
97352	2.837	0.496	25.651	0.496
97453	2.832	0.517	25.515	0.517
97553	2.832	0.517	25.515	0.517
97654	2.832	0.512	25.515	0.512
97755	2.832	0.517	25.515	0.517
97856	2.832	0.517	25.515	0.517
97956	2.822	0.537	25.243	0.537
98057	2.827	0.557	25.379	0.557
98159	2.822	0.557	25.243	0.557
98260	2.822	0.557	25.243	0.557
98360	2.822	0.552	25.243	0.552
98460	2.822	0.557	25.243	0.557
98560	2.817	0.568	25.106	0.568
98660	2.817	0.563	25.106	0.563
98760	2.817	0.568	25.106	0.568
98860	2.817	0.568	25.106	0.568
98960	2.817	0.583	25.106	0.583
99062	2.817	0.588	25.106	0.588
99163	2.817	0.583	25.106	0.583
99265	2.817	0.583	25.106	0.583
99366	2.817	0.583	25.106	0.583
99466	2.812	0.603	24.97	0.603
99567	2.812	0.614	24.97	0.614
99667	2.812	0.608	24.97	0.608
99767	2.812	0.608	24.97	0.608
99868	2.812	0.603	24.97	0.603
99968	2.801	0.629	24.698	0.629
100068	2.801	0.634	24.698	0.634
100169	2.796	0.639	24.562	0.639
100269	2.801	0.629	24.698	0.629
100369	2.801	0.634	24.698	0.634
100469	2.817	0.496	25.106	0.496
100569	2.832	0.491	25.515	0.491
100669	2.832	0.496	25.515	0.496
100769	2.837	0.501	25.651	0.501
100869	2.837	0.491	25.651	0.491
100969	2.832	0.512	25.515	0.512
101069	2.832	0.517	25.515	0.517
101169	2.832	0.512	25.515	0.512
101269	2.832	0.517	25.515	0.517
101369	2.837	0.512	25.651	0.512
101469	2.817	0.552	25.106	0.552
101569	2.822	0.552	25.243	0.552
101669	2.822	0.552	25.243	0.552
101769	2.822	0.552	25.243	0.552
101869	2.822	0.552	25.243	0.552
101969	2.817	0.563	25.106	0.563
102069	2.817	0.563	25.106	0.563
102170	2.817	0.573	25.106	0.573
102270	2.817	0.568	25.106	0.568
102370	2.817	0.573	25.106	0.573
102470	2.817	0.588	25.106	0.588
102572	2.817	0.593	25.106	0.593
102672	2.817	0.583	25.106	0.583
102773	2.817	0.588	25.106	0.588
102874	2.817	0.588	25.106	0.588
102975	2.807	0.603	24.834	0.603
103075	2.812	0.614	24.97	0.614
103176	2.807	0.608	24.834	0.608
103277	2.807	0.603	24.834	0.603
103377	2.812	0.608	24.97	0.608
103477	2.796	0.629	24.562	0.629
103577	2.801	0.634	24.698	0.634
103677	2.796	0.629	24.562	0.629
103778	2.801	0.639	24.698	0.639
103878	2.801	0.629	24.698	0.629
103978	2.842	0.496	25.787	0.496
104078	2.832	0.491	25.515	0.491
104178	2.837	0.496	25.651	0.496
104279	2.822	0.496	25.243	0.496
104380	2.837	0.501	25.651	0.501
104482	2.832	0.517	25.515	0.517
104582	2.832	0.512	25.515	0.512
104683	2.837	0.506	25.651	0.506
104784	2.832	0.517	25.515	0.517
104885	2.837	0.517	25.651	0.517
104985	2.822	0.552	25.243	0.552
105086	2.827	0.552	25.379	0.552
105187	2.827	0.557	25.379	0.557
105287	2.827	0.557	25.379	0.557
105387	2.827	0.557	25.379	0.557
105487	2.817	0.563	25.106	0.563
105587	2.822	0.568	25.243	0.568
105688	2.822	0.573	25.243	0.573
105789	2.822	0.568	25.243	0.568
105889	2.822	0.573	25.243	0.573
105989	2.817	0.583	25.106	0.583
106089	2.817	0.588	25.106	0.588
106189	2.781	0.583	24.154	0.583
106289	2.817	0.588	25.106	0.588
106389	2.817	0.588	25.106	0.588
106489	2.812	0.608	24.97	0.608
106589	2.812	0.614	24.97	0.614
106689	2.812	0.608	24.97	0.608
106789	2.812	0.608	24.97	0.608
106889	2.812	0.614	24.97	0.614
106989	2.796	0.634	24.562	0.634
107089	2.796	0.634	24.562	0.634
107189	2.801	0.634	24.698	0.634
107289	2.796	0.629	24.562	0.629
107389	2.801	0.634	24.698	0.634
107489	2.842	0.491	25.787	0.491
107589	2.837	0.491	25.651	0.491
107689	2.837	0.496	25.651	0.496
107789	2.837	0.496	25.651	0.496
107889	2.837	0.491	25.651	0.491
107989	2.832	0.517	25.515	0.517
108089	2.832	0.527	25.515	0.527
108189	2.832	0.517	25.515	0.517
108289	2.837	0.517	25.651	0.517
108389	2.837	0.517	25.651	0.517
108489	2.822	0.563	25.243	0.563
108589	2.822	0.557	25.243	0.557
108689	2.827	0.557	25.379	0.557
108789	2.827	0.557	25.379	0.557
108889	2.827	0.552	25.379	0.552
108989	2.817	0.563	25.106	0.563
109089	2.817	0.573	25.106	0.573
109189	2.817	0.573	25.106	0.573
109289	2.817	0.568	25.106	0.568
109390	2.817	0.568	25.106	0.568
109490	2.817	0.588	25.106	0.588
109590	2.817	0.583	25.106	0.583
109690	2.817	0.588	25.106	0.588
109790	2.817	0.583	25.106	0.583
109890	2.817	0.583	25.106	0.583
109990	2.812	0.608	24.97	0.608
110090	2.817	0.608	25.106	0.608
110191	2.812	0.608	24.97	0.608
110291	2.812	0.608	24.97	0.608
110391	2.812	0.603	24.97	0.603
110491	2.796	0.634	24.562	0.634
110591	2.801	0.634	24.698	0.634
110691	2.796	0.629	24.562	0.629
110791	2.796	0.629	24.562	0.629
110891	2.801	0.639	24.698	0.639
110991	2.842	0.491	25.787	0.491
111091	2.842	0.496	25.787	0.496
111192	2.837	0.496	25.651	0.496
111292	2.837	0.501	25.651	0.501
111393	2.842	0.501	25.787	0.501
111494	2.832	0.512	25.515	0.512
111595	2.837	0.501	25.651	0.501
111696	2.832	0.522	25.515	0.522
111796	2.832	0.517	25.515	0.517
111896	2.837	0.522	25.651	0.522
111997	2.822	0.552	25.243	0.552
112098	2.822	0.552	25.243	0.552
112198	2.822	0.557	25.243	0.557
112298	2.827	0.547	25.379	0.547
112399	2.827	0.552	25.379	0.552
112499	2.822	0.568	25.243	0.568
112599	2.822	0.573	25.243	0.573
112699	2.822	0.563	25.243	0.563
112800	2.822	0.563	25.243	0.563
112900	2.822	0.573	25.243	0.573
113000	2.817	0.588	25.106	0.588
113101	2.817	0.583	25.106	0.583
113201	2.817	0.588	25.106	0.588
113302	2.817	0.583	25.106	0.583
113403	2.817	0.583	25.106	0.583
113504	2.812	0.614	24.97	0.614
113605	2.812	0.608	24.97	0.608
113705	2.812	0.608	24.97	0.608
113806	2.812	0.608	24.97	0.608
113907	2.812	0.608	24.97	0.608
114008	2.801	0.639	24.698	0.639
114108	2.801	0.634	24.698	0.634
114209	2.801	0.629	24.698	0.629
114309	2.796	0.639	24.562	0.639
114409	2.801	0.629	24.698	0.629
114509	2.853	0.496	26.059	0.496
114609	2.847	0.491	25.923	0.491
114709	2.842	0.496	25.787	0.496
114809	2.842	0.501	25.787	0.501
114910	2.842	0.501	25.787	0.501
115011	2.837	0.496	25.651	0.496
115111	2.842	0.496	25.787	0.496
115212	2.842	0.501	25.787	0.501
115313	2.842	0.491	25.787	0.491
115413	2.837	0.496	25.651	0.496
115514	2.842	0.496	25.787	0.496
115615	2.842	0.496	25.787	0.496
115715	2.837	0.501	25.651	0.501
115816	2.842	0.501	25.787	0.501
115916	2.842	0.496	25.787	0.496
116016	2.842	0.491	25.787	0.491
116116	2.842	0.496	25.787	0.496
116217	2.842	0.496	25.787	0.496
116317	2.842	0.501	25.787	0.501
116417	2.842	0.491	25.787	0.491
116517	2.842	0.491	25.787	0.491
116618	2.842	0.501	25.787	0.501
116718	2.842	0.496	25.787	0.496
116819	2.842	0.491	25.787	0.491
116920	2.842	0.496	25.787	0.496
117020	2.842	0.496	25.787	0.496
117121	2.842	0.496	25.787	0.496
117222	2.842	0.501	25.787	0.501
117323	2.842	0.496	25.787	0.496
117423	2.842	0.491	25.787	0.491
117524	2.837	0.496	25.651	0.496
117624	2.842	0.496	25.787	0.496
117724	2.842	0.496	25.787	0.496
117825	2.842	0.496	25.787	0.496
117925	2.842	0.501	25.787	0.501
118025	2.842	0.496	25.787	0.496
118126	2.842	0.496	25.787	0.496
