# Supplementary material for: Design and evaluation of a pneumatic actuation unit for a wasp-inspired self-propelled needle
Source: PLoS One. 2024 Jul 2;19(7):e0306411. doi: 10.1371/journal.pone.0306411 (PMC11218968; doi:10.1371/journal.pone.0306411)
Supplement: S1 Data — The S1 Data file contains the raw data sets of the phantom experiment. (ZIP) [file pone.0306411.s006.zip › S4_Data/stroke experiments/4mm/4mm_1.xlsx]

## Sheet: 22 11 03 12 16 50 4mm
0	2.756	0.501	23.474	0.501
100	2.756	0.501	23.474	0.501
200	2.756	0.491	23.474	0.491
300	2.756	0.501	23.474	0.501
400	2.756	0.501	23.474	0.501
501	2.761	0.501	23.61	0.501
601	2.756	0.496	23.474	0.496
701	2.761	0.501	23.61	0.501
801	2.756	0.501	23.474	0.501
901	2.756	0.496	23.474	0.496
1001	2.756	0.501	23.474	0.501
1101	2.761	0.501	23.61	0.501
1201	2.756	0.496	23.474	0.496
1301	2.756	0.496	23.474	0.496
1401	2.761	0.501	23.61	0.501
1501	2.756	0.501	23.474	0.501
1601	2.761	0.501	23.61	0.501
1701	2.761	0.501	23.61	0.501
1801	2.756	0.501	23.474	0.501
1901	2.761	0.496	23.61	0.496
2001	2.756	0.491	23.474	0.491
2101	2.761	0.501	23.61	0.501
2201	2.761	0.501	23.61	0.501
2302	2.756	0.496	23.474	0.496
2403	2.756	0.501	23.474	0.501
2504	2.756	0.501	23.474	0.501
2605	2.761	0.501	23.61	0.501
2705	2.756	0.501	23.474	0.501
2807	2.761	0.501	23.61	0.501
2908	2.761	0.496	23.61	0.496
3008	2.756	0.501	23.474	0.501
3108	2.756	0.501	23.474	0.501
3209	2.756	0.496	23.474	0.496
3309	2.756	0.496	23.474	0.496
3410	2.756	0.506	23.474	0.506
3510	2.756	0.496	23.474	0.496
3610	2.761	0.501	23.61	0.501
3710	2.756	0.501	23.474	0.501
3810	2.761	0.501	23.61	0.501
3911	2.761	0.491	23.61	0.491
4012	2.761	0.501	23.61	0.501
4113	2.761	0.496	23.61	0.496
4213	2.756	0.501	23.474	0.501
4314	2.761	0.496	23.61	0.496
4415	2.756	0.501	23.474	0.501
4516	2.756	0.501	23.474	0.501
4616	2.756	0.501	23.474	0.501
4716	2.756	0.501	23.474	0.501
4816	2.761	0.501	23.61	0.501
4916	2.756	0.496	23.474	0.496
5017	2.761	0.501	23.61	0.501
5118	2.761	0.501	23.61	0.501
5218	2.761	0.501	23.61	0.501
5318	2.756	0.496	23.474	0.496
5419	2.756	0.501	23.474	0.501
5519	2.761	0.501	23.61	0.501
5619	2.756	0.501	23.474	0.501
5720	2.761	0.501	23.61	0.501
5821	2.756	0.496	23.474	0.496
5922	2.756	0.501	23.474	0.501
6022	2.756	0.496	23.474	0.496
6122	2.756	0.501	23.474	0.501
6222	2.761	0.501	23.61	0.501
6323	2.761	0.501	23.61	0.501
6423	2.756	0.501	23.474	0.501
6523	2.761	0.501	23.61	0.501
6624	2.761	0.496	23.61	0.496
6724	2.761	0.501	23.61	0.501
6824	2.756	0.496	23.474	0.496
6925	2.756	0.501	23.474	0.501
7025	2.761	0.496	23.61	0.496
7125	2.756	0.501	23.474	0.501
7225	2.761	0.501	23.61	0.501
7326	2.756	0.496	23.474	0.496
7426	2.761	0.496	23.61	0.496
7527	2.756	0.496	23.474	0.496
7628	2.766	0.501	23.746	0.501
7728	2.761	0.496	23.61	0.496
7828	2.756	0.501	23.474	0.501
7928	2.761	0.496	23.61	0.496
8029	2.761	0.501	23.61	0.501
8129	2.756	0.501	23.474	0.501
8229	2.756	0.496	23.474	0.496
8329	2.761	0.501	23.61	0.501
8429	2.761	0.496	23.61	0.496
8529	2.761	0.496	23.61	0.496
8629	2.756	0.501	23.474	0.501
8730	2.761	0.501	23.61	0.501
8830	2.761	0.496	23.61	0.496
8931	2.761	0.501	23.61	0.501
9031	2.756	0.496	23.474	0.496
9131	2.761	0.496	23.61	0.496
9231	2.761	0.501	23.61	0.501
9331	2.761	0.501	23.61	0.501
9431	2.756	0.501	23.474	0.501
9531	2.761	0.496	23.61	0.496
9631	2.756	0.501	23.474	0.501
9732	2.756	0.501	23.474	0.501
9832	2.761	0.501	23.61	0.501
9933	2.761	0.496	23.61	0.496
10033	2.761	0.501	23.61	0.501
10133	2.761	0.496	23.61	0.496
10233	2.761	0.496	23.61	0.496
10333	2.756	0.522	23.474	0.522
10433	2.756	0.522	23.474	0.522
10533	2.756	0.522	23.474	0.522
10633	2.756	0.522	23.474	0.522
10733	2.75	0.522	23.337	0.522
10834	2.75	0.563	23.337	0.563
10934	2.75	0.563	23.337	0.563
11035	2.75	0.563	23.337	0.563
11136	2.75	0.563	23.337	0.563
11236	2.75	0.563	23.337	0.563
11337	2.745	0.568	23.201	0.568
11437	2.745	0.573	23.201	0.573
11538	2.745	0.573	23.201	0.573
11638	2.745	0.568	23.201	0.568
11738	2.745	0.568	23.201	0.568
11838	2.74	0.583	23.065	0.583
11939	2.735	0.588	22.929	0.588
12039	2.735	0.588	22.929	0.588
12139	2.735	0.588	22.929	0.588
12239	2.735	0.593	22.929	0.593
12340	2.73	0.614	22.793	0.614
12440	2.725	0.608	22.657	0.608
12540	2.725	0.608	22.657	0.608
12640	2.72	0.608	22.521	0.608
12740	2.72	0.608	22.521	0.608
12841	2.705	0.634	22.113	0.634
12941	2.705	0.624	22.113	0.624
13041	2.705	0.629	22.113	0.629
13142	2.705	0.634	22.113	0.634
13242	2.705	0.537	22.113	0.537
13342	2.74	0.496	23.065	0.496
13442	2.776	0.496	24.018	0.496
13542	2.781	0.496	24.154	0.496
13642	2.781	0.496	24.154	0.496
13742	2.781	0.501	24.154	0.501
13842	2.781	0.512	24.154	0.512
13942	2.781	0.512	24.154	0.512
14042	2.776	0.517	24.018	0.517
14142	2.776	0.512	24.018	0.512
14242	2.776	0.522	24.018	0.522
14343	2.776	0.552	24.018	0.552
14443	2.771	0.552	23.882	0.552
14543	2.771	0.552	23.882	0.552
14643	2.771	0.552	23.882	0.552
14743	2.771	0.557	23.882	0.557
14843	2.771	0.563	23.882	0.563
14944	2.766	0.563	23.746	0.563
15045	2.766	0.568	23.746	0.568
15146	2.766	0.568	23.746	0.568
15247	2.766	0.573	23.746	0.573
15347	2.756	0.588	23.474	0.588
15448	2.761	0.583	23.61	0.583
15548	2.756	0.578	23.474	0.578
15648	2.756	0.583	23.474	0.583
15749	2.75	0.593	23.337	0.593
15850	2.745	0.608	23.201	0.608
15950	2.745	0.608	23.201	0.608
16050	2.745	0.614	23.201	0.614
16150	2.745	0.608	23.201	0.608
16251	2.74	0.619	23.065	0.619
16352	2.73	0.619	22.793	0.619
16452	2.725	0.624	22.657	0.624
16552	2.725	0.624	22.657	0.624
16652	2.725	0.624	22.657	0.624
16752	2.73	0.517	22.793	0.517
16852	2.776	0.491	24.018	0.491
16952	2.801	0.501	24.698	0.501
17053	2.801	0.501	24.698	0.501
17153	2.796	0.496	24.562	0.496
17253	2.801	0.512	24.698	0.512
17353	2.796	0.517	24.562	0.517
17453	2.791	0.517	24.426	0.517
17553	2.791	0.517	24.426	0.517
17653	2.791	0.522	24.426	0.522
17753	2.791	0.547	24.426	0.547
17853	2.786	0.552	24.29	0.552
17953	2.786	0.552	24.29	0.552
18053	2.786	0.547	24.29	0.547
18153	2.786	0.547	24.29	0.547
18253	2.786	0.557	24.29	0.557
18353	2.781	0.568	24.154	0.568
18453	2.781	0.568	24.154	0.568
18553	2.781	0.568	24.154	0.568
18654	2.781	0.563	24.154	0.563
18755	2.776	0.578	24.018	0.578
18856	2.766	0.583	23.746	0.583
18956	2.761	0.583	23.61	0.583
19056	2.766	0.588	23.746	0.588
19156	2.766	0.583	23.746	0.583
19257	2.761	0.598	23.61	0.598
19358	2.75	0.608	23.337	0.608
19459	2.75	0.598	23.337	0.598
19560	2.75	0.614	23.337	0.614
19661	2.75	0.603	23.337	0.603
19761	2.745	0.619	23.201	0.619
19861	2.74	0.624	23.065	0.624
19962	2.74	0.624	23.065	0.624
20063	2.74	0.629	23.065	0.629
20163	2.74	0.614	23.065	0.614
20263	2.745	0.506	23.201	0.506
20364	2.801	0.491	24.698	0.491
20465	2.807	0.491	24.834	0.491
20565	2.801	0.496	24.698	0.496
20666	2.807	0.501	24.834	0.501
20766	2.801	0.512	24.698	0.512
20867	2.796	0.517	24.562	0.517
20968	2.801	0.517	24.698	0.517
21068	2.801	0.517	24.698	0.517
21169	2.801	0.517	24.698	0.517
21269	2.791	0.547	24.426	0.547
21369	2.791	0.552	24.426	0.552
21469	2.791	0.552	24.426	0.552
21569	2.796	0.552	24.562	0.552
21669	2.796	0.547	24.562	0.547
21769	2.786	0.557	24.29	0.557
21870	2.786	0.563	24.29	0.563
21971	2.786	0.563	24.29	0.563
22071	2.786	0.568	24.29	0.568
22171	2.786	0.563	24.29	0.563
22272	2.776	0.583	24.018	0.583
22372	2.776	0.583	24.018	0.583
22472	2.776	0.583	24.018	0.583
22573	2.776	0.583	24.018	0.583
22673	2.776	0.583	24.018	0.583
22773	2.761	0.603	23.61	0.603
22873	2.761	0.603	23.61	0.603
22973	2.761	0.603	23.61	0.603
23073	2.766	0.603	23.746	0.603
23173	2.766	0.608	23.746	0.608
23273	2.745	0.619	23.201	0.619
23373	2.745	0.624	23.201	0.624
23473	2.745	0.619	23.201	0.619
23573	2.745	0.624	23.201	0.624
23673	2.745	0.624	23.201	0.624
23774	2.761	0.501	23.61	0.501
23875	2.822	0.491	25.243	0.491
23975	2.817	0.496	25.106	0.496
24076	2.817	0.496	25.106	0.496
24176	2.812	0.496	24.97	0.496
24276	2.801	0.506	24.698	0.506
24376	2.807	0.517	24.834	0.517
24476	2.807	0.512	24.834	0.512
24577	2.807	0.522	24.834	0.522
24677	2.807	0.506	24.834	0.506
24778	2.796	0.547	24.562	0.547
24879	2.796	0.547	24.562	0.547
24980	2.801	0.552	24.698	0.552
25080	2.801	0.552	24.698	0.552
25180	2.801	0.552	24.698	0.552
25280	2.786	0.563	24.29	0.563
25380	2.791	0.568	24.426	0.568
25481	2.791	0.563	24.426	0.563
25582	2.791	0.563	24.426	0.563
25682	2.791	0.568	24.426	0.568
25784	2.776	0.583	24.018	0.583
25884	2.776	0.583	24.018	0.583
25985	2.776	0.578	24.018	0.578
26086	2.776	0.583	24.018	0.583
26187	2.776	0.573	24.018	0.573
26288	2.766	0.603	23.746	0.603
26389	2.766	0.598	23.746	0.598
26490	2.766	0.608	23.746	0.608
26590	2.766	0.603	23.746	0.603
26690	2.766	0.608	23.746	0.608
26790	2.75	0.624	23.337	0.624
26891	2.75	0.624	23.337	0.624
26991	2.75	0.624	23.337	0.624
27092	2.75	0.614	23.337	0.614
27194	2.745	0.619	23.201	0.619
27294	2.781	0.501	24.154	0.501
27395	2.817	0.491	25.106	0.491
27496	2.817	0.496	25.106	0.496
27596	2.817	0.486	25.106	0.486
27697	2.817	0.501	25.106	0.501
27797	2.807	0.512	24.834	0.512
27897	2.812	0.517	24.97	0.517
27997	2.817	0.512	25.106	0.512
28098	2.812	0.517	24.97	0.517
28198	2.812	0.517	24.97	0.517
28299	2.807	0.547	24.834	0.547
28400	2.807	0.552	24.834	0.552
28500	2.801	0.552	24.698	0.552
28600	2.807	0.547	24.834	0.547
28701	2.801	0.552	24.698	0.552
28802	2.796	0.563	24.562	0.563
28903	2.796	0.563	24.562	0.563
29003	2.796	0.568	24.562	0.568
29103	2.801	0.568	24.698	0.568
29204	2.801	0.563	24.698	0.563
29304	2.786	0.583	24.29	0.583
29404	2.786	0.578	24.29	0.578
29504	2.786	0.583	24.29	0.583
29605	2.786	0.583	24.29	0.583
29705	2.786	0.583	24.29	0.583
29806	2.766	0.598	23.746	0.598
29906	2.771	0.603	23.882	0.603
30006	2.771	0.614	23.882	0.614
30107	2.771	0.603	23.882	0.603
30207	2.771	0.603	23.882	0.603
30308	2.761	0.619	23.61	0.619
30409	2.761	0.619	23.61	0.619
30510	2.761	0.619	23.61	0.619
30611	2.756	0.619	23.474	0.619
30712	2.756	0.619	23.474	0.619
30813	2.801	0.496	24.698	0.496
30913	2.817	0.496	25.106	0.496
31013	2.822	0.486	25.243	0.486
31114	2.822	0.501	25.243	0.501
31215	2.822	0.496	25.243	0.496
31316	2.817	0.512	25.106	0.512
31417	2.817	0.517	25.106	0.517
31517	2.817	0.517	25.106	0.517
31618	2.817	0.512	25.106	0.512
31719	2.817	0.501	25.106	0.501
31819	2.812	0.552	24.97	0.552
31919	2.801	0.547	24.698	0.547
32021	2.807	0.547	24.834	0.547
32121	2.807	0.547	24.834	0.547
32221	2.807	0.547	24.834	0.547
32321	2.801	0.563	24.698	0.563
32421	2.801	0.568	24.698	0.568
32521	2.796	0.563	24.562	0.563
32621	2.796	0.563	24.562	0.563
32721	2.801	0.563	24.698	0.563
32821	2.791	0.578	24.426	0.578
32921	2.791	0.573	24.426	0.573
33021	2.786	0.588	24.29	0.588
33121	2.786	0.583	24.29	0.583
33221	2.786	0.573	24.29	0.573
33321	2.776	0.598	24.018	0.598
33421	2.776	0.593	24.018	0.593
33521	2.776	0.603	24.018	0.603
33621	2.776	0.603	24.018	0.603
33721	2.776	0.603	24.018	0.603
33821	2.766	0.629	23.746	0.629
33921	2.761	0.629	23.61	0.629
34021	2.761	0.624	23.61	0.624
34121	2.756	0.624	23.474	0.624
34221	2.756	0.624	23.474	0.624
34321	2.817	0.496	25.106	0.496
34421	2.827	0.496	25.379	0.496
34521	2.822	0.496	25.243	0.496
34621	2.822	0.496	25.243	0.496
34721	2.822	0.491	25.243	0.491
34822	2.817	0.512	25.106	0.512
34923	2.817	0.506	25.106	0.506
35023	2.817	0.517	25.106	0.517
35123	2.817	0.512	25.106	0.512
35223	2.817	0.512	25.106	0.512
35323	2.812	0.547	24.97	0.547
35424	2.801	0.552	24.698	0.552
35525	2.807	0.547	24.834	0.547
35625	2.807	0.547	24.834	0.547
35726	2.807	0.547	24.834	0.547
35826	2.801	0.563	24.698	0.563
35927	2.801	0.563	24.698	0.563
36027	2.796	0.563	24.562	0.563
36128	2.796	0.563	24.562	0.563
36229	2.801	0.557	24.698	0.557
36329	2.796	0.583	24.562	0.583
36429	2.791	0.578	24.426	0.578
36529	2.796	0.583	24.562	0.583
36630	2.791	0.583	24.426	0.583
36730	2.791	0.578	24.426	0.578
36830	2.781	0.598	24.154	0.598
36931	2.776	0.603	24.018	0.603
37032	2.776	0.598	24.018	0.598
37132	2.776	0.598	24.018	0.598
37232	2.776	0.603	24.018	0.603
37332	2.766	0.619	23.746	0.619
37433	2.761	0.619	23.61	0.619
37533	2.761	0.619	23.61	0.619
37633	2.761	0.619	23.61	0.619
37733	2.761	0.552	23.61	0.552
37833	2.832	0.491	25.515	0.491
37933	2.827	0.496	25.379	0.496
38033	2.822	0.491	25.243	0.491
38133	2.822	0.491	25.243	0.491
38233	2.822	0.496	25.243	0.496
38334	2.822	0.512	25.243	0.512
38435	2.822	0.512	25.243	0.512
38535	2.817	0.512	25.106	0.512
38636	2.817	0.512	25.106	0.512
38736	2.817	0.522	25.106	0.522
38837	2.807	0.547	24.834	0.547
38937	2.807	0.547	24.834	0.547
39037	2.807	0.547	24.834	0.547
39137	2.807	0.542	24.834	0.542
39237	2.807	0.552	24.834	0.552
39338	2.801	0.557	24.698	0.557
39438	2.807	0.568	24.834	0.568
39538	2.801	0.557	24.698	0.557
39638	2.807	0.563	24.834	0.563
39738	2.807	0.563	24.834	0.563
39839	2.801	0.583	24.698	0.583
39939	2.796	0.578	24.562	0.578
40039	2.796	0.583	24.562	0.583
40140	2.796	0.578	24.562	0.578
40240	2.791	0.583	24.426	0.583
40340	2.781	0.598	24.154	0.598
40440	2.781	0.603	24.154	0.603
40540	2.776	0.603	24.018	0.603
40640	2.776	0.603	24.018	0.603
40740	2.776	0.608	24.018	0.608
40840	2.766	0.614	23.746	0.614
40940	2.766	0.619	23.746	0.619
41041	2.761	0.619	23.61	0.619
41141	2.761	0.624	23.61	0.624
41242	2.761	0.522	23.61	0.522
41343	2.832	0.491	25.515	0.491
41444	2.822	0.496	25.243	0.496
41544	2.822	0.496	25.243	0.496
41645	2.827	0.491	25.379	0.491
41745	2.822	0.512	25.243	0.512
41845	2.817	0.517	25.106	0.517
41946	2.817	0.512	25.106	0.512
42047	2.817	0.517	25.106	0.517
42147	2.822	0.517	25.243	0.517
42247	2.817	0.537	25.106	0.537
42347	2.807	0.542	24.834	0.542
42447	2.807	0.542	24.834	0.542
42547	2.807	0.547	24.834	0.547
42647	2.807	0.542	24.834	0.542
42748	2.807	0.552	24.834	0.552
42849	2.801	0.563	24.698	0.563
42949	2.807	0.563	24.834	0.563
43050	2.801	0.552	24.698	0.552
43150	2.801	0.563	24.698	0.563
43250	2.807	0.578	24.834	0.578
43350	2.796	0.583	24.562	0.583
43450	2.796	0.578	24.562	0.578
43550	2.796	0.578	24.562	0.578
43651	2.796	0.583	24.562	0.583
43751	2.791	0.593	24.426	0.593
43851	2.781	0.598	24.154	0.598
43952	2.776	0.603	24.018	0.603
44052	2.776	0.598	24.018	0.598
44154	2.776	0.598	24.018	0.598
44255	2.771	0.614	23.882	0.614
44356	2.766	0.619	23.746	0.619
44456	2.766	0.624	23.746	0.624
44557	2.766	0.619	23.746	0.619
44658	2.761	0.619	23.61	0.619
44758	2.771	0.501	23.882	0.501
44858	2.832	0.491	25.515	0.491
44958	2.822	0.496	25.243	0.496
45058	2.827	0.496	25.379	0.496
45158	2.827	0.491	25.379	0.491
45258	2.817	0.512	25.106	0.512
45359	2.817	0.517	25.106	0.517
45459	2.822	0.512	25.243	0.512
45559	2.822	0.517	25.243	0.517
45659	2.822	0.517	25.243	0.517
45759	2.812	0.547	24.97	0.547
45860	2.812	0.547	24.97	0.547
45960	2.807	0.547	24.834	0.547
46061	2.807	0.552	24.834	0.552
46161	2.812	0.552	24.97	0.552
46261	2.801	0.557	24.698	0.557
46361	2.801	0.563	24.698	0.563
46461	2.807	0.563	24.834	0.563
46561	2.801	0.563	24.698	0.563
46661	2.807	0.563	24.834	0.563
46761	2.801	0.583	24.698	0.583
46861	2.796	0.583	24.562	0.583
46961	2.796	0.578	24.562	0.578
47061	2.796	0.578	24.562	0.578
47161	2.801	0.583	24.698	0.583
47261	2.786	0.598	24.29	0.598
47361	2.781	0.603	24.154	0.603
47461	2.781	0.603	24.154	0.603
47561	2.781	0.603	24.154	0.603
47661	2.781	0.603	24.154	0.603
47761	2.766	0.614	23.746	0.614
47861	2.766	0.619	23.746	0.619
47961	2.761	0.619	23.61	0.619
48061	2.761	0.624	23.61	0.624
48162	2.761	0.619	23.61	0.619
48263	2.771	0.496	23.882	0.496
48363	2.847	0.496	25.923	0.496
48463	2.842	0.486	25.787	0.486
48563	2.837	0.491	25.651	0.491
48663	2.837	0.491	25.651	0.491
48764	2.827	0.512	25.379	0.512
48865	2.827	0.512	25.379	0.512
48966	2.827	0.517	25.379	0.517
49066	2.827	0.512	25.379	0.512
49167	2.827	0.512	25.379	0.512
49268	2.817	0.547	25.106	0.547
49369	2.817	0.547	25.106	0.547
49469	2.817	0.547	25.106	0.547
49569	2.822	0.547	25.243	0.547
49669	2.822	0.547	25.243	0.547
49769	2.812	0.552	24.97	0.552
49870	2.812	0.563	24.97	0.563
49970	2.812	0.563	24.97	0.563
50071	2.812	0.557	24.97	0.557
50171	2.812	0.563	24.97	0.563
50271	2.796	0.568	24.562	0.568
50371	2.801	0.583	24.698	0.583
50472	2.801	0.583	24.698	0.583
50572	2.801	0.578	24.698	0.578
50674	2.801	0.583	24.698	0.583
50775	2.786	0.598	24.29	0.598
50875	2.781	0.603	24.154	0.603
50976	2.786	0.598	24.29	0.598
51076	2.786	0.598	24.29	0.598
51176	2.781	0.598	24.154	0.598
51276	2.771	0.624	23.882	0.624
51376	2.771	0.624	23.882	0.624
51476	2.766	0.624	23.746	0.624
51576	2.766	0.624	23.746	0.624
51677	2.766	0.624	23.746	0.624
51777	2.786	0.496	24.29	0.496
51877	2.837	0.491	25.651	0.491
51977	2.837	0.496	25.651	0.496
52078	2.837	0.491	25.651	0.491
52179	2.837	0.491	25.651	0.491
52279	2.827	0.517	25.379	0.517
52379	2.827	0.512	25.379	0.512
52479	2.827	0.512	25.379	0.512
52580	2.827	0.512	25.379	0.512
52680	2.827	0.512	25.379	0.512
52780	2.817	0.547	25.106	0.547
52881	2.822	0.547	25.243	0.547
52981	2.822	0.542	25.243	0.542
53081	2.822	0.547	25.243	0.547
53181	2.822	0.552	25.243	0.552
53281	2.807	0.557	24.834	0.557
53381	2.807	0.563	24.834	0.563
53482	2.807	0.563	24.834	0.563
53582	2.812	0.557	24.97	0.557
53683	2.812	0.563	24.97	0.563
53783	2.801	0.583	24.698	0.583
53884	2.801	0.578	24.698	0.578
53985	2.807	0.578	24.834	0.578
54086	2.801	0.583	24.698	0.583
54187	2.801	0.588	24.698	0.588
54287	2.781	0.603	24.154	0.603
54388	2.781	0.598	24.154	0.598
54489	2.786	0.598	24.29	0.598
54589	2.786	0.598	24.29	0.598
54690	2.786	0.598	24.29	0.598
54791	2.766	0.619	23.746	0.619
54891	2.766	0.624	23.746	0.624
54991	2.766	0.614	23.746	0.614
55091	2.766	0.619	23.746	0.619
55191	2.766	0.614	23.746	0.614
55291	2.791	0.496	24.426	0.496
55392	2.842	0.491	25.787	0.491
55493	2.837	0.491	25.651	0.491
55593	2.837	0.491	25.651	0.491
55693	2.842	0.496	25.787	0.496
55793	2.827	0.512	25.379	0.512
55893	2.832	0.512	25.515	0.512
55994	2.832	0.501	25.515	0.501
56095	2.832	0.506	25.515	0.506
56196	2.832	0.512	25.515	0.512
56297	2.822	0.542	25.243	0.542
56397	2.827	0.542	25.379	0.542
56498	2.822	0.547	25.243	0.547
56599	2.822	0.547	25.243	0.547
56699	2.822	0.547	25.243	0.547
56800	2.812	0.563	24.97	0.563
56900	2.812	0.563	24.97	0.563
57000	2.817	0.563	25.106	0.563
57100	2.817	0.563	25.106	0.563
57200	2.817	0.563	25.106	0.563
57301	2.801	0.583	24.698	0.583
57401	2.801	0.578	24.698	0.578
57501	2.807	0.583	24.834	0.583
57602	2.807	0.583	24.834	0.583
57704	2.807	0.573	24.834	0.573
57805	2.786	0.603	24.29	0.603
57905	2.786	0.598	24.29	0.598
58006	2.791	0.603	24.426	0.603
58106	2.786	0.598	24.29	0.598
58207	2.786	0.598	24.29	0.598
58308	2.771	0.619	23.882	0.619
58409	2.776	0.624	24.018	0.624
58509	2.776	0.624	24.018	0.624
58610	2.776	0.624	24.018	0.624
58710	2.771	0.614	23.882	0.614
58810	2.822	0.491	25.243	0.491
58910	2.837	0.496	25.651	0.496
59011	2.837	0.496	25.651	0.496
59111	2.842	0.496	25.787	0.496
59211	2.842	0.491	25.787	0.491
59311	2.832	0.512	25.515	0.512
59411	2.827	0.512	25.379	0.512
59512	2.832	0.501	25.515	0.501
59612	2.827	0.512	25.379	0.512
59712	2.827	0.506	25.379	0.506
59812	2.827	0.552	25.379	0.552
59912	2.822	0.547	25.243	0.547
60012	2.827	0.547	25.379	0.547
60112	2.822	0.552	25.243	0.552
60213	2.822	0.542	25.243	0.542
60313	2.812	0.563	24.97	0.563
60414	2.812	0.563	24.97	0.563
60514	2.812	0.563	24.97	0.563
60614	2.812	0.563	24.97	0.563
60715	2.812	0.563	24.97	0.563
60816	2.807	0.583	24.834	0.583
60916	2.801	0.578	24.698	0.578
61016	2.807	0.583	24.834	0.583
61117	2.807	0.583	24.834	0.583
61217	2.801	0.578	24.698	0.578
61317	2.791	0.598	24.426	0.598
61417	2.791	0.603	24.426	0.603
61517	2.791	0.598	24.426	0.598
61618	2.791	0.598	24.426	0.598
61719	2.786	0.593	24.29	0.593
61819	2.781	0.614	24.154	0.614
61920	2.776	0.624	24.018	0.624
62021	2.771	0.619	23.882	0.619
62121	2.771	0.619	23.882	0.619
62222	2.766	0.624	23.746	0.624
62322	2.837	0.491	25.651	0.491
62423	2.842	0.486	25.787	0.486
62523	2.847	0.491	25.923	0.491
62623	2.842	0.491	25.787	0.491
62723	2.842	0.501	25.787	0.501
62824	2.837	0.512	25.651	0.512
62924	2.832	0.517	25.515	0.517
63025	2.832	0.512	25.515	0.512
63125	2.832	0.517	25.515	0.517
63225	2.832	0.512	25.515	0.512
63326	2.822	0.547	25.243	0.547
63426	2.822	0.542	25.243	0.542
63526	2.827	0.547	25.379	0.547
63627	2.822	0.552	25.243	0.552
63728	2.822	0.547	25.243	0.547
63829	2.822	0.563	25.243	0.563
63929	2.817	0.563	25.106	0.563
64029	2.822	0.563	25.243	0.563
64129	2.817	0.563	25.106	0.563
64229	2.817	0.568	25.106	0.568
64329	2.807	0.578	24.834	0.578
64429	2.807	0.583	24.834	0.583
64529	2.801	0.578	24.698	0.578
64629	2.801	0.583	24.698	0.583
64729	2.801	0.583	24.698	0.583
64830	2.796	0.603	24.562	0.603
64931	2.791	0.598	24.426	0.598
65031	2.791	0.598	24.426	0.598
65131	2.791	0.598	24.426	0.598
65232	2.791	0.608	24.426	0.608
65333	2.781	0.619	24.154	0.619
65433	2.776	0.614	24.018	0.614
65534	2.776	0.619	24.018	0.619
65634	2.776	0.614	24.018	0.614
65734	2.771	0.527	23.882	0.527
65835	2.847	0.496	25.923	0.496
65935	2.847	0.496	25.923	0.496
66035	2.842	0.496	25.787	0.496
66135	2.842	0.496	25.787	0.496
66235	2.842	0.506	25.787	0.506
66336	2.832	0.512	25.515	0.512
66436	2.832	0.512	25.515	0.512
66536	2.827	0.512	25.379	0.512
66636	2.827	0.517	25.379	0.517
66736	2.827	0.532	25.379	0.532
66837	2.822	0.542	25.243	0.542
66938	2.822	0.547	25.243	0.547
67039	2.822	0.547	25.243	0.547
67139	2.822	0.547	25.243	0.547
67239	2.822	0.552	25.243	0.552
67339	2.817	0.563	25.106	0.563
67440	2.812	0.557	24.97	0.557
67541	2.812	0.563	24.97	0.563
67642	2.812	0.563	24.97	0.563
67743	2.807	0.568	24.834	0.568
67843	2.807	0.583	24.834	0.583
67943	2.807	0.578	24.834	0.578
68044	2.801	0.573	24.698	0.573
68144	2.801	0.578	24.698	0.578
68245	2.801	0.593	24.698	0.593
68346	2.796	0.598	24.562	0.598
68446	2.791	0.603	24.426	0.603
68546	2.791	0.603	24.426	0.603
68647	2.791	0.593	24.426	0.593
68747	2.786	0.614	24.29	0.614
68847	2.776	0.614	24.018	0.614
68948	2.771	0.624	23.882	0.624
69048	2.771	0.624	23.882	0.624
69149	2.771	0.619	23.882	0.619
69250	2.776	0.501	24.018	0.501
69350	2.853	0.496	26.059	0.496
69450	2.847	0.491	25.923	0.491
69551	2.847	0.486	25.923	0.486
69651	2.842	0.491	25.787	0.491
69751	2.837	0.512	25.651	0.512
69851	2.832	0.517	25.515	0.517
69952	2.832	0.517	25.515	0.517
70052	2.832	0.512	25.515	0.512
70152	2.837	0.512	25.651	0.512
70252	2.827	0.542	25.379	0.542
70352	2.827	0.552	25.379	0.552
70452	2.827	0.547	25.379	0.547
70553	2.827	0.542	25.379	0.542
70653	2.827	0.547	25.379	0.547
70753	2.822	0.552	25.243	0.552
70853	2.822	0.557	25.243	0.557
70953	2.822	0.563	25.243	0.563
71054	2.822	0.563	25.243	0.563
71154	2.822	0.557	25.243	0.557
71254	2.812	0.578	24.97	0.578
71354	2.807	0.578	24.834	0.578
71455	2.807	0.578	24.834	0.578
71556	2.807	0.578	24.834	0.578
71656	2.807	0.583	24.834	0.583
71757	2.796	0.593	24.562	0.593
71857	2.791	0.598	24.426	0.598
71957	2.786	0.598	24.29	0.598
72058	2.786	0.598	24.29	0.598
72158	2.791	0.588	24.426	0.588
72258	2.781	0.614	24.154	0.614
72358	2.776	0.614	24.018	0.614
72459	2.776	0.614	24.018	0.614
72559	2.776	0.614	24.018	0.614
72659	2.776	0.624	24.018	0.624
72760	2.786	0.496	24.29	0.496
72860	2.842	0.491	25.787	0.491
72960	2.837	0.496	25.651	0.496
73060	2.837	0.496	25.651	0.496
73161	2.837	0.496	25.651	0.496
73261	2.827	0.506	25.379	0.506
73361	2.827	0.517	25.379	0.517
73461	2.827	0.506	25.379	0.506
73561	2.827	0.512	25.379	0.512
73661	2.827	0.512	25.379	0.512
73761	2.822	0.547	25.243	0.547
73862	2.822	0.552	25.243	0.552
73962	2.822	0.557	25.243	0.557
74062	2.822	0.547	25.243	0.547
74163	2.822	0.547	25.243	0.547
74264	2.812	0.557	24.97	0.557
74364	2.807	0.563	24.834	0.563
74464	2.807	0.563	24.834	0.563
74564	2.807	0.563	24.834	0.563
74665	2.812	0.563	24.97	0.563
74766	2.801	0.578	24.698	0.578
74866	2.801	0.578	24.698	0.578
74966	2.801	0.578	24.698	0.578
75066	2.801	0.583	24.698	0.583
75166	2.801	0.583	24.698	0.583
75267	2.791	0.598	24.426	0.598
75367	2.791	0.598	24.426	0.598
75467	2.791	0.603	24.426	0.603
75568	2.791	0.603	24.426	0.603
75668	2.791	0.593	24.426	0.593
75768	2.776	0.619	24.018	0.619
75868	2.776	0.614	24.018	0.614
75968	2.776	0.619	24.018	0.619
76069	2.776	0.619	24.018	0.619
76169	2.776	0.614	24.018	0.614
76269	2.791	0.491	24.426	0.491
76370	2.837	0.491	25.651	0.491
76470	2.837	0.491	25.651	0.491
76570	2.837	0.496	25.651	0.496
76671	2.842	0.491	25.787	0.491
76771	2.827	0.506	25.379	0.506
76871	2.827	0.517	25.379	0.517
76972	2.832	0.501	25.515	0.501
77072	2.832	0.512	25.515	0.512
77172	2.837	0.506	25.651	0.506
77272	2.817	0.547	25.106	0.547
77373	2.827	0.547	25.379	0.547
77474	2.822	0.547	25.243	0.547
77575	2.822	0.547	25.243	0.547
77675	2.822	0.547	25.243	0.547
77775	2.807	0.563	24.834	0.563
77876	2.812	0.557	24.97	0.557
77977	2.812	0.563	24.97	0.563
78078	2.812	0.563	24.97	0.563
78178	2.817	0.563	25.106	0.563
78279	2.801	0.588	24.698	0.588
78380	2.801	0.578	24.698	0.578
78481	2.801	0.583	24.698	0.583
78581	2.807	0.583	24.834	0.583
78682	2.801	0.578	24.698	0.578
78783	2.786	0.598	24.29	0.598
78883	2.786	0.598	24.29	0.598
78983	2.791	0.598	24.426	0.598
79083	2.791	0.598	24.426	0.598
79183	2.791	0.598	24.426	0.598
79283	2.771	0.619	23.882	0.619
79383	2.771	0.619	23.882	0.619
79483	2.771	0.619	23.882	0.619
79583	2.771	0.624	23.882	0.624
79683	2.771	0.619	23.882	0.619
79783	2.807	0.491	24.834	0.491
79883	2.847	0.486	25.923	0.486
79984	2.847	0.496	25.923	0.496
80085	2.847	0.491	25.923	0.491
80186	2.847	0.496	25.923	0.496
80286	2.807	0.512	24.834	0.512
80387	2.847	0.506	25.923	0.506
80488	2.837	0.517	25.651	0.517
80588	2.837	0.501	25.651	0.501
80688	2.842	0.512	25.787	0.512
80788	2.827	0.542	25.379	0.542
80889	2.827	0.547	25.379	0.547
80989	2.827	0.547	25.379	0.547
81089	2.827	0.547	25.379	0.547
81190	2.827	0.547	25.379	0.547
81290	2.786	0.563	24.29	0.563
81391	2.822	0.563	25.243	0.563
81492	2.817	0.568	25.106	0.568
81592	2.817	0.563	25.106	0.563
81692	2.817	0.557	25.106	0.557
81792	2.807	0.578	24.834	0.578
81892	2.807	0.578	24.834	0.578
81992	2.807	0.583	24.834	0.583
82092	2.807	0.583	24.834	0.583
82192	2.807	0.583	24.834	0.583
82293	2.791	0.598	24.426	0.598
82393	2.796	0.603	24.562	0.603
82493	2.796	0.598	24.562	0.598
82593	2.796	0.598	24.562	0.598
82693	2.801	0.598	24.698	0.598
82793	2.776	0.624	24.018	0.624
82893	2.776	0.619	24.018	0.619
82993	2.776	0.619	24.018	0.619
83093	2.776	0.608	24.018	0.608
83193	2.771	0.619	23.882	0.619
83293	2.812	0.491	24.97	0.491
83393	2.837	0.491	25.651	0.491
83493	2.842	0.491	25.787	0.491
83593	2.842	0.491	25.787	0.491
83693	2.847	0.491	25.923	0.491
83793	2.832	0.506	25.515	0.506
83893	2.832	0.512	25.515	0.512
83994	2.832	0.512	25.515	0.512
84095	2.832	0.506	25.515	0.506
84196	2.832	0.512	25.515	0.512
84297	2.827	0.542	25.379	0.542
84397	2.827	0.552	25.379	0.552
84498	2.827	0.542	25.379	0.542
84599	2.827	0.542	25.379	0.542
84700	2.827	0.547	25.379	0.547
84800	2.817	0.563	25.106	0.563
84900	2.817	0.563	25.106	0.563
85000	2.817	0.557	25.106	0.557
85100	2.817	0.563	25.106	0.563
85200	2.817	0.563	25.106	0.563
85300	2.812	0.578	24.97	0.578
85401	2.807	0.578	24.834	0.578
85502	2.807	0.573	24.834	0.573
85602	2.807	0.573	24.834	0.573
85702	2.807	0.578	24.834	0.578
85802	2.791	0.598	24.426	0.598
85902	2.791	0.598	24.426	0.598
86003	2.791	0.598	24.426	0.598
86103	2.791	0.598	24.426	0.598
86203	2.791	0.598	24.426	0.598
86303	2.776	0.614	24.018	0.614
86403	2.776	0.614	24.018	0.614
86504	2.776	0.614	24.018	0.614
86605	2.776	0.619	24.018	0.619
86706	2.776	0.619	24.018	0.619
86807	2.827	0.496	25.379	0.496
86907	2.842	0.491	25.787	0.491
87008	2.847	0.491	25.923	0.491
87108	2.847	0.491	25.923	0.491
87209	2.847	0.491	25.923	0.491
87309	2.847	0.517	25.923	0.517
87409	2.842	0.506	25.787	0.506
87509	2.842	0.512	25.787	0.512
87609	2.842	0.506	25.787	0.506
87710	2.842	0.517	25.787	0.517
87810	2.832	0.547	25.515	0.547
87911	2.827	0.547	25.379	0.547
88012	2.827	0.542	25.379	0.542
88113	2.827	0.547	25.379	0.547
88213	2.827	0.547	25.379	0.547
88313	2.822	0.557	25.243	0.557
88413	2.822	0.563	25.243	0.563
88513	2.822	0.557	25.243	0.557
88613	2.822	0.563	25.243	0.563
88713	2.822	0.563	25.243	0.563
88813	2.807	0.578	24.834	0.578
88913	2.807	0.578	24.834	0.578
89013	2.807	0.578	24.834	0.578
89113	2.807	0.573	24.834	0.573
89213	2.807	0.583	24.834	0.583
89313	2.801	0.598	24.698	0.598
89413	2.796	0.598	24.562	0.598
89513	2.796	0.598	24.562	0.598
89613	2.791	0.598	24.426	0.598
89713	2.796	0.598	24.562	0.598
89813	2.781	0.614	24.154	0.614
89914	2.781	0.619	24.154	0.619
90015	2.781	0.619	24.154	0.619
90116	2.776	0.619	24.018	0.619
90217	2.776	0.614	24.018	0.614
90318	2.847	0.496	25.923	0.496
90418	2.847	0.496	25.923	0.496
90518	2.853	0.481	26.059	0.481
90618	2.847	0.496	25.923	0.496
90719	2.853	0.491	26.059	0.491
90819	2.842	0.512	25.787	0.512
90920	2.842	0.501	25.787	0.501
91021	2.837	0.512	25.651	0.512
91121	2.837	0.517	25.651	0.517
91221	2.837	0.512	25.651	0.512
91322	2.832	0.547	25.515	0.547
91423	2.827	0.547	25.379	0.547
91523	2.827	0.547	25.379	0.547
91623	2.827	0.547	25.379	0.547
91723	2.827	0.542	25.379	0.542
91825	2.822	0.552	25.243	0.552
91926	2.817	0.563	25.106	0.563
92026	2.817	0.563	25.106	0.563
92127	2.817	0.563	25.106	0.563
92227	2.817	0.563	25.106	0.563
92327	2.812	0.578	24.97	0.578
92427	2.807	0.578	24.834	0.578
92528	2.812	0.578	24.97	0.578
92628	2.812	0.578	24.97	0.578
92729	2.807	0.583	24.834	0.583
92829	2.801	0.593	24.698	0.593
92929	2.796	0.598	24.562	0.598
93029	2.796	0.598	24.562	0.598
93129	2.796	0.598	24.562	0.598
93230	2.796	0.603	24.562	0.603
93331	2.781	0.614	24.154	0.614
93431	2.776	0.619	24.018	0.619
93532	2.781	0.614	24.154	0.614
93632	2.776	0.608	24.018	0.608
93732	2.776	0.517	24.018	0.517
93832	2.847	0.486	25.923	0.486
93933	2.847	0.491	25.923	0.491
94033	2.842	0.491	25.787	0.491
94134	2.842	0.491	25.787	0.491
94235	2.847	0.501	25.923	0.501
94336	2.837	0.512	25.651	0.512
94436	2.832	0.506	25.515	0.506
94537	2.832	0.506	25.515	0.506
94637	2.837	0.517	25.651	0.517
94737	2.832	0.532	25.515	0.532
94838	2.822	0.547	25.243	0.547
94938	2.827	0.547	25.379	0.547
95039	2.822	0.547	25.243	0.547
95139	2.827	0.547	25.379	0.547
95239	2.822	0.552	25.243	0.552
95339	2.817	0.563	25.106	0.563
95439	2.817	0.563	25.106	0.563
95539	2.817	0.563	25.106	0.563
95639	2.817	0.563	25.106	0.563
95739	2.812	0.573	24.97	0.573
95839	2.801	0.578	24.698	0.578
95939	2.807	0.578	24.834	0.578
96039	2.807	0.568	24.834	0.568
96139	2.807	0.578	24.834	0.578
96239	2.801	0.588	24.698	0.588
96340	2.796	0.598	24.562	0.598
96440	2.791	0.598	24.426	0.598
96541	2.791	0.593	24.426	0.593
96641	2.791	0.598	24.426	0.598
96741	2.786	0.608	24.29	0.608
96841	2.781	0.619	24.154	0.619
96941	2.776	0.619	24.018	0.619
97041	2.776	0.614	24.018	0.614
97141	2.776	0.608	24.018	0.608
97242	2.781	0.506	24.154	0.506
97342	2.853	0.486	26.059	0.486
97442	2.847	0.496	25.923	0.496
97542	2.842	0.481	25.787	0.481
97643	2.842	0.496	25.787	0.496
97743	2.842	0.512	25.787	0.512
97844	2.837	0.517	25.651	0.517
97944	2.837	0.512	25.651	0.512
98044	2.832	0.512	25.515	0.512
98145	2.832	0.512	25.515	0.512
98246	2.827	0.542	25.379	0.542
98346	2.822	0.547	25.243	0.547
98446	2.827	0.537	25.379	0.537
98547	2.827	0.542	25.379	0.542
98648	2.827	0.547	25.379	0.547
98749	2.822	0.557	25.243	0.557
98849	2.817	0.557	25.106	0.557
98949	2.817	0.563	25.106	0.563
99049	2.822	0.568	25.243	0.568
99150	2.817	0.563	25.106	0.563
99250	2.807	0.583	24.834	0.583
99351	2.801	0.573	24.698	0.573
99451	2.807	0.583	24.834	0.583
99551	2.807	0.583	24.834	0.583
99651	2.807	0.578	24.834	0.578
99751	2.801	0.593	24.698	0.593
99851	2.791	0.598	24.426	0.598
99952	2.796	0.593	24.562	0.593
100052	2.791	0.603	24.426	0.603
100152	2.791	0.603	24.426	0.603
100252	2.781	0.614	24.154	0.614
100352	2.776	0.614	24.018	0.614
100452	2.776	0.619	24.018	0.619
100552	2.776	0.614	24.018	0.614
100652	2.776	0.614	24.018	0.614
100754	2.786	0.501	24.29	0.501
100854	2.858	0.491	26.195	0.491
100954	2.858	0.491	26.195	0.491
101055	2.853	0.501	26.059	0.501
101156	2.847	0.501	25.923	0.501
101257	2.842	0.512	25.787	0.512
101357	2.837	0.517	25.651	0.517
101457	2.842	0.512	25.787	0.512
101557	2.842	0.506	25.787	0.506
101657	2.837	0.512	25.651	0.512
101757	2.822	0.537	25.243	0.537
101858	2.827	0.542	25.379	0.542
101959	2.827	0.542	25.379	0.542
102059	2.827	0.542	25.379	0.542
102159	2.827	0.542	25.379	0.542
102259	2.817	0.552	25.106	0.552
102360	2.817	0.563	25.106	0.563
102460	2.822	0.563	25.243	0.563
102560	2.822	0.563	25.243	0.563
102660	2.822	0.563	25.243	0.563
102761	2.812	0.573	24.97	0.573
102861	2.807	0.573	24.834	0.573
102961	2.807	0.578	24.834	0.578
103061	2.812	0.578	24.97	0.578
103162	2.807	0.578	24.834	0.578
103264	2.791	0.593	24.426	0.593
103365	2.796	0.598	24.562	0.598
103466	2.796	0.598	24.562	0.598
103567	2.796	0.593	24.562	0.593
103667	2.796	0.598	24.562	0.598
103768	2.781	0.614	24.154	0.614
103869	2.781	0.608	24.154	0.608
103969	2.776	0.614	24.018	0.614
104070	2.781	0.614	24.154	0.614
104170	2.776	0.614	24.018	0.614
104270	2.801	0.491	24.698	0.491
104370	2.853	0.491	26.059	0.491
104471	2.853	0.496	26.059	0.496
104572	2.847	0.496	25.923	0.496
104672	2.853	0.491	26.059	0.491
104773	2.832	0.512	25.515	0.512
104874	2.832	0.506	25.515	0.506
104974	2.832	0.517	25.515	0.517
105076	2.837	0.517	25.651	0.517
105176	2.837	0.506	25.651	0.506
105277	2.827	0.547	25.379	0.547
105378	2.827	0.542	25.379	0.542
105479	2.827	0.537	25.379	0.537
105580	2.827	0.547	25.379	0.547
105680	2.827	0.542	25.379	0.542
105780	2.817	0.557	25.106	0.557
105880	2.817	0.563	25.106	0.563
105981	2.817	0.563	25.106	0.563
106081	2.817	0.563	25.106	0.563
106181	2.817	0.563	25.106	0.563
106281	2.807	0.578	24.834	0.578
106381	2.807	0.578	24.834	0.578
106481	2.807	0.578	24.834	0.578
106581	2.807	0.578	24.834	0.578
106682	2.807	0.583	24.834	0.583
106782	2.791	0.588	24.426	0.588
106882	2.791	0.598	24.426	0.598
106984	2.796	0.598	24.562	0.598
107084	2.796	0.598	24.562	0.598
107185	2.796	0.593	24.562	0.593
107286	2.781	0.614	24.154	0.614
107386	2.781	0.614	24.154	0.614
107487	2.781	0.614	24.154	0.614
107587	2.776	0.614	24.018	0.614
107687	2.776	0.614	24.018	0.614
107787	2.822	0.491	25.243	0.491
107887	2.842	0.491	25.787	0.491
107987	2.847	0.491	25.923	0.491
108087	2.847	0.491	25.923	0.491
108188	2.847	0.486	25.923	0.486
108288	2.832	0.506	25.515	0.506
108389	2.837	0.506	25.651	0.506
108489	2.837	0.512	25.651	0.512
108590	2.837	0.501	25.651	0.501
108690	2.837	0.517	25.651	0.517
108790	2.827	0.547	25.379	0.547
108890	2.827	0.547	25.379	0.547
108991	2.827	0.542	25.379	0.542
109091	2.827	0.542	25.379	0.542
109191	2.827	0.542	25.379	0.542
109291	2.822	0.557	25.243	0.557
109391	2.822	0.563	25.243	0.563
109491	2.822	0.563	25.243	0.563
109591	2.822	0.563	25.243	0.563
109691	2.822	0.557	25.243	0.557
109791	2.807	0.583	24.834	0.583
109892	2.807	0.578	24.834	0.578
109992	2.807	0.583	24.834	0.583
110092	2.807	0.578	24.834	0.578
110192	2.807	0.578	24.834	0.578
110292	2.796	0.598	24.562	0.598
110392	2.801	0.598	24.698	0.598
110492	2.796	0.588	24.562	0.588
110593	2.796	0.598	24.562	0.598
110693	2.796	0.598	24.562	0.598
110794	2.781	0.619	24.154	0.619
110894	2.781	0.614	24.154	0.614
110994	2.776	0.619	24.018	0.619
111095	2.776	0.614	24.018	0.614
111196	2.776	0.619	24.018	0.619
111297	2.832	0.491	25.515	0.491
111398	2.842	0.486	25.787	0.486
111498	2.847	0.496	25.923	0.496
111599	2.847	0.496	25.923	0.496
111699	2.847	0.496	25.923	0.496
111799	2.837	0.512	25.651	0.512
111900	2.837	0.512	25.651	0.512
112000	2.837	0.512	25.651	0.512
112100	2.837	0.506	25.651	0.506
112200	2.837	0.506	25.651	0.506
112301	2.832	0.537	25.515	0.537
112402	2.822	0.547	25.243	0.547
112502	2.827	0.542	25.379	0.542
112604	2.827	0.547	25.379	0.547
112705	2.822	0.542	25.243	0.542
112805	2.817	0.557	25.106	0.557
112906	2.817	0.557	25.106	0.557
113006	2.817	0.557	25.106	0.557
113107	2.817	0.563	25.106	0.563
113208	2.817	0.563	25.106	0.563
113309	2.807	0.573	24.834	0.573
113409	2.807	0.583	24.834	0.583
113509	2.801	0.568	24.698	0.568
113609	2.801	0.578	24.698	0.578
113709	2.801	0.573	24.698	0.573
113809	2.796	0.593	24.562	0.593
113909	2.791	0.593	24.426	0.593
114009	2.791	0.598	24.426	0.598
114109	2.791	0.603	24.426	0.603
114209	2.791	0.598	24.426	0.598
114309	2.781	0.614	24.154	0.614
114409	2.776	0.614	24.018	0.614
114509	2.776	0.619	24.018	0.619
114609	2.771	0.619	23.882	0.619
114709	2.771	0.614	23.882	0.614
114809	2.842	0.491	25.787	0.491
114910	2.847	0.491	25.923	0.491
115011	2.853	0.496	26.059	0.496
115111	2.853	0.491	26.059	0.491
115211	2.853	0.496	26.059	0.496
115311	2.847	0.491	25.923	0.491
115411	2.853	0.496	26.059	0.496
115511	2.853	0.491	26.059	0.491
115611	2.853	0.486	26.059	0.486
115712	2.847	0.491	25.923	0.491
115813	2.853	0.496	26.059	0.496
115913	2.853	0.491	26.059	0.491
116014	2.847	0.491	25.923	0.491
116115	2.847	0.491	25.923	0.491
116216	2.853	0.491	26.059	0.491
116316	2.853	0.496	26.059	0.496
116416	2.847	0.501	25.923	0.501
116516	2.853	0.496	26.059	0.496
116617	2.853	0.496	26.059	0.496
116718	2.853	0.491	26.059	0.491
116818	2.853	0.491	26.059	0.491
116919	2.853	0.491	26.059	0.491
117019	2.847	0.491	25.923	0.491
117120	2.853	0.491	26.059	0.491
117220	2.853	0.486	26.059	0.486
117321	2.853	0.491	26.059	0.491
117421	2.853	0.491	26.059	0.491
117521	2.847	0.496	25.923	0.496
117622	2.847	0.501	25.923	0.501
117722	2.847	0.496	25.923	0.496
117822	2.853	0.491	26.059	0.491
117923	2.847	0.491	25.923	0.491
118023	2.853	0.491	26.059	0.491
118123	2.853	0.496	26.059	0.496
118223	2.847	0.486	25.923	0.486
118323	2.853	0.491	26.059	0.491
118423	2.853	0.491	26.059	0.491
118523	2.847	0.486	25.923	0.486
118623	2.847	0.491	25.923	0.491
118723	2.853	0.486	26.059	0.486
