# Supplementary material for: Design and evaluation of a pneumatic actuation unit for a wasp-inspired self-propelled needle
Source: PLoS One. 2024 Jul 2;19(7):e0306411. doi: 10.1371/journal.pone.0306411 (PMC11218968; doi:10.1371/journal.pone.0306411)
Supplement: S1 Data — The S1 Data file contains the raw data sets of the phantom experiment. (ZIP) [file pone.0306411.s006.zip › S4_Data/stroke experiments/4mm/4mm_10.xlsx]

## Sheet: 22 11 04 12 44 01 4mm
0	3.113	0.486	32.999	0.486
101	3.113	0.501	32.999	0.501
202	3.113	0.501	32.999	0.501
302	3.113	0.496	32.999	0.496
402	3.113	0.496	32.999	0.496
502	3.113	0.496	32.999	0.496
602	3.113	0.501	32.999	0.501
702	3.113	0.491	32.999	0.491
802	3.113	0.496	32.999	0.496
902	3.113	0.501	32.999	0.501
1002	3.113	0.491	32.999	0.491
1103	3.113	0.501	32.999	0.501
1203	3.118	0.496	33.135	0.496
1303	3.113	0.501	32.999	0.501
1403	3.113	0.501	32.999	0.501
1503	3.113	0.501	32.999	0.501
1604	3.113	0.496	32.999	0.496
1705	3.113	0.501	32.999	0.501
1806	3.113	0.501	32.999	0.501
1907	3.113	0.501	32.999	0.501
2008	3.113	0.501	32.999	0.501
2109	3.113	0.501	32.999	0.501
2209	3.113	0.496	32.999	0.496
2309	3.113	0.501	32.999	0.501
2409	3.113	0.501	32.999	0.501
2509	3.113	0.501	32.999	0.501
2610	3.113	0.501	32.999	0.501
2710	3.113	0.496	32.999	0.496
2810	3.113	0.501	32.999	0.501
2910	3.113	0.501	32.999	0.501
3010	3.118	0.501	33.135	0.501
3110	3.128	0.501	33.407	0.501
3210	3.113	0.501	32.999	0.501
3311	3.113	0.501	32.999	0.501
3411	3.113	0.496	32.999	0.496
3511	3.113	0.496	32.999	0.496
3611	3.118	0.496	33.135	0.496
3712	3.113	0.496	32.999	0.496
3812	3.118	0.501	33.135	0.501
3913	3.113	0.501	32.999	0.501
4013	3.113	0.501	32.999	0.501
4113	3.118	0.496	33.135	0.496
4213	3.118	0.496	33.135	0.496
4314	3.113	0.501	32.999	0.501
4414	3.113	0.501	32.999	0.501
4514	3.113	0.491	32.999	0.491
4615	3.113	0.496	32.999	0.496
4715	3.113	0.501	32.999	0.501
4815	3.113	0.501	32.999	0.501
4915	3.113	0.496	32.999	0.496
5015	3.113	0.496	32.999	0.496
5116	3.118	0.501	33.135	0.501
5216	3.113	0.501	32.999	0.501
5316	3.113	0.496	32.999	0.496
5417	3.113	0.501	32.999	0.501
5517	3.118	0.496	33.135	0.496
5617	3.113	0.501	32.999	0.501
5718	3.113	0.501	32.999	0.501
5819	3.113	0.501	32.999	0.501
5919	3.113	0.501	32.999	0.501
6019	3.113	0.496	32.999	0.496
6120	3.113	0.496	32.999	0.496
6220	3.118	0.501	33.135	0.501
6322	3.113	0.496	32.999	0.496
6422	3.113	0.496	32.999	0.496
6522	3.113	0.496	32.999	0.496
6622	3.118	0.491	33.135	0.491
6722	3.113	0.501	32.999	0.501
6822	3.113	0.486	32.999	0.486
6922	3.113	0.501	32.999	0.501
7022	3.113	0.501	32.999	0.501
7123	3.113	0.501	32.999	0.501
7223	3.113	0.501	32.999	0.501
7323	3.113	0.506	32.999	0.506
7424	3.113	0.501	32.999	0.501
7524	3.113	0.496	32.999	0.496
7625	3.113	0.496	32.999	0.496
7726	3.113	0.496	32.999	0.496
7827	3.108	0.517	32.863	0.517
7927	3.113	0.517	32.999	0.517
8028	3.108	0.517	32.863	0.517
8128	3.113	0.512	32.999	0.512
8229	3.108	0.522	32.863	0.522
8330	3.103	0.547	32.727	0.547
8430	3.108	0.547	32.863	0.547
8530	3.108	0.542	32.863	0.542
8630	3.108	0.552	32.863	0.552
8730	3.113	0.552	32.999	0.552
8830	3.103	0.547	32.727	0.547
8930	3.103	0.563	32.727	0.563
9031	3.103	0.557	32.727	0.557
9131	3.103	0.563	32.727	0.563
9232	3.103	0.557	32.727	0.557
9332	3.092	0.573	32.455	0.573
9433	3.092	0.573	32.455	0.573
9534	3.092	0.563	32.455	0.563
9634	3.092	0.578	32.455	0.578
9734	3.092	0.578	32.455	0.578
9835	3.082	0.598	32.183	0.598
9936	3.087	0.598	32.319	0.598
10036	3.082	0.598	32.183	0.598
10136	3.087	0.598	32.319	0.598
10237	3.087	0.598	32.319	0.598
10338	3.072	0.614	31.91	0.614
10439	3.072	0.608	31.91	0.608
10540	3.072	0.624	31.91	0.624
10641	3.072	0.614	31.91	0.614
10741	3.072	0.614	31.91	0.614
10841	3.133	0.491	33.543	0.491
10941	3.138	0.496	33.679	0.496
11041	3.143	0.491	33.815	0.491
11141	3.138	0.496	33.679	0.496
11241	3.138	0.491	33.679	0.491
11341	3.123	0.517	33.271	0.517
11441	3.123	0.517	33.271	0.517
11541	3.128	0.517	33.407	0.517
11641	3.128	0.512	33.407	0.512
11742	3.128	0.501	33.407	0.501
11842	3.113	0.547	32.999	0.547
11942	3.113	0.542	32.999	0.542
12042	3.113	0.547	32.999	0.547
12142	3.113	0.547	32.999	0.547
12242	3.108	0.552	32.863	0.552
12342	3.108	0.563	32.863	0.563
12442	3.108	0.563	32.863	0.563
12542	3.108	0.563	32.863	0.563
12642	3.108	0.563	32.863	0.563
12742	3.108	0.563	32.863	0.563
12842	3.097	0.583	32.591	0.583
12942	3.103	0.578	32.727	0.578
13043	3.097	0.583	32.591	0.583
13143	3.097	0.578	32.591	0.578
13244	3.103	0.583	32.727	0.583
13344	3.097	0.603	32.591	0.603
13445	3.092	0.608	32.455	0.608
13546	3.097	0.598	32.591	0.598
13646	3.092	0.598	32.455	0.598
13746	3.092	0.598	32.455	0.598
13847	3.077	0.619	32.046	0.619
13948	3.077	0.614	32.046	0.614
14048	3.077	0.614	32.046	0.614
14149	3.077	0.614	32.046	0.614
14250	3.072	0.624	31.91	0.624
14350	3.143	0.496	33.815	0.496
14450	3.143	0.496	33.815	0.496
14550	3.143	0.491	33.815	0.491
14650	3.149	0.491	33.952	0.491
14752	3.143	0.496	33.815	0.496
14852	3.133	0.512	33.543	0.512
14952	3.133	0.517	33.543	0.517
15052	3.133	0.501	33.543	0.501
15152	3.133	0.512	33.543	0.512
15252	3.133	0.506	33.543	0.506
15352	3.113	0.547	32.999	0.547
15452	3.113	0.537	32.999	0.537
15552	3.113	0.552	32.999	0.552
15652	3.113	0.542	32.999	0.542
15753	3.113	0.547	32.999	0.547
15854	3.113	0.557	32.999	0.557
15955	3.108	0.563	32.863	0.563
16056	3.108	0.563	32.863	0.563
16156	3.108	0.563	32.863	0.563
16257	3.108	0.563	32.863	0.563
16357	3.103	0.583	32.727	0.583
16457	3.103	0.583	32.727	0.583
16558	3.103	0.583	32.727	0.583
16658	3.103	0.578	32.727	0.578
16759	3.103	0.578	32.727	0.578
16860	3.103	0.603	32.727	0.603
16960	3.097	0.603	32.591	0.603
17060	3.092	0.603	32.455	0.603
17160	3.097	0.603	32.591	0.603
17260	3.097	0.598	32.591	0.598
17360	3.082	0.614	32.183	0.614
17460	3.077	0.603	32.046	0.603
17560	3.077	0.619	32.046	0.619
17660	3.077	0.608	32.046	0.608
17761	3.077	0.557	32.046	0.557
17862	3.154	0.491	34.088	0.491
17962	3.149	0.496	33.952	0.496
18063	3.149	0.496	33.952	0.496
18164	3.149	0.486	33.952	0.486
18264	3.143	0.501	33.815	0.501
18365	3.138	0.512	33.679	0.512
18466	3.138	0.517	33.679	0.517
18567	3.133	0.506	33.543	0.506
18668	3.133	0.517	33.543	0.517
18769	3.133	0.517	33.543	0.517
18869	3.123	0.547	33.271	0.547
18970	3.113	0.547	32.999	0.547
19070	3.113	0.552	32.999	0.552
19170	3.113	0.547	32.999	0.547
19270	3.113	0.542	32.999	0.542
19370	3.108	0.557	32.863	0.557
19470	3.108	0.563	32.863	0.563
19570	3.108	0.568	32.863	0.568
19670	3.108	0.563	32.863	0.563
19770	3.108	0.563	32.863	0.563
19870	3.103	0.583	32.727	0.583
19970	3.103	0.578	32.727	0.578
20070	3.103	0.578	32.727	0.578
20170	3.108	0.583	32.863	0.583
20270	3.108	0.583	32.863	0.583
20370	3.097	0.598	32.591	0.598
20470	3.097	0.603	32.591	0.603
20570	3.092	0.603	32.455	0.603
20671	3.097	0.603	32.591	0.603
20771	3.097	0.603	32.591	0.603
20871	3.082	0.614	32.183	0.614
20971	3.077	0.608	32.046	0.608
21071	3.077	0.619	32.046	0.619
21171	3.077	0.619	32.046	0.619
21271	3.077	0.522	32.046	0.522
21372	3.154	0.491	34.088	0.491
21472	3.149	0.491	33.952	0.491
21572	3.149	0.491	33.952	0.491
21672	3.149	0.496	33.952	0.496
21772	3.149	0.506	33.952	0.506
21872	3.143	0.512	33.815	0.512
21972	3.138	0.517	33.679	0.517
22073	3.138	0.517	33.679	0.517
22174	3.138	0.517	33.679	0.517
22275	3.133	0.537	33.543	0.537
22376	3.128	0.552	33.407	0.552
22477	3.123	0.552	33.271	0.552
22577	3.118	0.547	33.135	0.547
22678	3.123	0.552	33.271	0.552
22778	3.118	0.552	33.135	0.552
22878	3.118	0.557	33.135	0.557
22978	3.118	0.568	33.135	0.568
23078	3.113	0.557	32.999	0.557
23178	3.113	0.563	32.999	0.563
23279	3.113	0.573	32.999	0.573
23380	3.103	0.578	32.727	0.578
23481	3.108	0.583	32.863	0.583
23581	3.108	0.578	32.863	0.578
23681	3.108	0.578	32.863	0.578
23781	3.108	0.593	32.863	0.593
23881	3.103	0.603	32.727	0.603
23981	3.103	0.603	32.727	0.603
24081	3.103	0.603	32.727	0.603
24181	3.103	0.598	32.727	0.598
24281	3.097	0.614	32.591	0.614
24381	3.087	0.624	32.319	0.624
24481	3.082	0.619	32.183	0.619
24582	3.082	0.614	32.183	0.614
24682	3.082	0.619	32.183	0.619
24782	3.087	0.506	32.319	0.506
24882	3.164	0.496	34.36	0.496
24982	3.154	0.496	34.088	0.496
25082	3.154	0.496	34.088	0.496
25182	3.154	0.491	34.088	0.491
25282	3.149	0.506	33.952	0.506
25382	3.143	0.512	33.815	0.512
25482	3.138	0.512	33.679	0.512
25582	3.143	0.512	33.815	0.512
25682	3.143	0.517	33.815	0.517
25782	3.138	0.537	33.679	0.537
25883	3.133	0.547	33.543	0.547
25983	3.133	0.547	33.543	0.547
26084	3.128	0.547	33.407	0.547
26185	3.133	0.552	33.543	0.552
26285	3.123	0.557	33.271	0.557
26385	3.118	0.557	33.135	0.557
26485	3.118	0.563	33.135	0.563
26586	3.118	0.563	33.135	0.563
26686	3.118	0.563	33.135	0.563
26786	3.113	0.573	32.999	0.573
26886	3.108	0.583	32.863	0.583
26987	3.108	0.583	32.863	0.583
27088	3.108	0.583	32.863	0.583
27188	3.108	0.583	32.863	0.583
27288	3.103	0.588	32.727	0.588
27389	3.108	0.608	32.863	0.608
27489	3.103	0.598	32.727	0.598
27589	3.103	0.603	32.727	0.603
27689	3.103	0.603	32.727	0.603
27790	3.092	0.614	32.455	0.614
27891	3.092	0.614	32.455	0.614
27991	3.092	0.619	32.455	0.619
28091	3.092	0.614	32.455	0.614
28192	3.087	0.608	32.319	0.608
28292	3.103	0.501	32.727	0.501
28392	3.154	0.491	34.088	0.491
28493	3.149	0.491	33.952	0.491
28593	3.149	0.491	33.952	0.491
28693	3.149	0.491	33.952	0.491
28794	3.138	0.512	33.679	0.512
28894	3.138	0.517	33.679	0.517
28994	3.138	0.517	33.679	0.517
29094	3.138	0.517	33.679	0.517
29195	3.143	0.517	33.815	0.517
29295	3.133	0.542	33.543	0.542
29395	3.128	0.552	33.407	0.552
29495	3.128	0.542	33.407	0.542
29596	3.128	0.557	33.407	0.557
29696	3.128	0.547	33.407	0.547
29796	3.118	0.557	33.135	0.557
29896	3.123	0.563	33.271	0.563
29996	3.123	0.563	33.271	0.563
30097	3.118	0.563	33.135	0.563
30197	3.118	0.563	33.135	0.563
30297	3.108	0.573	32.863	0.573
30397	3.113	0.578	32.999	0.578
30498	3.113	0.583	32.999	0.583
30598	3.113	0.573	32.999	0.573
30698	3.113	0.583	32.999	0.583
30798	3.103	0.593	32.727	0.593
30899	3.103	0.598	32.727	0.598
31000	3.103	0.593	32.727	0.593
31100	3.108	0.603	32.863	0.603
31201	3.103	0.603	32.727	0.603
31301	3.092	0.614	32.455	0.614
31401	3.092	0.619	32.455	0.619
31502	3.087	0.624	32.319	0.624
31603	3.092	0.619	32.455	0.619
31704	3.092	0.614	32.455	0.614
31805	3.113	0.496	32.999	0.496
31905	3.154	0.496	34.088	0.496
32006	3.154	0.496	34.088	0.496
32106	3.154	0.496	34.088	0.496
32207	3.154	0.491	34.088	0.491
32307	3.138	0.517	33.679	0.517
32407	3.143	0.506	33.815	0.506
32507	3.143	0.517	33.815	0.517
32607	3.143	0.512	33.815	0.512
32709	3.143	0.512	33.815	0.512
32809	3.128	0.547	33.407	0.547
32909	3.128	0.542	33.407	0.542
33010	3.128	0.547	33.407	0.547
33111	3.128	0.537	33.407	0.537
33211	3.128	0.547	33.407	0.547
33312	3.118	0.563	33.135	0.563
33412	3.118	0.557	33.135	0.557
33512	3.118	0.557	33.135	0.557
33612	3.118	0.557	33.135	0.557
33712	3.118	0.557	33.135	0.557
33812	3.108	0.578	32.863	0.578
33912	3.108	0.583	32.863	0.583
34012	3.113	0.578	32.999	0.578
34112	3.113	0.583	32.999	0.583
34212	3.113	0.583	32.999	0.583
34312	3.103	0.598	32.727	0.598
34412	3.108	0.598	32.863	0.598
34512	3.108	0.603	32.863	0.603
34612	3.103	0.593	32.727	0.593
34712	3.103	0.598	32.727	0.598
34812	3.092	0.619	32.455	0.619
34912	3.092	0.619	32.455	0.619
35013	3.092	0.619	32.455	0.619
35113	3.092	0.614	32.455	0.614
35214	3.092	0.614	32.455	0.614
35314	3.128	0.496	33.407	0.496
35414	3.154	0.491	34.088	0.491
35515	3.154	0.496	34.088	0.496
35616	3.154	0.496	34.088	0.496
35716	3.154	0.491	34.088	0.491
35816	3.138	0.512	33.679	0.512
35916	3.143	0.512	33.815	0.512
36017	3.143	0.512	33.815	0.512
36118	3.143	0.512	33.815	0.512
36219	3.143	0.517	33.815	0.517
36320	3.123	0.542	33.271	0.542
36421	3.128	0.547	33.407	0.547
36521	3.128	0.547	33.407	0.547
36621	3.128	0.542	33.407	0.542
36722	3.128	0.542	33.407	0.542
36822	3.113	0.557	32.999	0.557
36922	3.118	0.563	33.135	0.563
37022	3.118	0.557	33.135	0.557
37122	3.118	0.563	33.135	0.563
37222	3.118	0.568	33.135	0.568
37322	3.108	0.578	32.863	0.578
37423	3.113	0.578	32.999	0.578
37524	3.108	0.578	32.863	0.578
37625	3.113	0.578	32.999	0.578
37725	3.113	0.578	32.999	0.578
37825	3.103	0.593	32.727	0.593
37925	3.103	0.593	32.727	0.593
38025	3.108	0.603	32.863	0.603
38125	3.108	0.598	32.863	0.598
38225	3.103	0.598	32.727	0.598
38325	3.092	0.619	32.455	0.619
38426	3.092	0.619	32.455	0.619
38527	3.092	0.619	32.455	0.619
38627	3.092	0.614	32.455	0.614
38728	3.092	0.619	32.455	0.619
38829	3.138	0.491	33.679	0.491
38930	3.149	0.491	33.952	0.491
39030	3.154	0.491	34.088	0.491
39130	3.154	0.491	34.088	0.491
39230	3.154	0.496	34.088	0.496
39330	3.143	0.512	33.815	0.512
39430	3.143	0.517	33.815	0.517
39530	3.143	0.506	33.815	0.506
39630	3.143	0.517	33.815	0.517
39730	3.143	0.512	33.815	0.512
39830	3.133	0.547	33.543	0.547
39930	3.128	0.552	33.407	0.552
40030	3.128	0.547	33.407	0.547
40130	3.133	0.547	33.543	0.547
40230	3.133	0.547	33.543	0.547
40330	3.118	0.568	33.135	0.568
40430	3.118	0.563	33.135	0.563
40530	3.123	0.563	33.271	0.563
40630	3.123	0.568	33.271	0.568
40730	3.123	0.568	33.271	0.568
40830	3.113	0.573	32.999	0.573
40930	3.113	0.578	32.999	0.578
41030	3.113	0.578	32.999	0.578
41130	3.113	0.578	32.999	0.578
41230	3.113	0.578	32.999	0.578
41330	3.108	0.603	32.863	0.603
41430	3.108	0.598	32.863	0.598
41530	3.108	0.598	32.863	0.598
41630	3.108	0.603	32.863	0.603
41731	3.108	0.598	32.863	0.598
41831	3.092	0.619	32.455	0.619
41932	3.092	0.624	32.455	0.624
42032	3.092	0.619	32.455	0.619
42133	3.092	0.619	32.455	0.619
42233	3.092	0.614	32.455	0.614
42333	3.143	0.491	33.815	0.491
42434	3.184	0.486	34.904	0.486
42534	3.154	0.496	34.088	0.496
42634	3.154	0.481	34.088	0.481
42734	3.154	0.501	34.088	0.501
42835	3.149	0.512	33.952	0.512
42935	3.143	0.512	33.815	0.512
43036	3.149	0.506	33.952	0.506
43136	3.143	0.512	33.815	0.512
43236	3.143	0.517	33.815	0.517
43336	3.128	0.547	33.407	0.547
43436	3.128	0.547	33.407	0.547
43537	3.133	0.552	33.543	0.552
43638	3.133	0.547	33.543	0.547
43739	3.128	0.542	33.407	0.542
43839	3.113	0.563	32.999	0.563
43940	3.118	0.563	33.135	0.563
44040	3.118	0.563	33.135	0.563
44140	3.123	0.563	33.271	0.563
44240	3.118	0.563	33.135	0.563
44340	3.108	0.573	32.863	0.573
44441	3.113	0.583	32.999	0.583
44541	3.108	0.583	32.863	0.583
44641	3.113	0.568	32.999	0.568
44742	3.113	0.578	32.999	0.578
44842	3.113	0.603	32.999	0.603
44942	3.108	0.598	32.863	0.598
45042	3.108	0.598	32.863	0.598
45142	3.108	0.603	32.863	0.603
45242	3.108	0.603	32.863	0.603
45342	3.092	0.619	32.455	0.619
45442	3.092	0.619	32.455	0.619
45542	3.092	0.624	32.455	0.624
45642	3.092	0.614	32.455	0.614
45742	3.092	0.614	32.455	0.614
45842	3.154	0.496	34.088	0.496
45942	3.149	0.491	33.952	0.491
46042	3.154	0.491	34.088	0.491
46142	3.154	0.491	34.088	0.491
46242	3.154	0.491	34.088	0.491
46342	3.149	0.517	33.952	0.517
46442	3.143	0.517	33.815	0.517
46543	3.149	0.517	33.952	0.517
46644	3.143	0.512	33.815	0.512
46745	3.149	0.517	33.952	0.517
46846	3.133	0.547	33.543	0.547
46946	3.128	0.552	33.407	0.552
47046	3.133	0.542	33.543	0.542
47147	3.133	0.547	33.543	0.547
47247	3.133	0.547	33.543	0.547
47347	3.118	0.563	33.135	0.563
47448	3.118	0.557	33.135	0.557
47548	3.118	0.557	33.135	0.557
47649	3.118	0.563	33.135	0.563
47749	3.118	0.568	33.135	0.568
47849	3.113	0.578	32.999	0.578
47950	3.113	0.578	32.999	0.578
48051	3.108	0.578	32.863	0.578
48151	3.113	0.578	32.999	0.578
48251	3.113	0.578	32.999	0.578
48351	3.108	0.603	32.863	0.603
48451	3.108	0.603	32.863	0.603
48551	3.108	0.598	32.863	0.598
48651	3.108	0.603	32.863	0.603
48751	3.108	0.588	32.863	0.588
48851	3.103	0.614	32.727	0.614
48952	3.092	0.619	32.455	0.619
49052	3.092	0.619	32.455	0.619
49152	3.092	0.624	32.455	0.624
49252	3.092	0.614	32.455	0.614
49352	3.159	0.491	34.224	0.491
49452	3.149	0.496	33.952	0.496
49552	3.149	0.496	33.952	0.496
49652	3.154	0.491	34.088	0.491
49752	3.154	0.491	34.088	0.491
49853	3.143	0.512	33.815	0.512
49954	3.143	0.517	33.815	0.517
50055	3.143	0.517	33.815	0.517
50155	3.143	0.517	33.815	0.517
50255	3.143	0.501	33.815	0.501
50356	3.133	0.547	33.543	0.547
50456	3.128	0.547	33.407	0.547
50557	3.128	0.547	33.407	0.547
50658	3.128	0.547	33.407	0.547
50758	3.128	0.552	33.407	0.552
50859	3.123	0.563	33.271	0.563
50960	3.123	0.563	33.271	0.563
51060	3.118	0.563	33.135	0.563
51160	3.118	0.557	33.135	0.557
51260	3.123	0.563	33.271	0.563
51360	3.113	0.583	32.999	0.583
51460	3.108	0.583	32.863	0.583
51560	3.113	0.578	32.999	0.578
51660	3.113	0.583	32.999	0.583
51760	3.113	0.583	32.999	0.583
51860	3.103	0.598	32.727	0.598
51960	3.103	0.598	32.727	0.598
52060	3.108	0.603	32.863	0.603
52160	3.108	0.598	32.863	0.598
52260	3.103	0.603	32.727	0.603
52360	3.097	0.624	32.591	0.624
52460	3.092	0.614	32.455	0.614
52561	3.097	0.614	32.591	0.614
52662	3.092	0.619	32.455	0.619
52762	3.092	0.537	32.455	0.537
52862	3.169	0.491	34.496	0.491
52962	3.169	0.491	34.496	0.491
53063	3.169	0.491	34.496	0.491
53164	3.169	0.496	34.496	0.496
53265	3.169	0.501	34.496	0.501
53366	3.159	0.512	34.224	0.512
53467	3.154	0.517	34.088	0.517
53567	3.154	0.506	34.088	0.506
53668	3.154	0.512	34.088	0.512
53769	3.154	0.527	34.088	0.527
53869	3.143	0.547	33.815	0.547
53970	3.138	0.547	33.679	0.547
54070	3.143	0.542	33.815	0.542
54171	3.143	0.547	33.815	0.547
54271	3.138	0.563	33.679	0.563
54372	3.133	0.563	33.543	0.563
54472	3.133	0.557	33.543	0.557
54572	3.128	0.563	33.407	0.563
54672	3.128	0.557	33.407	0.557
54772	3.128	0.573	33.407	0.573
54872	3.123	0.578	33.271	0.578
54973	3.118	0.578	33.135	0.578
55074	3.118	0.578	33.135	0.578
55175	3.118	0.583	33.135	0.583
55275	3.113	0.588	32.999	0.588
55376	3.108	0.603	32.863	0.603
55477	3.113	0.603	32.999	0.603
55577	3.108	0.603	32.863	0.603
55677	3.108	0.598	32.863	0.598
55777	3.108	0.614	32.863	0.614
55877	3.097	0.614	32.591	0.614
55978	3.092	0.619	32.455	0.619
56078	3.092	0.624	32.455	0.624
56179	3.092	0.614	32.455	0.614
56280	3.103	0.506	32.727	0.506
56380	3.174	0.491	34.632	0.491
56480	3.174	0.491	34.632	0.491
56580	3.169	0.496	34.496	0.496
56680	3.169	0.496	34.496	0.496
56781	3.159	0.512	34.224	0.512
56882	3.159	0.517	34.224	0.517
56982	3.154	0.501	34.088	0.501
57083	3.154	0.512	34.088	0.512
57184	3.154	0.517	34.088	0.517
57285	3.143	0.542	33.815	0.542
57386	3.143	0.557	33.815	0.557
57487	3.138	0.542	33.679	0.542
57587	3.138	0.547	33.679	0.547
57688	3.138	0.557	33.679	0.557
57788	3.133	0.557	33.543	0.557
57888	3.133	0.563	33.543	0.563
57988	3.133	0.557	33.543	0.557
58088	3.133	0.563	33.543	0.563
58188	3.128	0.563	33.407	0.563
58288	3.123	0.573	33.271	0.573
58389	3.123	0.578	33.271	0.578
58489	3.123	0.583	33.271	0.583
58589	3.123	0.583	33.271	0.583
58689	3.123	0.583	33.271	0.583
58790	3.113	0.588	32.999	0.588
58890	3.113	0.598	32.999	0.598
58990	3.113	0.598	32.999	0.598
59090	3.113	0.603	32.999	0.603
59190	3.113	0.598	32.999	0.598
59290	3.103	0.614	32.727	0.614
59390	3.103	0.619	32.727	0.619
59490	3.097	0.614	32.591	0.614
59590	3.092	0.608	32.455	0.608
59690	3.092	0.619	32.455	0.619
59790	3.113	0.501	32.999	0.501
59891	3.174	0.491	34.632	0.491
59991	3.169	0.491	34.496	0.491
60092	3.174	0.491	34.632	0.491
60192	3.174	0.496	34.632	0.496
60292	3.164	0.512	34.36	0.512
60392	3.169	0.512	34.496	0.512
60492	3.169	0.512	34.496	0.512
60592	3.169	0.512	34.496	0.512
60692	3.169	0.512	34.496	0.512
60792	3.149	0.547	33.952	0.547
60893	3.149	0.542	33.952	0.542
60994	3.143	0.547	33.815	0.547
61095	3.143	0.547	33.815	0.547
61196	3.143	0.547	33.815	0.547
61297	3.138	0.557	33.679	0.557
61398	3.143	0.557	33.815	0.557
61498	3.138	0.563	33.679	0.563
61599	3.143	0.563	33.815	0.563
61700	3.143	0.563	33.815	0.563
61800	3.128	0.578	33.407	0.578
61900	3.133	0.583	33.543	0.583
62000	3.133	0.573	33.543	0.573
62100	3.133	0.573	33.543	0.573
62200	3.133	0.578	33.543	0.578
62300	3.118	0.598	33.135	0.598
62401	3.123	0.598	33.271	0.598
62501	3.123	0.593	33.271	0.593
62601	3.118	0.598	33.135	0.598
62701	3.123	0.598	33.271	0.598
62801	3.118	0.614	33.135	0.614
62902	3.103	0.614	32.727	0.614
63002	3.103	0.614	32.727	0.614
63102	3.103	0.619	32.727	0.619
63202	3.103	0.619	32.727	0.619
63302	3.128	0.501	33.407	0.501
63403	3.174	0.496	34.632	0.496
63503	3.169	0.496	34.496	0.496
63603	3.174	0.496	34.632	0.496
63704	3.174	0.491	34.632	0.491
63805	3.164	0.517	34.36	0.517
63906	3.169	0.506	34.496	0.506
64007	3.169	0.517	34.496	0.517
64107	3.138	0.517	33.679	0.517
64207	3.169	0.517	34.496	0.517
64308	3.149	0.547	33.952	0.547
64408	3.149	0.547	33.952	0.547
64508	3.149	0.542	33.952	0.542
64609	3.169	0.552	34.496	0.552
64710	3.149	0.547	33.952	0.547
64810	3.143	0.557	33.815	0.557
64910	3.133	0.563	33.543	0.563
65010	3.143	0.563	33.815	0.563
65111	3.143	0.563	33.815	0.563
65211	3.143	0.563	33.815	0.563
65312	3.133	0.578	33.543	0.578
65412	3.138	0.573	33.679	0.573
65512	3.133	0.573	33.543	0.573
65612	3.138	0.583	33.679	0.583
65712	3.138	0.583	33.679	0.583
65812	3.128	0.593	33.407	0.593
65913	3.128	0.598	33.407	0.598
66014	3.128	0.598	33.407	0.598
66115	3.133	0.593	33.543	0.593
66216	3.133	0.603	33.543	0.603
66316	3.113	0.619	32.999	0.619
66417	3.108	0.624	32.863	0.624
66518	3.108	0.619	32.863	0.619
66619	3.108	0.619	32.863	0.619
66719	3.108	0.614	32.863	0.614
66820	3.149	0.496	33.952	0.496
66920	3.169	0.491	34.496	0.491
67020	3.174	0.491	34.632	0.491
67120	3.179	0.496	34.768	0.496
67220	3.174	0.496	34.632	0.496
67320	3.174	0.517	34.632	0.517
67420	3.174	0.506	34.632	0.506
67520	3.169	0.517	34.496	0.517
67620	3.169	0.506	34.496	0.506
67720	3.174	0.517	34.632	0.517
67820	3.154	0.542	34.088	0.542
67920	3.154	0.542	34.088	0.542
68020	3.154	0.542	34.088	0.542
68121	3.154	0.547	34.088	0.547
68221	3.159	0.547	34.224	0.547
68322	3.149	0.557	33.952	0.557
68422	3.149	0.563	33.952	0.563
68522	3.159	0.563	34.224	0.563
68622	3.149	0.557	33.952	0.557
68722	3.149	0.557	33.952	0.557
68822	3.143	0.578	33.815	0.578
68922	3.143	0.578	33.815	0.578
69022	3.143	0.578	33.815	0.578
69122	3.143	0.578	33.815	0.578
69222	3.143	0.578	33.815	0.578
69322	3.138	0.593	33.679	0.593
69422	3.138	0.603	33.679	0.603
69522	3.133	0.598	33.543	0.598
69622	3.138	0.598	33.679	0.598
69723	3.138	0.598	33.679	0.598
69824	3.118	0.614	33.135	0.614
69925	3.118	0.619	33.135	0.619
70025	3.118	0.619	33.135	0.619
70126	3.118	0.619	33.135	0.619
70227	3.118	0.614	33.135	0.614
70328	3.174	0.491	34.632	0.491
70428	3.174	0.496	34.632	0.496
70528	3.179	0.496	34.768	0.496
70628	3.174	0.501	34.632	0.501
70728	3.174	0.491	34.632	0.491
70828	3.174	0.517	34.632	0.517
70928	3.169	0.517	34.496	0.517
71029	3.174	0.512	34.632	0.512
71130	3.169	0.517	34.496	0.517
71231	3.169	0.512	34.496	0.512
71331	3.149	0.552	33.952	0.552
71432	3.154	0.547	34.088	0.547
71533	3.154	0.552	34.088	0.552
71633	3.154	0.542	34.088	0.542
71734	3.154	0.542	34.088	0.542
71835	3.143	0.563	33.815	0.563
71935	3.143	0.557	33.815	0.557
72035	3.143	0.563	33.815	0.563
72136	3.149	0.563	33.952	0.563
72237	3.143	0.563	33.815	0.563
72338	3.143	0.578	33.815	0.578
72439	3.143	0.573	33.815	0.573
72539	3.143	0.573	33.815	0.573
72640	3.143	0.583	33.815	0.583
72741	3.143	0.578	33.815	0.578
72842	3.138	0.598	33.679	0.598
72943	3.138	0.603	33.679	0.603
73044	3.138	0.603	33.679	0.603
73145	3.138	0.593	33.679	0.593
73246	3.138	0.598	33.679	0.598
73347	3.123	0.614	33.271	0.614
73447	3.118	0.619	33.135	0.619
73547	3.118	0.619	33.135	0.619
73648	3.118	0.614	33.135	0.614
73748	3.118	0.619	33.135	0.619
73848	3.189	0.491	35.04	0.491
73949	3.184	0.491	34.904	0.491
74050	3.184	0.491	34.904	0.491
74150	3.179	0.496	34.768	0.496
74250	3.174	0.496	34.632	0.496
74350	3.174	0.517	34.632	0.517
74450	3.174	0.517	34.632	0.517
74550	3.169	0.517	34.496	0.517
74650	3.169	0.517	34.496	0.517
74750	3.169	0.512	34.496	0.512
74850	3.164	0.542	34.36	0.542
74950	3.159	0.547	34.224	0.547
75050	3.164	0.547	34.36	0.547
75150	3.164	0.547	34.36	0.547
75250	3.164	0.542	34.36	0.542
75350	3.154	0.563	34.088	0.563
75450	3.149	0.563	33.952	0.563
75550	3.149	0.563	33.952	0.563
75650	3.149	0.563	33.952	0.563
75750	3.149	0.557	33.952	0.557
75850	3.149	0.578	33.952	0.578
75950	3.143	0.578	33.815	0.578
76050	3.149	0.568	33.952	0.568
76150	3.149	0.578	33.952	0.578
76250	3.143	0.573	33.815	0.573
76350	3.143	0.598	33.815	0.598
76450	3.143	0.603	33.815	0.603
76550	3.138	0.598	33.679	0.598
76650	3.138	0.598	33.679	0.598
76750	3.138	0.598	33.679	0.598
76850	3.123	0.619	33.271	0.619
76951	3.118	0.619	33.135	0.619
77051	3.118	0.619	33.135	0.619
77152	3.113	0.619	32.999	0.619
77252	3.113	0.552	32.999	0.552
77352	3.194	0.491	35.176	0.491
77452	3.184	0.491	34.904	0.491
77552	3.184	0.496	34.904	0.496
77652	3.184	0.496	34.904	0.496
77752	3.184	0.491	34.904	0.491
77852	3.179	0.512	34.768	0.512
77952	3.174	0.506	34.632	0.506
78053	3.174	0.517	34.632	0.517
78153	3.174	0.512	34.632	0.512
78254	3.174	0.522	34.632	0.522
78354	3.164	0.547	34.36	0.547
78455	3.159	0.547	34.224	0.547
78555	3.159	0.547	34.224	0.547
78656	3.184	0.547	34.904	0.547
78757	3.159	0.547	34.224	0.547
78857	3.154	0.563	34.088	0.563
78958	3.154	0.563	34.088	0.563
79059	3.149	0.568	33.952	0.568
79160	3.154	0.563	34.088	0.563
79260	3.149	0.568	33.952	0.568
79360	3.149	0.583	33.952	0.583
79460	3.143	0.573	33.815	0.573
79560	3.143	0.583	33.815	0.583
79660	3.133	0.583	33.543	0.583
79761	3.143	0.588	33.815	0.588
79861	3.138	0.608	33.679	0.608
79962	3.138	0.603	33.679	0.603
80062	3.143	0.603	33.815	0.603
80163	3.138	0.603	33.679	0.603
80264	3.143	0.603	33.815	0.603
80365	3.123	0.619	33.271	0.619
80466	3.118	0.619	33.135	0.619
80567	3.113	0.614	32.999	0.614
80667	3.113	0.619	32.999	0.619
80768	3.118	0.512	33.135	0.512
80869	3.205	0.496	35.448	0.496
80970	3.194	0.491	35.176	0.491
81070	3.189	0.496	35.04	0.496
81170	3.184	0.491	34.904	0.491
81270	3.179	0.506	34.768	0.506
81372	3.174	0.517	34.632	0.517
81472	3.174	0.517	34.632	0.517
81572	3.174	0.512	34.632	0.512
81672	3.174	0.517	34.632	0.517
81772	3.174	0.537	34.632	0.537
81872	3.174	0.547	34.632	0.547
81972	3.169	0.542	34.496	0.542
82072	3.169	0.552	34.496	0.552
82172	3.169	0.547	34.496	0.547
82272	3.164	0.552	34.36	0.552
82372	3.159	0.557	34.224	0.557
82472	3.159	0.563	34.224	0.563
82572	3.154	0.563	34.088	0.563
82672	3.159	0.547	34.224	0.547
82772	3.154	0.573	34.088	0.573
82872	3.149	0.578	33.952	0.578
82972	3.154	0.583	34.088	0.583
83072	3.149	0.583	33.952	0.583
83172	3.149	0.583	33.952	0.583
83274	3.149	0.593	33.952	0.593
83374	3.143	0.598	33.815	0.598
83475	3.143	0.593	33.815	0.593
83575	3.143	0.603	33.815	0.603
83676	3.143	0.603	33.815	0.603
83777	3.138	0.614	33.679	0.614
83877	3.133	0.614	33.543	0.614
83977	3.133	0.614	33.543	0.614
84077	3.128	0.614	33.407	0.614
84177	3.128	0.614	33.407	0.614
84277	3.138	0.501	33.679	0.501
84378	3.189	0.501	35.04	0.501
84478	3.194	0.496	35.176	0.496
84578	3.189	0.491	35.04	0.491
84678	3.189	0.496	35.04	0.496
84778	3.179	0.517	34.768	0.517
84878	3.174	0.517	34.632	0.517
84978	3.174	0.517	34.632	0.517
85079	3.174	0.501	34.632	0.501
85180	3.174	0.512	34.632	0.512
85280	3.169	0.547	34.496	0.547
85380	3.169	0.542	34.496	0.542
85480	3.169	0.547	34.496	0.547
85580	3.169	0.542	34.496	0.542
85681	3.169	0.552	34.496	0.552
85782	3.169	0.557	34.496	0.557
85882	3.164	0.557	34.36	0.557
85983	3.164	0.557	34.36	0.557
86083	3.159	0.568	34.224	0.568
86184	3.164	0.557	34.36	0.557
86284	3.159	0.573	34.224	0.573
86385	3.154	0.573	34.088	0.573
86485	3.154	0.578	34.088	0.578
86585	3.154	0.578	34.088	0.578
86686	3.159	0.578	34.224	0.578
86786	3.149	0.603	33.952	0.603
86887	3.149	0.593	33.952	0.593
86987	3.149	0.598	33.952	0.598
87088	3.149	0.598	33.952	0.598
87188	3.149	0.598	33.952	0.598
87288	3.138	0.614	33.679	0.614
87388	3.138	0.619	33.679	0.619
87488	3.133	0.608	33.543	0.608
87588	3.128	0.619	33.407	0.619
87688	3.133	0.619	33.543	0.619
87788	3.149	0.501	33.952	0.501
87888	3.194	0.501	35.176	0.501
87988	3.194	0.491	35.176	0.491
88088	3.194	0.501	35.176	0.501
88188	3.194	0.491	35.176	0.491
88288	3.184	0.506	34.904	0.506
88389	3.184	0.512	34.904	0.512
88490	3.184	0.522	34.904	0.522
88590	3.179	0.501	34.768	0.501
88691	3.179	0.512	34.768	0.512
88792	3.169	0.542	34.496	0.542
88892	3.174	0.542	34.632	0.542
88992	3.174	0.552	34.632	0.552
89093	3.174	0.547	34.632	0.547
89194	3.174	0.552	34.632	0.552
89295	3.164	0.563	34.36	0.563
89396	3.169	0.563	34.496	0.563
89497	3.169	0.563	34.496	0.563
89597	3.169	0.563	34.496	0.563
89698	3.169	0.563	34.496	0.563
89798	3.159	0.568	34.224	0.568
89899	3.164	0.578	34.36	0.578
89999	3.159	0.583	34.224	0.583
90100	3.159	0.578	34.224	0.578
90200	3.164	0.583	34.36	0.583
90300	3.149	0.598	33.952	0.598
90400	3.154	0.598	34.088	0.598
90500	3.154	0.603	34.088	0.603
90600	3.154	0.598	34.088	0.598
90700	3.154	0.603	34.088	0.603
90800	3.138	0.619	33.679	0.619
90900	3.133	0.619	33.543	0.619
91001	3.138	0.619	33.679	0.619
91102	3.133	0.614	33.543	0.614
91202	3.138	0.608	33.679	0.608
91302	3.179	0.491	34.768	0.491
91404	3.194	0.491	35.176	0.491
91505	3.2	0.496	35.312	0.496
91606	3.2	0.501	35.312	0.501
91707	3.205	0.491	35.448	0.491
91807	3.179	0.517	34.768	0.517
91908	3.184	0.517	34.904	0.517
92008	3.179	0.512	34.768	0.512
92109	3.184	0.517	34.904	0.517
92210	3.184	0.517	34.904	0.517
92311	3.174	0.547	34.632	0.547
92412	3.174	0.547	34.632	0.547
92512	3.174	0.547	34.632	0.547
92612	3.174	0.542	34.632	0.542
92712	3.174	0.542	34.632	0.542
92812	3.169	0.557	34.496	0.557
92912	3.174	0.557	34.632	0.557
93012	3.169	0.563	34.496	0.563
93112	3.169	0.563	34.496	0.563
93212	3.169	0.563	34.496	0.563
93312	3.164	0.578	34.36	0.578
93413	3.164	0.578	34.36	0.578
93514	3.164	0.573	34.36	0.573
93614	3.164	0.578	34.36	0.578
93714	3.169	0.583	34.496	0.583
93815	3.154	0.598	34.088	0.598
93915	3.154	0.598	34.088	0.598
94015	3.154	0.598	34.088	0.598
94116	3.159	0.598	34.224	0.598
94216	3.159	0.603	34.224	0.603
94317	3.138	0.619	33.679	0.619
94418	3.138	0.624	33.679	0.624
94518	3.143	0.603	33.815	0.603
94618	3.138	0.619	33.679	0.619
94719	3.143	0.619	33.815	0.619
94819	3.194	0.491	35.176	0.491
94920	3.21	0.501	35.584	0.501
95020	3.21	0.496	35.584	0.496
95120	3.21	0.496	35.584	0.496
95220	3.21	0.496	35.584	0.496
95321	3.194	0.517	35.176	0.517
95421	3.194	0.517	35.176	0.517
95522	3.194	0.512	35.176	0.512
95622	3.194	0.501	35.176	0.501
95722	3.194	0.512	35.176	0.512
95822	3.179	0.547	34.768	0.547
95922	3.184	0.547	34.904	0.547
96022	3.174	0.547	34.632	0.547
96122	3.174	0.547	34.632	0.547
96222	3.174	0.542	34.632	0.542
96322	3.174	0.563	34.632	0.563
96422	3.174	0.563	34.632	0.563
96522	3.174	0.563	34.632	0.563
96622	3.174	0.563	34.632	0.563
96722	3.174	0.563	34.632	0.563
96822	3.169	0.578	34.496	0.578
96922	3.169	0.583	34.496	0.583
97023	3.169	0.583	34.496	0.583
97123	3.169	0.583	34.496	0.583
97224	3.169	0.578	34.496	0.578
97325	3.159	0.593	34.224	0.593
97425	3.164	0.603	34.36	0.603
97526	3.164	0.598	34.36	0.598
97626	3.159	0.598	34.224	0.598
97727	3.159	0.593	34.224	0.593
97827	3.143	0.614	33.815	0.614
97928	3.143	0.619	33.815	0.619
98029	3.143	0.614	33.815	0.614
98130	3.143	0.614	33.815	0.614
98230	3.143	0.614	33.815	0.614
98330	3.215	0.496	35.721	0.496
98430	3.22	0.491	35.857	0.491
98530	3.215	0.491	35.721	0.491
98630	3.21	0.491	35.584	0.491
98730	3.21	0.496	35.584	0.496
98830	3.2	0.512	35.312	0.512
98931	3.194	0.517	35.176	0.517
99032	3.194	0.517	35.176	0.517
99132	3.2	0.506	35.312	0.506
99232	3.2	0.512	35.312	0.512
99332	3.179	0.542	34.768	0.542
99432	3.184	0.547	34.904	0.547
99532	3.205	0.542	35.448	0.542
99632	3.179	0.547	34.768	0.547
99732	3.179	0.547	34.768	0.547
99832	3.174	0.557	34.632	0.557
99932	3.174	0.563	34.632	0.563
100032	3.174	0.563	34.632	0.563
100132	3.174	0.557	34.632	0.557
100232	3.174	0.557	34.632	0.557
100332	3.174	0.578	34.632	0.578
100432	3.174	0.583	34.632	0.583
100532	3.174	0.578	34.632	0.578
100632	3.174	0.583	34.632	0.583
100733	3.174	0.583	34.632	0.583
100834	3.169	0.598	34.496	0.598
100935	3.169	0.598	34.496	0.598
101035	3.169	0.598	34.496	0.598
101136	3.169	0.603	34.496	0.603
101237	3.174	0.598	34.632	0.598
101338	3.154	0.619	34.088	0.619
101439	3.154	0.619	34.088	0.619
101541	3.149	0.614	33.952	0.614
101642	3.149	0.614	33.952	0.614
101742	3.149	0.608	33.952	0.608
101842	3.225	0.491	35.993	0.491
101942	3.245	0.491	36.537	0.491
102042	3.215	0.496	35.721	0.496
102142	3.21	0.491	35.584	0.491
102242	3.215	0.496	35.721	0.496
102342	3.21	0.512	35.584	0.512
102443	3.21	0.517	35.584	0.517
102543	3.205	0.512	35.448	0.512
102643	3.205	0.506	35.448	0.506
102743	3.205	0.517	35.448	0.517
102844	3.184	0.552	34.904	0.552
102945	3.184	0.552	34.904	0.552
103045	3.184	0.547	34.904	0.547
103146	3.179	0.542	34.768	0.542
103247	3.184	0.557	34.904	0.557
103348	3.174	0.557	34.632	0.557
103449	3.174	0.563	34.632	0.563
103550	3.174	0.563	34.632	0.563
103650	3.174	0.563	34.632	0.563
103751	3.174	0.563	34.632	0.563
103852	3.174	0.583	34.632	0.583
103952	3.174	0.578	34.632	0.578
104053	3.174	0.568	34.632	0.568
104153	3.174	0.578	34.632	0.578
104254	3.174	0.588	34.632	0.588
104355	3.174	0.598	34.632	0.598
104456	3.174	0.598	34.632	0.598
104556	3.174	0.593	34.632	0.593
104657	3.169	0.593	34.496	0.593
104757	3.169	0.598	34.496	0.598
104858	3.159	0.619	34.224	0.619
104958	3.154	0.614	34.088	0.614
105058	3.154	0.614	34.088	0.614
105158	3.149	0.619	33.952	0.619
105258	3.149	0.522	33.952	0.522
105358	3.22	0.496	35.857	0.496
105459	3.215	0.496	35.721	0.496
105559	3.21	0.491	35.584	0.491
105659	3.21	0.491	35.584	0.491
105759	3.21	0.512	35.584	0.512
105860	3.205	0.517	35.448	0.517
105960	3.21	0.512	35.584	0.512
106060	3.21	0.517	35.584	0.517
106160	3.21	0.517	35.584	0.517
106260	3.205	0.527	35.448	0.527
106360	3.189	0.547	35.04	0.547
106460	3.189	0.547	35.04	0.547
106560	3.189	0.547	35.04	0.547
106660	3.184	0.547	34.904	0.547
106760	3.184	0.557	34.904	0.557
106860	3.184	0.557	34.904	0.557
106960	3.179	0.563	34.768	0.563
107060	3.179	0.563	34.768	0.563
107160	3.179	0.563	34.768	0.563
107260	3.179	0.573	34.768	0.573
107360	3.174	0.578	34.632	0.578
107460	3.174	0.578	34.632	0.578
107560	3.174	0.578	34.632	0.578
107661	3.174	0.583	34.632	0.583
107762	3.174	0.583	34.632	0.583
107862	3.174	0.598	34.632	0.598
107963	3.174	0.598	34.632	0.598
108064	3.174	0.598	34.632	0.598
108165	3.174	0.603	34.632	0.603
108265	3.169	0.608	34.496	0.608
108366	3.164	0.619	34.36	0.619
108466	3.159	0.619	34.224	0.619
108566	3.159	0.619	34.224	0.619
108667	3.159	0.603	34.224	0.603
108767	3.159	0.501	34.224	0.501
108867	3.215	0.491	35.721	0.491
108967	3.215	0.496	35.721	0.496
109068	3.215	0.486	35.721	0.486
109169	3.215	0.491	35.721	0.491
109269	3.21	0.506	35.584	0.506
109370	3.21	0.506	35.584	0.506
109470	3.205	0.517	35.448	0.517
109570	3.21	0.512	35.584	0.512
109670	3.21	0.517	35.584	0.517
109770	3.2	0.542	35.312	0.542
109870	3.194	0.547	35.176	0.547
109971	3.189	0.547	35.04	0.547
110071	3.189	0.542	35.04	0.542
110171	3.189	0.547	35.04	0.547
110271	3.184	0.557	34.904	0.557
110371	3.184	0.563	34.904	0.563
110472	3.184	0.563	34.904	0.563
110572	3.184	0.563	34.904	0.563
110672	3.184	0.563	34.904	0.563
110772	3.179	0.573	34.768	0.573
110873	3.174	0.573	34.632	0.573
110973	3.174	0.578	34.632	0.578
111073	3.174	0.578	34.632	0.578
111173	3.174	0.583	34.632	0.583
111273	3.174	0.583	34.632	0.583
111374	3.174	0.598	34.632	0.598
111474	3.174	0.598	34.632	0.598
111574	3.174	0.598	34.632	0.598
111675	3.174	0.593	34.632	0.593
111776	3.169	0.614	34.496	0.614
111876	3.169	0.619	34.496	0.619
111977	3.164	0.608	34.36	0.608
112077	3.164	0.614	34.36	0.614
112177	3.164	0.614	34.36	0.614
112278	3.179	0.496	34.768	0.496
112378	3.21	0.491	35.584	0.491
112478	3.21	0.491	35.584	0.491
112578	3.21	0.496	35.584	0.496
112678	3.21	0.496	35.584	0.496
112778	3.21	0.501	35.584	0.501
112879	3.21	0.491	35.584	0.491
112979	3.21	0.496	35.584	0.496
113079	3.21	0.501	35.584	0.501
113179	3.21	0.501	35.584	0.501
113279	3.21	0.491	35.584	0.491
113380	3.21	0.496	35.584	0.496
113480	3.21	0.481	35.584	0.481
113580	3.21	0.496	35.584	0.496
113680	3.21	0.501	35.584	0.501
113780	3.215	0.496	35.721	0.496
113880	3.21	0.491	35.584	0.491
113980	3.21	0.496	35.584	0.496
114080	3.21	0.491	35.584	0.491
114181	3.21	0.496	35.584	0.496
114281	3.21	0.491	35.584	0.491
114381	3.21	0.496	35.584	0.496
114482	3.21	0.496	35.584	0.496
114583	3.21	0.481	35.584	0.481
114684	3.21	0.496	35.584	0.496
114785	3.21	0.491	35.584	0.491
114885	3.21	0.496	35.584	0.496
114986	3.21	0.496	35.584	0.496
115087	3.21	0.491	35.584	0.491
115188	3.21	0.496	35.584	0.496
115288	3.215	0.491	35.721	0.491
115388	3.21	0.501	35.584	0.501
115488	3.21	0.496	35.584	0.496
115588	3.21	0.491	35.584	0.491
115688	3.21	0.496	35.584	0.496
115789	3.21	0.496	35.584	0.496
115889	3.21	0.491	35.584	0.491
115989	3.21	0.491	35.584	0.491
116089	3.21	0.496	35.584	0.496
116189	3.21	0.491	35.584	0.491
116289	3.21	0.496	35.584	0.496
116389	3.21	0.496	35.584	0.496
116489	3.21	0.496	35.584	0.496
116590	3.21	0.496	35.584	0.496
116690	3.21	0.496	35.584	0.496
116790	3.21	0.491	35.584	0.491
116891	3.21	0.496	35.584	0.496
116991	3.21	0.496	35.584	0.496
117092	3.21	0.496	35.584	0.496
117192	3.21	0.496	35.584	0.496
117292	3.21	0.491	35.584	0.491
117392	3.21	0.491	35.584	0.491
117492	3.21	0.496	35.584	0.496
