# Supplementary material for: Design and evaluation of a pneumatic actuation unit for a wasp-inspired self-propelled needle
Source: PLoS One. 2024 Jul 2;19(7):e0306411. doi: 10.1371/journal.pone.0306411 (PMC11218968; doi:10.1371/journal.pone.0306411)
Supplement: S1 Data — The S1 Data file contains the raw data sets of the phantom experiment. (ZIP) [file pone.0306411.s006.zip › S4_Data/stroke experiments/4mm/4mm_2.xlsx]

## Sheet: 22 11 03 12 20 28 4mm
0	2.786	0.491	24.29	0.491
100	2.791	0.496	24.426	0.496
201	2.791	0.496	24.426	0.496
302	2.786	0.491	24.29	0.491
403	2.786	0.496	24.29	0.496
504	2.786	0.496	24.29	0.496
604	2.786	0.491	24.29	0.491
704	2.786	0.501	24.29	0.501
804	2.786	0.496	24.29	0.496
904	2.786	0.496	24.29	0.496
1004	2.786	0.491	24.29	0.491
1104	2.786	0.486	24.29	0.486
1204	2.786	0.491	24.29	0.491
1305	2.791	0.496	24.426	0.496
1407	2.786	0.491	24.29	0.491
1507	2.786	0.496	24.29	0.496
1607	2.786	0.491	24.29	0.491
1707	2.786	0.491	24.29	0.491
1807	2.786	0.496	24.29	0.496
1908	2.786	0.496	24.29	0.496
2009	2.786	0.491	24.29	0.491
2110	2.791	0.501	24.426	0.501
2211	2.786	0.491	24.29	0.491
2311	2.786	0.491	24.29	0.491
2411	2.786	0.496	24.29	0.496
2512	2.786	0.496	24.29	0.496
2612	2.786	0.496	24.29	0.496
2713	2.786	0.486	24.29	0.486
2814	2.791	0.496	24.426	0.496
2914	2.786	0.491	24.29	0.491
3014	2.786	0.496	24.29	0.496
3115	2.786	0.501	24.29	0.501
3215	2.786	0.496	24.29	0.496
3316	2.786	0.496	24.29	0.496
3418	2.786	0.491	24.29	0.491
3518	2.791	0.486	24.426	0.486
3619	2.786	0.496	24.29	0.496
3719	2.786	0.496	24.29	0.496
3819	2.791	0.496	24.426	0.496
3919	2.786	0.496	24.29	0.496
4019	2.786	0.491	24.29	0.491
4119	2.786	0.496	24.29	0.496
4220	2.786	0.496	24.29	0.496
4320	2.786	0.491	24.29	0.491
4421	2.786	0.496	24.29	0.496
4522	2.786	0.501	24.29	0.501
4623	2.786	0.496	24.29	0.496
4723	2.786	0.491	24.29	0.491
4823	2.786	0.491	24.29	0.491
4924	2.786	0.496	24.29	0.496
5025	2.786	0.496	24.29	0.496
5126	2.786	0.496	24.29	0.496
5226	2.786	0.491	24.29	0.491
5326	2.786	0.501	24.29	0.501
5426	2.786	0.491	24.29	0.491
5526	2.786	0.491	24.29	0.491
5627	2.786	0.496	24.29	0.496
5727	2.786	0.496	24.29	0.496
5827	2.786	0.496	24.29	0.496
5927	2.786	0.491	24.29	0.491
6027	2.786	0.496	24.29	0.496
6127	2.786	0.491	24.29	0.491
6227	2.786	0.496	24.29	0.496
6327	2.786	0.496	24.29	0.496
6428	2.786	0.491	24.29	0.491
6528	2.786	0.491	24.29	0.491
6628	2.786	0.496	24.29	0.496
6728	2.786	0.496	24.29	0.496
6828	2.786	0.491	24.29	0.491
6929	2.786	0.486	24.29	0.486
7030	2.786	0.496	24.29	0.496
7130	2.791	0.486	24.426	0.486
7231	2.786	0.496	24.29	0.496
7332	2.786	0.496	24.29	0.496
7432	2.786	0.491	24.29	0.491
7532	2.786	0.491	24.29	0.491
7632	2.786	0.491	24.29	0.491
7733	2.786	0.501	24.29	0.501
7833	2.786	0.486	24.29	0.486
7934	2.786	0.491	24.29	0.491
8035	2.786	0.491	24.29	0.491
8136	2.786	0.496	24.29	0.496
8238	2.786	0.491	24.29	0.491
8339	2.786	0.496	24.29	0.496
8440	2.786	0.491	24.29	0.491
8540	2.786	0.491	24.29	0.491
8640	2.786	0.496	24.29	0.496
8741	2.786	0.496	24.29	0.496
8841	2.786	0.491	24.29	0.491
8941	2.786	0.491	24.29	0.491
9042	2.786	0.486	24.29	0.486
9142	2.786	0.491	24.29	0.491
9242	2.786	0.491	24.29	0.491
9343	2.786	0.496	24.29	0.496
9443	2.791	0.491	24.426	0.491
9544	2.786	0.496	24.29	0.496
9645	2.791	0.491	24.426	0.491
9745	2.786	0.491	24.29	0.491
9845	2.791	0.491	24.426	0.491
9946	2.786	0.486	24.29	0.486
10046	2.786	0.491	24.29	0.491
10147	2.786	0.496	24.29	0.496
10247	2.786	0.496	24.29	0.496
10347	2.786	0.496	24.29	0.496
10448	2.786	0.496	24.29	0.496
10549	2.786	0.501	24.29	0.501
10650	2.786	0.491	24.29	0.491
10750	2.786	0.491	24.29	0.491
10850	2.786	0.486	24.29	0.486
10951	2.786	0.491	24.29	0.491
11052	2.786	0.491	24.29	0.491
11153	2.786	0.491	24.29	0.491
11253	2.786	0.496	24.29	0.496
11353	2.786	0.496	24.29	0.496
11453	2.786	0.496	24.29	0.496
11553	2.786	0.501	24.29	0.501
11653	2.786	0.501	24.29	0.501
11753	2.786	0.491	24.29	0.491
11853	2.786	0.491	24.29	0.491
11954	2.786	0.496	24.29	0.496
12056	2.786	0.496	24.29	0.496
12156	2.786	0.496	24.29	0.496
12256	2.786	0.496	24.29	0.496
12357	2.786	0.496	24.29	0.496
12457	2.786	0.496	24.29	0.496
12557	2.786	0.506	24.29	0.506
12657	2.786	0.506	24.29	0.506
12758	2.786	0.512	24.29	0.512
12858	2.786	0.512	24.29	0.512
12959	2.781	0.512	24.154	0.512
13059	2.781	0.542	24.154	0.542
13160	2.781	0.542	24.154	0.542
13260	2.781	0.547	24.154	0.547
13361	2.781	0.547	24.154	0.547
13462	2.781	0.547	24.154	0.547
13562	2.781	0.547	24.154	0.547
13663	2.776	0.547	24.018	0.547
13763	2.776	0.547	24.018	0.547
13864	2.776	0.557	24.018	0.557
13964	2.776	0.552	24.018	0.552
14064	2.766	0.568	23.746	0.568
14164	2.766	0.573	23.746	0.573
14264	2.766	0.573	23.746	0.573
14364	2.766	0.568	23.746	0.568
14464	2.766	0.573	23.746	0.573
14564	2.761	0.588	23.61	0.588
14664	2.756	0.593	23.474	0.593
14764	2.761	0.593	23.61	0.593
14864	2.761	0.588	23.61	0.588
14964	2.761	0.593	23.61	0.593
15064	2.745	0.608	23.201	0.608
15164	2.74	0.603	23.065	0.603
15264	2.74	0.614	23.065	0.614
15364	2.74	0.603	23.065	0.603
15464	2.74	0.608	23.065	0.608
15565	2.756	0.496	23.474	0.496
15665	2.817	0.486	25.106	0.486
15765	2.827	0.491	25.379	0.491
15865	2.822	0.486	25.243	0.486
15965	2.822	0.486	25.243	0.486
16065	2.807	0.512	24.834	0.512
16166	2.807	0.506	24.834	0.506
16267	2.807	0.501	24.834	0.501
16367	2.807	0.506	24.834	0.506
16467	2.812	0.506	24.97	0.506
16567	2.801	0.542	24.698	0.542
16667	2.801	0.542	24.698	0.542
16767	2.801	0.542	24.698	0.542
16867	2.801	0.542	24.698	0.542
16967	2.801	0.542	24.698	0.542
17067	2.791	0.547	24.426	0.547
17167	2.791	0.557	24.426	0.557
17267	2.791	0.552	24.426	0.552
17367	2.791	0.547	24.426	0.547
17467	2.791	0.557	24.426	0.557
17567	2.786	0.573	24.29	0.573
17667	2.786	0.573	24.29	0.573
17767	2.786	0.573	24.29	0.573
17867	2.786	0.573	24.29	0.573
17967	2.786	0.568	24.29	0.568
18067	2.781	0.583	24.154	0.583
18167	2.781	0.588	24.154	0.588
18267	2.781	0.588	24.154	0.588
18367	2.781	0.593	24.154	0.593
18467	2.781	0.593	24.154	0.593
18567	2.766	0.608	23.746	0.608
18667	2.761	0.614	23.61	0.614
18767	2.761	0.614	23.61	0.614
18867	2.761	0.614	23.61	0.614
18967	2.761	0.608	23.61	0.608
19067	2.781	0.491	24.154	0.491
19167	2.858	0.486	26.195	0.486
19267	2.858	0.486	26.195	0.486
19367	2.858	0.491	26.195	0.491
19467	2.858	0.491	26.195	0.491
19567	2.842	0.506	25.787	0.506
19667	2.842	0.506	25.787	0.506
19767	2.842	0.501	25.787	0.501
19868	2.847	0.501	25.923	0.501
19969	2.847	0.506	25.923	0.506
20070	2.827	0.537	25.379	0.537
20171	2.832	0.537	25.515	0.537
20271	2.832	0.537	25.515	0.537
20371	2.832	0.542	25.515	0.542
20471	2.832	0.547	25.515	0.547
20572	2.822	0.552	25.243	0.552
20672	2.822	0.557	25.243	0.557
20773	2.822	0.547	25.243	0.547
20873	2.822	0.557	25.243	0.557
20973	2.822	0.557	25.243	0.557
21074	2.822	0.578	25.243	0.578
21174	2.817	0.573	25.106	0.573
21275	2.817	0.573	25.106	0.573
21375	2.822	0.578	25.243	0.578
21475	2.822	0.573	25.243	0.573
21575	2.801	0.583	24.698	0.583
21675	2.807	0.593	24.834	0.593
21775	2.801	0.593	24.698	0.593
21875	2.807	0.588	24.834	0.588
21975	2.801	0.593	24.698	0.593
22075	2.786	0.598	24.29	0.598
22176	2.791	0.614	24.426	0.614
22277	2.786	0.619	24.29	0.619
22377	2.786	0.614	24.29	0.614
22477	2.786	0.614	24.29	0.614
22577	2.807	0.491	24.834	0.491
22677	2.883	0.491	26.876	0.491
22778	2.883	0.491	26.876	0.491
22879	2.883	0.486	26.876	0.486
22980	2.883	0.481	26.876	0.481
23080	2.868	0.512	26.467	0.512
23180	2.868	0.501	26.467	0.501
23281	2.868	0.506	26.467	0.506
23382	2.868	0.506	26.467	0.506
23482	2.868	0.501	26.467	0.501
23583	2.863	0.537	26.331	0.537
23683	2.858	0.547	26.195	0.547
23783	2.863	0.542	26.331	0.542
23884	2.858	0.537	26.195	0.537
23984	2.858	0.537	26.195	0.537
24084	2.858	0.537	26.195	0.537
24184	2.858	0.552	26.195	0.552
24285	2.858	0.552	26.195	0.552
24385	2.858	0.557	26.195	0.557
24485	2.858	0.552	26.195	0.552
24585	2.847	0.573	25.923	0.573
24685	2.853	0.568	26.059	0.568
24785	2.847	0.573	25.923	0.573
24885	2.847	0.578	25.923	0.578
24985	2.853	0.573	26.059	0.573
25085	2.837	0.588	25.651	0.588
25185	2.837	0.598	25.651	0.598
25285	2.837	0.593	25.651	0.593
25385	2.837	0.593	25.651	0.593
25485	2.837	0.588	25.651	0.588
25585	2.822	0.608	25.243	0.608
25686	2.822	0.608	25.243	0.608
25786	2.822	0.603	25.243	0.603
25886	2.822	0.614	25.243	0.614
25986	2.817	0.603	25.106	0.603
26087	2.847	0.491	25.923	0.491
26187	2.909	0.486	27.556	0.486
26288	2.904	0.486	27.42	0.486
26389	2.904	0.491	27.42	0.491
26490	2.909	0.481	27.556	0.481
26591	2.888	0.512	27.012	0.512
26692	2.893	0.501	27.148	0.501
26793	2.888	0.501	27.012	0.501
26893	2.893	0.506	27.148	0.506
26994	2.888	0.506	27.012	0.506
27095	2.888	0.542	27.012	0.542
27195	2.883	0.532	26.876	0.532
27296	2.883	0.542	26.876	0.542
27396	2.883	0.542	26.876	0.542
27496	2.883	0.542	26.876	0.542
27596	2.873	0.547	26.603	0.547
27697	2.878	0.552	26.739	0.552
27797	2.878	0.552	26.739	0.552
27897	2.878	0.557	26.739	0.557
27997	2.873	0.557	26.603	0.557
28097	2.868	0.573	26.467	0.573
28197	2.868	0.573	26.467	0.573
28297	2.868	0.573	26.467	0.573
28397	2.868	0.573	26.467	0.573
28497	2.868	0.568	26.467	0.568
28597	2.868	0.583	26.467	0.583
28698	2.858	0.583	26.195	0.583
28799	2.858	0.598	26.195	0.598
28900	2.858	0.593	26.195	0.593
29000	2.863	0.588	26.331	0.588
29100	2.847	0.608	25.923	0.608
29201	2.847	0.603	25.923	0.603
29301	2.847	0.608	25.923	0.608
29402	2.842	0.603	25.787	0.603
29502	2.842	0.608	25.787	0.608
29602	2.898	0.491	27.284	0.491
29702	2.929	0.486	28.1	0.486
29803	2.934	0.491	28.236	0.491
29903	2.929	0.481	28.1	0.481
30003	2.929	0.486	28.1	0.486
30103	2.924	0.506	27.964	0.506
30203	2.924	0.506	27.964	0.506
30303	2.919	0.506	27.828	0.506
30403	2.924	0.506	27.964	0.506
30503	2.919	0.506	27.828	0.506
30603	2.919	0.542	27.828	0.542
30703	2.914	0.542	27.692	0.542
30803	2.914	0.547	27.692	0.547
30904	2.909	0.542	27.556	0.542
31004	2.914	0.542	27.692	0.542
31104	2.904	0.547	27.42	0.547
31204	2.898	0.552	27.284	0.552
31304	2.904	0.552	27.42	0.552
31405	2.898	0.557	27.284	0.557
31505	2.898	0.552	27.284	0.552
31605	2.898	0.568	27.284	0.568
31705	2.898	0.573	27.284	0.573
31805	2.898	0.573	27.284	0.573
31905	2.898	0.568	27.284	0.568
32005	2.898	0.578	27.284	0.578
32105	2.888	0.588	27.012	0.588
32205	2.883	0.593	26.876	0.593
32306	2.883	0.593	26.876	0.593
32406	2.888	0.598	27.012	0.598
32507	2.883	0.588	26.876	0.588
32607	2.873	0.614	26.603	0.614
32707	2.868	0.608	26.467	0.608
32807	2.868	0.603	26.467	0.603
32907	2.868	0.608	26.467	0.608
33007	2.868	0.603	26.467	0.603
33107	2.934	0.491	28.236	0.491
33207	2.949	0.481	28.645	0.481
33308	2.949	0.486	28.645	0.486
33408	2.949	0.486	28.645	0.486
33509	2.949	0.491	28.645	0.491
33609	2.944	0.501	28.508	0.501
33709	2.939	0.506	28.372	0.506
33810	2.939	0.506	28.372	0.506
33910	2.939	0.501	28.372	0.501
34011	2.939	0.506	28.372	0.506
34112	2.934	0.537	28.236	0.537
34212	2.929	0.542	28.1	0.542
34313	2.929	0.547	28.1	0.547
34413	2.929	0.542	28.1	0.542
34513	2.929	0.547	28.1	0.547
34614	2.929	0.557	28.1	0.557
34714	2.929	0.557	28.1	0.557
34814	2.929	0.557	28.1	0.557
34914	2.929	0.552	28.1	0.552
35014	2.929	0.557	28.1	0.557
35115	2.924	0.573	27.964	0.573
35216	2.919	0.578	27.828	0.578
35316	2.919	0.568	27.828	0.568
35416	2.919	0.568	27.828	0.568
35516	2.919	0.573	27.828	0.573
35616	2.909	0.588	27.556	0.588
35716	2.914	0.593	27.692	0.593
35816	2.909	0.588	27.556	0.588
35918	2.909	0.593	27.556	0.593
36019	2.909	0.593	27.556	0.593
36120	2.898	0.614	27.284	0.614
36220	2.898	0.614	27.284	0.614
36320	2.898	0.608	27.284	0.608
36420	2.898	0.614	27.284	0.614
36520	2.898	0.522	27.284	0.522
36621	2.965	0.486	29.053	0.486
36722	2.96	0.491	28.917	0.491
36822	2.955	0.486	28.781	0.486
36922	2.955	0.481	28.781	0.481
37023	2.955	0.501	28.781	0.501
37123	2.949	0.506	28.645	0.506
37223	2.944	0.512	28.508	0.512
37324	2.944	0.501	28.508	0.501
37424	2.949	0.506	28.645	0.506
37524	2.949	0.522	28.645	0.522
37625	2.939	0.542	28.372	0.542
37725	2.939	0.542	28.372	0.542
37825	2.934	0.542	28.236	0.542
37926	2.934	0.542	28.236	0.542
38027	2.939	0.547	28.372	0.547
38127	2.934	0.547	28.236	0.547
38227	2.934	0.557	28.236	0.557
38328	2.934	0.552	28.236	0.552
38429	2.934	0.557	28.236	0.557
38530	2.929	0.568	28.1	0.568
38631	2.929	0.573	28.1	0.573
38731	2.929	0.573	28.1	0.573
38832	2.929	0.568	28.1	0.568
38933	2.929	0.568	28.1	0.568
39033	2.929	0.588	28.1	0.588
39134	2.924	0.593	27.964	0.593
39234	2.919	0.593	27.828	0.593
39334	2.924	0.593	27.964	0.593
39435	2.924	0.588	27.964	0.588
39535	2.919	0.598	27.828	0.598
39635	2.909	0.614	27.556	0.614
39735	2.904	0.603	27.42	0.603
39836	2.909	0.608	27.556	0.608
39936	2.904	0.598	27.42	0.598
40037	2.909	0.496	27.556	0.496
40137	2.97	0.486	29.189	0.486
40237	2.965	0.486	29.053	0.486
40337	2.965	0.481	29.053	0.481
40437	2.965	0.486	29.053	0.486
40537	2.96	0.501	28.917	0.501
40638	2.949	0.506	28.645	0.506
40738	2.955	0.506	28.781	0.506
40838	2.949	0.506	28.645	0.506
40938	2.949	0.501	28.645	0.501
41039	2.949	0.522	28.645	0.522
41139	2.944	0.542	28.508	0.542
41240	2.944	0.537	28.508	0.537
41340	2.944	0.542	28.508	0.542
41440	2.944	0.537	28.508	0.537
41540	2.944	0.552	28.508	0.552
41640	2.939	0.552	28.372	0.552
41740	2.939	0.547	28.372	0.547
41842	2.939	0.552	28.372	0.552
41943	2.939	0.547	28.372	0.547
42044	2.934	0.573	28.236	0.573
42145	2.934	0.573	28.236	0.573
42245	2.929	0.573	28.1	0.573
42346	2.934	0.568	28.236	0.568
42446	2.934	0.573	28.236	0.573
42546	2.929	0.583	28.1	0.583
42647	2.929	0.593	28.1	0.593
42748	2.929	0.598	28.1	0.598
42849	2.929	0.593	28.1	0.593
42949	2.929	0.588	28.1	0.588
43050	2.914	0.608	27.692	0.608
43151	2.914	0.603	27.692	0.603
43251	2.914	0.614	27.692	0.614
43352	2.914	0.598	27.692	0.598
43452	2.914	0.614	27.692	0.614
43552	2.934	0.481	28.236	0.481
43652	2.98	0.481	29.461	0.481
43753	2.98	0.491	29.461	0.491
43853	2.985	0.481	29.597	0.481
43953	2.98	0.486	29.461	0.486
44054	2.965	0.501	29.053	0.501
44154	2.965	0.501	29.053	0.501
44255	2.965	0.506	29.053	0.506
44356	2.965	0.501	29.053	0.501
44456	2.965	0.501	29.053	0.501
44556	2.955	0.542	28.781	0.542
44657	2.96	0.537	28.917	0.537
44758	2.96	0.542	28.917	0.542
44859	2.96	0.537	28.917	0.537
44960	2.96	0.542	28.917	0.542
45060	2.949	0.547	28.645	0.547
45161	2.949	0.547	28.645	0.547
45261	2.949	0.557	28.645	0.557
45362	2.949	0.552	28.645	0.552
45462	2.955	0.552	28.781	0.552
45563	2.944	0.568	28.508	0.568
45663	2.944	0.568	28.508	0.568
45764	2.949	0.578	28.645	0.578
45865	2.944	0.568	28.508	0.568
45966	2.944	0.573	28.508	0.573
46067	2.934	0.593	28.236	0.593
46168	2.939	0.593	28.372	0.593
46268	2.939	0.593	28.372	0.593
46368	2.934	0.588	28.236	0.588
46469	2.934	0.588	28.236	0.588
46570	2.929	0.598	28.1	0.598
46671	2.929	0.603	28.1	0.603
46772	2.929	0.603	28.1	0.603
46872	2.929	0.608	28.1	0.608
46973	2.929	0.603	28.1	0.603
47073	2.96	0.486	28.917	0.486
47173	2.98	0.491	29.461	0.491
47274	2.985	0.486	29.597	0.486
47374	2.99	0.491	29.733	0.491
47475	2.99	0.491	29.733	0.491
47575	2.98	0.501	29.461	0.501
47675	2.985	0.501	29.597	0.501
47775	2.98	0.506	29.461	0.506
47875	2.98	0.501	29.461	0.501
47975	2.98	0.506	29.461	0.506
48075	2.97	0.537	29.189	0.537
48175	2.97	0.537	29.189	0.537
48275	2.97	0.537	29.189	0.537
48375	2.97	0.547	29.189	0.547
48475	2.97	0.542	29.189	0.542
48575	2.955	0.557	28.781	0.557
48675	2.96	0.552	28.917	0.552
48775	2.96	0.557	28.917	0.557
48876	2.96	0.557	28.917	0.557
48976	2.955	0.557	28.781	0.557
49076	2.955	0.568	28.781	0.568
49177	2.949	0.573	28.645	0.573
49277	2.955	0.578	28.781	0.578
49377	2.955	0.568	28.781	0.568
49477	2.949	0.568	28.645	0.568
49577	2.949	0.593	28.645	0.593
49677	2.949	0.583	28.645	0.583
49777	2.949	0.593	28.645	0.593
49877	2.944	0.593	28.508	0.593
49977	2.944	0.593	28.508	0.593
50077	2.934	0.603	28.236	0.603
50178	2.934	0.603	28.236	0.603
50279	2.934	0.603	28.236	0.603
50380	2.934	0.603	28.236	0.603
50481	2.934	0.608	28.236	0.608
50581	2.965	0.486	29.053	0.486
50681	2.995	0.486	29.869	0.486
50781	3.006	0.481	30.141	0.481
50881	2.995	0.481	29.869	0.481
50982	3.001	0.491	30.005	0.491
51082	2.985	0.501	29.597	0.501
51182	2.99	0.506	29.733	0.506
51282	2.985	0.501	29.597	0.501
51382	2.99	0.506	29.733	0.506
51483	2.985	0.501	29.597	0.501
51583	2.985	0.542	29.597	0.542
51683	2.985	0.542	29.597	0.542
51784	2.98	0.537	29.461	0.537
51885	2.98	0.542	29.461	0.542
51985	2.985	0.537	29.597	0.537
52086	2.98	0.547	29.461	0.547
52187	2.975	0.557	29.325	0.557
52287	2.975	0.547	29.325	0.547
52388	2.975	0.557	29.325	0.557
52488	2.975	0.542	29.325	0.542
52588	2.97	0.573	29.189	0.573
52689	2.965	0.573	29.053	0.573
52790	2.965	0.568	29.053	0.568
52890	2.965	0.573	29.053	0.573
52990	2.965	0.568	29.053	0.568
53091	2.955	0.593	28.781	0.593
53191	2.96	0.593	28.917	0.593
53291	2.955	0.583	28.781	0.583
53391	2.955	0.593	28.781	0.593
53491	2.955	0.588	28.781	0.588
53592	2.949	0.608	28.645	0.608
53692	2.949	0.603	28.645	0.603
53792	2.944	0.603	28.508	0.603
53892	2.944	0.603	28.508	0.603
53992	2.944	0.608	28.508	0.608
54092	2.995	0.486	29.869	0.486
54193	3.006	0.491	30.141	0.491
54294	3.001	0.491	30.005	0.491
54394	3.006	0.491	30.141	0.491
54494	3.006	0.486	30.141	0.486
54594	3.001	0.501	30.005	0.501
54695	2.995	0.501	29.869	0.501
54795	2.995	0.506	29.869	0.506
54896	2.995	0.501	29.869	0.501
54996	2.995	0.506	29.869	0.506
55097	2.99	0.542	29.733	0.542
55198	2.99	0.542	29.733	0.542
55299	2.985	0.542	29.597	0.542
55400	3.006	0.532	30.141	0.532
55501	2.985	0.542	29.597	0.542
55602	2.985	0.552	29.597	0.552
55702	2.985	0.547	29.597	0.547
55803	2.98	0.557	29.461	0.557
55903	2.985	0.557	29.597	0.557
56003	2.985	0.552	29.597	0.552
56104	2.98	0.568	29.461	0.568
56204	2.98	0.573	29.461	0.573
56304	2.975	0.563	29.325	0.563
56404	2.975	0.573	29.325	0.573
56504	2.98	0.578	29.461	0.578
56604	2.97	0.588	29.189	0.588
56704	2.965	0.583	29.053	0.583
56804	2.965	0.593	29.053	0.593
56904	2.965	0.593	29.053	0.593
57004	2.965	0.593	29.053	0.593
57104	2.955	0.614	28.781	0.614
57204	2.949	0.603	28.645	0.603
57304	2.949	0.603	28.645	0.603
57404	2.949	0.603	28.645	0.603
57504	2.949	0.603	28.645	0.603
57604	3.016	0.491	30.414	0.491
57704	3.016	0.486	30.414	0.486
57804	3.011	0.481	30.277	0.481
57905	3.011	0.491	30.277	0.491
58006	3.011	0.486	30.277	0.486
58107	3.001	0.506	30.005	0.506
58207	3.001	0.501	30.005	0.501
58307	3.001	0.501	30.005	0.501
58407	3.001	0.506	30.005	0.506
58507	3.001	0.501	30.005	0.501
58607	2.995	0.542	29.869	0.542
58707	2.99	0.542	29.733	0.542
58807	2.995	0.537	29.869	0.537
58907	2.995	0.537	29.869	0.537
59007	2.995	0.537	29.869	0.537
59107	2.99	0.547	29.733	0.547
59207	2.985	0.557	29.597	0.557
59307	2.985	0.547	29.597	0.547
59407	2.985	0.552	29.597	0.552
59508	2.985	0.547	29.597	0.547
59609	2.98	0.573	29.461	0.573
59710	2.985	0.573	29.597	0.573
59810	2.98	0.568	29.461	0.568
59910	2.985	0.573	29.597	0.573
60011	2.985	0.573	29.597	0.573
60111	2.975	0.593	29.325	0.593
60211	2.97	0.583	29.189	0.583
60311	2.97	0.588	29.189	0.588
60411	2.97	0.593	29.189	0.593
60511	2.97	0.593	29.189	0.593
60611	2.96	0.603	28.917	0.603
60712	2.955	0.603	28.781	0.603
60813	2.955	0.598	28.781	0.598
60913	2.955	0.608	28.781	0.608
61014	2.955	0.527	28.781	0.527
61114	3.026	0.491	30.686	0.491
61215	3.026	0.481	30.686	0.481
61315	3.026	0.486	30.686	0.486
61416	3.026	0.486	30.686	0.486
61516	3.026	0.496	30.686	0.496
61617	3.011	0.501	30.277	0.501
61717	3.006	0.496	30.141	0.496
61817	3.011	0.506	30.277	0.506
61917	3.006	0.501	30.141	0.501
62017	3.006	0.517	30.141	0.517
62117	3.001	0.537	30.005	0.537
62217	3.001	0.537	30.005	0.537
62317	3.001	0.542	30.005	0.542
62417	3.001	0.542	30.005	0.542
62517	3.001	0.542	30.005	0.542
62617	3.001	0.542	30.005	0.542
62718	2.995	0.557	29.869	0.557
62819	2.995	0.552	29.869	0.552
62919	2.995	0.557	29.869	0.557
63021	2.995	0.557	29.869	0.557
63122	2.975	0.573	29.325	0.573
63222	2.965	0.573	29.053	0.573
63323	2.99	0.578	29.733	0.578
63423	2.99	0.568	29.733	0.568
63524	2.99	0.583	29.733	0.583
63624	2.98	0.588	29.461	0.588
63725	2.98	0.578	29.461	0.578
63826	2.98	0.593	29.461	0.593
63926	2.98	0.593	29.461	0.593
64026	2.98	0.603	29.461	0.603
64126	2.965	0.608	29.053	0.608
64226	2.965	0.603	29.053	0.603
64326	2.965	0.603	29.053	0.603
64426	2.965	0.608	29.053	0.608
64526	2.965	0.501	29.053	0.501
64626	3.036	0.481	30.958	0.481
64727	3.031	0.486	30.822	0.486
64828	3.036	0.481	30.958	0.481
64929	3.031	0.486	30.822	0.486
65030	3.031	0.501	30.822	0.501
65130	3.016	0.501	30.414	0.501
65231	3.021	0.501	30.55	0.501
65332	3.021	0.501	30.55	0.501
65433	3.016	0.501	30.414	0.501
65534	3.011	0.527	30.277	0.527
65634	3.011	0.542	30.277	0.542
65735	3.011	0.537	30.277	0.537
65835	3.011	0.537	30.277	0.537
65936	3.011	0.537	30.277	0.537
66036	3.006	0.547	30.141	0.547
66138	3.001	0.552	30.005	0.552
66239	3.001	0.552	30.005	0.552
66340	3.001	0.557	30.005	0.557
66440	3.001	0.552	30.005	0.552
66540	2.995	0.563	29.869	0.563
66640	2.995	0.563	29.869	0.563
66741	2.995	0.568	29.869	0.568
66842	2.995	0.568	29.869	0.568
66942	2.995	0.573	29.869	0.573
67042	2.985	0.583	29.597	0.583
67143	2.98	0.588	29.461	0.588
67244	2.98	0.588	29.461	0.588
67344	2.98	0.588	29.461	0.588
67444	2.98	0.588	29.461	0.588
67545	2.97	0.603	29.189	0.603
67645	2.97	0.614	29.189	0.614
67745	2.97	0.608	29.189	0.608
67845	2.965	0.603	29.053	0.603
67945	2.965	0.603	29.053	0.603
68045	2.975	0.491	29.325	0.491
68145	3.046	0.486	31.23	0.486
68245	3.046	0.491	31.23	0.491
68345	3.046	0.491	31.23	0.491
68445	3.041	0.491	31.094	0.491
68545	3.031	0.501	30.822	0.501
68645	3.031	0.501	30.822	0.501
68745	3.031	0.506	30.822	0.506
68845	3.031	0.501	30.822	0.501
68946	3.031	0.506	30.822	0.506
69046	3.021	0.532	30.55	0.532
69148	3.016	0.537	30.414	0.537
69248	3.016	0.537	30.414	0.537
69349	3.016	0.537	30.414	0.537
69449	3.011	0.537	30.277	0.537
69550	3.006	0.542	30.141	0.542
69650	3.011	0.552	30.277	0.552
69751	3.006	0.557	30.141	0.557
69851	3.006	0.552	30.141	0.552
69951	3.006	0.552	30.141	0.552
70052	2.995	0.568	29.869	0.568
70152	3.001	0.578	30.005	0.578
70252	3.001	0.578	30.005	0.578
70353	3.001	0.573	30.005	0.573
70453	3.001	0.573	30.005	0.573
70553	2.985	0.583	29.597	0.583
70654	2.985	0.583	29.597	0.583
70754	2.985	0.588	29.597	0.588
70854	2.985	0.593	29.597	0.593
70954	2.985	0.588	29.597	0.588
71054	2.975	0.603	29.325	0.603
71155	2.98	0.603	29.461	0.603
71256	2.975	0.603	29.325	0.603
71356	2.975	0.603	29.325	0.603
71456	2.975	0.603	29.325	0.603
71556	2.995	0.486	29.869	0.486
71656	3.062	0.491	31.638	0.491
71756	3.052	0.486	31.366	0.486
71856	3.052	0.491	31.366	0.491
71956	3.057	0.491	31.502	0.491
72056	3.046	0.501	31.23	0.501
72157	3.046	0.501	31.23	0.501
72257	3.052	0.501	31.366	0.501
72357	3.046	0.512	31.23	0.512
72457	3.046	0.501	31.23	0.501
72557	3.026	0.537	30.686	0.537
72657	3.026	0.532	30.686	0.532
72757	3.026	0.537	30.686	0.537
72858	3.026	0.537	30.686	0.537
72959	3.026	0.542	30.686	0.542
73060	3.011	0.547	30.277	0.547
73160	3.011	0.557	30.277	0.557
73261	3.011	0.552	30.277	0.552
73361	3.011	0.552	30.277	0.552
73461	3.011	0.547	30.277	0.547
73562	3.006	0.573	30.141	0.573
73663	3.006	0.568	30.141	0.568
73763	3.006	0.573	30.141	0.573
73863	3.006	0.568	30.141	0.568
73964	3.006	0.563	30.141	0.563
74064	2.99	0.588	29.733	0.588
74164	2.99	0.578	29.733	0.578
74265	2.99	0.583	29.733	0.583
74365	2.99	0.583	29.733	0.583
74465	2.99	0.583	29.733	0.583
74565	2.975	0.603	29.325	0.603
74665	2.98	0.603	29.461	0.603
74765	2.98	0.603	29.461	0.603
74865	2.98	0.598	29.461	0.598
74965	2.98	0.603	29.461	0.603
75065	3.001	0.491	30.005	0.491
75165	3.077	0.491	32.046	0.491
75265	3.072	0.491	31.91	0.491
75365	3.067	0.486	31.774	0.486
75465	3.067	0.486	31.774	0.486
75565	3.062	0.506	31.638	0.506
75666	3.062	0.506	31.638	0.506
75766	3.062	0.501	31.638	0.501
75866	3.062	0.501	31.638	0.501
75966	3.062	0.501	31.638	0.501
76067	3.041	0.537	31.094	0.537
76167	3.046	0.537	31.23	0.537
76267	3.046	0.537	31.23	0.537
76367	3.041	0.542	31.094	0.542
76467	3.046	0.532	31.23	0.532
76568	3.036	0.542	30.958	0.542
76669	3.036	0.547	30.958	0.547
76770	3.036	0.552	30.958	0.552
76871	3.031	0.547	30.822	0.547
76971	3.036	0.542	30.958	0.542
77071	3.021	0.573	30.55	0.573
77171	3.021	0.573	30.55	0.573
77272	3.021	0.568	30.55	0.568
77373	3.016	0.573	30.414	0.573
77474	3.021	0.568	30.55	0.568
77574	3.006	0.598	30.141	0.598
77674	3.006	0.593	30.141	0.593
77774	3.006	0.588	30.141	0.588
77874	3.006	0.583	30.141	0.583
77975	3.006	0.588	30.141	0.588
78075	3.001	0.598	30.005	0.598
78175	2.995	0.603	29.869	0.603
78275	2.995	0.603	29.869	0.603
78375	2.995	0.603	29.869	0.603
78476	2.995	0.603	29.869	0.603
78576	3.021	0.481	30.55	0.481
78677	3.077	0.491	32.046	0.491
78777	3.072	0.486	31.91	0.486
78877	3.077	0.481	32.046	0.481
78977	3.072	0.481	31.91	0.481
79077	3.062	0.501	31.638	0.501
79177	3.062	0.506	31.638	0.506
79277	3.062	0.501	31.638	0.501
79377	3.062	0.501	31.638	0.501
79477	3.062	0.506	31.638	0.506
79578	3.057	0.532	31.502	0.532
79678	3.052	0.542	31.366	0.542
79779	3.052	0.537	31.366	0.537
79880	3.057	0.537	31.502	0.537
79980	3.052	0.537	31.366	0.537
80080	3.036	0.547	30.958	0.547
80181	3.041	0.552	31.094	0.552
80282	3.041	0.547	31.094	0.547
80382	3.041	0.557	31.094	0.557
80484	3.041	0.552	31.094	0.552
80584	3.036	0.568	30.958	0.568
80685	3.036	0.573	30.958	0.573
80785	3.031	0.568	30.822	0.568
80885	3.031	0.573	30.822	0.573
80985	3.036	0.563	30.958	0.563
81085	3.021	0.583	30.55	0.583
81185	3.021	0.588	30.55	0.588
81285	3.021	0.588	30.55	0.588
81385	3.021	0.588	30.55	0.588
81486	3.016	0.583	30.414	0.583
81586	3.011	0.608	30.277	0.608
81686	3.001	0.598	30.005	0.598
81786	3.001	0.603	30.005	0.603
81886	3.011	0.603	30.277	0.603
81986	3.001	0.608	30.005	0.608
82086	3.026	0.481	30.686	0.481
82186	3.087	0.481	32.319	0.481
82286	3.087	0.491	32.319	0.491
82386	3.077	0.486	32.046	0.486
82487	3.082	0.486	32.183	0.486
82587	3.077	0.506	32.046	0.506
82687	3.072	0.506	31.91	0.506
82788	3.072	0.501	31.91	0.501
82888	3.072	0.501	31.91	0.501
82989	3.077	0.506	32.046	0.506
83090	3.067	0.537	31.774	0.537
83190	3.062	0.537	31.638	0.537
83291	3.062	0.537	31.638	0.537
83392	3.062	0.537	31.638	0.537
83492	3.062	0.537	31.638	0.537
83593	3.057	0.552	31.502	0.552
83694	3.052	0.547	31.366	0.547
83794	3.052	0.552	31.366	0.552
83894	3.052	0.542	31.366	0.542
83995	3.052	0.547	31.366	0.547
84096	3.052	0.573	31.366	0.573
84197	3.046	0.568	31.23	0.568
84297	3.046	0.568	31.23	0.568
84398	3.046	0.573	31.23	0.573
84499	3.052	0.573	31.366	0.573
84600	3.041	0.588	31.094	0.588
84701	3.036	0.588	30.958	0.588
84801	3.036	0.588	30.958	0.588
84901	3.031	0.588	30.822	0.588
85001	3.031	0.588	30.822	0.588
85101	3.026	0.608	30.686	0.608
85201	3.021	0.608	30.55	0.608
85301	3.021	0.603	30.55	0.603
85402	3.021	0.598	30.55	0.598
85502	3.021	0.598	30.55	0.598
85602	3.077	0.481	32.046	0.481
85702	3.092	0.486	32.455	0.486
85802	3.092	0.481	32.455	0.481
85903	3.087	0.491	32.319	0.491
86003	3.087	0.486	32.319	0.486
86104	3.077	0.501	32.046	0.501
86204	3.077	0.501	32.046	0.501
86305	3.077	0.501	32.046	0.501
86405	3.077	0.506	32.046	0.506
86505	3.077	0.501	32.046	0.501
86605	3.072	0.537	31.91	0.537
86705	3.072	0.532	31.91	0.532
86805	3.072	0.537	31.91	0.537
86905	3.072	0.537	31.91	0.537
87005	3.077	0.537	32.046	0.537
87105	3.067	0.542	31.774	0.542
87205	3.062	0.547	31.638	0.547
87306	3.062	0.557	31.638	0.557
87408	3.062	0.547	31.638	0.547
87509	3.062	0.557	31.638	0.557
87610	3.052	0.568	31.366	0.568
87711	3.057	0.568	31.502	0.568
87811	3.057	0.573	31.502	0.573
87912	3.057	0.573	31.502	0.573
88012	3.057	0.573	31.502	0.573
88113	3.052	0.583	31.366	0.583
88213	3.046	0.583	31.23	0.583
88314	3.046	0.578	31.23	0.578
88414	3.052	0.583	31.366	0.583
88514	3.046	0.588	31.23	0.588
88615	3.036	0.608	30.958	0.608
88716	3.031	0.603	30.822	0.603
88816	3.031	0.603	30.822	0.603
88916	3.031	0.608	30.822	0.608
89016	3.031	0.517	30.822	0.517
89118	3.103	0.481	32.727	0.481
89219	3.092	0.486	32.455	0.486
89320	3.092	0.486	32.455	0.486
89421	3.092	0.486	32.455	0.486
89521	3.092	0.496	32.455	0.496
89622	3.082	0.501	32.183	0.501
89722	3.082	0.501	32.183	0.501
89822	3.087	0.501	32.319	0.501
89922	3.082	0.506	32.183	0.506
90022	3.077	0.527	32.046	0.527
90123	3.077	0.537	32.046	0.537
90224	3.077	0.537	32.046	0.537
90325	3.077	0.537	32.046	0.537
90425	3.077	0.532	32.046	0.532
90525	3.072	0.547	31.91	0.547
90625	3.067	0.552	31.774	0.552
90725	3.072	0.547	31.91	0.547
90825	3.072	0.547	31.91	0.547
90925	3.072	0.552	31.91	0.552
91025	3.067	0.563	31.774	0.563
91125	3.062	0.568	31.638	0.568
91226	3.062	0.568	31.638	0.568
91327	3.062	0.573	31.638	0.573
91427	3.062	0.573	31.638	0.573
91527	3.057	0.583	31.502	0.583
91627	3.052	0.583	31.366	0.583
91727	3.052	0.588	31.366	0.588
91827	3.052	0.583	31.366	0.583
91927	3.052	0.593	31.366	0.593
92027	3.046	0.603	31.23	0.603
92127	3.036	0.603	30.958	0.603
92227	3.031	0.608	30.822	0.608
92327	3.036	0.608	30.958	0.608
92427	3.036	0.614	30.958	0.614
92527	3.036	0.496	30.958	0.496
92627	3.118	0.486	33.135	0.486
92727	3.103	0.486	32.727	0.486
92827	3.108	0.486	32.863	0.486
92927	3.108	0.486	32.863	0.486
93028	3.103	0.501	32.727	0.501
93129	3.092	0.496	32.455	0.496
93229	3.097	0.501	32.591	0.501
93329	3.097	0.501	32.591	0.501
93429	3.092	0.501	32.455	0.501
93529	3.087	0.537	32.319	0.537
93630	3.077	0.537	32.046	0.537
93730	3.082	0.527	32.183	0.527
93830	3.082	0.537	32.183	0.537
93930	3.082	0.542	32.183	0.542
94030	3.072	0.542	31.91	0.542
94131	3.072	0.542	31.91	0.542
94231	3.077	0.552	32.046	0.552
94331	3.072	0.552	31.91	0.552
94431	3.072	0.547	31.91	0.547
94531	3.072	0.563	31.91	0.563
94632	3.072	0.563	31.91	0.563
94733	3.072	0.563	31.91	0.563
94833	3.072	0.573	31.91	0.573
94936	3.072	0.563	31.91	0.563
95037	3.062	0.583	31.638	0.583
95137	3.057	0.583	31.502	0.583
95237	3.057	0.583	31.502	0.583
95337	3.057	0.588	31.502	0.588
95437	3.057	0.583	31.502	0.583
95538	3.046	0.603	31.23	0.603
95639	3.041	0.603	31.094	0.603
95739	3.046	0.603	31.23	0.603
95840	3.046	0.603	31.23	0.603
95941	3.046	0.598	31.23	0.598
96042	3.057	0.491	31.502	0.491
96142	3.108	0.491	32.863	0.491
96242	3.113	0.481	32.999	0.481
96342	3.113	0.486	32.999	0.486
96443	3.113	0.486	32.999	0.486
96543	3.103	0.501	32.727	0.501
96644	3.103	0.501	32.727	0.501
96744	3.103	0.501	32.727	0.501
96844	3.103	0.496	32.727	0.496
96944	3.103	0.501	32.727	0.501
97044	3.087	0.537	32.319	0.537
97144	3.092	0.537	32.455	0.537
97244	3.092	0.537	32.455	0.537
97344	3.092	0.532	32.455	0.532
97444	3.092	0.537	32.455	0.537
97544	3.072	0.537	31.91	0.537
97644	3.082	0.547	32.183	0.547
97745	3.077	0.542	32.046	0.542
97846	3.077	0.557	32.046	0.557
97946	3.077	0.547	32.046	0.547
98047	3.072	0.568	31.91	0.568
98148	3.077	0.568	32.046	0.568
98249	3.077	0.568	32.046	0.568
98349	3.077	0.573	32.046	0.573
98450	3.077	0.568	32.046	0.568
98551	3.067	0.583	31.774	0.583
98652	3.062	0.593	31.638	0.593
98752	3.062	0.583	31.638	0.583
98853	3.062	0.583	31.638	0.583
98953	3.062	0.578	31.638	0.578
99054	3.046	0.603	31.23	0.603
99154	3.052	0.603	31.366	0.603
99254	3.052	0.603	31.366	0.603
99354	3.046	0.603	31.23	0.603
99454	3.046	0.614	31.23	0.614
99555	3.072	0.486	31.91	0.486
99655	3.113	0.481	32.999	0.481
99755	3.118	0.481	33.135	0.481
99855	3.118	0.481	33.135	0.481
99955	3.123	0.486	33.271	0.486
100055	3.108	0.501	32.863	0.501
100155	3.113	0.501	32.999	0.501
100255	3.108	0.506	32.863	0.506
100355	3.113	0.501	32.999	0.501
100455	3.113	0.501	32.999	0.501
100555	3.092	0.537	32.455	0.537
100655	3.103	0.532	32.727	0.532
100755	3.097	0.542	32.591	0.542
100855	3.097	0.537	32.591	0.537
100955	3.097	0.537	32.591	0.537
101056	3.092	0.552	32.455	0.552
101156	3.092	0.547	32.455	0.547
101257	3.092	0.547	32.455	0.547
101357	3.092	0.552	32.455	0.552
101457	3.092	0.552	32.455	0.552
101557	3.077	0.568	32.046	0.568
101657	3.082	0.563	32.183	0.563
101757	3.077	0.563	32.046	0.563
101857	3.077	0.563	32.046	0.563
101958	3.077	0.568	32.046	0.568
102059	3.072	0.583	31.91	0.583
102160	3.072	0.583	31.91	0.583
102260	3.072	0.583	31.91	0.583
102360	3.072	0.588	31.91	0.588
102460	3.072	0.583	31.91	0.583
102561	3.057	0.603	31.502	0.603
102661	3.062	0.608	31.638	0.608
102762	3.057	0.603	31.502	0.603
102863	3.057	0.603	31.502	0.603
102963	3.057	0.608	31.502	0.608
103063	3.092	0.481	32.455	0.481
103163	3.118	0.481	33.135	0.481
103264	3.123	0.481	33.271	0.481
103365	3.123	0.481	33.271	0.481
103465	3.118	0.486	33.135	0.486
103566	3.113	0.501	32.999	0.501
103667	3.113	0.501	32.999	0.501
103767	3.113	0.491	32.999	0.491
103868	3.113	0.496	32.999	0.496
103969	3.113	0.501	32.999	0.501
104070	3.103	0.537	32.727	0.537
104170	3.103	0.532	32.727	0.532
104271	3.103	0.537	32.727	0.537
104372	3.103	0.537	32.727	0.537
104472	3.103	0.522	32.727	0.522
104572	3.092	0.552	32.455	0.552
104673	3.092	0.547	32.455	0.547
104773	3.092	0.542	32.455	0.542
104873	3.092	0.547	32.455	0.547
104973	3.092	0.547	32.455	0.547
105073	3.087	0.568	32.319	0.568
105173	3.082	0.568	32.183	0.568
105273	3.082	0.573	32.183	0.573
105373	3.082	0.563	32.183	0.563
105473	3.082	0.568	32.183	0.568
105573	3.077	0.583	32.046	0.583
105673	3.077	0.583	32.046	0.583
105773	3.072	0.583	31.91	0.583
105873	3.072	0.588	31.91	0.588
105973	3.072	0.593	31.91	0.593
106073	3.062	0.608	31.638	0.608
106174	3.062	0.598	31.638	0.598
106275	3.062	0.603	31.638	0.603
106375	3.062	0.603	31.638	0.603
106475	3.062	0.603	31.638	0.603
106575	3.103	0.481	32.727	0.481
106675	3.123	0.481	33.271	0.481
106775	3.128	0.486	33.407	0.486
106876	3.123	0.481	33.271	0.481
106976	3.123	0.481	33.271	0.481
107076	3.118	0.501	33.135	0.501
107177	3.113	0.501	32.999	0.501
107277	3.113	0.501	32.999	0.501
107378	3.113	0.506	32.999	0.506
107478	3.113	0.491	32.999	0.491
107579	3.108	0.537	32.863	0.537
107680	3.103	0.537	32.727	0.537
107780	3.103	0.537	32.727	0.537
107880	3.108	0.537	32.863	0.537
107981	3.103	0.537	32.727	0.537
108082	3.097	0.547	32.591	0.547
108182	3.092	0.547	32.455	0.547
108283	3.092	0.552	32.455	0.552
108384	3.097	0.557	32.591	0.557
108484	3.097	0.552	32.591	0.552
108584	3.092	0.568	32.455	0.568
108685	3.087	0.568	32.319	0.568
108785	3.087	0.563	32.319	0.563
108885	3.087	0.573	32.319	0.573
108985	3.087	0.568	32.319	0.568
109085	3.082	0.588	32.183	0.588
109185	3.077	0.583	32.046	0.583
109286	3.077	0.588	32.046	0.588
109387	3.077	0.588	32.046	0.588
109487	3.077	0.588	32.046	0.588
109587	3.072	0.598	31.91	0.598
109687	3.067	0.603	31.774	0.603
109787	3.067	0.603	31.774	0.603
109887	3.067	0.598	31.774	0.598
109987	3.072	0.603	31.91	0.603
110087	3.118	0.481	33.135	0.481
110187	3.118	0.486	33.135	0.486
110287	3.113	0.481	32.999	0.481
110387	3.113	0.481	32.999	0.481
110487	3.113	0.486	32.999	0.486
110588	3.113	0.501	32.999	0.501
110689	3.108	0.501	32.863	0.501
110789	3.113	0.496	32.999	0.496
110890	3.113	0.501	32.999	0.501
110990	3.113	0.501	32.999	0.501
111090	3.103	0.537	32.727	0.537
111190	3.097	0.537	32.591	0.537
111290	3.103	0.527	32.727	0.527
111390	3.097	0.537	32.591	0.537
111490	3.092	0.537	32.455	0.537
111590	3.092	0.547	32.455	0.547
111690	3.092	0.552	32.455	0.552
111792	3.092	0.552	32.455	0.552
111892	3.092	0.557	32.455	0.557
111992	3.092	0.557	32.455	0.557
112093	3.087	0.563	32.319	0.563
112193	3.082	0.568	32.183	0.568
112293	3.082	0.563	32.183	0.563
112393	3.082	0.568	32.183	0.568
112493	3.082	0.568	32.183	0.568
112593	3.077	0.583	32.046	0.583
112693	3.072	0.588	31.91	0.588
112794	3.072	0.583	31.91	0.583
112895	3.077	0.588	32.046	0.588
112995	3.077	0.583	32.046	0.583
113095	3.067	0.603	31.774	0.603
113195	3.067	0.603	31.774	0.603
113295	3.067	0.598	31.774	0.598
113395	3.067	0.603	31.774	0.603
113495	3.067	0.603	31.774	0.603
113595	3.128	0.476	33.407	0.476
113696	3.128	0.481	33.407	0.481
113797	3.128	0.486	33.407	0.486
113897	3.128	0.486	33.407	0.486
113997	3.128	0.486	33.407	0.486
114097	3.118	0.501	33.135	0.501
114197	3.118	0.501	33.135	0.501
114298	3.118	0.501	33.135	0.501
114399	3.118	0.501	33.135	0.501
114500	3.118	0.496	33.135	0.496
114600	3.113	0.542	32.999	0.542
114700	3.108	0.527	32.863	0.527
114800	3.108	0.537	32.863	0.537
114901	3.108	0.537	32.863	0.537
115002	3.108	0.542	32.863	0.542
115102	3.092	0.547	32.455	0.547
115202	3.097	0.547	32.591	0.547
115303	3.097	0.552	32.591	0.552
115403	3.092	0.552	32.455	0.552
115503	3.092	0.557	32.455	0.557
115603	3.092	0.578	32.455	0.578
115704	3.092	0.573	32.455	0.573
115804	3.087	0.563	32.319	0.563
115905	3.092	0.573	32.455	0.573
116005	3.087	0.573	32.319	0.573
116105	3.077	0.588	32.046	0.588
116205	3.082	0.583	32.183	0.583
116306	3.077	0.588	32.046	0.588
116406	3.077	0.588	32.046	0.588
116506	3.077	0.588	32.046	0.588
116607	3.072	0.603	31.91	0.603
116707	3.072	0.603	31.91	0.603
116807	3.072	0.598	31.91	0.598
116907	3.082	0.598	32.183	0.598
117007	3.072	0.517	31.91	0.517
117107	3.138	0.476	33.679	0.476
117207	3.138	0.491	33.679	0.491
117307	3.133	0.481	33.543	0.481
117407	3.133	0.481	33.543	0.481
117508	3.133	0.486	33.543	0.486
117609	3.149	0.481	33.952	0.481
117710	3.133	0.486	33.543	0.486
117811	3.133	0.481	33.543	0.481
117912	3.133	0.486	33.543	0.486
118012	3.133	0.481	33.543	0.481
118113	3.133	0.481	33.543	0.481
118213	3.133	0.486	33.543	0.486
118313	3.133	0.486	33.543	0.486
118413	3.133	0.486	33.543	0.486
118514	3.133	0.486	33.543	0.486
118614	3.133	0.481	33.543	0.481
118714	3.133	0.481	33.543	0.481
118814	3.133	0.481	33.543	0.481
118914	3.133	0.486	33.543	0.486
119014	3.133	0.486	33.543	0.486
119115	3.133	0.471	33.543	0.471
119215	3.133	0.486	33.543	0.486
