# Supplementary material for: Design and evaluation of a pneumatic actuation unit for a wasp-inspired self-propelled needle
Source: PLoS One. 2024 Jul 2;19(7):e0306411. doi: 10.1371/journal.pone.0306411 (PMC11218968; doi:10.1371/journal.pone.0306411)
Supplement: S1 Data — The S1 Data file contains the raw data sets of the phantom experiment. (ZIP) [file pone.0306411.s006.zip › S4_Data/stroke experiments/4mm/4mm_3.xlsx]

## Sheet: 22 11 03 14 07 48 4mm
0	2.791	0.491	24.426	0.491
100	2.791	0.496	24.426	0.496
200	2.791	0.496	24.426	0.496
301	2.791	0.496	24.426	0.496
401	2.791	0.496	24.426	0.496
501	2.791	0.496	24.426	0.496
601	2.791	0.496	24.426	0.496
701	2.791	0.501	24.426	0.501
801	2.791	0.496	24.426	0.496
901	2.791	0.496	24.426	0.496
1001	2.791	0.496	24.426	0.496
1101	2.791	0.496	24.426	0.496
1201	2.791	0.496	24.426	0.496
1302	2.791	0.496	24.426	0.496
1402	2.791	0.496	24.426	0.496
1502	2.791	0.496	24.426	0.496
1602	2.791	0.496	24.426	0.496
1702	2.791	0.501	24.426	0.501
1802	2.791	0.501	24.426	0.501
1902	2.791	0.496	24.426	0.496
2002	2.791	0.496	24.426	0.496
2102	2.791	0.496	24.426	0.496
2203	2.791	0.501	24.426	0.501
2303	2.791	0.491	24.426	0.491
2403	2.791	0.501	24.426	0.501
2503	2.791	0.496	24.426	0.496
2603	2.791	0.496	24.426	0.496
2704	2.791	0.501	24.426	0.501
2804	2.791	0.496	24.426	0.496
2904	2.791	0.501	24.426	0.501
3004	2.791	0.501	24.426	0.501
3104	2.791	0.496	24.426	0.496
3204	2.791	0.496	24.426	0.496
3304	2.791	0.496	24.426	0.496
3404	2.791	0.496	24.426	0.496
3504	2.791	0.501	24.426	0.501
3604	2.791	0.496	24.426	0.496
3704	2.791	0.501	24.426	0.501
3804	2.791	0.501	24.426	0.501
3904	2.791	0.501	24.426	0.501
4004	2.791	0.496	24.426	0.496
4105	2.791	0.501	24.426	0.501
4206	2.791	0.496	24.426	0.496
4307	2.791	0.486	24.426	0.486
4407	2.791	0.496	24.426	0.496
4508	2.791	0.496	24.426	0.496
4608	2.791	0.501	24.426	0.501
4708	2.791	0.491	24.426	0.491
4809	2.791	0.501	24.426	0.501
4909	2.791	0.481	24.426	0.481
5009	2.791	0.496	24.426	0.496
5110	2.791	0.501	24.426	0.501
5210	2.791	0.496	24.426	0.496
5311	2.791	0.501	24.426	0.501
5411	2.791	0.501	24.426	0.501
5511	2.812	0.496	24.97	0.496
5612	2.791	0.496	24.426	0.496
5712	2.791	0.496	24.426	0.496
5813	2.791	0.496	24.426	0.496
5913	2.791	0.501	24.426	0.501
6013	2.791	0.491	24.426	0.491
6113	2.791	0.501	24.426	0.501
6214	2.791	0.501	24.426	0.501
6314	2.791	0.496	24.426	0.496
6414	2.791	0.496	24.426	0.496
6515	2.791	0.501	24.426	0.501
6615	2.786	0.501	24.29	0.501
6716	2.791	0.501	24.426	0.501
6816	2.791	0.496	24.426	0.496
6916	2.791	0.501	24.426	0.501
7016	2.791	0.501	24.426	0.501
7117	2.791	0.501	24.426	0.501
7217	2.791	0.496	24.426	0.496
7317	2.791	0.496	24.426	0.496
7418	2.791	0.501	24.426	0.501
7518	2.791	0.491	24.426	0.491
7618	2.791	0.501	24.426	0.501
7719	2.791	0.496	24.426	0.496
7819	2.791	0.501	24.426	0.501
7919	2.791	0.496	24.426	0.496
8020	2.791	0.496	24.426	0.496
8120	2.791	0.496	24.426	0.496
8220	2.791	0.491	24.426	0.491
8321	2.791	0.496	24.426	0.496
8421	2.781	0.522	24.154	0.522
8521	2.786	0.522	24.29	0.522
8622	2.786	0.517	24.29	0.517
8723	2.786	0.522	24.29	0.522
8823	2.786	0.522	24.29	0.522
8923	2.781	0.563	24.154	0.563
9023	2.781	0.563	24.154	0.563
9123	2.781	0.563	24.154	0.563
9225	2.781	0.563	24.154	0.563
9326	2.781	0.557	24.154	0.557
9426	2.776	0.563	24.018	0.563
9527	2.776	0.573	24.018	0.573
9627	2.776	0.573	24.018	0.573
9727	2.776	0.568	24.018	0.568
9828	2.776	0.573	24.018	0.573
9929	2.766	0.598	23.746	0.598
10030	2.766	0.593	23.746	0.593
10130	2.771	0.588	23.882	0.588
10231	2.771	0.583	23.882	0.583
10331	2.771	0.593	23.882	0.593
10432	2.761	0.614	23.61	0.614
10533	2.766	0.614	23.746	0.614
10633	2.766	0.614	23.746	0.614
10734	2.766	0.614	23.746	0.614
10834	2.766	0.614	23.746	0.614
10934	2.745	0.639	23.201	0.639
11034	2.745	0.634	23.201	0.634
11134	2.745	0.639	23.201	0.639
11234	2.75	0.634	23.337	0.634
11334	2.745	0.629	23.201	0.629
11434	2.776	0.501	24.018	0.501
11534	2.863	0.496	26.331	0.496
11634	2.863	0.501	26.331	0.501
11734	2.868	0.501	26.467	0.501
11834	2.873	0.496	26.603	0.496
11934	2.847	0.517	25.923	0.517
12034	2.858	0.517	26.195	0.517
12135	2.858	0.517	26.195	0.517
12236	2.853	0.517	26.059	0.517
12337	2.853	0.512	26.059	0.512
12437	2.837	0.557	25.651	0.557
12538	2.842	0.563	25.787	0.563
12639	2.842	0.557	25.787	0.557
12739	2.847	0.557	25.923	0.557
12840	2.847	0.552	25.923	0.552
12940	2.832	0.573	25.515	0.573
13041	2.832	0.568	25.515	0.568
13142	2.832	0.573	25.515	0.573
13243	2.832	0.568	25.515	0.568
13343	2.832	0.578	25.515	0.578
13443	2.827	0.583	25.379	0.583
13543	2.827	0.583	25.379	0.583
13644	2.832	0.588	25.515	0.588
13744	2.827	0.583	25.379	0.583
13844	2.827	0.593	25.379	0.593
13944	2.817	0.608	25.106	0.608
14044	2.817	0.614	25.106	0.614
14144	2.822	0.614	25.243	0.614
14244	2.822	0.614	25.243	0.614
14344	2.822	0.614	25.243	0.614
14444	2.801	0.624	24.698	0.624
14544	2.801	0.624	24.698	0.624
14644	2.796	0.624	24.562	0.624
14744	2.796	0.639	24.562	0.639
14844	2.801	0.624	24.698	0.624
14944	2.827	0.491	25.379	0.491
15044	2.909	0.496	27.556	0.496
15145	2.909	0.496	27.556	0.496
15245	2.914	0.501	27.692	0.501
15346	2.914	0.496	27.692	0.496
15446	2.898	0.512	27.284	0.512
15547	2.898	0.517	27.284	0.517
15648	2.904	0.512	27.42	0.512
15748	2.904	0.506	27.42	0.506
15848	2.904	0.522	27.42	0.522
15948	2.888	0.557	27.012	0.557
16049	2.888	0.557	27.012	0.557
16149	2.893	0.552	27.148	0.552
16250	2.893	0.552	27.148	0.552
16350	2.893	0.552	27.148	0.552
16450	2.878	0.573	26.739	0.573
16551	2.883	0.568	26.876	0.568
16651	2.883	0.573	26.876	0.573
16752	2.883	0.573	26.876	0.573
16852	2.883	0.563	26.876	0.563
16952	2.873	0.593	26.603	0.593
17052	2.873	0.583	26.603	0.583
17152	2.873	0.583	26.603	0.583
17252	2.873	0.593	26.603	0.593
17352	2.873	0.583	26.603	0.583
17452	2.873	0.608	26.603	0.608
17552	2.868	0.608	26.467	0.608
17652	2.868	0.608	26.467	0.608
17752	2.868	0.603	26.467	0.603
17852	2.868	0.614	26.467	0.614
17953	2.847	0.629	25.923	0.629
18053	2.847	0.629	25.923	0.629
18153	2.847	0.629	25.923	0.629
18253	2.842	0.629	25.787	0.629
18353	2.832	0.629	25.515	0.629
18455	2.868	0.501	26.467	0.501
18556	2.97	0.496	29.189	0.496
18656	2.965	0.496	29.053	0.496
18757	2.965	0.496	29.053	0.496
18858	2.965	0.496	29.053	0.496
18958	2.944	0.517	28.508	0.517
19058	2.944	0.517	28.508	0.517
19158	2.949	0.517	28.645	0.517
19258	2.944	0.517	28.508	0.517
19359	2.949	0.517	28.645	0.517
19459	2.929	0.552	28.1	0.552
19559	2.934	0.552	28.236	0.552
19659	2.934	0.552	28.236	0.552
19760	2.934	0.552	28.236	0.552
19860	2.939	0.557	28.372	0.557
19960	2.929	0.568	28.1	0.568
20060	2.929	0.573	28.1	0.573
20160	2.929	0.568	28.1	0.568
20261	2.929	0.563	28.1	0.563
20361	2.929	0.573	28.1	0.573
20461	2.924	0.583	27.964	0.583
20561	2.924	0.588	27.964	0.588
20661	2.924	0.583	27.964	0.583
20761	2.924	0.588	27.964	0.588
20862	2.924	0.583	27.964	0.583
20962	2.914	0.608	27.692	0.608
21062	2.919	0.608	27.828	0.608
21163	2.919	0.603	27.828	0.603
21264	2.914	0.608	27.692	0.608
21365	2.919	0.603	27.828	0.603
21466	2.898	0.624	27.284	0.624
21567	2.898	0.629	27.284	0.629
21667	2.893	0.624	27.148	0.624
21767	2.898	0.629	27.284	0.629
21868	2.888	0.563	27.012	0.563
21969	2.97	0.491	29.189	0.491
22070	3.001	0.496	30.005	0.496
22170	3.006	0.496	30.141	0.496
22270	3.011	0.501	30.277	0.501
22370	3.011	0.496	30.277	0.496
22470	2.99	0.517	29.733	0.517
22570	2.99	0.512	29.733	0.512
22670	2.99	0.517	29.733	0.517
22770	2.99	0.512	29.733	0.512
22870	2.99	0.517	29.733	0.517
22970	2.98	0.542	29.461	0.542
23071	2.98	0.557	29.461	0.557
23172	2.985	0.557	29.597	0.557
23272	2.98	0.557	29.461	0.557
23372	2.98	0.552	29.461	0.552
23472	2.975	0.563	29.325	0.563
23572	2.97	0.563	29.189	0.563
23672	2.97	0.573	29.189	0.573
23772	2.97	0.573	29.189	0.573
23872	2.97	0.573	29.189	0.573
23972	2.97	0.588	29.189	0.588
24072	2.97	0.583	29.189	0.583
24174	2.965	0.588	29.053	0.588
24274	2.97	0.583	29.189	0.583
24374	2.965	0.588	29.053	0.588
24474	2.965	0.608	29.053	0.608
24574	2.96	0.598	28.917	0.598
24674	2.955	0.608	28.781	0.608
24774	2.955	0.603	28.781	0.603
24874	2.96	0.608	28.917	0.608
24975	2.949	0.624	28.645	0.624
25076	2.944	0.624	28.508	0.624
25177	2.939	0.624	28.372	0.624
25278	2.939	0.624	28.372	0.624
25379	2.944	0.522	28.508	0.522
25479	3.026	0.496	30.686	0.496
25580	3.036	0.491	30.958	0.491
25680	3.067	0.491	31.774	0.491
25781	3.041	0.501	31.094	0.501
25882	3.041	0.501	31.094	0.501
25982	3.031	0.522	30.822	0.522
26083	3.026	0.517	30.686	0.517
26183	3.026	0.517	30.686	0.517
26285	3.026	0.517	30.686	0.517
26386	3.026	0.547	30.686	0.547
26487	3.021	0.547	30.55	0.547
26588	3.021	0.557	30.55	0.557
26688	3.021	0.552	30.55	0.552
26788	3.021	0.552	30.55	0.552
26888	3.021	0.557	30.55	0.557
26990	3.016	0.563	30.414	0.563
27091	3.016	0.568	30.414	0.568
27191	3.016	0.563	30.414	0.563
27291	3.016	0.557	30.414	0.557
27391	3.011	0.578	30.277	0.578
27492	3.011	0.593	30.277	0.593
27592	3.011	0.588	30.277	0.588
27692	3.011	0.583	30.277	0.583
27792	3.011	0.588	30.277	0.588
27892	3.011	0.598	30.277	0.598
27992	3.006	0.603	30.141	0.603
28093	3.006	0.603	30.141	0.603
28194	3.001	0.614	30.005	0.614
28294	3.001	0.603	30.005	0.603
28394	2.995	0.619	29.869	0.619
28494	2.99	0.624	29.733	0.624
28595	2.98	0.619	29.461	0.619
28696	2.98	0.624	29.461	0.624
28797	2.97	0.624	29.189	0.624
28897	2.98	0.506	29.461	0.506
28998	3.082	0.496	32.183	0.496
29099	3.082	0.491	32.183	0.491
29200	3.087	0.496	32.319	0.496
29300	3.087	0.486	32.319	0.486
29400	3.072	0.517	31.91	0.517
29501	3.077	0.522	32.046	0.522
29601	3.072	0.517	31.91	0.517
29702	3.072	0.517	31.91	0.517
29802	3.072	0.517	31.91	0.517
29903	3.067	0.547	31.774	0.547
30003	3.072	0.552	31.91	0.552
30103	3.067	0.557	31.774	0.557
30203	3.067	0.557	31.774	0.557
30304	3.067	0.557	31.774	0.557
30404	3.057	0.563	31.502	0.563
30504	3.057	0.568	31.502	0.568
30604	3.057	0.568	31.502	0.568
30704	3.052	0.568	31.366	0.568
30804	3.052	0.573	31.366	0.573
30904	3.046	0.578	31.23	0.578
31004	3.046	0.583	31.23	0.583
31104	3.046	0.583	31.23	0.583
31204	3.041	0.588	31.094	0.588
31304	3.041	0.583	31.094	0.583
31404	3.031	0.598	30.822	0.598
31504	3.031	0.608	30.822	0.608
31604	3.031	0.603	30.822	0.603
31704	3.031	0.603	30.822	0.603
31804	3.036	0.608	30.958	0.608
31904	3.026	0.624	30.686	0.624
32004	3.021	0.624	30.55	0.624
32104	3.016	0.624	30.414	0.624
32204	3.016	0.629	30.414	0.629
32304	3.021	0.629	30.55	0.629
32404	3.031	0.496	30.822	0.496
32504	3.118	0.496	33.135	0.496
32605	3.123	0.496	33.271	0.496
32706	3.123	0.491	33.271	0.491
32807	3.118	0.496	33.135	0.496
32908	3.108	0.517	32.863	0.517
33008	3.103	0.512	32.727	0.512
33109	3.108	0.512	32.863	0.512
33209	3.103	0.512	32.727	0.512
33309	3.108	0.517	32.863	0.517
33409	3.092	0.552	32.455	0.552
33510	3.097	0.552	32.591	0.552
33610	3.097	0.552	32.591	0.552
33711	3.097	0.552	32.591	0.552
33811	3.097	0.552	32.591	0.552
33912	3.092	0.563	32.455	0.563
34012	3.087	0.568	32.319	0.568
34112	3.087	0.568	32.319	0.568
34212	3.087	0.573	32.319	0.573
34313	3.087	0.563	32.319	0.563
34415	3.082	0.583	32.183	0.583
34515	3.087	0.583	32.319	0.583
34616	3.082	0.583	32.183	0.583
34717	3.082	0.583	32.183	0.583
34817	3.087	0.583	32.319	0.583
34918	3.072	0.598	31.91	0.598
35018	3.077	0.598	32.046	0.598
35119	3.077	0.603	32.046	0.603
35220	3.077	0.603	32.046	0.603
35321	3.077	0.603	32.046	0.603
35421	3.067	0.624	31.774	0.624
35521	3.067	0.619	31.774	0.619
35622	3.062	0.624	31.638	0.624
35722	3.057	0.624	31.502	0.624
35823	3.062	0.624	31.638	0.624
35924	3.097	0.501	32.591	0.501
36024	3.133	0.496	33.543	0.496
36124	3.143	0.491	33.815	0.491
36224	3.143	0.501	33.815	0.501
36324	3.143	0.496	33.815	0.496
36424	3.123	0.512	33.271	0.512
36524	3.123	0.517	33.271	0.517
36624	3.154	0.517	34.088	0.517
36724	3.128	0.517	33.407	0.517
36824	3.128	0.512	33.407	0.512
36924	3.113	0.547	32.999	0.547
37024	3.118	0.552	33.135	0.552
37124	3.118	0.552	33.135	0.552
37224	3.118	0.552	33.135	0.552
37324	3.118	0.557	33.135	0.557
37424	3.108	0.563	32.863	0.563
37524	3.113	0.563	32.999	0.563
37624	3.113	0.573	32.999	0.573
37724	3.113	0.568	32.999	0.568
37825	3.113	0.568	32.999	0.568
37926	3.108	0.583	32.863	0.583
38027	3.108	0.583	32.863	0.583
38128	3.108	0.583	32.863	0.583
38229	3.108	0.578	32.863	0.578
38330	3.108	0.578	32.863	0.578
38430	3.092	0.608	32.455	0.608
38530	3.097	0.603	32.591	0.603
38631	3.103	0.598	32.727	0.598
38732	3.103	0.603	32.727	0.603
38832	3.103	0.603	32.727	0.603
38932	3.082	0.624	32.183	0.624
39033	3.087	0.629	32.319	0.629
39134	3.082	0.624	32.183	0.624
39234	3.082	0.614	32.183	0.614
39334	3.082	0.624	32.183	0.624
39435	3.108	0.496	32.863	0.496
39536	3.154	0.491	34.088	0.491
39637	3.154	0.491	34.088	0.491
39738	3.159	0.491	34.224	0.491
39839	3.159	0.491	34.224	0.491
39940	3.143	0.517	33.815	0.517
40040	3.149	0.517	33.952	0.517
40141	3.149	0.512	33.952	0.512
40242	3.149	0.517	33.952	0.517
40343	3.149	0.517	33.952	0.517
40443	3.138	0.552	33.679	0.552
40543	3.138	0.557	33.679	0.557
40643	3.138	0.547	33.679	0.547
40743	3.138	0.552	33.679	0.552
40844	3.138	0.552	33.679	0.552
40944	3.128	0.568	33.407	0.568
41044	3.128	0.573	33.407	0.573
41144	3.128	0.563	33.407	0.563
41244	3.128	0.568	33.407	0.568
41344	3.128	0.568	33.407	0.568
41444	3.123	0.583	33.271	0.583
41544	3.123	0.583	33.271	0.583
41644	3.128	0.583	33.407	0.583
41744	3.128	0.588	33.407	0.588
41844	3.128	0.588	33.407	0.588
41944	3.113	0.598	32.999	0.598
42044	3.118	0.603	33.135	0.603
42145	3.113	0.603	32.999	0.603
42245	3.113	0.598	32.999	0.598
42345	3.113	0.603	32.999	0.603
42446	3.103	0.624	32.727	0.624
42546	3.103	0.614	32.727	0.614
42646	3.108	0.619	32.863	0.619
42747	3.103	0.614	32.727	0.614
42848	3.103	0.619	32.727	0.619
42949	3.159	0.491	34.224	0.491
43049	3.169	0.491	34.496	0.491
43150	3.169	0.491	34.496	0.491
43250	3.169	0.496	34.496	0.496
43350	3.169	0.486	34.496	0.486
43451	3.159	0.512	34.224	0.512
43551	3.159	0.522	34.224	0.522
43651	3.159	0.517	34.224	0.517
43751	3.159	0.512	34.224	0.512
43851	3.159	0.506	34.224	0.506
43951	3.149	0.552	33.952	0.552
44051	3.149	0.547	33.952	0.547
44151	3.149	0.547	33.952	0.547
44252	3.149	0.552	33.952	0.552
44353	3.149	0.557	33.952	0.557
44453	3.138	0.563	33.679	0.563
44554	3.133	0.563	33.543	0.563
44654	3.133	0.568	33.543	0.568
44754	3.133	0.563	33.543	0.563
44855	3.133	0.563	33.543	0.563
44956	3.133	0.583	33.543	0.583
45057	3.133	0.583	33.543	0.583
45158	3.133	0.583	33.543	0.583
45259	3.133	0.583	33.543	0.583
45359	3.133	0.583	33.543	0.583
45460	3.128	0.603	33.407	0.603
45560	3.128	0.598	33.407	0.598
45660	3.123	0.603	33.271	0.603
45760	3.123	0.603	33.271	0.603
45860	3.123	0.598	33.271	0.598
45960	3.113	0.619	32.999	0.619
46060	3.113	0.619	32.999	0.619
46161	3.113	0.624	32.999	0.624
46261	3.113	0.619	32.999	0.619
46361	3.113	0.614	32.999	0.614
46461	3.184	0.491	34.904	0.491
46562	3.179	0.491	34.768	0.491
46662	3.179	0.496	34.768	0.496
46762	3.179	0.491	34.768	0.491
46862	3.184	0.496	34.904	0.496
46962	3.174	0.517	34.632	0.517
47063	3.169	0.512	34.496	0.512
47163	3.174	0.512	34.632	0.512
47263	3.169	0.512	34.496	0.512
47363	3.174	0.512	34.632	0.512
47463	3.164	0.557	34.36	0.557
47563	3.164	0.547	34.36	0.547
47664	3.159	0.552	34.224	0.552
47765	3.159	0.552	34.224	0.552
47867	3.159	0.552	34.224	0.552
47968	3.154	0.563	34.088	0.563
48068	3.154	0.563	34.088	0.563
48169	3.149	0.563	33.952	0.563
48269	3.149	0.568	33.952	0.568
48370	3.149	0.563	33.952	0.563
48470	3.143	0.578	33.815	0.578
48570	3.143	0.583	33.815	0.583
48670	3.143	0.578	33.815	0.578
48771	3.143	0.583	33.815	0.583
48871	3.143	0.583	33.815	0.583
48971	3.133	0.608	33.543	0.608
49071	3.133	0.598	33.543	0.598
49171	3.133	0.598	33.543	0.598
49272	3.133	0.603	33.543	0.603
49373	3.133	0.608	33.543	0.608
49475	3.123	0.624	33.271	0.624
49576	3.118	0.624	33.135	0.624
49677	3.113	0.624	32.999	0.624
49778	3.087	0.619	32.319	0.619
49878	3.113	0.517	32.999	0.517
49979	3.21	0.496	35.584	0.496
50079	3.205	0.496	35.448	0.496
50179	3.2	0.501	35.312	0.501
50279	3.2	0.491	35.312	0.491
50379	3.2	0.506	35.312	0.506
50479	3.189	0.506	35.04	0.506
50579	3.194	0.517	35.176	0.517
50679	3.194	0.517	35.176	0.517
50779	3.194	0.517	35.176	0.517
50879	3.189	0.532	35.04	0.532
50979	3.184	0.552	34.904	0.552
51080	3.184	0.547	34.904	0.547
51180	3.179	0.552	34.768	0.552
51281	3.179	0.552	34.768	0.552
51381	3.179	0.557	34.768	0.557
51481	3.174	0.563	34.632	0.563
51581	3.169	0.563	34.496	0.563
51682	3.169	0.568	34.496	0.568
51782	3.169	0.568	34.496	0.568
51882	3.164	0.578	34.36	0.578
51983	3.164	0.583	34.36	0.583
52085	3.164	0.583	34.36	0.583
52186	3.164	0.573	34.36	0.573
52287	3.159	0.578	34.224	0.578
52387	3.159	0.598	34.224	0.598
52488	3.154	0.603	34.088	0.603
52588	3.149	0.603	33.952	0.603
52688	3.149	0.603	33.952	0.603
52789	3.149	0.608	33.952	0.608
52889	3.149	0.619	33.952	0.619
52990	3.133	0.624	33.543	0.624
53090	3.128	0.619	33.407	0.619
53191	3.128	0.619	33.407	0.619
53291	3.128	0.619	33.407	0.619
53391	3.133	0.506	33.543	0.506
53492	3.235	0.491	36.265	0.491
53592	3.23	0.496	36.129	0.496
53692	3.235	0.496	36.265	0.496
53792	3.235	0.491	36.265	0.491
53892	3.23	0.512	36.129	0.512
53992	3.225	0.517	35.993	0.517
54093	3.225	0.517	35.993	0.517
54193	3.225	0.512	35.993	0.512
54293	3.225	0.512	35.993	0.512
54393	3.215	0.537	35.721	0.537
54493	3.215	0.552	35.721	0.552
54593	3.21	0.542	35.584	0.542
54693	3.21	0.552	35.584	0.552
54793	3.21	0.537	35.584	0.537
54893	3.205	0.557	35.448	0.557
54994	3.2	0.563	35.312	0.563
55094	3.2	0.563	35.312	0.563
55194	3.2	0.563	35.312	0.563
55294	3.2	0.568	35.312	0.568
55394	3.2	0.578	35.312	0.578
55494	3.194	0.583	35.176	0.583
55594	3.194	0.583	35.176	0.583
55694	3.194	0.583	35.176	0.583
55794	3.2	0.588	35.312	0.588
55894	3.189	0.598	35.04	0.598
55994	3.194	0.603	35.176	0.603
56095	3.194	0.603	35.176	0.603
56196	3.194	0.603	35.176	0.603
56296	3.189	0.608	35.04	0.608
56397	3.189	0.614	35.04	0.614
56498	3.184	0.624	34.904	0.624
56599	3.184	0.624	34.904	0.624
56700	3.184	0.624	34.904	0.624
56800	3.184	0.619	34.904	0.619
56900	3.2	0.496	35.312	0.496
57000	3.245	0.491	36.537	0.491
57101	3.245	0.496	36.537	0.496
57201	3.245	0.496	36.537	0.496
57301	3.24	0.491	36.401	0.491
57401	3.235	0.512	36.265	0.512
57501	3.23	0.522	36.129	0.522
57602	3.23	0.517	36.129	0.517
57702	3.23	0.512	36.129	0.512
57803	3.23	0.517	36.129	0.517
57903	3.215	0.547	35.721	0.547
58003	3.215	0.557	35.721	0.557
58105	3.22	0.547	35.857	0.547
58206	3.22	0.547	35.857	0.547
58306	3.225	0.552	35.993	0.552
58407	3.215	0.563	35.721	0.563
58508	3.215	0.568	35.721	0.568
58609	3.215	0.563	35.721	0.563
58710	3.215	0.563	35.721	0.563
58811	3.215	0.568	35.721	0.568
58911	3.205	0.588	35.448	0.588
59012	3.205	0.583	35.448	0.583
59113	3.21	0.583	35.584	0.583
59213	3.21	0.583	35.584	0.583
59314	3.21	0.583	35.584	0.583
59415	3.194	0.598	35.176	0.598
59516	3.2	0.603	35.312	0.603
59617	3.2	0.603	35.312	0.603
59718	3.2	0.603	35.312	0.603
59818	3.2	0.598	35.312	0.598
59919	3.194	0.624	35.176	0.624
60020	3.194	0.619	35.176	0.619
60121	3.194	0.624	35.176	0.624
60222	3.194	0.619	35.176	0.619
60322	3.194	0.624	35.176	0.624
60422	3.235	0.501	36.265	0.501
60523	3.266	0.481	37.081	0.481
60623	3.271	0.496	37.217	0.496
60724	3.276	0.486	37.353	0.486
60824	3.276	0.496	37.353	0.496
60925	3.256	0.517	36.809	0.517
61026	3.256	0.512	36.809	0.512
61127	3.261	0.517	36.945	0.517
61227	3.261	0.506	36.945	0.506
61328	3.261	0.512	36.945	0.512
61428	3.235	0.547	36.265	0.547
61528	3.235	0.552	36.265	0.552
61629	3.24	0.552	36.401	0.552
61730	3.24	0.547	36.401	0.547
61831	3.24	0.552	36.401	0.552
61931	3.225	0.563	35.993	0.563
62032	3.23	0.563	36.129	0.563
62132	3.23	0.568	36.129	0.568
62232	3.23	0.563	36.129	0.563
62332	3.23	0.563	36.129	0.563
62432	3.225	0.578	35.993	0.578
62532	3.225	0.578	35.993	0.578
62633	3.225	0.583	35.993	0.583
62733	3.2	0.583	35.312	0.583
62833	3.225	0.583	35.993	0.583
62933	3.215	0.603	35.721	0.603
63033	3.22	0.598	35.857	0.598
63133	3.215	0.598	35.721	0.598
63235	3.215	0.603	35.721	0.603
63337	3.215	0.598	35.721	0.598
63438	3.2	0.614	35.312	0.614
63538	3.2	0.619	35.312	0.619
63639	3.2	0.619	35.312	0.619
63739	3.2	0.619	35.312	0.619
63840	3.2	0.619	35.312	0.619
63941	3.256	0.501	36.809	0.501
64042	3.286	0.491	37.626	0.491
64142	3.291	0.501	37.762	0.501
64242	3.291	0.491	37.762	0.491
64342	3.291	0.491	37.762	0.491
64442	3.281	0.517	37.49	0.517
64543	3.276	0.512	37.353	0.512
64644	3.276	0.506	37.353	0.506
64744	3.276	0.517	37.353	0.517
64844	3.276	0.506	37.353	0.506
64944	3.271	0.547	37.217	0.547
65044	3.271	0.547	37.217	0.547
65145	3.271	0.552	37.217	0.552
65245	3.271	0.547	37.217	0.547
65345	3.271	0.542	37.217	0.542
65446	3.256	0.557	36.809	0.557
65547	3.256	0.563	36.809	0.563
65648	3.256	0.557	36.809	0.557
65749	3.251	0.563	36.673	0.563
65850	3.256	0.563	36.809	0.563
65950	3.251	0.583	36.673	0.583
66050	3.251	0.578	36.673	0.578
66150	3.251	0.583	36.673	0.583
66250	3.251	0.573	36.673	0.573
66350	3.251	0.583	36.673	0.583
66450	3.235	0.598	36.265	0.598
66550	3.23	0.598	36.129	0.598
66650	3.23	0.598	36.129	0.598
66750	3.23	0.598	36.129	0.598
66851	3.23	0.603	36.129	0.603
66951	3.225	0.619	35.993	0.619
67052	3.22	0.619	35.857	0.619
67153	3.22	0.619	35.857	0.619
67254	3.22	0.619	35.857	0.619
67354	3.22	0.614	35.857	0.614
67454	3.286	0.496	37.626	0.496
67554	3.312	0.496	38.306	0.496
67655	3.317	0.491	38.442	0.491
67755	3.317	0.486	38.442	0.486
67855	3.322	0.491	38.578	0.491
67956	3.312	0.512	38.306	0.512
68056	3.307	0.512	38.17	0.512
68157	3.307	0.517	38.17	0.517
68257	3.307	0.512	38.17	0.512
68357	3.307	0.517	38.17	0.517
68458	3.291	0.552	37.762	0.552
68559	3.291	0.552	37.762	0.552
68660	3.291	0.537	37.762	0.537
68760	3.297	0.557	37.898	0.557
68860	3.291	0.552	37.762	0.552
68960	3.281	0.563	37.49	0.563
69061	3.276	0.563	37.353	0.563
69162	3.276	0.557	37.353	0.557
69263	3.276	0.568	37.353	0.568
69363	3.276	0.563	37.353	0.563
69463	3.276	0.578	37.353	0.578
69563	3.276	0.583	37.353	0.583
69663	3.276	0.583	37.353	0.583
69763	3.276	0.583	37.353	0.583
69864	3.276	0.578	37.353	0.578
69964	3.266	0.598	37.081	0.598
70064	3.266	0.603	37.081	0.603
70164	3.266	0.598	37.081	0.598
70264	3.266	0.598	37.081	0.598
70364	3.266	0.598	37.081	0.598
70464	3.256	0.619	36.809	0.619
70565	3.251	0.624	36.673	0.624
70666	3.251	0.619	36.673	0.619
70766	3.251	0.619	36.673	0.619
70867	3.245	0.537	36.537	0.537
70967	3.332	0.491	38.85	0.491
71067	3.332	0.481	38.85	0.481
71167	3.332	0.491	38.85	0.491
71268	3.327	0.491	38.714	0.491
71368	3.327	0.501	38.714	0.501
71468	3.322	0.512	38.578	0.512
71568	3.322	0.512	38.578	0.512
71668	3.322	0.506	38.578	0.506
71769	3.322	0.517	38.578	0.517
71870	3.322	0.527	38.578	0.527
71970	3.307	0.547	38.17	0.547
72071	3.307	0.552	38.17	0.552
72171	3.302	0.542	38.034	0.542
72271	3.302	0.542	38.034	0.542
72371	3.297	0.552	37.898	0.552
72471	3.291	0.563	37.762	0.563
72571	3.291	0.563	37.762	0.563
72671	3.291	0.563	37.762	0.563
72771	3.297	0.573	37.898	0.573
72871	3.291	0.573	37.762	0.573
72972	3.291	0.578	37.762	0.578
73073	3.286	0.578	37.626	0.578
73173	3.286	0.583	37.626	0.583
73273	3.286	0.578	37.626	0.578
73375	3.286	0.588	37.626	0.588
73475	3.276	0.598	37.353	0.598
73576	3.276	0.603	37.353	0.603
73676	3.276	0.603	37.353	0.603
73777	3.276	0.598	37.353	0.598
73877	3.276	0.614	37.353	0.614
73978	3.276	0.624	37.353	0.624
74079	3.276	0.619	37.353	0.619
74180	3.276	0.624	37.353	0.624
74280	3.276	0.624	37.353	0.624
74381	3.276	0.506	37.353	0.506
74481	3.322	0.496	38.578	0.496
74581	3.317	0.491	38.442	0.491
74682	3.317	0.496	38.442	0.496
74782	3.317	0.491	38.442	0.491
74882	3.317	0.517	38.442	0.517
74983	3.312	0.512	38.306	0.512
75083	3.312	0.512	38.306	0.512
75183	3.312	0.517	38.306	0.517
75283	3.312	0.506	38.306	0.506
75383	3.307	0.537	38.17	0.537
75485	3.307	0.547	38.17	0.547
75586	3.302	0.552	38.034	0.552
75687	3.307	0.552	38.17	0.552
75788	3.302	0.552	38.034	0.552
75888	3.297	0.557	37.898	0.557
75988	3.291	0.563	37.762	0.563
76089	3.291	0.563	37.762	0.563
76189	3.291	0.573	37.762	0.573
76290	3.291	0.563	37.762	0.563
76390	3.291	0.583	37.762	0.583
76490	3.291	0.578	37.762	0.578
76591	3.291	0.583	37.762	0.583
76691	3.291	0.578	37.762	0.578
76791	3.291	0.583	37.762	0.583
76891	3.281	0.598	37.49	0.598
76991	3.276	0.603	37.353	0.603
77091	3.276	0.598	37.353	0.598
77191	3.276	0.598	37.353	0.598
77292	3.276	0.608	37.353	0.608
77392	3.276	0.614	37.353	0.614
77493	3.276	0.614	37.353	0.614
77595	3.276	0.619	37.353	0.619
77696	3.276	0.619	37.353	0.619
77797	3.276	0.619	37.353	0.619
77898	3.291	0.496	37.762	0.496
77999	3.317	0.491	38.442	0.491
78100	3.317	0.491	38.442	0.491
78200	3.317	0.491	38.442	0.491
78301	3.317	0.491	38.442	0.491
78401	3.312	0.517	38.306	0.517
78501	3.312	0.517	38.306	0.517
78601	3.312	0.512	38.306	0.512
78701	3.312	0.517	38.306	0.517
78802	3.312	0.512	38.306	0.512
78902	3.297	0.547	37.898	0.547
79002	3.302	0.552	38.034	0.552
79102	3.302	0.552	38.034	0.552
79202	3.302	0.542	38.034	0.542
79302	3.302	0.547	38.034	0.547
79402	3.297	0.557	37.898	0.557
79502	3.291	0.563	37.762	0.563
79602	3.291	0.563	37.762	0.563
79702	3.291	0.563	37.762	0.563
79802	3.291	0.563	37.762	0.563
79903	3.291	0.573	37.762	0.573
80004	3.291	0.578	37.762	0.578
80104	3.291	0.573	37.762	0.573
80204	3.291	0.578	37.762	0.578
80304	3.291	0.583	37.762	0.583
80404	3.276	0.598	37.353	0.598
80504	3.276	0.598	37.353	0.598
80604	3.281	0.603	37.49	0.603
80704	3.281	0.598	37.49	0.598
80805	3.281	0.598	37.49	0.598
80905	3.276	0.619	37.353	0.619
81006	3.276	0.619	37.353	0.619
81106	3.276	0.624	37.353	0.624
81207	3.276	0.624	37.353	0.624
81308	3.276	0.624	37.353	0.624
81409	3.302	0.491	38.034	0.491
81509	3.322	0.496	38.578	0.496
81610	3.286	0.501	37.626	0.501
81710	3.322	0.496	38.578	0.496
81810	3.322	0.501	38.578	0.501
81911	3.312	0.512	38.306	0.512
82011	3.312	0.501	38.306	0.501
82112	3.317	0.517	38.442	0.517
82213	3.317	0.506	38.442	0.506
82313	3.317	0.517	38.442	0.517
82413	3.302	0.547	38.034	0.547
82514	3.307	0.552	38.17	0.552
82614	3.307	0.547	38.17	0.547
82714	3.307	0.547	38.17	0.547
82814	3.307	0.542	38.17	0.542
82914	3.291	0.563	37.762	0.563
83014	3.297	0.568	37.898	0.568
83114	3.271	0.563	37.217	0.563
83214	3.297	0.563	37.898	0.563
83314	3.297	0.563	37.898	0.563
83414	3.286	0.578	37.626	0.578
83515	3.291	0.583	37.762	0.583
83615	3.291	0.583	37.762	0.583
83716	3.291	0.583	37.762	0.583
83817	3.291	0.583	37.762	0.583
83917	3.276	0.598	37.353	0.598
84018	3.281	0.598	37.49	0.598
84119	3.281	0.598	37.49	0.598
84219	3.281	0.603	37.49	0.603
84320	3.276	0.603	37.353	0.603
84420	3.276	0.619	37.353	0.619
84520	3.276	0.619	37.353	0.619
84620	3.276	0.619	37.353	0.619
84720	3.276	0.619	37.353	0.619
84820	3.276	0.624	37.353	0.624
84920	3.302	0.496	38.034	0.496
85020	3.327	0.491	38.714	0.491
85120	3.327	0.491	38.714	0.491
85220	3.327	0.496	38.714	0.496
85320	3.332	0.491	38.85	0.491
85420	3.322	0.512	38.578	0.512
85520	3.327	0.512	38.714	0.512
85620	3.327	0.512	38.714	0.512
85721	3.327	0.517	38.714	0.517
85821	3.327	0.517	38.714	0.517
85921	3.307	0.552	38.17	0.552
86022	3.307	0.547	38.17	0.547
86122	3.312	0.547	38.306	0.547
86222	3.312	0.552	38.306	0.552
86322	3.312	0.552	38.306	0.552
86422	3.297	0.563	37.898	0.563
86522	3.302	0.568	38.034	0.568
86622	3.302	0.563	38.034	0.563
86722	3.302	0.563	38.034	0.563
86822	3.302	0.563	38.034	0.563
86922	3.291	0.583	37.762	0.583
87022	3.297	0.578	37.898	0.578
87122	3.297	0.578	37.898	0.578
87222	3.291	0.583	37.762	0.583
87322	3.291	0.578	37.762	0.578
87423	3.281	0.598	37.49	0.598
87523	3.281	0.598	37.49	0.598
87623	3.281	0.598	37.49	0.598
87724	3.281	0.603	37.49	0.603
87825	3.281	0.598	37.49	0.598
87926	3.276	0.619	37.353	0.619
88027	3.276	0.624	37.353	0.624
88127	3.281	0.619	37.49	0.619
88227	3.276	0.614	37.353	0.614
88327	3.276	0.619	37.353	0.619
88428	3.317	0.496	38.442	0.496
88528	3.332	0.481	38.85	0.481
88629	3.337	0.496	38.986	0.496
88729	3.332	0.496	38.85	0.496
88830	3.337	0.496	38.986	0.496
88930	3.332	0.517	38.85	0.517
89031	3.327	0.512	38.714	0.512
89132	3.327	0.512	38.714	0.512
89233	3.327	0.506	38.714	0.506
89334	3.327	0.512	38.714	0.512
89435	3.317	0.547	38.442	0.547
89536	3.317	0.557	38.442	0.557
89636	3.317	0.547	38.442	0.547
89737	3.312	0.552	38.306	0.552
89838	3.317	0.552	38.442	0.552
89938	3.307	0.568	38.17	0.568
90038	3.307	0.563	38.17	0.563
90138	3.307	0.568	38.17	0.568
90238	3.307	0.563	38.17	0.563
90338	3.307	0.563	38.17	0.563
90439	3.297	0.583	37.898	0.583
90540	3.297	0.578	37.898	0.578
90641	3.302	0.583	38.034	0.583
90741	3.297	0.583	37.898	0.583
90841	3.297	0.563	37.898	0.563
90941	3.291	0.598	37.762	0.598
91041	3.291	0.598	37.762	0.598
91141	3.286	0.598	37.626	0.598
91241	3.286	0.603	37.626	0.603
91341	3.286	0.598	37.626	0.598
91441	3.276	0.624	37.353	0.624
91541	3.276	0.619	37.353	0.619
91641	3.276	0.614	37.353	0.614
91741	3.276	0.619	37.353	0.619
91841	3.276	0.619	37.353	0.619
91941	3.337	0.491	38.986	0.491
92041	3.337	0.491	38.986	0.491
92141	3.337	0.496	38.986	0.496
92242	3.342	0.496	39.122	0.496
92342	3.337	0.496	38.986	0.496
92442	3.332	0.512	38.85	0.512
92542	3.297	0.517	37.898	0.517
92642	3.327	0.512	38.714	0.512
92743	3.327	0.506	38.714	0.506
92844	3.332	0.517	38.85	0.517
92944	3.327	0.542	38.714	0.542
93044	3.322	0.547	38.578	0.547
93144	3.322	0.547	38.578	0.547
93244	3.322	0.547	38.578	0.547
93345	3.322	0.547	38.578	0.547
93446	3.312	0.563	38.306	0.563
93546	3.312	0.563	38.306	0.563
93647	3.312	0.563	38.306	0.563
93748	3.307	0.568	38.17	0.568
93849	3.307	0.563	38.17	0.563
93950	3.307	0.583	38.17	0.583
94050	3.302	0.583	38.034	0.583
94151	3.302	0.583	38.034	0.583
94253	3.302	0.583	38.034	0.583
94353	3.302	0.578	38.034	0.578
94453	3.291	0.603	37.762	0.603
94553	3.291	0.598	37.762	0.598
94653	3.291	0.603	37.762	0.603
94753	3.291	0.598	37.762	0.598
94855	3.291	0.598	37.762	0.598
94956	3.281	0.614	37.49	0.614
95056	3.276	0.619	37.353	0.619
95156	3.276	0.614	37.353	0.614
95256	3.276	0.608	37.353	0.608
95356	3.276	0.547	37.353	0.547
95457	3.342	0.481	39.122	0.481
95558	3.337	0.491	38.986	0.491
95658	3.337	0.501	38.986	0.501
95758	3.337	0.496	38.986	0.496
95858	3.337	0.491	38.986	0.491
95958	3.332	0.512	38.85	0.512
96059	3.327	0.506	38.714	0.506
96160	3.332	0.517	38.85	0.517
96260	3.327	0.512	38.714	0.512
96360	3.327	0.517	38.714	0.517
96460	3.327	0.552	38.714	0.552
96560	3.327	0.542	38.714	0.542
96661	3.327	0.547	38.714	0.547
96762	3.327	0.547	38.714	0.547
96863	3.327	0.547	38.714	0.547
96963	3.317	0.563	38.442	0.563
97063	3.312	0.563	38.306	0.563
97165	3.312	0.557	38.306	0.557
97266	3.312	0.563	38.306	0.563
97367	3.312	0.568	38.306	0.568
97468	3.307	0.583	38.17	0.583
97569	3.307	0.583	38.17	0.583
97669	3.307	0.583	38.17	0.583
97770	3.307	0.568	38.17	0.568
97870	3.307	0.588	38.17	0.588
97971	3.291	0.598	37.762	0.598
98071	3.291	0.603	37.762	0.603
98171	3.291	0.598	37.762	0.598
98271	3.291	0.598	37.762	0.598
98371	3.291	0.608	37.762	0.608
98471	3.281	0.614	37.49	0.614
98571	3.276	0.619	37.353	0.619
98671	3.281	0.614	37.49	0.614
98771	3.276	0.619	37.353	0.619
98871	3.281	0.517	37.49	0.517
98972	3.358	0.496	39.531	0.496
99072	3.358	0.491	39.531	0.491
99172	3.358	0.496	39.531	0.496
99273	3.353	0.481	39.395	0.481
99373	3.353	0.506	39.395	0.506
99474	3.342	0.506	39.122	0.506
99574	3.337	0.517	38.986	0.517
99675	3.342	0.512	39.122	0.512
99775	3.337	0.517	38.986	0.517
99876	3.337	0.542	38.986	0.542
99976	3.327	0.552	38.714	0.552
100077	3.327	0.547	38.714	0.547
100177	3.327	0.552	38.714	0.552
100278	3.327	0.542	38.714	0.542
100379	3.327	0.557	38.714	0.557
100479	3.317	0.563	38.442	0.563
100580	3.317	0.563	38.442	0.563
100681	3.312	0.568	38.306	0.568
100781	3.317	0.563	38.442	0.563
100882	3.312	0.573	38.306	0.573
100983	3.312	0.583	38.306	0.583
101083	3.307	0.578	38.17	0.578
101183	3.307	0.583	38.17	0.583
101283	3.307	0.573	38.17	0.573
101383	3.302	0.593	38.034	0.593
101484	3.291	0.598	37.762	0.598
101584	3.291	0.598	37.762	0.598
101684	3.297	0.603	37.898	0.603
101785	3.297	0.598	37.898	0.598
101886	3.291	0.619	37.762	0.619
101986	3.286	0.619	37.626	0.619
102087	3.286	0.624	37.626	0.624
102188	3.286	0.619	37.626	0.619
102289	3.286	0.629	37.626	0.629
102390	3.297	0.501	37.898	0.501
102490	3.348	0.486	39.259	0.486
102590	3.348	0.491	39.259	0.491
102691	3.348	0.491	39.259	0.491
102792	3.348	0.491	39.259	0.491
102892	3.337	0.512	38.986	0.512
102992	3.337	0.512	38.986	0.512
103092	3.332	0.517	38.85	0.517
103192	3.332	0.512	38.85	0.512
103292	3.332	0.517	38.85	0.517
103393	3.317	0.547	38.442	0.547
103494	3.322	0.547	38.578	0.547
103594	3.327	0.547	38.714	0.547
103694	3.327	0.547	38.714	0.547
103794	3.327	0.542	38.714	0.542
103894	3.317	0.563	38.442	0.563
103994	3.317	0.563	38.442	0.563
104094	3.317	0.563	38.442	0.563
104194	3.312	0.563	38.306	0.563
104295	3.317	0.563	38.442	0.563
104395	3.307	0.583	38.17	0.583
104497	3.307	0.583	38.17	0.583
104597	3.307	0.578	38.17	0.578
104698	3.307	0.583	38.17	0.583
104798	3.307	0.578	38.17	0.578
104899	3.291	0.598	37.762	0.598
104999	3.297	0.598	37.898	0.598
105099	3.297	0.603	37.898	0.603
105199	3.297	0.603	37.898	0.603
105300	3.297	0.603	37.898	0.603
105400	3.286	0.619	37.626	0.619
105500	3.286	0.624	37.626	0.624
105600	3.286	0.619	37.626	0.619
105700	3.286	0.619	37.626	0.619
105801	3.281	0.619	37.49	0.619
105902	3.307	0.496	38.17	0.496
106002	3.358	0.496	39.531	0.496
106103	3.358	0.491	39.531	0.491
106205	3.358	0.491	39.531	0.491
106306	3.353	0.496	39.395	0.496
106406	3.337	0.517	38.986	0.517
106507	3.337	0.512	38.986	0.512
106607	3.337	0.506	38.986	0.506
106708	3.337	0.512	38.986	0.512
106808	3.342	0.512	39.122	0.512
106908	3.327	0.547	38.714	0.547
107009	3.327	0.547	38.714	0.547
107110	3.327	0.547	38.714	0.547
107210	3.332	0.547	38.85	0.547
107310	3.327	0.547	38.714	0.547
107410	3.312	0.552	38.306	0.552
107510	3.317	0.563	38.442	0.563
107611	3.317	0.563	38.442	0.563
107711	3.317	0.568	38.442	0.568
107811	3.317	0.563	38.442	0.563
107911	3.307	0.578	38.17	0.578
108011	3.312	0.583	38.306	0.583
108111	3.312	0.583	38.306	0.583
108211	3.312	0.578	38.306	0.578
108311	3.312	0.578	38.306	0.578
108411	3.297	0.598	37.898	0.598
108512	3.297	0.603	37.898	0.603
108612	3.297	0.603	37.898	0.603
108712	3.297	0.603	37.898	0.603
108812	3.302	0.598	38.034	0.598
108912	3.286	0.614	37.626	0.614
109012	3.286	0.619	37.626	0.619
109112	3.291	0.619	37.762	0.619
109212	3.286	0.619	37.626	0.619
109312	3.286	0.619	37.626	0.619
109412	3.322	0.491	38.578	0.491
109512	3.353	0.491	39.395	0.491
109612	3.353	0.491	39.395	0.491
109712	3.353	0.496	39.395	0.496
109813	3.353	0.491	39.395	0.491
109913	3.342	0.517	39.122	0.517
110014	3.342	0.517	39.122	0.517
110114	3.348	0.512	39.259	0.512
110214	3.348	0.512	39.259	0.512
110314	3.348	0.512	39.259	0.512
110414	3.322	0.552	38.578	0.552
110515	3.332	0.547	38.85	0.547
110616	3.327	0.537	38.714	0.537
110717	3.327	0.552	38.714	0.552
110818	3.327	0.547	38.714	0.547
110919	3.317	0.557	38.442	0.557
111019	3.317	0.552	38.442	0.552
111120	3.322	0.563	38.578	0.563
111221	3.322	0.563	38.578	0.563
111321	3.317	0.563	38.442	0.563
111421	3.312	0.583	38.306	0.583
111521	3.312	0.578	38.306	0.578
111621	3.312	0.583	38.306	0.583
111721	3.312	0.578	38.306	0.578
111822	3.312	0.583	38.306	0.583
111923	3.297	0.603	37.898	0.603
112023	3.297	0.598	37.898	0.598
112123	3.297	0.598	37.898	0.598
112223	3.302	0.603	38.034	0.603
112323	3.302	0.598	38.034	0.598
112423	3.291	0.614	37.762	0.614
112524	3.291	0.614	37.762	0.614
112624	3.291	0.608	37.762	0.608
112724	3.291	0.619	37.762	0.619
112824	3.291	0.603	37.762	0.603
112924	3.342	0.491	39.122	0.491
113024	3.348	0.491	39.259	0.491
113124	3.353	0.501	39.395	0.501
113224	3.353	0.496	39.395	0.496
113324	3.353	0.496	39.395	0.496
113424	3.353	0.491	39.395	0.491
113524	3.353	0.496	39.395	0.496
113624	3.353	0.496	39.395	0.496
113724	3.353	0.491	39.395	0.491
113824	3.353	0.496	39.395	0.496
113924	3.353	0.496	39.395	0.496
114024	3.358	0.496	39.531	0.496
114124	3.353	0.491	39.395	0.491
114224	3.353	0.496	39.395	0.496
114325	3.327	0.496	38.714	0.496
114426	3.348	0.496	39.259	0.496
114526	3.353	0.486	39.395	0.486
114627	3.353	0.496	39.395	0.496
114727	3.353	0.491	39.395	0.491
114828	3.353	0.501	39.395	0.501
114928	3.353	0.496	39.395	0.496
115028	3.353	0.491	39.395	0.491
115128	3.353	0.496	39.395	0.496
115229	3.353	0.496	39.395	0.496
115330	3.353	0.496	39.395	0.496
115430	3.353	0.481	39.395	0.481
115531	3.353	0.496	39.395	0.496
115632	3.353	0.496	39.395	0.496
115732	3.353	0.496	39.395	0.496
115832	3.353	0.496	39.395	0.496
115932	3.353	0.496	39.395	0.496
116032	3.353	0.491	39.395	0.491
116133	3.353	0.491	39.395	0.491
116233	3.353	0.496	39.395	0.496
116333	3.353	0.491	39.395	0.491
116433	3.353	0.491	39.395	0.491
116534	3.353	0.491	39.395	0.491
116634	3.353	0.496	39.395	0.496
116734	3.353	0.491	39.395	0.491
116834	3.353	0.496	39.395	0.496
116935	3.353	0.491	39.395	0.491
117036	3.353	0.496	39.395	0.496
117137	3.353	0.496	39.395	0.496
117237	3.353	0.496	39.395	0.496
117338	3.353	0.496	39.395	0.496
117439	3.353	0.491	39.395	0.491
117540	3.353	0.496	39.395	0.496
117640	3.353	0.491	39.395	0.491
117741	3.353	0.491	39.395	0.491
117841	3.353	0.491	39.395	0.491
117941	3.353	0.491	39.395	0.491
118041	3.353	0.491	39.395	0.491
118141	3.353	0.496	39.395	0.496
118241	3.353	0.496	39.395	0.496
118341	3.353	0.496	39.395	0.496
118441	3.353	0.491	39.395	0.491
118542	3.353	0.491	39.395	0.491
118643	3.353	0.486	39.395	0.486
118743	3.353	0.491	39.395	0.491
118843	3.353	0.496	39.395	0.496
118943	3.353	0.486	39.395	0.486
119043	3.353	0.496	39.395	0.496
119143	3.353	0.491	39.395	0.491
119243	3.342	0.491	39.122	0.491
119344	3.353	0.491	39.395	0.491
119444	3.353	0.496	39.395	0.496
119545	3.353	0.496	39.395	0.496
119646	3.353	0.496	39.395	0.496
119747	3.353	0.496	39.395	0.496
119847	3.353	0.491	39.395	0.491
119947	3.353	0.496	39.395	0.496
120047	3.353	0.496	39.395	0.496
120148	3.353	0.501	39.395	0.501
120248	3.353	0.496	39.395	0.496
120349	3.353	0.496	39.395	0.496
120449	3.353	0.491	39.395	0.491
120550	3.353	0.491	39.395	0.491
120650	3.353	0.496	39.395	0.496
120750	3.348	0.496	39.259	0.496
120850	3.353	0.496	39.395	0.496
120951	3.353	0.491	39.395	0.491
121051	3.353	0.491	39.395	0.491
121151	3.353	0.496	39.395	0.496
121251	3.353	0.491	39.395	0.491
121351	3.353	0.491	39.395	0.491
121451	3.353	0.486	39.395	0.486
121551	3.353	0.496	39.395	0.496
121652	3.353	0.496	39.395	0.496
121752	3.353	0.496	39.395	0.496
121853	3.353	0.496	39.395	0.496
121954	3.353	0.496	39.395	0.496
122054	3.353	0.486	39.395	0.486
122154	3.353	0.486	39.395	0.486
122255	3.353	0.496	39.395	0.496
122356	3.353	0.491	39.395	0.491
122457	3.353	0.491	39.395	0.491
122558	3.353	0.496	39.395	0.496
122659	3.353	0.496	39.395	0.496
122759	3.353	0.486	39.395	0.486
122859	3.353	0.496	39.395	0.496
122960	3.353	0.491	39.395	0.491
123061	3.353	0.491	39.395	0.491
123161	3.353	0.491	39.395	0.491
123261	3.353	0.496	39.395	0.496
123361	3.353	0.496	39.395	0.496
123461	3.353	0.496	39.395	0.496
123562	3.353	0.491	39.395	0.491
123663	3.353	0.491	39.395	0.491
123763	3.353	0.491	39.395	0.491
123863	3.353	0.491	39.395	0.491
123963	3.353	0.496	39.395	0.496
124063	3.353	0.496	39.395	0.496
124164	3.353	0.496	39.395	0.496
124264	3.353	0.496	39.395	0.496
124365	3.353	0.496	39.395	0.496
124465	3.353	0.491	39.395	0.491
124565	3.353	0.491	39.395	0.491
124667	3.353	0.496	39.395	0.496
124768	3.353	0.496	39.395	0.496
124869	3.353	0.496	39.395	0.496
124969	3.353	0.491	39.395	0.491
125069	3.353	0.496	39.395	0.496
125170	3.358	0.491	39.531	0.491
125271	3.353	0.496	39.395	0.496
125371	3.353	0.496	39.395	0.496
125472	3.353	0.491	39.395	0.491
125573	3.353	0.491	39.395	0.491
125674	3.358	0.496	39.531	0.496
125774	3.358	0.496	39.531	0.496
125874	3.358	0.496	39.531	0.496
125975	3.353	0.491	39.395	0.491
126076	3.358	0.491	39.531	0.491
126177	3.353	0.501	39.395	0.501
126278	3.353	0.491	39.395	0.491
126379	3.353	0.491	39.395	0.491
126480	3.353	0.496	39.395	0.496
126580	3.353	0.496	39.395	0.496
126681	3.353	0.481	39.395	0.481
126781	3.353	0.496	39.395	0.496
126882	3.353	0.496	39.395	0.496
126983	3.353	0.496	39.395	0.496
127083	3.353	0.491	39.395	0.491
127183	3.353	0.501	39.395	0.501
127283	3.353	0.491	39.395	0.491
127383	3.353	0.501	39.395	0.501
