# Supplementary material for: Design and evaluation of a pneumatic actuation unit for a wasp-inspired self-propelled needle
Source: PLoS One. 2024 Jul 2;19(7):e0306411. doi: 10.1371/journal.pone.0306411 (PMC11218968; doi:10.1371/journal.pone.0306411)
Supplement: S1 Data — The S1 Data file contains the raw data sets of the phantom experiment. (ZIP) [file pone.0306411.s006.zip › S4_Data/stroke experiments/4mm/4mm_4.xlsx]

## Sheet: 22 11 03 14 11 44 4mm
0	2.786	0.496	24.29	0.496
101	2.786	0.496	24.29	0.496
201	2.786	0.496	24.29	0.496
301	2.786	0.491	24.29	0.491
401	2.786	0.496	24.29	0.496
502	2.786	0.501	24.29	0.501
602	2.786	0.496	24.29	0.496
702	2.786	0.491	24.29	0.491
803	2.786	0.496	24.29	0.496
903	2.786	0.491	24.29	0.491
1004	2.786	0.491	24.29	0.491
1105	2.786	0.501	24.29	0.501
1205	2.786	0.501	24.29	0.501
1305	2.786	0.491	24.29	0.491
1405	2.786	0.496	24.29	0.496
1505	2.786	0.496	24.29	0.496
1605	2.786	0.496	24.29	0.496
1705	2.786	0.496	24.29	0.496
1805	2.786	0.491	24.29	0.491
1905	2.786	0.496	24.29	0.496
2005	2.786	0.501	24.29	0.501
2105	2.786	0.486	24.29	0.486
2207	2.786	0.481	24.29	0.481
2308	2.791	0.496	24.426	0.496
2408	2.786	0.496	24.29	0.496
2508	2.786	0.496	24.29	0.496
2609	2.786	0.491	24.29	0.491
2710	2.786	0.496	24.29	0.496
2811	2.786	0.491	24.29	0.491
2911	2.786	0.496	24.29	0.496
3011	2.786	0.496	24.29	0.496
3112	2.786	0.496	24.29	0.496
3212	2.786	0.496	24.29	0.496
3313	2.786	0.491	24.29	0.491
3414	2.786	0.496	24.29	0.496
3514	2.786	0.496	24.29	0.496
3614	2.786	0.496	24.29	0.496
3715	2.786	0.496	24.29	0.496
3815	2.786	0.491	24.29	0.491
3915	2.786	0.496	24.29	0.496
4015	2.786	0.491	24.29	0.491
4115	2.786	0.501	24.29	0.501
4215	2.786	0.496	24.29	0.496
4316	2.786	0.501	24.29	0.501
4416	2.786	0.491	24.29	0.491
4516	2.786	0.496	24.29	0.496
4617	2.786	0.491	24.29	0.491
4717	2.786	0.496	24.29	0.496
4817	2.786	0.496	24.29	0.496
4917	2.786	0.496	24.29	0.496
5017	2.786	0.501	24.29	0.501
5117	2.786	0.491	24.29	0.491
5217	2.786	0.496	24.29	0.496
5317	2.786	0.501	24.29	0.501
5417	2.786	0.496	24.29	0.496
5517	2.786	0.491	24.29	0.491
5617	2.786	0.501	24.29	0.501
5717	2.786	0.491	24.29	0.491
5817	2.786	0.491	24.29	0.491
5917	2.786	0.481	24.29	0.481
6017	2.786	0.496	24.29	0.496
6118	2.786	0.496	24.29	0.496
6218	2.786	0.496	24.29	0.496
6318	2.786	0.496	24.29	0.496
6418	2.786	0.491	24.29	0.491
6519	2.786	0.491	24.29	0.491
6620	2.786	0.496	24.29	0.496
6721	2.786	0.491	24.29	0.491
6821	2.786	0.486	24.29	0.486
6922	2.786	0.496	24.29	0.496
7022	2.786	0.496	24.29	0.496
7122	2.786	0.496	24.29	0.496
7223	2.781	0.512	24.154	0.512
7323	2.786	0.517	24.29	0.517
7423	2.781	0.517	24.154	0.517
7523	2.781	0.512	24.154	0.512
7623	2.781	0.517	24.154	0.517
7723	2.781	0.542	24.154	0.542
7824	2.776	0.547	24.018	0.547
7925	2.781	0.542	24.154	0.542
8025	2.781	0.552	24.154	0.552
8126	2.776	0.552	24.018	0.552
8226	2.776	0.552	24.018	0.552
8327	2.776	0.557	24.018	0.557
8427	2.776	0.557	24.018	0.557
8527	2.776	0.563	24.018	0.563
8627	2.776	0.557	24.018	0.557
8727	2.766	0.568	23.746	0.568
8827	2.766	0.578	23.746	0.578
8927	2.766	0.578	23.746	0.578
9027	2.766	0.578	23.746	0.578
9127	2.766	0.573	23.746	0.573
9227	2.761	0.593	23.61	0.593
9327	2.761	0.598	23.61	0.598
9427	2.761	0.598	23.61	0.598
9527	2.761	0.598	23.61	0.598
9627	2.761	0.598	23.61	0.598
9728	2.75	0.608	23.337	0.608
9829	2.745	0.614	23.201	0.614
9930	2.745	0.614	23.201	0.614
10031	2.745	0.614	23.201	0.614
10132	2.745	0.614	23.201	0.614
10232	2.766	0.491	23.746	0.491
10332	2.817	0.491	25.106	0.491
10432	2.817	0.491	25.106	0.491
10532	2.812	0.486	24.97	0.486
10633	2.807	0.486	24.834	0.486
10733	2.801	0.512	24.698	0.512
10833	2.801	0.512	24.698	0.512
10933	2.807	0.517	24.834	0.517
11033	2.807	0.506	24.834	0.506
11133	2.807	0.512	24.834	0.512
11233	2.801	0.542	24.698	0.542
11333	2.801	0.547	24.698	0.547
11433	2.801	0.547	24.698	0.547
11533	2.801	0.547	24.698	0.547
11634	2.801	0.547	24.698	0.547
11735	2.791	0.557	24.426	0.557
11835	2.791	0.552	24.426	0.552
11935	2.786	0.563	24.29	0.563
12035	2.786	0.552	24.29	0.552
12135	2.786	0.557	24.29	0.557
12235	2.776	0.573	24.018	0.573
12335	2.776	0.583	24.018	0.583
12435	2.761	0.578	23.61	0.578
12535	2.776	0.573	24.018	0.573
12635	2.776	0.578	24.018	0.578
12735	2.766	0.598	23.746	0.598
12835	2.766	0.593	23.746	0.593
12935	2.771	0.603	23.882	0.603
13035	2.766	0.593	23.746	0.593
13135	2.771	0.593	23.882	0.593
13235	2.761	0.614	23.61	0.614
13335	2.756	0.614	23.474	0.614
13435	2.756	0.614	23.474	0.614
13535	2.756	0.614	23.474	0.614
13636	2.756	0.614	23.474	0.614
13736	2.781	0.491	24.154	0.491
13837	2.807	0.491	24.834	0.491
13937	2.812	0.491	24.97	0.491
14037	2.807	0.491	24.834	0.491
14138	2.807	0.496	24.834	0.496
14238	2.801	0.506	24.698	0.506
14339	2.807	0.512	24.834	0.512
14440	2.807	0.512	24.834	0.512
14541	2.807	0.517	24.834	0.517
14641	2.807	0.506	24.834	0.506
14741	2.801	0.542	24.698	0.542
14842	2.801	0.537	24.698	0.537
14943	2.801	0.547	24.698	0.547
15043	2.801	0.552	24.698	0.552
15144	2.801	0.547	24.698	0.547
15245	2.786	0.557	24.29	0.557
15346	2.786	0.563	24.29	0.563
15446	2.786	0.563	24.29	0.563
15547	2.786	0.557	24.29	0.557
15647	2.786	0.557	24.29	0.557
15747	2.776	0.583	24.018	0.583
15847	2.776	0.583	24.018	0.583
15949	2.781	0.573	24.154	0.573
16050	2.781	0.578	24.154	0.578
16151	2.781	0.578	24.154	0.578
16251	2.766	0.598	23.746	0.598
16351	2.771	0.598	23.882	0.598
16451	2.771	0.593	23.882	0.593
16551	2.771	0.598	23.882	0.598
16652	2.771	0.598	23.882	0.598
16752	2.756	0.614	23.474	0.614
16853	2.756	0.614	23.474	0.614
16953	2.756	0.624	23.474	0.624
17053	2.756	0.614	23.474	0.614
17153	2.75	0.614	23.337	0.614
17253	2.796	0.496	24.562	0.496
17353	2.812	0.486	24.97	0.486
17454	2.817	0.491	25.106	0.491
17555	2.817	0.496	25.106	0.496
17655	2.817	0.491	25.106	0.491
17755	2.807	0.506	24.834	0.506
17855	2.807	0.512	24.834	0.512
17955	2.807	0.512	24.834	0.512
18055	2.812	0.512	24.97	0.512
18155	2.812	0.512	24.97	0.512
18255	2.801	0.547	24.698	0.547
18356	2.807	0.547	24.834	0.547
18456	2.807	0.542	24.834	0.542
18557	2.807	0.542	24.834	0.542
18657	2.817	0.537	25.106	0.537
18757	2.796	0.552	24.562	0.552
18857	2.801	0.557	24.698	0.557
18959	2.766	0.563	23.746	0.563
19060	2.796	0.563	24.562	0.563
19160	2.801	0.563	24.698	0.563
19261	2.776	0.573	24.018	0.573
19362	2.781	0.573	24.154	0.573
19463	2.781	0.573	24.154	0.573
19563	2.781	0.578	24.154	0.578
19664	2.781	0.573	24.154	0.573
19764	2.781	0.593	24.154	0.593
19865	2.781	0.588	24.154	0.588
19965	2.781	0.593	24.154	0.593
20065	2.781	0.598	24.154	0.598
20166	2.781	0.593	24.154	0.593
20266	2.766	0.603	23.746	0.603
20366	2.766	0.614	23.746	0.614
20466	2.766	0.608	23.746	0.608
20566	2.766	0.608	23.746	0.608
20666	2.766	0.614	23.746	0.614
20766	2.822	0.491	25.243	0.491
20866	2.817	0.496	25.106	0.496
20966	2.817	0.491	25.106	0.491
21066	2.822	0.481	25.243	0.481
21166	2.822	0.491	25.243	0.491
21266	2.817	0.506	25.106	0.506
21366	2.817	0.512	25.106	0.512
21467	2.817	0.506	25.106	0.506
21567	2.817	0.512	25.106	0.512
21667	2.817	0.506	25.106	0.506
21767	2.807	0.542	24.834	0.542
21868	2.812	0.552	24.97	0.552
21969	2.807	0.542	24.834	0.542
22069	2.807	0.542	24.834	0.542
22170	2.807	0.547	24.834	0.547
22270	2.801	0.557	24.698	0.557
22371	2.801	0.557	24.698	0.557
22471	2.801	0.563	24.698	0.563
22572	2.807	0.557	24.834	0.557
22672	2.801	0.563	24.698	0.563
22773	2.791	0.573	24.426	0.573
22873	2.791	0.568	24.426	0.568
22974	2.791	0.573	24.426	0.573
23075	2.791	0.573	24.426	0.573
23176	2.791	0.573	24.426	0.573
23276	2.781	0.598	24.154	0.598
23376	2.781	0.593	24.154	0.593
23476	2.781	0.598	24.154	0.598
23577	2.781	0.588	24.154	0.588
23677	2.781	0.598	24.154	0.598
23777	2.786	0.614	24.29	0.614
23877	2.766	0.614	23.746	0.614
23977	2.766	0.614	23.746	0.614
24077	2.766	0.619	23.746	0.619
24177	2.766	0.619	23.746	0.619
24277	2.837	0.496	25.651	0.496
24378	2.827	0.486	25.379	0.486
24479	2.827	0.486	25.379	0.486
24580	2.832	0.491	25.515	0.491
24680	2.827	0.491	25.379	0.491
24780	2.822	0.506	25.243	0.506
24880	2.822	0.512	25.243	0.512
24981	2.822	0.506	25.243	0.506
25082	2.822	0.512	25.243	0.512
25183	2.822	0.512	25.243	0.512
25284	2.822	0.552	25.243	0.552
25385	2.817	0.547	25.106	0.547
25485	2.817	0.547	25.106	0.547
25585	2.822	0.537	25.243	0.537
25686	2.817	0.547	25.106	0.547
25786	2.812	0.563	24.97	0.563
25886	2.807	0.557	24.834	0.557
25986	2.807	0.557	24.834	0.557
26087	2.807	0.563	24.834	0.563
26187	2.807	0.563	24.834	0.563
26287	2.807	0.578	24.834	0.578
26387	2.801	0.578	24.698	0.578
26487	2.807	0.578	24.834	0.578
26587	2.807	0.583	24.834	0.583
26687	2.807	0.578	24.834	0.578
26788	2.786	0.588	24.29	0.588
26888	2.786	0.598	24.29	0.598
26989	2.781	0.593	24.154	0.593
27090	2.786	0.593	24.29	0.593
27191	2.786	0.603	24.29	0.603
27292	2.776	0.619	24.018	0.619
27393	2.771	0.614	23.882	0.614
27493	2.771	0.614	23.882	0.614
27594	2.766	0.614	23.746	0.614
27694	2.766	0.512	23.746	0.512
27795	2.842	0.491	25.787	0.491
27896	2.837	0.486	25.651	0.486
27996	2.837	0.491	25.651	0.491
28096	2.832	0.486	25.515	0.486
28197	2.827	0.496	25.379	0.496
28297	2.827	0.512	25.379	0.512
28398	2.827	0.517	25.379	0.517
28498	2.827	0.501	25.379	0.501
28598	2.827	0.506	25.379	0.506
28699	2.827	0.532	25.379	0.532
28799	2.822	0.542	25.243	0.542
28899	2.822	0.552	25.243	0.552
29000	2.822	0.542	25.243	0.542
29101	2.822	0.552	25.243	0.552
29202	2.822	0.552	25.243	0.552
29302	2.801	0.563	24.698	0.563
29403	2.807	0.568	24.834	0.568
29503	2.812	0.563	24.97	0.563
29603	2.812	0.557	24.97	0.557
29704	2.807	0.573	24.834	0.573
29804	2.801	0.583	24.698	0.583
29904	2.801	0.578	24.698	0.578
30005	2.801	0.578	24.698	0.578
30106	2.807	0.578	24.834	0.578
30206	2.801	0.588	24.698	0.588
30307	2.796	0.598	24.562	0.598
30407	2.791	0.598	24.426	0.598
30507	2.786	0.603	24.29	0.603
30607	2.786	0.598	24.29	0.598
30707	2.786	0.614	24.29	0.614
30807	2.776	0.619	24.018	0.619
30907	2.771	0.614	23.882	0.614
31007	2.766	0.614	23.746	0.614
31107	2.766	0.619	23.746	0.619
31207	2.776	0.501	24.018	0.501
31307	2.847	0.491	25.923	0.491
31407	2.837	0.491	25.651	0.491
31507	2.837	0.486	25.651	0.486
31607	2.837	0.491	25.651	0.491
31708	2.832	0.512	25.515	0.512
31809	2.827	0.506	25.379	0.506
31909	2.827	0.512	25.379	0.512
32010	2.827	0.512	25.379	0.512
32111	2.827	0.506	25.379	0.506
32211	2.827	0.542	25.379	0.542
32312	2.827	0.547	25.379	0.547
32412	2.822	0.542	25.243	0.542
32512	2.822	0.547	25.243	0.547
32613	2.822	0.542	25.243	0.542
32713	2.817	0.542	25.106	0.542
32814	2.817	0.563	25.106	0.563
32915	2.817	0.563	25.106	0.563
33016	2.817	0.563	25.106	0.563
33116	2.817	0.557	25.106	0.557
33216	2.807	0.573	24.834	0.573
33317	2.801	0.583	24.698	0.583
33417	2.812	0.573	24.97	0.573
33517	2.807	0.573	24.834	0.573
33617	2.807	0.573	24.834	0.573
33718	2.796	0.593	24.562	0.593
33819	2.801	0.598	24.698	0.598
33920	2.796	0.603	24.562	0.603
34020	2.791	0.598	24.426	0.598
34121	2.796	0.593	24.562	0.593
34222	2.786	0.614	24.29	0.614
34322	2.781	0.614	24.154	0.614
34423	2.776	0.619	24.018	0.619
34523	2.771	0.614	23.882	0.614
34624	2.776	0.619	24.018	0.619
34724	2.791	0.491	24.426	0.491
34824	2.842	0.486	25.787	0.486
34924	2.858	0.491	26.195	0.491
35024	2.842	0.486	25.787	0.486
35124	2.842	0.496	25.787	0.496
35224	2.832	0.506	25.515	0.506
35324	2.832	0.512	25.515	0.512
35424	2.837	0.506	25.651	0.506
35524	2.832	0.512	25.515	0.512
35624	2.832	0.506	25.515	0.506
35724	2.827	0.542	25.379	0.542
35824	2.827	0.542	25.379	0.542
35925	2.827	0.547	25.379	0.547
36025	2.827	0.537	25.379	0.537
36125	2.827	0.547	25.379	0.547
36225	2.817	0.557	25.106	0.557
36325	2.822	0.563	25.243	0.563
36425	2.822	0.563	25.243	0.563
36525	2.812	0.563	24.97	0.563
36626	2.817	0.563	25.106	0.563
36727	2.807	0.573	24.834	0.573
36827	2.807	0.578	24.834	0.578
36927	2.807	0.578	24.834	0.578
37027	2.812	0.573	24.97	0.573
37127	2.807	0.568	24.834	0.568
37227	2.796	0.593	24.562	0.593
37327	2.801	0.593	24.698	0.593
37427	2.801	0.598	24.698	0.598
37527	2.801	0.593	24.698	0.593
37628	2.801	0.593	24.698	0.593
37729	2.786	0.614	24.29	0.614
37829	2.786	0.614	24.29	0.614
37930	2.781	0.614	24.154	0.614
38031	2.781	0.619	24.154	0.619
38131	2.776	0.608	24.018	0.608
38232	2.807	0.491	24.834	0.491
38332	2.842	0.486	25.787	0.486
38432	2.842	0.481	25.787	0.481
38533	2.847	0.481	25.923	0.481
38633	2.847	0.491	25.923	0.491
38733	2.832	0.506	25.515	0.506
38833	2.837	0.506	25.651	0.506
38934	2.807	0.512	24.834	0.512
39034	2.837	0.506	25.651	0.506
39134	2.837	0.512	25.651	0.512
39234	2.827	0.547	25.379	0.547
39334	2.827	0.547	25.379	0.547
39434	2.832	0.547	25.515	0.547
39535	2.832	0.547	25.515	0.547
39636	2.832	0.547	25.515	0.547
39736	2.817	0.547	25.106	0.547
39837	2.822	0.563	25.243	0.563
39938	2.822	0.557	25.243	0.557
40039	2.822	0.563	25.243	0.563
40140	2.822	0.557	25.243	0.557
40241	2.812	0.568	24.97	0.568
40341	2.807	0.583	24.834	0.583
40441	2.807	0.573	24.834	0.573
40542	2.807	0.578	24.834	0.578
40643	2.807	0.578	24.834	0.578
40744	2.796	0.598	24.562	0.598
40845	2.801	0.598	24.698	0.598
40945	2.791	0.588	24.426	0.588
41045	2.801	0.598	24.698	0.598
41145	2.801	0.593	24.698	0.593
41246	2.781	0.614	24.154	0.614
41347	2.781	0.619	24.154	0.619
41447	2.781	0.624	24.154	0.624
41547	2.791	0.608	24.426	0.608
41647	2.781	0.614	24.154	0.614
41747	2.827	0.486	25.379	0.486
41847	2.847	0.491	25.923	0.491
41947	2.858	0.491	26.195	0.491
42047	2.853	0.491	26.059	0.491
42147	2.853	0.486	26.059	0.486
42247	2.837	0.512	25.651	0.512
42347	2.842	0.501	25.787	0.501
42448	2.842	0.512	25.787	0.512
42549	2.842	0.506	25.787	0.506
42649	2.842	0.512	25.787	0.512
42750	2.832	0.542	25.515	0.542
42851	2.837	0.537	25.651	0.537
42951	2.837	0.547	25.651	0.547
43052	2.837	0.542	25.651	0.542
43153	2.837	0.537	25.651	0.537
43254	2.822	0.552	25.243	0.552
43354	2.827	0.563	25.379	0.563
43455	2.827	0.557	25.379	0.557
43555	2.827	0.557	25.379	0.557
43655	2.822	0.563	25.243	0.563
43756	2.817	0.578	25.106	0.578
43856	2.817	0.578	25.106	0.578
43956	2.817	0.578	25.106	0.578
44057	2.822	0.578	25.243	0.578
44157	2.817	0.583	25.106	0.583
44257	2.807	0.593	24.834	0.593
44357	2.817	0.603	25.106	0.603
44458	2.807	0.598	24.834	0.598
44558	2.812	0.598	24.97	0.598
44659	2.807	0.598	24.834	0.598
44760	2.796	0.619	24.562	0.619
44860	2.801	0.614	24.698	0.614
44960	2.801	0.608	24.698	0.608
45060	2.801	0.614	24.698	0.614
45160	2.801	0.614	24.698	0.614
45260	2.858	0.486	26.195	0.486
45360	2.847	0.486	25.923	0.486
45461	2.883	0.491	26.876	0.491
45562	2.858	0.491	26.195	0.491
45663	2.858	0.491	26.195	0.491
45764	2.847	0.506	25.923	0.506
45865	2.847	0.512	25.923	0.512
45965	2.847	0.506	25.923	0.506
46066	2.847	0.512	25.923	0.512
46168	2.847	0.506	25.923	0.506
46268	2.842	0.542	25.787	0.542
46368	2.842	0.547	25.787	0.547
46469	2.837	0.542	25.651	0.542
46570	2.842	0.547	25.787	0.547
46671	2.842	0.547	25.787	0.547
46772	2.832	0.557	25.515	0.557
46873	2.832	0.557	25.515	0.557
46974	2.832	0.563	25.515	0.563
47074	2.827	0.552	25.379	0.552
47174	2.827	0.563	25.379	0.563
47275	2.827	0.573	25.379	0.573
47375	2.822	0.578	25.243	0.578
47476	2.822	0.578	25.243	0.578
47576	2.822	0.568	25.243	0.568
47676	2.822	0.578	25.243	0.578
47776	2.817	0.593	25.106	0.593
47876	2.812	0.588	24.97	0.588
47977	2.807	0.598	24.834	0.598
48077	2.807	0.598	24.834	0.598
48178	2.807	0.593	24.834	0.593
48279	2.807	0.614	24.834	0.614
48380	2.801	0.614	24.698	0.614
48481	2.807	0.608	24.834	0.608
48581	2.801	0.614	24.698	0.614
48682	2.801	0.547	24.698	0.547
48782	2.873	0.486	26.603	0.486
48883	2.868	0.486	26.467	0.486
48984	2.868	0.491	26.467	0.491
49085	2.868	0.491	26.467	0.491
49185	2.863	0.501	26.331	0.501
49286	2.858	0.512	26.195	0.512
49386	2.858	0.506	26.195	0.506
49486	2.858	0.506	26.195	0.506
49587	2.858	0.506	26.195	0.506
49687	2.858	0.522	26.195	0.522
49788	2.847	0.537	25.923	0.537
49889	2.847	0.552	25.923	0.552
49990	2.847	0.537	25.923	0.537
50091	2.847	0.542	25.923	0.542
50192	2.847	0.547	25.923	0.547
50293	2.842	0.563	25.787	0.563
50393	2.837	0.557	25.651	0.557
50493	2.832	0.563	25.515	0.563
50594	2.832	0.557	25.515	0.557
50694	2.837	0.573	25.651	0.573
50794	2.827	0.573	25.379	0.573
50894	2.827	0.578	25.379	0.578
50994	2.827	0.578	25.379	0.578
51094	2.827	0.583	25.379	0.583
51195	2.827	0.583	25.379	0.583
51295	2.822	0.593	25.243	0.593
51395	2.812	0.598	24.97	0.598
51495	2.812	0.603	24.97	0.603
51595	2.812	0.588	24.97	0.588
51696	2.807	0.603	24.834	0.603
51798	2.807	0.614	24.834	0.614
51899	2.801	0.614	24.698	0.614
51999	2.801	0.608	24.698	0.608
52099	2.801	0.614	24.698	0.614
52200	2.807	0.501	24.834	0.501
52301	2.883	0.481	26.876	0.481
52401	2.873	0.491	26.603	0.491
52501	2.883	0.486	26.876	0.486
52602	2.873	0.486	26.603	0.486
52703	2.868	0.512	26.467	0.512
52803	2.868	0.512	26.467	0.512
52903	2.868	0.512	26.467	0.512
53003	2.863	0.506	26.331	0.506
53103	2.868	0.506	26.467	0.506
53204	2.863	0.537	26.331	0.537
53304	2.858	0.547	26.195	0.547
53404	2.858	0.537	26.195	0.537
53504	2.858	0.542	26.195	0.542
53604	2.858	0.552	26.195	0.552
53704	2.853	0.552	26.059	0.552
53805	2.847	0.552	25.923	0.552
53906	2.847	0.563	25.923	0.563
54008	2.842	0.557	25.787	0.557
54109	2.842	0.557	25.787	0.557
54210	2.837	0.573	25.651	0.573
54311	2.837	0.578	25.651	0.578
54411	2.832	0.578	25.515	0.578
54512	2.837	0.573	25.651	0.573
54612	2.832	0.578	25.515	0.578
54713	2.822	0.593	25.243	0.593
54813	2.822	0.583	25.243	0.583
54913	2.822	0.593	25.243	0.593
55013	2.822	0.588	25.243	0.588
55113	2.822	0.593	25.243	0.593
55213	2.817	0.614	25.106	0.614
55314	2.807	0.614	24.834	0.614
55415	2.807	0.608	24.834	0.608
55515	2.807	0.608	24.834	0.608
55615	2.807	0.608	24.834	0.608
55715	2.822	0.491	25.243	0.491
55815	2.898	0.491	27.284	0.491
55915	2.888	0.491	27.012	0.491
56015	2.883	0.491	26.876	0.491
56115	2.888	0.491	27.012	0.491
56215	2.878	0.506	26.739	0.506
56315	2.878	0.506	26.739	0.506
56415	2.878	0.512	26.739	0.512
56515	2.878	0.506	26.739	0.506
56616	2.888	0.501	27.012	0.501
56716	2.868	0.537	26.467	0.537
56816	2.868	0.542	26.467	0.542
56917	2.868	0.547	26.467	0.547
57017	2.868	0.542	26.467	0.542
57118	2.868	0.547	26.467	0.547
57219	2.858	0.552	26.195	0.552
57320	2.863	0.557	26.331	0.557
57421	2.863	0.563	26.331	0.563
57522	2.858	0.563	26.195	0.563
57623	2.863	0.563	26.331	0.563
57723	2.842	0.573	25.787	0.573
57824	2.842	0.578	25.787	0.578
57924	2.827	0.573	25.379	0.573
58024	2.842	0.573	25.787	0.573
58124	2.842	0.573	25.787	0.573
58225	2.822	0.593	25.243	0.593
58326	2.827	0.598	25.379	0.598
58426	2.827	0.593	25.379	0.593
58528	2.832	0.598	25.515	0.598
58629	2.827	0.588	25.379	0.588
58729	2.812	0.614	24.97	0.614
58829	2.812	0.614	24.97	0.614
58930	2.807	0.614	24.834	0.614
59031	2.807	0.614	24.834	0.614
59131	2.807	0.608	24.834	0.608
59231	2.837	0.491	25.651	0.491
59331	2.888	0.491	27.012	0.491
59431	2.888	0.491	27.012	0.491
59531	2.888	0.491	27.012	0.491
59631	2.888	0.491	27.012	0.491
59731	2.873	0.512	26.603	0.512
59832	2.878	0.506	26.739	0.506
59933	2.878	0.501	26.739	0.501
60033	2.878	0.512	26.739	0.512
60134	2.878	0.506	26.739	0.506
60234	2.868	0.547	26.467	0.547
60334	2.868	0.542	26.467	0.542
60434	2.868	0.547	26.467	0.547
60535	2.868	0.542	26.467	0.542
60636	2.868	0.542	26.467	0.542
60736	2.858	0.552	26.195	0.552
60837	2.863	0.557	26.331	0.557
60937	2.858	0.563	26.195	0.563
61037	2.858	0.563	26.195	0.563
61137	2.858	0.557	26.195	0.557
61238	2.842	0.578	25.787	0.578
61339	2.842	0.573	25.787	0.573
61440	2.847	0.578	25.923	0.578
61541	2.847	0.578	25.923	0.578
61642	2.847	0.573	25.923	0.573
61743	2.827	0.593	25.379	0.593
61843	2.827	0.593	25.379	0.593
61944	2.827	0.593	25.379	0.593
62044	2.827	0.598	25.379	0.598
62145	2.827	0.593	25.379	0.593
62245	2.812	0.608	24.97	0.608
62346	2.817	0.608	25.106	0.608
62447	2.817	0.614	25.106	0.614
62547	2.812	0.614	24.97	0.614
62647	2.812	0.614	24.97	0.614
62747	2.858	0.486	26.195	0.486
62847	2.888	0.491	27.012	0.491
62947	2.893	0.496	27.148	0.496
63047	2.888	0.486	27.012	0.486
63147	2.893	0.491	27.148	0.491
63247	2.878	0.506	26.739	0.506
63347	2.878	0.506	26.739	0.506
63447	2.883	0.512	26.876	0.512
63547	2.883	0.506	26.876	0.506
63647	2.878	0.506	26.739	0.506
63747	2.847	0.542	25.923	0.542
63847	2.878	0.547	26.739	0.547
63947	2.878	0.542	26.739	0.542
64048	2.873	0.542	26.603	0.542
64148	2.873	0.537	26.603	0.537
64248	2.858	0.557	26.195	0.557
64349	2.858	0.557	26.195	0.557
64449	2.863	0.557	26.331	0.557
64550	2.868	0.557	26.467	0.557
64650	2.863	0.552	26.331	0.552
64750	2.847	0.578	25.923	0.578
64851	2.858	0.573	26.195	0.573
64951	2.853	0.573	26.059	0.573
65052	2.853	0.578	26.059	0.578
65153	2.858	0.573	26.195	0.573
65253	2.842	0.598	25.787	0.598
65354	2.837	0.593	25.651	0.593
65454	2.842	0.598	25.787	0.598
65554	2.842	0.593	25.787	0.593
65655	2.842	0.598	25.787	0.598
65755	2.827	0.619	25.379	0.619
65856	2.827	0.614	25.379	0.614
65956	2.832	0.614	25.515	0.614
66056	2.827	0.608	25.379	0.608
66156	2.827	0.619	25.379	0.619
66256	2.878	0.491	26.739	0.491
66356	2.904	0.496	27.42	0.496
66458	2.909	0.491	27.556	0.491
66559	2.909	0.491	27.556	0.491
66660	2.909	0.486	27.556	0.486
66760	2.898	0.506	27.284	0.506
66861	2.898	0.512	27.284	0.512
66961	2.898	0.512	27.284	0.512
67062	2.898	0.506	27.284	0.506
67162	2.919	0.506	27.828	0.506
67262	2.893	0.547	27.148	0.547
67363	2.893	0.547	27.148	0.547
67463	2.893	0.547	27.148	0.547
67563	2.893	0.542	27.148	0.542
67664	2.893	0.542	27.148	0.542
67765	2.878	0.552	26.739	0.552
67865	2.878	0.557	26.739	0.557
67966	2.878	0.563	26.739	0.563
68066	2.878	0.557	26.739	0.557
68167	2.878	0.563	26.739	0.563
68268	2.878	0.583	26.739	0.583
68369	2.878	0.578	26.739	0.578
68469	2.873	0.583	26.603	0.583
68569	2.873	0.573	26.603	0.573
68670	2.873	0.573	26.603	0.573
68771	2.868	0.598	26.467	0.598
68872	2.868	0.588	26.467	0.588
68973	2.868	0.598	26.467	0.598
69073	2.868	0.593	26.467	0.593
69173	2.868	0.588	26.467	0.588
69273	2.847	0.614	25.923	0.614
69373	2.847	0.619	25.923	0.619
69473	2.847	0.614	25.923	0.614
69573	2.847	0.619	25.923	0.619
69673	2.842	0.552	25.787	0.552
69773	2.919	0.486	27.828	0.486
69873	2.909	0.491	27.556	0.491
69973	2.909	0.481	27.556	0.481
70074	2.909	0.491	27.556	0.491
70174	2.909	0.491	27.556	0.491
70274	2.909	0.512	27.556	0.512
70374	2.904	0.512	27.42	0.512
70475	2.904	0.512	27.42	0.512
70575	2.909	0.506	27.556	0.506
70675	2.909	0.517	27.556	0.517
70776	2.904	0.542	27.42	0.542
70877	2.898	0.552	27.284	0.552
70977	2.898	0.542	27.284	0.542
71077	2.904	0.532	27.42	0.532
71177	2.904	0.547	27.42	0.547
71278	2.898	0.557	27.284	0.557
71379	2.893	0.563	27.148	0.563
71479	2.893	0.557	27.148	0.557
71580	2.893	0.563	27.148	0.563
71681	2.893	0.563	27.148	0.563
71781	2.888	0.568	27.012	0.568
71882	2.883	0.578	26.876	0.578
71982	2.883	0.578	26.876	0.578
72082	2.883	0.583	26.876	0.583
72183	2.883	0.578	26.876	0.578
72283	2.909	0.593	27.556	0.593
72383	2.873	0.598	26.603	0.598
72484	2.873	0.598	26.603	0.598
72584	2.873	0.598	26.603	0.598
72685	2.873	0.598	26.603	0.598
72785	2.863	0.614	26.331	0.614
72885	2.868	0.608	26.467	0.608
72985	2.863	0.603	26.331	0.603
73085	2.863	0.603	26.331	0.603
73185	2.863	0.517	26.331	0.517
73285	2.939	0.486	28.372	0.486
73385	2.929	0.491	28.1	0.491
73485	2.929	0.491	28.1	0.491
73585	2.929	0.491	28.1	0.491
73685	2.924	0.501	27.964	0.501
73785	2.924	0.512	27.964	0.512
73885	2.924	0.517	27.964	0.517
73985	2.919	0.506	27.828	0.506
74085	2.919	0.506	27.828	0.506
74185	2.919	0.532	27.828	0.532
74285	2.914	0.542	27.692	0.542
74385	2.914	0.542	27.692	0.542
74485	2.909	0.542	27.556	0.542
74585	2.909	0.537	27.556	0.537
74685	2.909	0.547	27.556	0.547
74785	2.904	0.563	27.42	0.563
74886	2.904	0.557	27.42	0.557
74986	2.898	0.557	27.284	0.557
75086	2.904	0.557	27.42	0.557
75187	2.904	0.563	27.42	0.563
75287	2.893	0.573	27.148	0.573
75388	2.893	0.573	27.148	0.573
75489	2.888	0.578	27.012	0.578
75590	2.893	0.573	27.148	0.573
75690	2.888	0.588	27.012	0.588
75791	2.883	0.598	26.876	0.598
75893	2.883	0.598	26.876	0.598
75994	2.883	0.598	26.876	0.598
76094	2.878	0.593	26.739	0.593
76195	2.878	0.603	26.739	0.603
76296	2.873	0.619	26.603	0.619
76396	2.868	0.608	26.467	0.608
76496	2.868	0.614	26.467	0.614
76596	2.868	0.614	26.467	0.614
76697	2.873	0.496	26.603	0.496
76797	2.929	0.481	28.1	0.481
76897	2.929	0.496	28.1	0.496
76997	2.929	0.491	28.1	0.491
77097	2.924	0.496	27.964	0.496
77198	2.924	0.506	27.964	0.506
77299	2.919	0.517	27.828	0.517
77400	2.919	0.506	27.828	0.506
77501	2.919	0.501	27.828	0.501
77602	2.919	0.506	27.828	0.506
77702	2.914	0.537	27.692	0.537
77802	2.919	0.542	27.828	0.542
77902	2.914	0.542	27.692	0.542
78002	2.909	0.542	27.556	0.542
78103	2.914	0.537	27.692	0.537
78203	2.909	0.563	27.556	0.563
78304	2.904	0.557	27.42	0.557
78404	2.904	0.552	27.42	0.552
78504	2.904	0.552	27.42	0.552
78605	2.904	0.557	27.42	0.557
78705	2.898	0.573	27.284	0.573
78805	2.893	0.573	27.148	0.573
78905	2.893	0.573	27.148	0.573
79005	2.893	0.578	27.148	0.578
79105	2.893	0.578	27.148	0.578
79206	2.888	0.588	27.012	0.588
79307	2.888	0.598	27.012	0.598
79408	2.883	0.603	26.876	0.603
79508	2.888	0.588	27.012	0.588
79609	2.888	0.598	27.012	0.598
79709	2.883	0.608	26.876	0.608
79809	2.873	0.608	26.603	0.608
79910	2.873	0.614	26.603	0.614
80010	2.873	0.614	26.603	0.614
80111	2.873	0.614	26.603	0.614
80212	2.888	0.496	27.012	0.496
80312	2.934	0.496	28.236	0.496
80413	2.939	0.481	28.372	0.481
80514	2.934	0.491	28.236	0.491
80614	2.929	0.491	28.1	0.491
80715	2.924	0.506	27.964	0.506
80816	2.929	0.512	28.1	0.512
80917	2.929	0.501	28.1	0.501
81017	2.929	0.512	28.1	0.512
81117	2.929	0.501	28.1	0.501
81217	2.919	0.547	27.828	0.547
81317	2.924	0.542	27.964	0.542
81417	2.924	0.547	27.964	0.547
81517	2.924	0.542	27.964	0.542
81617	2.924	0.547	27.964	0.547
81717	2.909	0.557	27.556	0.557
81817	2.909	0.557	27.556	0.557
81917	2.909	0.557	27.556	0.557
82017	2.909	0.557	27.556	0.557
82117	2.909	0.563	27.556	0.563
82217	2.898	0.573	27.284	0.573
82318	2.898	0.573	27.284	0.573
82418	2.898	0.573	27.284	0.573
82518	2.898	0.578	27.284	0.578
82618	2.898	0.578	27.284	0.578
82719	2.909	0.598	27.556	0.598
82820	2.888	0.593	27.012	0.593
82920	2.893	0.598	27.148	0.598
83021	2.893	0.593	27.148	0.593
83121	2.898	0.598	27.284	0.598
83222	2.883	0.614	26.876	0.614
83323	2.873	0.614	26.603	0.614
83423	2.873	0.614	26.603	0.614
83523	2.873	0.614	26.603	0.614
83624	2.878	0.608	26.739	0.608
83724	2.904	0.481	27.42	0.481
83824	2.939	0.486	28.372	0.486
83925	2.944	0.491	28.508	0.491
84025	2.944	0.491	28.508	0.491
84125	2.939	0.491	28.372	0.491
84226	2.929	0.506	28.1	0.506
84326	2.934	0.506	28.236	0.506
84427	2.939	0.506	28.372	0.506
84528	2.939	0.506	28.372	0.506
84629	2.934	0.512	28.236	0.512
84730	2.929	0.542	28.1	0.542
84830	2.929	0.547	28.1	0.547
84931	2.929	0.542	28.1	0.542
85031	2.929	0.542	28.1	0.542
85132	2.929	0.542	28.1	0.542
85232	2.914	0.552	27.692	0.552
85332	2.919	0.552	27.828	0.552
85433	2.924	0.557	27.964	0.557
85533	2.919	0.563	27.828	0.563
85634	2.919	0.557	27.828	0.557
85735	2.904	0.578	27.42	0.578
85836	2.909	0.583	27.556	0.583
85936	2.909	0.578	27.556	0.578
86036	2.909	0.573	27.556	0.573
86136	2.909	0.573	27.556	0.573
86236	2.898	0.588	27.284	0.588
86337	2.904	0.593	27.42	0.593
86437	2.904	0.598	27.42	0.598
86537	2.904	0.598	27.42	0.598
86638	2.904	0.598	27.42	0.598
86738	2.893	0.614	27.148	0.614
86838	2.893	0.614	27.148	0.614
86938	2.893	0.614	27.148	0.614
87039	2.888	0.608	27.012	0.608
87140	2.893	0.614	27.148	0.614
87241	2.939	0.491	28.372	0.491
87342	2.97	0.496	29.189	0.496
87442	2.939	0.491	28.372	0.491
87543	2.939	0.486	28.372	0.486
87644	2.939	0.491	28.372	0.491
87744	2.934	0.512	28.236	0.512
87845	2.939	0.506	28.372	0.506
87945	2.934	0.506	28.236	0.506
88045	2.934	0.501	28.236	0.501
88146	2.934	0.512	28.236	0.512
88246	2.929	0.542	28.1	0.542
88348	2.929	0.547	28.1	0.547
88449	2.934	0.547	28.236	0.547
88550	2.929	0.537	28.1	0.537
88651	2.929	0.537	28.1	0.537
88752	2.914	0.557	27.692	0.557
88853	2.919	0.557	27.828	0.557
88953	2.919	0.563	27.828	0.563
89054	2.919	0.557	27.828	0.557
89154	2.919	0.563	27.828	0.563
89254	2.904	0.568	27.42	0.568
89354	2.909	0.578	27.556	0.578
89454	2.909	0.573	27.556	0.573
89554	2.909	0.578	27.556	0.578
89654	2.909	0.578	27.556	0.578
89754	2.904	0.598	27.42	0.598
89854	2.904	0.598	27.42	0.598
89954	2.904	0.598	27.42	0.598
90054	2.904	0.598	27.42	0.598
90154	2.904	0.598	27.42	0.598
90254	2.898	0.614	27.284	0.614
90354	2.898	0.608	27.284	0.608
90454	2.893	0.608	27.148	0.608
90554	2.893	0.614	27.148	0.614
90654	2.893	0.614	27.148	0.614
90754	2.949	0.486	28.645	0.486
90854	2.944	0.486	28.508	0.486
90954	2.944	0.496	28.508	0.496
91054	2.939	0.486	28.372	0.486
91154	2.939	0.491	28.372	0.491
91254	2.939	0.506	28.372	0.506
91355	2.939	0.512	28.372	0.512
91455	2.939	0.512	28.372	0.512
91556	2.934	0.512	28.236	0.512
91657	2.939	0.506	28.372	0.506
91757	2.929	0.547	28.1	0.547
91857	2.924	0.542	27.964	0.542
91957	2.929	0.547	28.1	0.547
92058	2.929	0.542	28.1	0.542
92159	2.929	0.552	28.1	0.552
92260	2.919	0.563	27.828	0.563
92360	2.919	0.557	27.828	0.557
92460	2.919	0.552	27.828	0.552
92561	2.919	0.557	27.828	0.557
92661	2.919	0.563	27.828	0.563
92762	2.909	0.578	27.556	0.578
92862	2.909	0.573	27.556	0.573
92963	2.909	0.578	27.556	0.578
93063	2.909	0.573	27.556	0.573
93163	2.909	0.578	27.556	0.578
93263	2.904	0.598	27.42	0.598
93363	2.904	0.598	27.42	0.598
93464	2.904	0.598	27.42	0.598
93564	2.904	0.593	27.42	0.593
93665	2.904	0.598	27.42	0.598
93766	2.898	0.614	27.284	0.614
93866	2.888	0.614	27.012	0.614
93967	2.888	0.614	27.012	0.614
94068	2.893	0.614	27.148	0.614
94168	2.893	0.614	27.148	0.614
94269	2.955	0.491	28.781	0.491
94370	2.944	0.491	28.508	0.491
94470	2.944	0.491	28.508	0.491
94571	2.939	0.491	28.372	0.491
94672	2.939	0.491	28.372	0.491
94772	2.939	0.517	28.372	0.517
94873	2.934	0.512	28.236	0.512
94973	2.934	0.506	28.236	0.506
95074	2.939	0.512	28.372	0.512
95175	2.939	0.512	28.372	0.512
95275	2.929	0.547	28.1	0.547
95375	2.929	0.547	28.1	0.547
95475	2.929	0.547	28.1	0.547
95575	2.929	0.542	28.1	0.542
95675	2.929	0.547	28.1	0.547
95775	2.924	0.557	27.964	0.557
95875	2.919	0.563	27.828	0.563
95975	2.924	0.557	27.964	0.557
96075	2.924	0.563	27.964	0.563
96175	2.924	0.568	27.964	0.568
96276	2.914	0.583	27.692	0.583
96376	2.919	0.573	27.828	0.573
96477	2.919	0.573	27.828	0.573
96577	2.914	0.578	27.692	0.578
96677	2.914	0.583	27.692	0.583
96777	2.909	0.598	27.556	0.598
96877	2.909	0.598	27.556	0.598
96978	2.909	0.593	27.556	0.593
97078	2.909	0.598	27.556	0.598
97178	2.909	0.598	27.556	0.598
97279	2.904	0.614	27.42	0.614
97380	2.898	0.608	27.284	0.608
97480	2.898	0.608	27.284	0.608
97581	2.898	0.614	27.284	0.614
97682	2.898	0.522	27.284	0.522
97782	2.949	0.486	28.645	0.486
97883	2.944	0.491	28.508	0.491
97984	2.944	0.481	28.508	0.481
98085	2.944	0.491	28.508	0.491
98185	2.944	0.506	28.508	0.506
98285	2.939	0.506	28.372	0.506
98385	2.939	0.512	28.372	0.512
98486	2.939	0.512	28.372	0.512
98586	2.939	0.512	28.372	0.512
98688	2.939	0.537	28.372	0.537
98789	2.934	0.542	28.236	0.542
98889	2.929	0.542	28.1	0.542
98989	2.929	0.532	28.1	0.532
99090	2.929	0.547	28.1	0.547
99190	2.929	0.547	28.1	0.547
99291	2.924	0.563	27.964	0.563
99391	2.924	0.563	27.964	0.563
99492	2.924	0.557	27.964	0.557
99593	2.924	0.552	27.964	0.552
99693	2.919	0.573	27.828	0.573
99794	2.919	0.578	27.828	0.578
99894	2.914	0.573	27.692	0.573
99994	2.914	0.573	27.692	0.573
100094	2.919	0.573	27.828	0.573
100194	2.914	0.588	27.692	0.588
100295	2.914	0.598	27.692	0.598
100396	2.909	0.598	27.556	0.598
100497	2.914	0.598	27.692	0.598
100597	2.909	0.598	27.556	0.598
100697	2.909	0.608	27.556	0.608
100797	2.898	0.603	27.284	0.603
100898	2.898	0.614	27.284	0.614
100999	2.898	0.614	27.284	0.614
101100	2.898	0.614	27.284	0.614
101201	2.909	0.501	27.556	0.501
101302	2.955	0.491	28.781	0.491
101403	2.96	0.491	28.917	0.491
101503	2.955	0.481	28.781	0.481
101603	2.955	0.491	28.781	0.491
101704	2.955	0.512	28.781	0.512
101805	2.955	0.512	28.781	0.512
101905	2.955	0.506	28.781	0.506
102006	2.955	0.512	28.781	0.512
102107	2.955	0.506	28.781	0.506
102208	2.949	0.537	28.645	0.537
102309	2.944	0.542	28.508	0.542
102410	2.944	0.542	28.508	0.542
102510	2.944	0.542	28.508	0.542
102611	2.944	0.537	28.508	0.537
102712	2.929	0.552	28.1	0.552
102813	2.929	0.563	28.1	0.563
102913	2.934	0.563	28.236	0.563
103013	2.934	0.563	28.236	0.563
103114	2.934	0.563	28.236	0.563
103215	2.924	0.573	27.964	0.573
103316	2.924	0.573	27.964	0.573
103416	2.924	0.573	27.964	0.573
103516	2.924	0.578	27.964	0.578
103616	2.924	0.573	27.964	0.573
103716	2.914	0.588	27.692	0.588
103818	2.919	0.598	27.828	0.598
103919	2.919	0.593	27.828	0.593
104020	2.919	0.603	27.828	0.603
104121	2.919	0.583	27.828	0.583
104221	2.909	0.608	27.556	0.608
104322	2.909	0.614	27.556	0.614
104423	2.904	0.608	27.42	0.608
104523	2.904	0.614	27.42	0.614
104624	2.904	0.614	27.42	0.614
104725	2.939	0.491	28.372	0.491
104825	2.96	0.491	28.917	0.491
104925	2.96	0.486	28.917	0.486
105026	2.965	0.486	29.053	0.486
105126	2.965	0.491	29.053	0.491
105226	2.949	0.506	28.645	0.506
105327	2.955	0.512	28.781	0.512
105428	2.955	0.506	28.781	0.506
105529	2.96	0.506	28.917	0.506
105629	2.955	0.506	28.781	0.506
105730	2.949	0.537	28.645	0.537
105830	2.949	0.542	28.645	0.542
105931	2.949	0.542	28.645	0.542
106031	2.949	0.537	28.645	0.537
106132	2.949	0.537	28.645	0.537
106233	2.934	0.563	28.236	0.563
106333	2.939	0.557	28.372	0.557
106434	2.939	0.563	28.372	0.563
106534	2.939	0.563	28.372	0.563
106634	2.939	0.557	28.372	0.557
106735	2.924	0.583	27.964	0.583
106836	2.929	0.573	28.1	0.573
106936	2.929	0.578	28.1	0.578
107036	2.929	0.573	28.1	0.573
107136	2.929	0.578	28.1	0.578
107236	2.919	0.598	27.828	0.598
107336	2.924	0.593	27.964	0.593
107438	2.924	0.603	27.964	0.603
107539	2.924	0.598	27.964	0.598
107639	2.924	0.598	27.964	0.598
107740	2.914	0.614	27.692	0.614
107840	2.914	0.614	27.692	0.614
107941	2.914	0.614	27.692	0.614
108041	2.914	0.603	27.692	0.603
108142	2.914	0.619	27.692	0.619
108242	2.965	0.486	29.053	0.486
108342	2.965	0.491	29.053	0.491
108442	2.965	0.481	29.053	0.481
108543	2.965	0.486	29.053	0.486
108643	2.965	0.491	29.053	0.491
108744	2.965	0.506	29.053	0.506
108844	2.96	0.512	28.917	0.512
108944	2.96	0.512	28.917	0.512
109044	2.96	0.506	28.917	0.506
109144	2.96	0.506	28.917	0.506
109244	2.944	0.537	28.508	0.537
109344	2.949	0.547	28.645	0.547
109444	2.949	0.547	28.645	0.547
109544	2.949	0.542	28.645	0.542
109644	2.949	0.542	28.645	0.542
109744	2.939	0.557	28.372	0.557
109844	2.939	0.563	28.372	0.563
109945	2.939	0.547	28.372	0.547
110045	2.939	0.557	28.372	0.557
110145	2.939	0.552	28.372	0.552
110245	2.929	0.583	28.1	0.583
110345	2.929	0.578	28.1	0.578
110445	2.934	0.578	28.236	0.578
110545	2.929	0.573	28.1	0.573
110645	2.929	0.573	28.1	0.573
110746	2.924	0.588	27.964	0.588
110846	2.924	0.598	27.964	0.598
110946	2.924	0.593	27.964	0.593
111047	2.924	0.588	27.964	0.588
111147	2.924	0.593	27.964	0.593
111247	2.914	0.614	27.692	0.614
111348	2.914	0.614	27.692	0.614
111449	2.914	0.603	27.692	0.603
111550	2.914	0.614	27.692	0.614
111650	2.914	0.608	27.692	0.608
111750	2.975	0.481	29.325	0.481
111850	2.97	0.496	29.189	0.496
111951	2.97	0.491	29.189	0.491
112052	2.965	0.491	29.053	0.491
112153	2.965	0.491	29.053	0.491
112253	2.965	0.491	29.053	0.491
112354	2.965	0.491	29.053	0.491
112455	2.965	0.486	29.053	0.486
112556	2.96	0.486	28.917	0.486
112657	2.965	0.486	29.053	0.486
112757	2.965	0.491	29.053	0.491
112857	2.96	0.491	28.917	0.491
112957	2.965	0.491	29.053	0.491
113057	2.965	0.486	29.053	0.486
113157	2.965	0.491	29.053	0.491
113257	2.965	0.481	29.053	0.481
113357	2.965	0.486	29.053	0.486
113458	2.965	0.491	29.053	0.491
113559	2.965	0.491	29.053	0.491
113660	2.965	0.491	29.053	0.491
113760	2.965	0.491	29.053	0.491
113861	2.965	0.491	29.053	0.491
113962	2.965	0.481	29.053	0.481
114063	2.965	0.491	29.053	0.491
114164	2.965	0.491	29.053	0.491
114265	2.965	0.491	29.053	0.491
114365	2.965	0.491	29.053	0.491
114465	2.965	0.491	29.053	0.491
114565	2.96	0.491	28.917	0.491
114665	2.965	0.491	29.053	0.491
114765	2.965	0.491	29.053	0.491
114865	2.965	0.496	29.053	0.496
114966	2.965	0.491	29.053	0.491
115066	2.965	0.486	29.053	0.486
115167	2.965	0.491	29.053	0.491
115267	2.965	0.491	29.053	0.491
115367	2.965	0.491	29.053	0.491
115467	2.965	0.491	29.053	0.491
115567	2.965	0.491	29.053	0.491
115667	2.965	0.486	29.053	0.486
115767	2.965	0.491	29.053	0.491
115867	2.96	0.486	28.917	0.486
115967	2.965	0.491	29.053	0.491
116067	2.965	0.496	29.053	0.496
116167	2.985	0.491	29.597	0.491
116267	2.965	0.491	29.053	0.491
116367	2.965	0.491	29.053	0.491
116467	2.965	0.496	29.053	0.496
116567	2.965	0.491	29.053	0.491
116667	2.965	0.491	29.053	0.491
116768	2.965	0.491	29.053	0.491
116868	2.965	0.496	29.053	0.496
116968	2.965	0.486	29.053	0.486
117069	2.965	0.491	29.053	0.491
117170	2.965	0.491	29.053	0.491
117271	2.965	0.491	29.053	0.491
117372	2.965	0.491	29.053	0.491
117473	2.965	0.491	29.053	0.491
117574	2.965	0.496	29.053	0.496
117674	2.965	0.491	29.053	0.491
117774	2.96	0.486	28.917	0.486
117875	2.965	0.491	29.053	0.491
117976	2.965	0.491	29.053	0.491
118076	2.965	0.491	29.053	0.491
118176	2.965	0.486	29.053	0.486
118276	2.965	0.491	29.053	0.491
118376	2.965	0.486	29.053	0.486
118476	2.965	0.491	29.053	0.491
118576	2.965	0.491	29.053	0.491
118676	2.965	0.491	29.053	0.491
118776	2.965	0.496	29.053	0.496
118876	2.965	0.491	29.053	0.491
118977	2.96	0.486	28.917	0.486
119077	2.96	0.496	28.917	0.496
119177	2.965	0.481	29.053	0.481
119278	2.965	0.496	29.053	0.496
119379	2.965	0.491	29.053	0.491
119480	2.96	0.491	28.917	0.491
119581	2.965	0.491	29.053	0.491
119682	2.965	0.491	29.053	0.491
119782	2.965	0.491	29.053	0.491
119883	2.965	0.486	29.053	0.486
119983	2.965	0.491	29.053	0.491
120084	2.965	0.491	29.053	0.491
120185	2.965	0.491	29.053	0.491
120286	2.965	0.491	29.053	0.491
120386	2.965	0.481	29.053	0.481
120486	2.965	0.491	29.053	0.491
120586	2.965	0.491	29.053	0.491
120686	2.965	0.491	29.053	0.491
120786	2.96	0.491	28.917	0.491
120886	2.965	0.491	29.053	0.491
120986	2.965	0.491	29.053	0.491
121086	2.965	0.491	29.053	0.491
121186	2.965	0.491	29.053	0.491
121286	2.965	0.491	29.053	0.491
121386	2.965	0.486	29.053	0.486
121487	2.965	0.491	29.053	0.491
121587	2.965	0.486	29.053	0.486
121687	2.965	0.491	29.053	0.491
121787	2.965	0.486	29.053	0.486
121887	2.965	0.491	29.053	0.491
121988	2.965	0.491	29.053	0.491
122089	2.965	0.486	29.053	0.486
122190	2.965	0.491	29.053	0.491
122290	2.965	0.496	29.053	0.496
122390	2.965	0.491	29.053	0.491
122491	2.965	0.491	29.053	0.491
122592	2.965	0.496	29.053	0.496
122693	2.965	0.486	29.053	0.486
122793	2.965	0.481	29.053	0.481
122894	2.965	0.486	29.053	0.486
122995	2.965	0.491	29.053	0.491
123095	2.965	0.496	29.053	0.496
123195	2.965	0.491	29.053	0.491
123296	2.965	0.486	29.053	0.486
123396	2.965	0.496	29.053	0.496
123498	2.965	0.481	29.053	0.481
123598	2.965	0.491	29.053	0.491
123699	2.965	0.491	29.053	0.491
123800	2.965	0.491	29.053	0.491
123900	2.965	0.491	29.053	0.491
124001	2.965	0.496	29.053	0.496
124102	2.965	0.491	29.053	0.491
124202	2.965	0.491	29.053	0.491
124303	2.965	0.491	29.053	0.491
124403	2.965	0.496	29.053	0.496
124503	2.965	0.491	29.053	0.491
124604	2.965	0.491	29.053	0.491
124704	2.965	0.491	29.053	0.491
124805	2.965	0.496	29.053	0.496
124906	2.965	0.491	29.053	0.491
125006	2.965	0.491	29.053	0.491
125106	2.965	0.491	29.053	0.491
125206	2.965	0.486	29.053	0.486
125306	2.965	0.491	29.053	0.491
125406	2.965	0.486	29.053	0.486
125507	2.965	0.491	29.053	0.491
125607	2.96	0.491	28.917	0.491
125707	2.965	0.491	29.053	0.491
125807	2.965	0.491	29.053	0.491
125907	2.965	0.491	29.053	0.491
126007	2.965	0.491	29.053	0.491
126108	2.965	0.491	29.053	0.491
126209	2.965	0.491	29.053	0.491
126309	2.965	0.491	29.053	0.491
126410	2.96	0.491	28.917	0.491
126511	2.965	0.491	29.053	0.491
126612	2.965	0.491	29.053	0.491
126713	2.965	0.491	29.053	0.491
126813	2.96	0.491	28.917	0.491
126913	2.965	0.491	29.053	0.491
127014	2.965	0.491	29.053	0.491
127114	2.965	0.486	29.053	0.486
127214	2.965	0.491	29.053	0.491
127314	2.96	0.486	28.917	0.486
127414	2.965	0.491	29.053	0.491
127514	2.965	0.481	29.053	0.481
127614	2.965	0.491	29.053	0.491
127715	2.965	0.486	29.053	0.486
127815	2.965	0.491	29.053	0.491
127915	2.965	0.491	29.053	0.491
128015	2.965	0.491	29.053	0.491
128116	2.965	0.496	29.053	0.496
128216	2.965	0.491	29.053	0.491
128316	2.949	0.491	28.645	0.491
128416	2.965	0.486	29.053	0.486
128516	2.965	0.491	29.053	0.491
128618	2.965	0.491	29.053	0.491
128719	2.965	0.491	29.053	0.491
128819	2.965	0.496	29.053	0.496
128920	2.965	0.491	29.053	0.491
129020	2.965	0.496	29.053	0.496
129120	2.965	0.491	29.053	0.491
129220	2.965	0.491	29.053	0.491
129321	2.965	0.491	29.053	0.491
129422	2.965	0.491	29.053	0.491
129522	2.965	0.481	29.053	0.481
129623	2.965	0.496	29.053	0.496
129723	2.965	0.491	29.053	0.491
129823	2.965	0.491	29.053	0.491
129923	2.96	0.481	28.917	0.481
130023	2.965	0.496	29.053	0.496
130124	2.965	0.491	29.053	0.491
130224	2.965	0.491	29.053	0.491
130324	2.96	0.481	28.917	0.481
130425	2.965	0.486	29.053	0.486
130526	2.96	0.491	28.917	0.491
130626	2.965	0.486	29.053	0.486
130726	2.965	0.491	29.053	0.491
130826	2.965	0.486	29.053	0.486
130926	2.965	0.491	29.053	0.491
131027	2.965	0.491	29.053	0.491
131127	2.965	0.491	29.053	0.491
131227	2.965	0.491	29.053	0.491
131327	2.965	0.486	29.053	0.486
131428	2.965	0.491	29.053	0.491
131528	2.965	0.491	29.053	0.491
131629	2.965	0.491	29.053	0.491
131730	2.965	0.491	29.053	0.491
131830	2.965	0.496	29.053	0.496
131931	2.965	0.491	29.053	0.491
132032	2.965	0.491	29.053	0.491
132132	2.965	0.491	29.053	0.491
132234	2.965	0.491	29.053	0.491
132334	2.965	0.496	29.053	0.496
132434	2.965	0.486	29.053	0.486
132534	2.965	0.491	29.053	0.491
