# Supplementary material for: Design and evaluation of a pneumatic actuation unit for a wasp-inspired self-propelled needle
Source: PLoS One. 2024 Jul 2;19(7):e0306411. doi: 10.1371/journal.pone.0306411 (PMC11218968; doi:10.1371/journal.pone.0306411)
Supplement: S1 Data — The S1 Data file contains the raw data sets of the phantom experiment. (ZIP) [file pone.0306411.s006.zip › S4_Data/stroke experiments/4mm/4mm_5.xlsx]

## Sheet: 22 11 03 14 24 25 4mm
0	2.832	0.486	25.515	0.486
101	2.832	0.491	25.515	0.491
203	2.837	0.491	25.651	0.491
304	2.832	0.496	25.515	0.496
404	2.832	0.491	25.515	0.491
504	2.832	0.496	25.515	0.496
605	2.837	0.491	25.651	0.491
705	2.832	0.496	25.515	0.496
806	2.832	0.481	25.515	0.481
906	2.837	0.496	25.651	0.496
1006	2.832	0.491	25.515	0.491
1106	2.837	0.491	25.651	0.491
1206	2.832	0.491	25.515	0.491
1306	2.832	0.491	25.515	0.491
1406	2.832	0.491	25.515	0.491
1506	2.832	0.496	25.515	0.496
1606	2.837	0.491	25.651	0.491
1707	2.837	0.496	25.651	0.496
1807	2.832	0.491	25.515	0.491
1907	2.832	0.496	25.515	0.496
2007	2.832	0.491	25.515	0.491
2108	2.832	0.491	25.515	0.491
2209	2.837	0.491	25.651	0.491
2309	2.837	0.486	25.651	0.486
2409	2.832	0.496	25.515	0.496
2510	2.832	0.496	25.515	0.496
2610	2.832	0.491	25.515	0.491
2710	2.832	0.491	25.515	0.491
2810	2.832	0.496	25.515	0.496
2910	2.832	0.491	25.515	0.491
3011	2.837	0.491	25.651	0.491
3112	2.832	0.496	25.515	0.496
3213	2.832	0.481	25.515	0.481
3313	2.832	0.491	25.515	0.491
3413	2.832	0.491	25.515	0.491
3514	2.832	0.496	25.515	0.496
3614	2.832	0.491	25.515	0.491
3714	2.837	0.496	25.651	0.496
3814	2.832	0.496	25.515	0.496
3914	2.832	0.501	25.515	0.501
4014	2.837	0.491	25.651	0.491
4115	2.832	0.491	25.515	0.491
4215	2.837	0.486	25.651	0.486
4316	2.832	0.491	25.515	0.491
4416	2.832	0.496	25.515	0.496
4516	2.832	0.486	25.515	0.486
4616	2.837	0.496	25.651	0.496
4716	2.837	0.486	25.651	0.486
4817	2.832	0.496	25.515	0.496
4918	2.832	0.491	25.515	0.491
5019	2.832	0.496	25.515	0.496
5119	2.837	0.501	25.651	0.501
5220	2.837	0.491	25.651	0.491
5320	2.837	0.496	25.651	0.496
5421	2.837	0.486	25.651	0.486
5521	2.832	0.496	25.515	0.496
5622	2.837	0.491	25.651	0.491
5722	2.832	0.496	25.515	0.496
5822	2.837	0.491	25.651	0.491
5923	2.837	0.491	25.651	0.491
6024	2.837	0.491	25.651	0.491
6124	2.837	0.496	25.651	0.496
6224	2.837	0.496	25.651	0.496
6325	2.837	0.496	25.651	0.496
6426	2.837	0.486	25.651	0.486
6527	2.832	0.506	25.515	0.506
6628	2.832	0.512	25.515	0.512
6729	2.832	0.517	25.515	0.517
6829	2.832	0.512	25.515	0.512
6930	2.832	0.512	25.515	0.512
7031	2.832	0.537	25.515	0.537
7131	2.832	0.542	25.515	0.542
7232	2.832	0.547	25.515	0.547
7332	2.832	0.542	25.515	0.542
7433	2.832	0.547	25.515	0.547
7534	2.827	0.542	25.379	0.542
7635	2.817	0.552	25.106	0.552
7735	2.817	0.552	25.106	0.552
7835	2.817	0.552	25.106	0.552
7935	2.817	0.552	25.106	0.552
8035	2.807	0.573	24.834	0.573
8135	2.801	0.573	24.698	0.573
8237	2.801	0.573	24.698	0.573
8338	2.801	0.578	24.698	0.578
8439	2.801	0.568	24.698	0.568
8540	2.796	0.593	24.562	0.593
8641	2.801	0.588	24.698	0.588
8741	2.796	0.593	24.562	0.593
8842	2.796	0.593	24.562	0.593
8942	2.796	0.593	24.562	0.593
9042	2.786	0.608	24.29	0.608
9143	2.781	0.614	24.154	0.614
9244	2.776	0.614	24.018	0.614
9344	2.771	0.608	23.882	0.608
9444	2.771	0.608	23.882	0.608
9544	2.791	0.491	24.426	0.491
9644	2.868	0.491	26.467	0.491
9744	2.873	0.491	26.603	0.491
9844	2.873	0.486	26.603	0.486
9944	2.873	0.486	26.603	0.486
10044	2.863	0.512	26.331	0.512
10144	2.868	0.512	26.467	0.512
10244	2.868	0.506	26.467	0.506
10344	2.868	0.506	26.467	0.506
10444	2.868	0.512	26.467	0.512
10544	2.853	0.537	26.059	0.537
10644	2.858	0.542	26.195	0.542
10744	2.858	0.542	26.195	0.542
10844	2.858	0.537	26.195	0.537
10944	2.858	0.537	26.195	0.537
11044	2.842	0.552	25.787	0.552
11144	2.842	0.552	25.787	0.552
11244	2.842	0.552	25.787	0.552
11344	2.842	0.547	25.787	0.547
11444	2.842	0.547	25.787	0.547
11544	2.827	0.568	25.379	0.568
11644	2.832	0.573	25.515	0.573
11744	2.832	0.573	25.515	0.573
11845	2.832	0.568	25.515	0.568
11946	2.832	0.568	25.515	0.568
12046	2.817	0.588	25.106	0.588
12146	2.817	0.593	25.106	0.593
12246	2.822	0.593	25.243	0.593
12346	2.822	0.593	25.243	0.593
12446	2.822	0.598	25.243	0.598
12546	2.807	0.603	24.834	0.603
12646	2.801	0.608	24.698	0.608
12746	2.801	0.608	24.698	0.608
12846	2.801	0.614	24.698	0.614
12946	2.801	0.608	24.698	0.608
13046	2.822	0.491	25.243	0.491
13146	2.878	0.486	26.739	0.486
13246	2.873	0.486	26.603	0.486
13346	2.873	0.491	26.603	0.491
13446	2.878	0.486	26.739	0.486
13546	2.868	0.506	26.467	0.506
13646	2.868	0.506	26.467	0.506
13746	2.873	0.501	26.603	0.501
13846	2.868	0.501	26.467	0.501
13946	2.868	0.506	26.467	0.506
14046	2.863	0.542	26.331	0.542
14146	2.868	0.537	26.467	0.537
14246	2.868	0.542	26.467	0.542
14346	2.868	0.537	26.467	0.537
14446	2.863	0.537	26.331	0.537
14547	2.853	0.552	26.059	0.552
14647	2.847	0.557	25.923	0.557
14747	2.847	0.552	25.923	0.552
14848	2.853	0.557	26.059	0.557
14949	2.853	0.552	26.059	0.552
15049	2.837	0.563	25.651	0.563
15150	2.842	0.568	25.787	0.568
15250	2.842	0.573	25.787	0.573
15350	2.842	0.573	25.787	0.573
15451	2.842	0.573	25.787	0.573
15551	2.827	0.593	25.379	0.593
15652	2.832	0.593	25.515	0.593
15752	2.837	0.588	25.651	0.588
15853	2.832	0.593	25.515	0.593
15954	2.827	0.583	25.379	0.583
16054	2.817	0.614	25.106	0.614
16155	2.817	0.603	25.106	0.603
16256	2.817	0.608	25.106	0.608
16357	2.812	0.608	24.97	0.608
16458	2.812	0.614	24.97	0.614
16559	2.858	0.491	26.195	0.491
16660	2.878	0.481	26.739	0.481
16760	2.878	0.491	26.739	0.491
16861	2.878	0.486	26.739	0.486
16962	2.883	0.486	26.876	0.486
17062	2.873	0.506	26.603	0.506
17163	2.878	0.506	26.739	0.506
17263	2.873	0.501	26.603	0.501
17363	2.873	0.496	26.603	0.496
17463	2.873	0.506	26.603	0.506
17563	2.868	0.537	26.467	0.537
17664	2.868	0.542	26.467	0.542
17764	2.868	0.542	26.467	0.542
17864	2.863	0.542	26.331	0.542
17964	2.868	0.542	26.467	0.542
18064	2.853	0.552	26.059	0.552
18164	2.858	0.552	26.195	0.552
18264	2.858	0.552	26.195	0.552
18364	2.858	0.552	26.195	0.552
18464	2.858	0.557	26.195	0.557
18564	2.842	0.573	25.787	0.573
18665	2.847	0.573	25.923	0.573
18766	2.847	0.568	25.923	0.568
18866	2.847	0.568	25.923	0.568
18966	2.847	0.578	25.923	0.578
19066	2.832	0.583	25.515	0.583
19166	2.837	0.598	25.651	0.598
19266	2.837	0.593	25.651	0.593
19366	2.832	0.593	25.515	0.593
19466	2.832	0.593	25.515	0.593
19566	2.822	0.608	25.243	0.608
19666	2.822	0.603	25.243	0.603
19767	2.822	0.603	25.243	0.603
19868	2.817	0.608	25.106	0.608
19968	2.817	0.608	25.106	0.608
20069	2.868	0.481	26.467	0.481
20170	2.883	0.481	26.876	0.481
20270	2.883	0.486	26.876	0.486
20370	2.883	0.486	26.876	0.486
20470	2.883	0.486	26.876	0.486
20571	2.878	0.506	26.739	0.506
20672	2.873	0.512	26.603	0.512
20772	2.873	0.506	26.603	0.506
20872	2.873	0.506	26.603	0.506
20973	2.878	0.506	26.739	0.506
21074	2.868	0.532	26.467	0.532
21175	2.868	0.542	26.467	0.542
21275	2.868	0.537	26.467	0.537
21375	2.868	0.542	26.467	0.542
21475	2.868	0.537	26.467	0.537
21575	2.858	0.552	26.195	0.552
21675	2.858	0.557	26.195	0.557
21775	2.863	0.557	26.331	0.557
21875	2.863	0.547	26.331	0.547
21976	2.858	0.552	26.195	0.552
22076	2.847	0.573	25.923	0.573
22176	2.847	0.568	25.923	0.568
22276	2.853	0.573	26.059	0.573
22376	2.847	0.563	25.923	0.563
22477	2.853	0.568	26.059	0.568
22578	2.842	0.593	25.787	0.593
22679	2.842	0.593	25.787	0.593
22779	2.837	0.583	25.651	0.583
22879	2.842	0.593	25.787	0.593
22979	2.837	0.588	25.651	0.588
23079	2.832	0.603	25.515	0.603
23180	2.827	0.608	25.379	0.608
23280	2.827	0.608	25.379	0.608
23380	2.822	0.608	25.243	0.608
23481	2.822	0.603	25.243	0.603
23581	2.888	0.491	27.012	0.491
23681	2.883	0.486	26.876	0.486
23781	2.888	0.481	27.012	0.481
23881	2.883	0.481	26.876	0.481
23981	2.883	0.486	26.876	0.486
24081	2.878	0.512	26.739	0.512
24181	2.878	0.506	26.739	0.506
24281	2.878	0.506	26.739	0.506
24381	2.878	0.506	26.739	0.506
24481	2.878	0.496	26.739	0.496
24581	2.873	0.542	26.603	0.542
24681	2.873	0.537	26.603	0.537
24781	2.868	0.537	26.467	0.537
24881	2.868	0.542	26.467	0.542
24981	2.868	0.537	26.467	0.537
25081	2.868	0.552	26.467	0.552
25181	2.863	0.557	26.331	0.557
25281	2.868	0.552	26.467	0.552
25381	2.868	0.557	26.467	0.557
25482	2.863	0.552	26.331	0.552
25582	2.858	0.568	26.195	0.568
25682	2.858	0.573	26.195	0.573
25782	2.858	0.573	26.195	0.573
25882	2.858	0.573	26.195	0.573
25982	2.858	0.573	26.195	0.573
26082	2.847	0.588	25.923	0.588
26183	2.847	0.598	25.923	0.598
26283	2.842	0.598	25.787	0.598
26383	2.842	0.598	25.787	0.598
26483	2.842	0.593	25.787	0.593
26583	2.832	0.614	25.515	0.614
26683	2.832	0.603	25.515	0.603
26783	2.832	0.603	25.515	0.603
26883	2.832	0.603	25.515	0.603
26984	2.832	0.608	25.515	0.608
27084	2.893	0.486	27.148	0.486
27184	2.898	0.481	27.284	0.481
27284	2.898	0.481	27.284	0.481
27384	2.898	0.486	27.284	0.486
27484	2.898	0.486	27.284	0.486
27584	2.888	0.512	27.012	0.512
27684	2.883	0.496	26.876	0.496
27784	2.888	0.506	27.012	0.506
27884	2.888	0.496	27.012	0.496
27984	2.888	0.506	27.012	0.506
28084	2.883	0.532	26.876	0.532
28184	2.878	0.542	26.739	0.542
28284	2.878	0.547	26.739	0.547
28384	2.878	0.542	26.739	0.542
28484	2.878	0.537	26.739	0.537
28584	2.873	0.552	26.603	0.552
28684	2.873	0.557	26.603	0.557
28784	2.873	0.547	26.603	0.547
28884	2.873	0.557	26.603	0.557
28984	2.873	0.552	26.603	0.552
29084	2.868	0.573	26.467	0.573
29184	2.868	0.573	26.467	0.573
29284	2.868	0.573	26.467	0.573
29384	2.868	0.573	26.467	0.573
29484	2.868	0.573	26.467	0.573
29584	2.853	0.598	26.059	0.598
29684	2.858	0.593	26.195	0.593
29784	2.853	0.598	26.059	0.598
29884	2.853	0.588	26.059	0.588
29984	2.853	0.593	26.059	0.593
30084	2.842	0.603	25.787	0.603
30184	2.837	0.614	25.651	0.614
30284	2.837	0.608	25.651	0.608
30385	2.837	0.603	25.651	0.603
30486	2.832	0.603	25.515	0.603
30586	2.904	0.481	27.42	0.481
30686	2.898	0.491	27.284	0.491
30786	2.898	0.486	27.284	0.486
30886	2.898	0.491	27.284	0.491
30986	2.898	0.486	27.284	0.486
31086	2.888	0.517	27.012	0.517
31186	2.888	0.506	27.012	0.506
31286	2.888	0.501	27.012	0.501
31386	2.888	0.506	27.012	0.506
31486	2.888	0.506	27.012	0.506
31587	2.883	0.542	26.876	0.542
31688	2.883	0.542	26.876	0.542
31788	2.878	0.542	26.739	0.542
31889	2.878	0.542	26.739	0.542
31990	2.878	0.542	26.739	0.542
32090	2.878	0.557	26.739	0.557
32191	2.873	0.552	26.603	0.552
32292	2.873	0.552	26.603	0.552
32392	2.873	0.557	26.603	0.557
32493	2.873	0.552	26.603	0.552
32594	2.868	0.573	26.467	0.573
32695	2.868	0.578	26.467	0.578
32796	2.868	0.578	26.467	0.578
32897	2.868	0.573	26.467	0.573
32998	2.868	0.573	26.467	0.573
33099	2.858	0.588	26.195	0.588
33199	2.863	0.598	26.331	0.598
33300	2.858	0.593	26.195	0.593
33401	2.858	0.593	26.195	0.593
33501	2.858	0.588	26.195	0.588
33601	2.842	0.603	25.787	0.603
33702	2.842	0.603	25.787	0.603
33802	2.837	0.598	25.651	0.598
33902	2.837	0.608	25.651	0.608
34003	2.837	0.517	25.651	0.517
34104	2.919	0.486	27.828	0.486
34204	2.919	0.481	27.828	0.481
34304	2.914	0.491	27.692	0.491
34404	2.914	0.491	27.692	0.491
34504	2.914	0.491	27.692	0.491
34604	2.909	0.506	27.556	0.506
34705	2.909	0.501	27.556	0.501
34807	2.909	0.512	27.556	0.512
34908	2.904	0.506	27.42	0.506
35009	2.904	0.532	27.42	0.532
35109	2.904	0.542	27.42	0.542
35210	2.898	0.537	27.284	0.537
35311	2.898	0.542	27.284	0.542
35411	2.893	0.532	27.148	0.532
35512	2.898	0.542	27.284	0.542
35612	2.883	0.552	26.876	0.552
35713	2.883	0.557	26.876	0.557
35813	2.883	0.552	26.876	0.552
35913	2.883	0.552	26.876	0.552
36013	2.878	0.568	26.739	0.568
36113	2.873	0.573	26.603	0.573
36213	2.873	0.573	26.603	0.573
36313	2.873	0.578	26.603	0.578
36413	2.873	0.568	26.603	0.568
36514	2.868	0.583	26.467	0.583
36614	2.868	0.588	26.467	0.588
36714	2.863	0.593	26.331	0.593
36815	2.863	0.588	26.331	0.588
36915	2.863	0.588	26.331	0.588
37015	2.863	0.603	26.331	0.603
37115	2.847	0.603	25.923	0.603
37216	2.847	0.614	25.923	0.614
37316	2.847	0.603	25.923	0.603
37416	2.842	0.608	25.787	0.608
37516	2.847	0.501	25.923	0.501
37616	2.939	0.486	28.372	0.486
37716	2.934	0.481	28.236	0.481
37816	2.939	0.486	28.372	0.486
37916	2.934	0.491	28.236	0.491
38016	2.929	0.506	28.1	0.506
38116	2.924	0.501	27.964	0.501
38216	2.924	0.501	27.964	0.501
38317	2.924	0.501	27.964	0.501
38418	2.924	0.506	27.964	0.506
38519	2.919	0.532	27.828	0.532
38619	2.909	0.542	27.556	0.542
38720	2.914	0.547	27.692	0.547
38821	2.914	0.537	27.692	0.537
38922	2.914	0.537	27.692	0.537
39022	2.909	0.542	27.556	0.542
39123	2.904	0.552	27.42	0.552
39223	2.904	0.552	27.42	0.552
39323	2.904	0.552	27.42	0.552
39424	2.904	0.557	27.42	0.557
39525	2.898	0.573	27.284	0.573
39625	2.893	0.573	27.148	0.573
39725	2.898	0.573	27.284	0.573
39825	2.893	0.573	27.148	0.573
39926	2.893	0.573	27.148	0.573
40026	2.883	0.583	26.876	0.583
40126	2.873	0.593	26.603	0.593
40226	2.873	0.588	26.603	0.588
40326	2.873	0.593	26.603	0.593
40426	2.873	0.588	26.603	0.588
40527	2.868	0.598	26.467	0.598
40628	2.868	0.608	26.467	0.608
40729	2.868	0.603	26.467	0.603
40830	2.868	0.608	26.467	0.608
40931	2.868	0.603	26.467	0.603
41031	2.883	0.491	26.876	0.491
41132	2.939	0.486	28.372	0.486
41232	2.934	0.486	28.236	0.486
41332	2.934	0.486	28.236	0.486
41433	2.934	0.486	28.236	0.486
41533	2.929	0.506	28.1	0.506
41633	2.924	0.501	27.964	0.501
41734	2.924	0.501	27.964	0.501
41834	2.929	0.501	28.1	0.501
41934	2.929	0.501	28.1	0.501
42034	2.919	0.537	27.828	0.537
42136	2.919	0.542	27.828	0.542
42236	2.924	0.542	27.964	0.542
42336	2.924	0.537	27.964	0.537
42436	2.924	0.542	27.964	0.542
42536	2.909	0.547	27.556	0.547
42636	2.909	0.557	27.556	0.557
42736	2.909	0.552	27.556	0.552
42836	2.909	0.557	27.556	0.557
42936	2.909	0.563	27.556	0.563
43036	2.904	0.563	27.42	0.563
43136	2.904	0.573	27.42	0.573
43236	2.904	0.573	27.42	0.573
43336	2.904	0.573	27.42	0.573
43436	2.904	0.573	27.42	0.573
43536	2.888	0.583	27.012	0.583
43636	2.888	0.588	27.012	0.588
43736	2.888	0.593	27.012	0.593
43836	2.883	0.593	26.876	0.593
43937	2.888	0.593	27.012	0.593
44037	2.878	0.603	26.739	0.603
44138	2.873	0.603	26.603	0.603
44239	2.873	0.608	26.603	0.608
44339	2.873	0.603	26.603	0.603
44439	2.873	0.603	26.603	0.603
44540	2.904	0.491	27.42	0.491
44640	2.934	0.491	28.236	0.491
44741	2.934	0.481	28.236	0.481
44842	2.939	0.486	28.372	0.486
44942	2.939	0.491	28.372	0.491
45043	2.929	0.501	28.1	0.501
45143	2.929	0.501	28.1	0.501
45243	2.929	0.506	28.1	0.506
45343	2.934	0.501	28.236	0.501
45443	2.929	0.501	28.1	0.501
45544	2.924	0.532	27.964	0.532
45644	2.924	0.537	27.964	0.537
45744	2.924	0.537	27.964	0.537
45844	2.924	0.547	27.964	0.547
45944	2.924	0.537	27.964	0.537
46044	2.914	0.557	27.692	0.557
46144	2.914	0.552	27.692	0.552
46245	2.919	0.557	27.828	0.557
46345	2.914	0.552	27.692	0.552
46447	2.914	0.552	27.692	0.552
46548	2.909	0.568	27.556	0.568
46649	2.909	0.573	27.556	0.573
46749	2.909	0.578	27.556	0.578
46849	2.909	0.573	27.556	0.573
46949	2.909	0.568	27.556	0.568
47050	2.898	0.588	27.284	0.588
47150	2.898	0.588	27.284	0.588
47251	2.898	0.588	27.284	0.588
47351	2.898	0.588	27.284	0.588
47452	2.904	0.593	27.42	0.593
47552	2.888	0.598	27.012	0.598
47653	2.888	0.603	27.012	0.603
47754	2.883	0.603	26.876	0.603
47854	2.883	0.603	26.876	0.603
47954	2.883	0.603	26.876	0.603
48054	2.924	0.481	27.964	0.481
48154	2.944	0.481	28.508	0.481
48254	2.949	0.491	28.645	0.491
48354	2.949	0.491	28.645	0.491
48454	2.949	0.486	28.645	0.486
48554	2.939	0.506	28.372	0.506
48655	2.939	0.501	28.372	0.501
48755	2.939	0.501	28.372	0.501
48855	2.939	0.491	28.372	0.491
48956	2.939	0.501	28.372	0.501
49056	2.929	0.537	28.1	0.537
49156	2.934	0.542	28.236	0.542
49256	2.929	0.542	28.1	0.542
49356	2.929	0.542	28.1	0.542
49456	2.929	0.542	28.1	0.542
49556	2.914	0.552	27.692	0.552
49656	2.924	0.557	27.964	0.557
49756	2.924	0.552	27.964	0.552
49856	2.924	0.557	27.964	0.557
49956	2.919	0.552	27.828	0.552
50056	2.914	0.563	27.692	0.563
50156	2.914	0.573	27.692	0.573
50256	2.914	0.573	27.692	0.573
50356	2.914	0.568	27.692	0.568
50456	2.914	0.573	27.692	0.573
50556	2.898	0.593	27.284	0.593
50656	2.904	0.593	27.42	0.593
50756	2.904	0.588	27.42	0.588
50856	2.904	0.593	27.42	0.593
50957	2.904	0.588	27.42	0.588
51058	2.888	0.614	27.012	0.614
51159	2.888	0.603	27.012	0.603
51260	2.888	0.608	27.012	0.608
51360	2.883	0.608	26.876	0.608
51460	2.883	0.603	26.876	0.603
51561	2.934	0.486	28.236	0.486
51662	2.955	0.481	28.781	0.481
51763	2.96	0.486	28.917	0.486
51864	2.924	0.486	27.964	0.486
51965	2.955	0.481	28.781	0.481
52065	2.955	0.506	28.781	0.506
52165	2.949	0.506	28.645	0.506
52265	2.949	0.501	28.645	0.501
52365	2.955	0.501	28.781	0.501
52465	2.949	0.501	28.645	0.501
52565	2.944	0.547	28.508	0.547
52665	2.944	0.537	28.508	0.537
52765	2.944	0.537	28.508	0.537
52865	2.944	0.537	28.508	0.537
52965	2.939	0.537	28.372	0.537
53065	2.929	0.557	28.1	0.557
53165	2.929	0.547	28.1	0.547
53265	2.929	0.552	28.1	0.552
53365	2.929	0.547	28.1	0.547
53466	2.929	0.552	28.1	0.552
53566	2.929	0.573	28.1	0.573
53666	2.924	0.573	27.964	0.573
53766	2.924	0.568	27.964	0.568
53866	2.924	0.568	27.964	0.568
53966	2.924	0.573	27.964	0.573
54066	2.909	0.593	27.556	0.593
54166	2.909	0.588	27.556	0.588
54267	2.909	0.588	27.556	0.588
54368	2.909	0.593	27.556	0.593
54469	2.914	0.588	27.692	0.588
54569	2.888	0.608	27.012	0.608
54670	2.893	0.603	27.148	0.603
54770	2.893	0.608	27.148	0.608
54870	2.873	0.603	26.603	0.603
54971	2.893	0.614	27.148	0.614
55072	2.965	0.491	29.053	0.491
55172	2.97	0.486	29.189	0.486
55273	2.97	0.486	29.189	0.486
55373	2.97	0.481	29.189	0.481
55473	2.965	0.486	29.053	0.486
55573	2.96	0.496	28.917	0.496
55674	2.96	0.506	28.917	0.506
55774	2.955	0.506	28.781	0.506
55874	2.955	0.506	28.781	0.506
55974	2.955	0.501	28.781	0.501
56074	2.955	0.542	28.781	0.542
56175	2.949	0.537	28.645	0.537
56275	2.949	0.537	28.645	0.537
56376	2.949	0.537	28.645	0.537
56476	2.949	0.532	28.645	0.532
56576	2.944	0.542	28.508	0.542
56676	2.944	0.552	28.508	0.552
56776	2.944	0.557	28.508	0.557
56876	2.944	0.552	28.508	0.552
56976	2.949	0.552	28.645	0.552
57076	2.944	0.568	28.508	0.568
57176	2.939	0.568	28.372	0.568
57276	2.939	0.568	28.372	0.568
57376	2.939	0.573	28.372	0.573
57477	2.939	0.573	28.372	0.573
57578	2.929	0.593	28.1	0.593
57679	2.924	0.588	27.964	0.588
57779	2.924	0.598	27.964	0.598
57879	2.924	0.588	27.964	0.588
57980	2.924	0.593	27.964	0.593
58081	2.914	0.603	27.692	0.603
58181	2.909	0.608	27.556	0.608
58281	2.909	0.603	27.556	0.603
58381	2.914	0.603	27.692	0.603
58481	2.909	0.603	27.556	0.603
58581	2.985	0.491	29.597	0.491
58681	2.98	0.486	29.461	0.486
58782	2.98	0.486	29.461	0.486
58883	2.97	0.476	29.189	0.476
58983	2.975	0.481	29.325	0.481
59083	2.97	0.496	29.189	0.496
59183	2.97	0.501	29.189	0.501
59284	2.965	0.501	29.053	0.501
59384	2.97	0.501	29.189	0.501
59485	2.97	0.506	29.189	0.506
59585	2.965	0.537	29.053	0.537
59686	2.96	0.537	28.917	0.537
59786	2.96	0.537	28.917	0.537
59886	2.955	0.537	28.781	0.537
59986	2.96	0.532	28.917	0.532
60086	2.949	0.557	28.645	0.557
60186	2.955	0.547	28.781	0.547
60287	2.949	0.552	28.645	0.552
60387	2.944	0.547	28.508	0.547
60487	2.949	0.552	28.645	0.552
60588	2.949	0.568	28.645	0.568
60689	2.944	0.573	28.508	0.573
60790	2.949	0.573	28.645	0.573
60891	2.949	0.573	28.645	0.573
60991	2.944	0.573	28.508	0.573
61092	2.939	0.588	28.372	0.588
61193	2.934	0.593	28.236	0.593
61294	2.934	0.588	28.236	0.588
61395	2.934	0.593	28.236	0.593
61495	2.929	0.598	28.1	0.598
61597	2.924	0.608	27.964	0.608
61698	2.919	0.603	27.828	0.603
61798	2.919	0.603	27.828	0.603
61899	2.919	0.598	27.828	0.598
62000	2.924	0.517	27.964	0.517
62100	2.985	0.481	29.597	0.481
62200	2.985	0.486	29.597	0.486
62301	2.98	0.486	29.461	0.486
62401	2.98	0.481	29.461	0.481
62501	2.98	0.496	29.461	0.496
62601	2.97	0.501	29.189	0.501
62702	2.97	0.501	29.189	0.501
62802	2.97	0.506	29.189	0.506
62902	2.97	0.512	29.189	0.512
63003	2.97	0.522	29.189	0.522
63103	2.965	0.537	29.053	0.537
63203	2.965	0.542	29.053	0.542
63304	2.965	0.537	29.053	0.537
63404	2.965	0.542	29.053	0.542
63504	2.96	0.547	28.917	0.547
63604	2.955	0.552	28.781	0.552
63704	2.955	0.557	28.781	0.557
63805	2.955	0.552	28.781	0.552
63907	2.955	0.552	28.781	0.552
64008	2.949	0.563	28.645	0.563
64109	2.949	0.563	28.645	0.563
64210	2.949	0.578	28.645	0.578
64310	2.949	0.568	28.645	0.568
64411	2.949	0.573	28.645	0.573
64511	2.944	0.583	28.508	0.583
64612	2.939	0.593	28.372	0.593
64712	2.939	0.593	28.372	0.593
64813	2.939	0.588	28.372	0.588
64914	2.939	0.588	28.372	0.588
65015	2.934	0.603	28.236	0.603
65115	2.929	0.608	28.1	0.608
65215	2.929	0.608	28.1	0.608
65315	2.924	0.608	27.964	0.608
65415	2.929	0.608	28.1	0.608
65515	2.934	0.491	28.236	0.491
65615	2.985	0.481	29.597	0.481
65715	2.98	0.491	29.461	0.491
65816	2.98	0.481	29.461	0.481
65916	2.985	0.476	29.597	0.476
66016	2.98	0.501	29.461	0.501
66117	2.975	0.501	29.325	0.501
66218	2.975	0.506	29.325	0.506
66318	2.975	0.506	29.325	0.506
66418	2.975	0.501	29.325	0.501
66518	2.97	0.532	29.189	0.532
66619	2.97	0.537	29.189	0.537
66720	2.97	0.537	29.189	0.537
66820	2.97	0.537	29.189	0.537
66921	2.97	0.542	29.189	0.542
67022	2.96	0.542	28.917	0.542
67122	2.955	0.557	28.781	0.557
67223	2.96	0.552	28.917	0.552
67323	2.96	0.547	28.917	0.547
67424	2.955	0.547	28.781	0.547
67524	2.949	0.573	28.645	0.573
67624	2.955	0.573	28.781	0.573
67725	2.949	0.568	28.645	0.568
67825	2.955	0.573	28.781	0.573
67925	2.949	0.573	28.645	0.573
68025	2.944	0.588	28.508	0.588
68126	2.944	0.598	28.508	0.598
68226	2.944	0.588	28.508	0.588
68326	2.944	0.588	28.508	0.588
68427	2.944	0.583	28.508	0.583
68528	2.939	0.603	28.372	0.603
68629	2.934	0.598	28.236	0.598
68729	2.929	0.608	28.1	0.608
68830	2.929	0.603	28.1	0.603
68930	2.929	0.603	28.1	0.603
69031	2.955	0.486	28.781	0.486
69132	2.985	0.486	29.597	0.486
69232	2.985	0.481	29.597	0.481
69332	2.985	0.481	29.597	0.481
69432	2.985	0.486	29.597	0.486
69532	2.975	0.506	29.325	0.506
69633	2.944	0.506	28.508	0.506
69733	2.975	0.501	29.325	0.501
69833	2.975	0.506	29.325	0.506
69934	2.975	0.501	29.325	0.501
70034	2.965	0.537	29.053	0.537
70134	2.965	0.542	29.053	0.542
70235	2.965	0.537	29.053	0.537
70337	2.965	0.542	29.053	0.542
70437	2.965	0.532	29.053	0.532
70538	2.96	0.552	28.917	0.552
70639	2.96	0.552	28.917	0.552
70740	2.96	0.557	28.917	0.557
70840	2.96	0.557	28.917	0.557
70941	2.96	0.557	28.917	0.557
71042	2.955	0.568	28.781	0.568
71142	2.955	0.568	28.781	0.568
71242	2.955	0.573	28.781	0.573
71343	2.955	0.573	28.781	0.573
71443	2.955	0.568	28.781	0.568
71543	2.944	0.588	28.508	0.588
71643	2.944	0.583	28.508	0.583
71744	2.944	0.588	28.508	0.588
71844	2.944	0.598	28.508	0.598
71944	2.949	0.588	28.645	0.588
72044	2.929	0.608	28.1	0.608
72145	2.929	0.614	28.1	0.614
72245	2.929	0.598	28.1	0.598
72345	2.929	0.614	28.1	0.614
72446	2.929	0.608	28.1	0.608
72546	2.975	0.486	29.325	0.486
72646	2.99	0.481	29.733	0.481
72746	2.99	0.481	29.733	0.481
72846	2.99	0.486	29.733	0.486
72946	2.99	0.481	29.733	0.481
73047	2.98	0.506	29.461	0.506
73148	2.985	0.501	29.597	0.501
73249	2.985	0.501	29.597	0.501
73350	2.985	0.501	29.597	0.501
73450	2.985	0.501	29.597	0.501
73550	2.97	0.537	29.189	0.537
73651	2.97	0.542	29.189	0.542
73751	2.97	0.532	29.189	0.532
73852	2.97	0.542	29.189	0.542
73952	2.97	0.537	29.189	0.537
74052	2.965	0.552	29.053	0.552
74152	2.965	0.552	29.053	0.552
74252	2.965	0.547	29.053	0.547
74352	2.965	0.557	29.053	0.557
74452	2.965	0.552	29.053	0.552
74552	2.96	0.573	28.917	0.573
74652	2.96	0.568	28.917	0.568
74753	2.955	0.568	28.781	0.568
74854	2.955	0.568	28.781	0.568
74954	2.96	0.573	28.917	0.573
75055	2.949	0.593	28.645	0.593
75155	2.949	0.588	28.645	0.588
75255	2.949	0.588	28.645	0.588
75355	2.949	0.583	28.645	0.583
75455	2.949	0.593	28.645	0.593
75555	2.939	0.608	28.372	0.608
75656	2.939	0.608	28.372	0.608
75756	2.934	0.598	28.236	0.598
75856	2.939	0.608	28.372	0.608
75956	2.939	0.598	28.372	0.598
76056	2.99	0.486	29.733	0.486
76157	2.985	0.486	29.597	0.486
76258	2.985	0.486	29.597	0.486
76359	2.985	0.486	29.597	0.486
76459	2.985	0.476	29.597	0.476
76559	2.98	0.501	29.461	0.501
76659	2.975	0.506	29.325	0.506
76760	2.975	0.501	29.325	0.501
76861	2.98	0.486	29.461	0.486
76961	2.975	0.506	29.325	0.506
77062	2.97	0.542	29.189	0.542
77162	2.975	0.542	29.325	0.542
77263	2.97	0.542	29.189	0.542
77364	2.97	0.537	29.189	0.537
77464	2.97	0.542	29.189	0.542
77564	2.965	0.542	29.053	0.542
77664	2.965	0.557	29.053	0.557
77764	2.965	0.542	29.053	0.542
77864	2.965	0.552	29.053	0.552
77965	2.965	0.557	29.053	0.557
78065	2.955	0.573	28.781	0.573
78165	2.955	0.573	28.781	0.573
78265	2.955	0.578	28.781	0.578
78365	2.955	0.573	28.781	0.573
78465	2.955	0.578	28.781	0.578
78565	2.949	0.593	28.645	0.593
78666	2.949	0.593	28.645	0.593
78766	2.949	0.593	28.645	0.593
78866	2.949	0.593	28.645	0.593
78966	2.949	0.588	28.645	0.588
79066	2.939	0.608	28.372	0.608
79166	2.939	0.603	28.372	0.603
79266	2.939	0.608	28.372	0.608
79367	2.939	0.608	28.372	0.608
79467	2.939	0.598	28.372	0.598
79568	3.001	0.486	30.005	0.486
79669	3.006	0.486	30.141	0.486
79770	3.006	0.491	30.141	0.491
79871	3.001	0.486	30.005	0.486
79972	3.001	0.481	30.005	0.481
80072	2.995	0.501	29.869	0.501
80173	2.995	0.501	29.869	0.501
80274	2.99	0.501	29.733	0.501
80374	2.995	0.501	29.869	0.501
80474	2.99	0.506	29.733	0.506
80575	2.98	0.542	29.461	0.542
80675	2.98	0.537	29.461	0.537
80775	2.98	0.542	29.461	0.542
80875	2.98	0.542	29.461	0.542
80975	2.98	0.537	29.461	0.537
81075	2.975	0.552	29.325	0.552
81175	2.975	0.552	29.325	0.552
81276	2.975	0.557	29.325	0.557
81376	2.97	0.552	29.189	0.552
81477	2.97	0.557	29.189	0.557
81578	2.965	0.568	29.053	0.568
81678	2.965	0.568	29.053	0.568
81779	2.965	0.573	29.053	0.573
81879	2.965	0.573	29.053	0.573
81980	2.965	0.557	29.053	0.557
82080	2.955	0.598	28.781	0.598
82180	2.949	0.583	28.645	0.583
82280	2.949	0.598	28.645	0.598
82380	2.949	0.593	28.645	0.593
82480	2.949	0.593	28.645	0.593
82580	2.944	0.614	28.508	0.614
82680	2.944	0.603	28.508	0.603
82780	2.944	0.603	28.508	0.603
82880	2.939	0.608	28.372	0.608
82980	2.939	0.603	28.372	0.603
83080	3.011	0.481	30.277	0.481
83180	3.011	0.486	30.277	0.486
83280	3.006	0.486	30.141	0.486
83380	3.006	0.481	30.141	0.481
83480	3.006	0.481	30.141	0.481
83580	3.001	0.501	30.005	0.501
83680	3.001	0.501	30.005	0.501
83780	3.006	0.501	30.141	0.501
83880	3.001	0.501	30.005	0.501
83980	3.001	0.501	30.005	0.501
84081	2.99	0.542	29.733	0.542
84182	2.99	0.542	29.733	0.542
84282	2.99	0.542	29.733	0.542
84382	2.99	0.537	29.733	0.537
84483	2.99	0.537	29.733	0.537
84583	2.985	0.563	29.597	0.563
84683	2.98	0.552	29.461	0.552
84783	2.98	0.557	29.461	0.557
84883	2.98	0.552	29.461	0.552
84983	2.98	0.547	29.461	0.547
85084	2.975	0.573	29.325	0.573
85185	2.97	0.568	29.189	0.568
85285	2.97	0.568	29.189	0.568
85385	2.97	0.568	29.189	0.568
85485	2.97	0.578	29.189	0.578
85587	2.965	0.593	29.053	0.593
85688	2.955	0.593	28.781	0.593
85789	2.955	0.588	28.781	0.588
85890	2.96	0.578	28.917	0.578
85991	2.955	0.593	28.781	0.593
86091	2.949	0.603	28.645	0.603
86192	2.949	0.603	28.645	0.603
86293	2.949	0.608	28.645	0.608
86394	2.949	0.603	28.645	0.603
86494	2.949	0.512	28.645	0.512
86595	3.021	0.476	30.55	0.476
86696	3.011	0.486	30.277	0.486
86796	3.011	0.486	30.277	0.486
86897	3.011	0.486	30.277	0.486
86997	3.011	0.501	30.277	0.501
87098	3.006	0.501	30.141	0.501
87198	3.001	0.506	30.005	0.506
87298	3.006	0.501	30.141	0.501
87398	3.006	0.501	30.141	0.501
87499	3.006	0.517	30.141	0.517
87599	2.995	0.542	29.869	0.542
87700	2.99	0.542	29.733	0.542
87800	2.99	0.542	29.733	0.542
87900	2.99	0.537	29.733	0.537
88001	2.995	0.542	29.869	0.542
88102	2.985	0.552	29.597	0.552
88202	2.985	0.552	29.597	0.552
88302	2.985	0.552	29.597	0.552
88403	2.985	0.542	29.597	0.542
88503	2.985	0.568	29.597	0.568
88603	2.975	0.573	29.325	0.573
88703	2.975	0.568	29.325	0.568
88803	2.975	0.573	29.325	0.573
88903	2.97	0.573	29.189	0.573
89003	2.97	0.583	29.189	0.583
89103	2.965	0.593	29.053	0.593
89203	2.96	0.588	28.917	0.588
89303	2.965	0.593	29.053	0.593
89404	2.96	0.588	28.917	0.588
89505	2.96	0.598	28.917	0.598
89605	2.949	0.603	28.645	0.603
89705	2.949	0.608	28.645	0.608
89807	2.949	0.603	28.645	0.603
89908	2.949	0.608	28.645	0.608
90009	2.96	0.501	28.917	0.501
90109	3.006	0.486	30.141	0.486
90210	3.001	0.486	30.005	0.486
90310	3.006	0.486	30.141	0.486
90411	3.006	0.481	30.141	0.481
90512	3.001	0.501	30.005	0.501
90612	2.995	0.506	29.869	0.506
90712	2.995	0.501	29.869	0.501
90812	2.995	0.501	29.869	0.501
90912	2.995	0.501	29.869	0.501
91012	2.99	0.532	29.733	0.532
91112	2.99	0.542	29.733	0.542
91212	2.99	0.537	29.733	0.537
91313	2.99	0.542	29.733	0.542
91414	2.99	0.542	29.733	0.542
91514	2.985	0.547	29.597	0.547
91614	2.985	0.552	29.597	0.552
91714	2.98	0.547	29.461	0.547
91814	2.98	0.557	29.461	0.557
91914	2.98	0.557	29.461	0.557
92015	2.975	0.568	29.325	0.568
92117	2.97	0.573	29.189	0.573
92218	2.975	0.573	29.325	0.573
92320	2.975	0.573	29.325	0.573
92420	2.97	0.568	29.189	0.568
92520	2.965	0.588	29.053	0.588
92620	2.96	0.593	28.917	0.593
92721	2.96	0.593	28.917	0.593
92822	2.965	0.588	29.053	0.588
92923	2.965	0.588	29.053	0.588
93023	2.949	0.603	28.645	0.603
93123	2.955	0.608	28.781	0.608
93223	2.955	0.614	28.781	0.614
93323	2.949	0.603	28.645	0.603
93423	2.949	0.614	28.645	0.614
93523	2.97	0.491	29.189	0.491
93623	3.011	0.486	30.277	0.486
93723	3.006	0.486	30.141	0.486
93823	3.011	0.486	30.277	0.486
93923	3.011	0.486	30.277	0.486
94023	3.001	0.501	30.005	0.501
94124	3.006	0.512	30.141	0.512
94224	3.006	0.501	30.141	0.501
94324	3.006	0.501	30.141	0.501
94425	3.006	0.501	30.141	0.501
94527	2.995	0.537	29.869	0.537
94628	2.99	0.537	29.733	0.537
94729	2.995	0.542	29.869	0.542
94829	2.995	0.542	29.869	0.542
94930	2.995	0.542	29.869	0.542
95030	2.98	0.557	29.461	0.557
95131	2.985	0.547	29.597	0.547
95231	2.985	0.557	29.597	0.557
95331	2.985	0.547	29.597	0.547
95432	2.985	0.552	29.597	0.552
95532	2.98	0.573	29.461	0.573
95633	2.98	0.563	29.461	0.563
95734	2.98	0.573	29.461	0.573
95834	2.98	0.573	29.461	0.573
95934	2.98	0.573	29.461	0.573
96034	2.965	0.588	29.053	0.588
96135	2.965	0.588	29.053	0.588
96235	2.97	0.593	29.189	0.593
96335	2.97	0.593	29.189	0.593
96435	2.97	0.593	29.189	0.593
96535	2.96	0.603	28.917	0.603
96635	2.955	0.608	28.781	0.608
96735	2.955	0.598	28.781	0.598
96835	2.955	0.608	28.781	0.608
96935	2.955	0.608	28.781	0.608
97035	2.985	0.486	29.597	0.486
97135	3.006	0.486	30.141	0.486
97235	3.011	0.481	30.277	0.481
97336	3.011	0.481	30.277	0.481
97436	3.006	0.491	30.141	0.491
97536	2.99	0.506	29.733	0.506
97636	2.99	0.501	29.733	0.501
97737	2.995	0.501	29.869	0.501
97837	2.995	0.501	29.869	0.501
97938	2.995	0.506	29.869	0.506
98039	2.99	0.542	29.733	0.542
98140	2.99	0.537	29.733	0.537
98240	2.99	0.537	29.733	0.537
98340	2.99	0.537	29.733	0.537
98440	2.99	0.542	29.733	0.542
98541	2.985	0.552	29.597	0.552
98642	2.985	0.547	29.597	0.547
98743	2.985	0.552	29.597	0.552
98844	2.985	0.552	29.597	0.552
98945	2.985	0.547	29.597	0.547
99045	2.97	0.573	29.189	0.573
99147	2.975	0.563	29.325	0.563
99248	2.975	0.573	29.325	0.573
99348	2.97	0.573	29.189	0.573
99449	2.97	0.573	29.189	0.573
99549	2.965	0.593	29.053	0.593
99650	2.965	0.588	29.053	0.588
99751	2.965	0.593	29.053	0.593
99851	2.965	0.583	29.053	0.583
99952	2.965	0.588	29.053	0.588
100053	2.955	0.603	28.781	0.603
100153	2.955	0.614	28.781	0.614
100257	2.955	0.608	28.781	0.608
100358	2.955	0.603	28.781	0.603
100458	2.955	0.608	28.781	0.608
100559	3.011	0.486	30.277	0.486
100660	3.016	0.491	30.414	0.491
100761	3.016	0.491	30.414	0.491
100861	3.011	0.481	30.277	0.481
100962	3.011	0.481	30.277	0.481
101062	3.011	0.501	30.277	0.501
101163	3.006	0.501	30.141	0.501
101263	3.006	0.501	30.141	0.501
101363	3.006	0.501	30.141	0.501
101463	3.006	0.501	30.141	0.501
101563	3.001	0.542	30.005	0.542
101663	3.001	0.542	30.005	0.542
101763	2.995	0.542	29.869	0.542
101863	2.995	0.542	29.869	0.542
101963	2.995	0.537	29.869	0.537
102063	2.99	0.547	29.733	0.547
102163	2.99	0.557	29.733	0.557
102263	2.99	0.557	29.733	0.557
102363	2.985	0.552	29.597	0.552
102463	2.985	0.563	29.597	0.563
102564	2.98	0.563	29.461	0.563
102665	2.985	0.568	29.597	0.568
102765	2.98	0.568	29.461	0.568
102865	2.98	0.573	29.461	0.573
102965	2.98	0.573	29.461	0.573
103066	2.97	0.593	29.189	0.593
103166	2.97	0.588	29.189	0.588
103267	2.97	0.583	29.189	0.583
103368	2.965	0.588	29.053	0.588
103468	2.965	0.588	29.053	0.588
103568	2.955	0.608	28.781	0.608
103669	2.955	0.608	28.781	0.608
103769	2.955	0.603	28.781	0.603
103869	2.955	0.598	28.781	0.598
103969	2.949	0.608	28.645	0.608
104069	3.021	0.481	30.55	0.481
104169	3.021	0.481	30.55	0.481
104269	3.021	0.491	30.55	0.491
104369	3.021	0.491	30.55	0.491
104469	3.016	0.486	30.414	0.486
104569	3.016	0.506	30.414	0.506
104670	3.011	0.501	30.277	0.501
104771	3.011	0.501	30.277	0.501
104871	3.011	0.506	30.277	0.506
104972	3.011	0.501	30.277	0.501
105073	3.006	0.537	30.141	0.537
105173	3.006	0.542	30.141	0.542
105273	3.001	0.542	30.005	0.542
105374	3.001	0.537	30.005	0.537
105474	3.001	0.542	30.005	0.542
105575	2.99	0.552	29.733	0.552
105675	2.99	0.547	29.733	0.547
105777	2.99	0.552	29.733	0.552
105878	2.99	0.552	29.733	0.552
105978	2.99	0.547	29.733	0.547
106079	2.985	0.573	29.597	0.573
106179	2.985	0.573	29.597	0.573
106280	2.985	0.568	29.597	0.568
106380	2.98	0.563	29.461	0.563
106481	2.98	0.568	29.461	0.568
106581	2.975	0.588	29.325	0.588
106681	2.97	0.593	29.189	0.593
106781	2.97	0.593	29.189	0.593
106881	2.97	0.588	29.189	0.588
106981	2.97	0.588	29.189	0.588
107081	2.96	0.608	28.917	0.608
107182	2.96	0.608	28.917	0.608
107282	2.955	0.608	28.781	0.608
107382	2.96	0.603	28.917	0.603
107483	2.955	0.542	28.781	0.542
107583	3.016	0.481	30.414	0.481
107683	3.011	0.481	30.277	0.481
107784	3.011	0.486	30.277	0.486
107884	3.011	0.481	30.277	0.481
107984	3.011	0.491	30.277	0.491
108085	3.006	0.506	30.141	0.506
108185	3.001	0.501	30.005	0.501
108285	3.001	0.501	30.005	0.501
108386	3.006	0.506	30.141	0.506
108486	3.001	0.517	30.005	0.517
108586	3.001	0.537	30.005	0.537
108686	2.995	0.537	29.869	0.537
108786	3.001	0.537	30.005	0.537
108886	2.995	0.542	29.869	0.542
108986	2.995	0.542	29.869	0.542
109086	2.99	0.557	29.733	0.557
109186	2.99	0.542	29.733	0.542
109286	2.99	0.552	29.733	0.552
109386	2.99	0.547	29.733	0.547
109487	2.99	0.563	29.733	0.563
109587	2.985	0.573	29.597	0.573
109687	2.955	0.573	28.781	0.573
109788	2.985	0.573	29.597	0.573
109888	2.98	0.573	29.461	0.573
109988	2.98	0.578	29.461	0.578
110088	2.97	0.593	29.189	0.593
110188	2.97	0.588	29.189	0.588
110289	2.97	0.588	29.189	0.588
110389	2.97	0.588	29.189	0.588
110490	2.97	0.598	29.189	0.598
110590	2.96	0.608	28.917	0.608
110691	2.96	0.608	28.917	0.608
110792	2.96	0.608	28.917	0.608
110893	2.955	0.608	28.781	0.608
110993	2.96	0.512	28.917	0.512
111093	3.021	0.491	30.55	0.491
111193	3.021	0.481	30.55	0.481
111293	3.021	0.486	30.55	0.486
111394	3.021	0.481	30.55	0.481
111494	3.021	0.486	30.55	0.486
111594	3.021	0.486	30.55	0.486
111695	3.026	0.486	30.686	0.486
111795	3.021	0.486	30.55	0.486
111895	3.021	0.486	30.55	0.486
111995	3.026	0.486	30.686	0.486
112097	3.021	0.491	30.55	0.491
112198	3.021	0.486	30.55	0.486
112298	3.021	0.481	30.55	0.481
112399	3.021	0.481	30.55	0.481
112499	3.021	0.486	30.55	0.486
112600	3.021	0.491	30.55	0.491
112701	3.021	0.481	30.55	0.481
112802	3.021	0.486	30.55	0.486
112903	3.021	0.486	30.55	0.486
113004	3.021	0.481	30.55	0.481
113104	3.021	0.486	30.55	0.486
113204	3.021	0.486	30.55	0.486
113304	3.021	0.486	30.55	0.486
113405	3.021	0.486	30.55	0.486
113505	3.021	0.481	30.55	0.481
113606	3.021	0.491	30.55	0.491
113706	3.021	0.486	30.55	0.486
113807	3.021	0.486	30.55	0.486
113907	3.021	0.476	30.55	0.476
114007	3.021	0.491	30.55	0.491
