# Supplementary material for: Design and evaluation of a pneumatic actuation unit for a wasp-inspired self-propelled needle
Source: PLoS One. 2024 Jul 2;19(7):e0306411. doi: 10.1371/journal.pone.0306411 (PMC11218968; doi:10.1371/journal.pone.0306411)
Supplement: S1 Data — The S1 Data file contains the raw data sets of the phantom experiment. (ZIP) [file pone.0306411.s006.zip › S4_Data/stroke experiments/4mm/4mm_6.xlsx]

## Sheet: 22 11 03 14 55 13 4mm
0	2.786	0.501	24.29	0.501
101	2.786	0.501	24.29	0.501
202	2.786	0.496	24.29	0.496
302	2.786	0.496	24.29	0.496
402	2.786	0.501	24.29	0.501
502	2.786	0.496	24.29	0.496
603	2.786	0.501	24.29	0.501
704	2.786	0.501	24.29	0.501
804	2.786	0.501	24.29	0.501
905	2.786	0.506	24.29	0.506
1005	2.786	0.506	24.29	0.506
1106	2.786	0.501	24.29	0.501
1207	2.786	0.491	24.29	0.491
1307	2.786	0.501	24.29	0.501
1408	2.786	0.501	24.29	0.501
1508	2.786	0.501	24.29	0.501
1608	2.786	0.496	24.29	0.496
1708	2.786	0.501	24.29	0.501
1808	2.786	0.501	24.29	0.501
1908	2.786	0.496	24.29	0.496
2008	2.786	0.501	24.29	0.501
2108	2.786	0.501	24.29	0.501
2208	2.786	0.501	24.29	0.501
2308	2.786	0.501	24.29	0.501
2408	2.786	0.501	24.29	0.501
2509	2.786	0.506	24.29	0.506
2609	2.781	0.501	24.154	0.501
2709	2.786	0.501	24.29	0.501
2809	2.786	0.501	24.29	0.501
2909	2.786	0.501	24.29	0.501
3009	2.786	0.501	24.29	0.501
3109	2.786	0.501	24.29	0.501
3209	2.786	0.501	24.29	0.501
3309	2.786	0.491	24.29	0.491
3410	2.786	0.501	24.29	0.501
3510	2.786	0.501	24.29	0.501
3610	2.786	0.506	24.29	0.506
3710	2.786	0.501	24.29	0.501
3810	2.786	0.501	24.29	0.501
3910	2.786	0.496	24.29	0.496
4010	2.786	0.496	24.29	0.496
4110	2.786	0.501	24.29	0.501
4210	2.786	0.506	24.29	0.506
4310	2.786	0.501	24.29	0.501
4410	2.786	0.501	24.29	0.501
4510	2.786	0.501	24.29	0.501
4610	2.786	0.501	24.29	0.501
4710	2.786	0.501	24.29	0.501
4811	2.786	0.506	24.29	0.506
4912	2.786	0.501	24.29	0.501
5012	2.786	0.491	24.29	0.491
5112	2.822	0.501	25.243	0.501
5212	2.786	0.501	24.29	0.501
5312	2.786	0.501	24.29	0.501
5413	2.786	0.501	24.29	0.501
5513	2.786	0.501	24.29	0.501
5614	2.786	0.501	24.29	0.501
5714	2.786	0.501	24.29	0.501
5815	2.786	0.501	24.29	0.501
5916	2.786	0.496	24.29	0.496
6016	2.786	0.501	24.29	0.501
6116	2.786	0.501	24.29	0.501
6217	2.786	0.501	24.29	0.501
6317	2.786	0.501	24.29	0.501
6417	2.786	0.501	24.29	0.501
6518	2.786	0.501	24.29	0.501
6618	2.786	0.501	24.29	0.501
6718	2.786	0.501	24.29	0.501
6818	2.786	0.506	24.29	0.506
6918	2.786	0.501	24.29	0.501
7018	2.786	0.496	24.29	0.496
7120	2.786	0.501	24.29	0.501
7221	2.786	0.501	24.29	0.501
7321	2.786	0.501	24.29	0.501
7422	2.786	0.501	24.29	0.501
7522	2.786	0.501	24.29	0.501
7623	2.786	0.501	24.29	0.501
7724	2.786	0.501	24.29	0.501
7825	2.791	0.501	24.426	0.501
7925	2.786	0.501	24.29	0.501
8026	2.786	0.501	24.29	0.501
8126	2.786	0.501	24.29	0.501
8226	2.786	0.501	24.29	0.501
8326	2.786	0.496	24.29	0.496
8428	2.786	0.501	24.29	0.501
8528	2.786	0.501	24.29	0.501
8628	2.817	0.501	25.106	0.501
8729	2.786	0.501	24.29	0.501
8830	2.786	0.496	24.29	0.496
8930	2.786	0.501	24.29	0.501
9030	2.786	0.512	24.29	0.512
9130	2.786	0.522	24.29	0.522
9230	2.781	0.527	24.154	0.527
9330	2.781	0.527	24.154	0.527
9430	2.781	0.522	24.154	0.522
9530	2.781	0.537	24.154	0.537
9630	2.786	0.563	24.29	0.563
9731	2.781	0.557	24.154	0.557
9832	2.776	0.552	24.018	0.552
9933	2.781	0.557	24.154	0.557
10033	2.781	0.557	24.154	0.557
10133	2.771	0.563	23.882	0.563
10234	2.771	0.568	23.882	0.568
10335	2.776	0.568	24.018	0.568
10436	2.771	0.573	23.882	0.573
10536	2.771	0.578	23.882	0.578
10637	2.766	0.578	23.746	0.578
10738	2.771	0.588	23.882	0.588
10838	2.766	0.583	23.746	0.583
10939	2.766	0.588	23.746	0.588
11039	2.766	0.603	23.746	0.603
11139	2.756	0.608	23.474	0.608
11239	2.766	0.603	23.746	0.603
11339	2.756	0.614	23.474	0.614
11439	2.761	0.614	23.61	0.614
11539	2.75	0.624	23.337	0.624
11639	2.74	0.629	23.065	0.629
11740	2.735	0.634	22.929	0.634
11841	2.735	0.634	22.929	0.634
11941	2.735	0.629	22.929	0.629
12042	2.74	0.506	23.065	0.506
12143	2.847	0.496	25.923	0.496
12244	2.847	0.501	25.923	0.501
12345	2.847	0.496	25.923	0.496
12446	2.847	0.491	25.923	0.491
12547	2.832	0.517	25.515	0.517
12647	2.827	0.517	25.379	0.517
12748	2.822	0.517	25.243	0.517
12849	2.822	0.517	25.243	0.517
12949	2.827	0.517	25.379	0.517
13049	2.817	0.557	25.106	0.557
13149	2.817	0.563	25.106	0.563
13249	2.817	0.563	25.106	0.563
13349	2.817	0.557	25.106	0.557
13450	2.817	0.552	25.106	0.552
13551	2.807	0.557	24.834	0.557
13652	2.801	0.573	24.698	0.573
13753	2.807	0.563	24.834	0.563
13853	2.807	0.568	24.834	0.568
13953	2.807	0.568	24.834	0.568
14054	2.801	0.573	24.698	0.573
14155	2.801	0.588	24.698	0.588
14256	2.801	0.588	24.698	0.588
14357	2.781	0.588	24.154	0.588
14457	2.801	0.583	24.698	0.583
14557	2.791	0.603	24.426	0.603
14658	2.791	0.603	24.426	0.603
14758	2.791	0.614	24.426	0.614
14858	2.791	0.614	24.426	0.614
14958	2.791	0.603	24.426	0.603
15058	2.781	0.614	24.154	0.614
15158	2.776	0.634	24.018	0.634
15258	2.776	0.629	24.018	0.629
15358	2.771	0.629	23.882	0.629
15458	2.766	0.634	23.746	0.634
15559	2.786	0.496	24.29	0.496
15659	2.909	0.491	27.556	0.491
15760	2.868	0.496	26.467	0.496
15860	2.868	0.496	26.467	0.496
15960	2.863	0.491	26.331	0.491
16060	2.847	0.522	25.923	0.522
16160	2.847	0.517	25.923	0.517
16260	2.847	0.517	25.923	0.517
16360	2.847	0.517	25.923	0.517
16460	2.847	0.517	25.923	0.517
16560	2.832	0.557	25.515	0.557
16660	2.832	0.552	25.515	0.552
16760	2.832	0.557	25.515	0.557
16860	2.837	0.552	25.651	0.552
16960	2.832	0.557	25.515	0.557
17061	2.827	0.563	25.379	0.563
17161	2.842	0.568	25.787	0.568
17262	2.827	0.568	25.379	0.568
17363	2.827	0.568	25.379	0.568
17464	2.827	0.563	25.379	0.563
17565	2.817	0.573	25.106	0.573
17665	2.822	0.593	25.243	0.593
17766	2.822	0.588	25.243	0.588
17866	2.822	0.583	25.243	0.583
17967	2.822	0.588	25.243	0.588
18068	2.807	0.608	24.834	0.608
18168	2.807	0.608	24.834	0.608
18268	2.812	0.608	24.97	0.608
18369	2.812	0.608	24.97	0.608
18470	2.812	0.608	24.97	0.608
18570	2.796	0.624	24.562	0.624
18670	2.791	0.629	24.426	0.629
18770	2.791	0.624	24.426	0.624
18870	2.786	0.629	24.29	0.629
18970	2.786	0.624	24.29	0.624
19071	2.827	0.496	25.379	0.496
19172	2.898	0.496	27.284	0.496
19272	2.898	0.496	27.284	0.496
19373	2.893	0.491	27.148	0.491
19473	2.893	0.501	27.148	0.501
19574	2.863	0.517	26.331	0.517
19674	2.868	0.517	26.467	0.517
19775	2.868	0.517	26.467	0.517
19875	2.868	0.522	26.467	0.522
19976	2.868	0.522	26.467	0.522
20076	2.858	0.557	26.195	0.557
20177	2.863	0.552	26.331	0.552
20277	2.853	0.557	26.059	0.557
20377	2.863	0.552	26.331	0.552
20477	2.858	0.552	26.195	0.552
20577	2.847	0.563	25.923	0.563
20678	2.847	0.568	25.923	0.568
20778	2.853	0.573	26.059	0.573
20879	2.847	0.568	25.923	0.568
20980	2.853	0.578	26.059	0.578
21081	2.837	0.588	25.651	0.588
21182	2.842	0.588	25.787	0.588
21282	2.842	0.588	25.787	0.588
21382	2.842	0.583	25.787	0.583
21482	2.842	0.583	25.787	0.583
21583	2.837	0.598	25.651	0.598
21684	2.832	0.614	25.515	0.614
21785	2.837	0.603	25.651	0.603
21886	2.837	0.598	25.651	0.598
21986	2.832	0.608	25.515	0.608
22086	2.822	0.624	25.243	0.624
22186	2.812	0.624	24.97	0.624
22287	2.812	0.624	24.97	0.624
22387	2.807	0.624	24.834	0.624
22487	2.807	0.634	24.834	0.634
22587	2.863	0.496	26.331	0.496
22687	2.924	0.491	27.964	0.491
22787	2.924	0.496	27.964	0.496
22887	2.924	0.501	27.964	0.501
22987	2.924	0.496	27.964	0.496
23087	2.904	0.517	27.42	0.517
23188	2.904	0.517	27.42	0.517
23288	2.904	0.517	27.42	0.517
23388	2.904	0.517	27.42	0.517
23488	2.904	0.517	27.42	0.517
23589	2.888	0.552	27.012	0.552
23689	2.888	0.557	27.012	0.557
23789	2.893	0.563	27.148	0.563
23890	2.888	0.557	27.012	0.557
23990	2.888	0.552	27.012	0.552
24090	2.878	0.568	26.739	0.568
24190	2.878	0.563	26.739	0.563
24291	2.878	0.563	26.739	0.563
24393	2.878	0.568	26.739	0.568
24494	2.878	0.568	26.739	0.568
24594	2.878	0.588	26.739	0.588
24695	2.873	0.588	26.603	0.588
24795	2.873	0.583	26.603	0.583
24896	2.873	0.588	26.603	0.588
24996	2.873	0.588	26.603	0.588
25096	2.868	0.603	26.467	0.603
25196	2.853	0.608	26.059	0.608
25296	2.863	0.608	26.331	0.608
25397	2.868	0.603	26.467	0.603
25497	2.868	0.603	26.467	0.603
25598	2.853	0.624	26.059	0.624
25698	2.853	0.624	26.059	0.624
25798	2.847	0.619	25.923	0.619
25898	2.847	0.629	25.923	0.629
25998	2.837	0.629	25.651	0.629
26098	2.929	0.496	28.1	0.496
26198	2.939	0.496	28.372	0.496
26298	2.939	0.501	28.372	0.501
26398	2.939	0.496	28.372	0.496
26498	2.939	0.501	28.372	0.501
26598	2.929	0.517	28.1	0.517
26698	2.924	0.517	27.964	0.517
26798	2.924	0.517	27.964	0.517
26898	2.924	0.517	27.964	0.517
26998	2.924	0.517	27.964	0.517
27098	2.909	0.552	27.556	0.552
27198	2.909	0.552	27.556	0.552
27299	2.904	0.547	27.42	0.547
27399	2.904	0.552	27.42	0.552
27499	2.904	0.552	27.42	0.552
27599	2.898	0.563	27.284	0.563
27699	2.893	0.568	27.148	0.568
27799	2.898	0.573	27.284	0.573
27899	2.893	0.573	27.148	0.573
27999	2.898	0.573	27.284	0.573
28101	2.893	0.583	27.148	0.583
28201	2.888	0.583	27.012	0.583
28302	2.888	0.583	27.012	0.583
28403	2.888	0.583	27.012	0.583
28504	2.888	0.593	27.012	0.593
28604	2.883	0.603	26.876	0.603
28704	2.878	0.608	26.739	0.608
28805	2.883	0.603	26.876	0.603
28906	2.883	0.608	26.876	0.608
29006	2.883	0.603	26.876	0.603
29107	2.868	0.624	26.467	0.624
29207	2.868	0.624	26.467	0.624
29307	2.868	0.624	26.467	0.624
29407	2.868	0.629	26.467	0.629
29507	2.863	0.629	26.331	0.629
29608	2.955	0.491	28.781	0.491
29709	2.96	0.491	28.917	0.491
29809	2.955	0.501	28.781	0.501
29910	2.955	0.491	28.781	0.491
30010	2.955	0.496	28.781	0.496
30110	2.944	0.517	28.508	0.517
30211	2.939	0.501	28.372	0.501
30312	2.939	0.517	28.372	0.517
30413	2.939	0.517	28.372	0.517
30513	2.939	0.517	28.372	0.517
30613	2.924	0.557	27.964	0.557
30713	2.919	0.557	27.828	0.557
30813	2.919	0.557	27.828	0.557
30914	2.914	0.557	27.692	0.557
31015	2.914	0.552	27.692	0.552
31116	2.914	0.563	27.692	0.563
31216	2.909	0.563	27.556	0.563
31316	2.909	0.563	27.556	0.563
31416	2.909	0.573	27.556	0.573
31516	2.909	0.573	27.556	0.573
31616	2.904	0.583	27.42	0.583
31716	2.904	0.588	27.42	0.588
31816	2.898	0.583	27.284	0.583
31916	2.898	0.588	27.284	0.588
32016	2.898	0.588	27.284	0.588
32116	2.898	0.608	27.284	0.608
32216	2.893	0.603	27.148	0.603
32317	2.888	0.608	27.012	0.608
32418	2.893	0.608	27.148	0.608
32518	2.893	0.619	27.148	0.619
32619	2.878	0.624	26.739	0.624
32721	2.878	0.624	26.739	0.624
32822	2.873	0.624	26.603	0.624
32922	2.873	0.629	26.603	0.629
33022	2.873	0.522	26.603	0.522
33122	2.98	0.496	29.461	0.496
33222	2.97	0.496	29.189	0.496
33323	2.965	0.481	29.053	0.481
33423	2.965	0.491	29.053	0.491
33524	2.965	0.512	29.053	0.512
33625	2.949	0.517	28.645	0.517
33726	2.949	0.522	28.645	0.522
33826	2.949	0.517	28.645	0.517
33927	2.949	0.522	28.645	0.522
34027	2.944	0.532	28.508	0.532
34127	2.929	0.552	28.1	0.552
34227	2.924	0.547	27.964	0.547
34328	2.929	0.552	28.1	0.552
34428	2.929	0.552	28.1	0.552
34529	2.924	0.557	27.964	0.557
34631	2.924	0.568	27.964	0.568
34732	2.924	0.563	27.964	0.563
34833	2.924	0.563	27.964	0.563
34934	2.924	0.563	27.964	0.563
35034	2.919	0.583	27.828	0.583
35134	2.919	0.583	27.828	0.583
35235	2.914	0.583	27.692	0.583
35336	2.914	0.583	27.692	0.583
35437	2.919	0.578	27.828	0.578
35538	2.909	0.598	27.556	0.598
35638	2.909	0.603	27.556	0.603
35738	2.909	0.598	27.556	0.598
35839	2.909	0.598	27.556	0.598
35941	2.904	0.603	27.42	0.603
36041	2.898	0.624	27.284	0.624
36142	2.893	0.624	27.148	0.624
36243	2.893	0.624	27.148	0.624
36344	2.893	0.624	27.148	0.624
36445	2.888	0.624	27.012	0.624
36546	2.904	0.501	27.42	0.501
36646	2.97	0.491	29.189	0.491
36747	2.965	0.491	29.053	0.491
36847	2.965	0.496	29.053	0.496
36947	2.97	0.496	29.189	0.496
37047	2.955	0.512	28.781	0.512
37147	2.955	0.517	28.781	0.517
37248	2.96	0.522	28.917	0.522
37349	2.96	0.517	28.917	0.517
37450	2.955	0.517	28.781	0.517
37550	2.939	0.542	28.372	0.542
37650	2.939	0.557	28.372	0.557
37750	2.944	0.547	28.508	0.547
37850	2.939	0.552	28.372	0.552
37950	2.939	0.552	28.372	0.552
38050	2.934	0.563	28.236	0.563
38150	2.929	0.563	28.1	0.563
38250	2.929	0.568	28.1	0.568
38351	2.929	0.573	28.1	0.573
38452	2.929	0.563	28.1	0.563
38553	2.924	0.583	27.964	0.583
38653	2.924	0.583	27.964	0.583
38753	2.924	0.583	27.964	0.583
38853	2.924	0.578	27.964	0.578
38953	2.924	0.583	27.964	0.583
39053	2.914	0.598	27.692	0.598
39153	2.914	0.608	27.692	0.608
39254	2.919	0.603	27.828	0.603
39355	2.914	0.603	27.692	0.603
39455	2.919	0.603	27.828	0.603
39555	2.904	0.619	27.42	0.619
39655	2.898	0.624	27.284	0.624
39756	2.898	0.619	27.284	0.619
39856	2.893	0.624	27.148	0.624
39957	2.898	0.624	27.284	0.624
40058	2.919	0.496	27.828	0.496
40158	2.99	0.496	29.733	0.496
40258	2.99	0.496	29.733	0.496
40359	2.99	0.496	29.733	0.496
40461	2.99	0.501	29.733	0.501
40562	2.965	0.512	29.053	0.512
40662	2.965	0.506	29.053	0.506
40763	2.965	0.517	29.053	0.517
40864	2.965	0.517	29.053	0.517
40965	2.965	0.512	29.053	0.512
41065	2.944	0.552	28.508	0.552
41165	2.949	0.552	28.645	0.552
41266	2.955	0.563	28.781	0.563
41366	2.955	0.557	28.781	0.557
41467	2.949	0.552	28.645	0.552
41568	2.944	0.557	28.508	0.557
41668	2.949	0.563	28.645	0.563
41769	2.944	0.573	28.508	0.573
41869	2.944	0.563	28.508	0.563
41971	2.944	0.568	28.508	0.568
42072	2.939	0.578	28.372	0.578
42173	2.939	0.583	28.372	0.583
42274	2.939	0.583	28.372	0.583
42374	2.939	0.588	28.372	0.588
42474	2.944	0.583	28.508	0.583
42574	2.929	0.603	28.1	0.603
42674	2.929	0.603	28.1	0.603
42774	2.929	0.603	28.1	0.603
42874	2.929	0.603	28.1	0.603
42974	2.929	0.608	28.1	0.608
43074	2.919	0.624	27.828	0.624
43174	2.914	0.624	27.692	0.624
43276	2.914	0.624	27.692	0.624
43376	2.909	0.624	27.556	0.624
43476	2.909	0.624	27.556	0.624
43576	2.96	0.496	28.917	0.496
43677	2.99	0.496	29.733	0.496
43777	2.99	0.491	29.733	0.491
43877	2.99	0.496	29.733	0.496
43977	2.995	0.501	29.869	0.501
44077	2.975	0.517	29.325	0.517
44178	2.98	0.517	29.461	0.517
44278	2.98	0.517	29.461	0.517
44379	2.975	0.517	29.325	0.517
44479	2.98	0.506	29.461	0.506
44579	2.955	0.557	28.781	0.557
44679	2.96	0.552	28.917	0.552
44779	2.96	0.552	28.917	0.552
44879	2.955	0.552	28.781	0.552
44979	2.96	0.557	28.917	0.557
45080	2.949	0.568	28.645	0.568
45180	2.949	0.563	28.645	0.563
45280	2.949	0.573	28.645	0.573
45380	2.949	0.563	28.645	0.563
45480	2.955	0.568	28.781	0.568
45580	2.944	0.588	28.508	0.588
45680	2.944	0.583	28.508	0.583
45780	2.944	0.588	28.508	0.588
45881	2.944	0.583	28.508	0.583
45981	2.944	0.583	28.508	0.583
46082	2.934	0.608	28.236	0.608
46182	2.934	0.608	28.236	0.608
46283	2.934	0.608	28.236	0.608
46384	2.934	0.603	28.236	0.603
46484	2.934	0.608	28.236	0.608
46584	2.919	0.624	27.828	0.624
46685	2.919	0.624	27.828	0.624
46786	2.919	0.624	27.828	0.624
46887	2.914	0.629	27.692	0.629
46987	2.914	0.624	27.692	0.624
47087	2.985	0.496	29.597	0.496
47187	3.011	0.496	30.277	0.496
47288	3.006	0.496	30.141	0.496
47388	3.006	0.491	30.141	0.491
47488	2.975	0.501	29.325	0.501
47588	2.98	0.517	29.461	0.517
47688	2.985	0.517	29.597	0.517
47788	2.98	0.522	29.461	0.522
47888	2.98	0.517	29.461	0.517
47988	2.98	0.512	29.461	0.512
48088	2.965	0.552	29.053	0.552
48188	2.965	0.557	29.053	0.557
48288	2.965	0.552	29.053	0.552
48388	2.965	0.557	29.053	0.557
48488	2.965	0.552	29.053	0.552
48588	2.96	0.557	28.917	0.557
48688	2.96	0.563	28.917	0.563
48788	2.96	0.563	28.917	0.563
48888	2.96	0.563	28.917	0.563
48988	2.96	0.568	28.917	0.568
49088	2.955	0.583	28.781	0.583
49189	2.949	0.583	28.645	0.583
49290	2.949	0.588	28.645	0.588
49390	2.949	0.578	28.645	0.578
49490	2.949	0.583	28.645	0.583
49591	2.949	0.593	28.645	0.593
49692	2.939	0.603	28.372	0.603
49793	2.939	0.598	28.372	0.598
49893	2.944	0.603	28.508	0.603
49994	2.944	0.603	28.508	0.603
50095	2.929	0.624	28.1	0.624
50195	2.924	0.629	27.964	0.629
50296	2.924	0.624	27.964	0.624
50396	2.924	0.624	27.964	0.624
50497	2.924	0.624	27.964	0.624
50597	3.006	0.496	30.141	0.496
50698	3.011	0.491	30.277	0.491
50798	2.995	0.501	29.869	0.501
50899	3.006	0.491	30.141	0.491
51000	3.006	0.491	30.141	0.491
51100	2.995	0.517	29.869	0.517
51200	2.99	0.512	29.733	0.512
51301	2.99	0.517	29.733	0.517
51402	2.99	0.517	29.733	0.517
51503	2.99	0.512	29.733	0.512
51604	2.975	0.557	29.325	0.557
51705	2.975	0.552	29.325	0.552
51805	2.975	0.547	29.325	0.547
51906	2.97	0.547	29.189	0.547
52006	2.97	0.537	29.189	0.537
52107	2.965	0.557	29.053	0.557
52208	2.96	0.568	28.917	0.568
52308	2.96	0.563	28.917	0.563
52408	2.96	0.568	28.917	0.568
52508	2.96	0.563	28.917	0.563
52608	2.96	0.583	28.917	0.583
52708	2.955	0.583	28.781	0.583
52809	2.955	0.578	28.781	0.578
52910	2.96	0.578	28.917	0.578
53010	2.96	0.583	28.917	0.583
53110	2.944	0.608	28.508	0.608
53211	2.944	0.603	28.508	0.603
53311	2.944	0.608	28.508	0.608
53412	2.944	0.603	28.508	0.603
53512	2.944	0.614	28.508	0.614
53613	2.934	0.624	28.236	0.624
53714	2.929	0.614	28.1	0.614
53815	2.929	0.624	28.1	0.624
53915	2.929	0.624	28.1	0.624
54016	2.929	0.522	28.1	0.522
54117	3.021	0.496	30.55	0.496
54218	3.016	0.486	30.414	0.486
54318	3.011	0.501	30.277	0.501
54419	3.011	0.491	30.277	0.491
54519	3.011	0.501	30.277	0.501
54619	3.006	0.512	30.141	0.512
54719	3.001	0.512	30.005	0.512
54819	2.995	0.517	29.869	0.517
54919	3.001	0.517	30.005	0.517
55019	2.995	0.532	29.869	0.532
55120	2.985	0.552	29.597	0.552
55220	2.975	0.547	29.325	0.547
55321	2.975	0.552	29.325	0.552
55422	2.975	0.552	29.325	0.552
55522	2.975	0.563	29.325	0.563
55622	2.97	0.563	29.189	0.563
55722	2.965	0.563	29.053	0.563
55823	2.965	0.568	29.053	0.568
55924	2.97	0.568	29.189	0.568
56024	2.985	0.578	29.597	0.578
56125	2.965	0.588	29.053	0.588
56226	2.965	0.583	29.053	0.583
56326	2.965	0.588	29.053	0.588
56427	2.965	0.583	29.053	0.583
56527	2.955	0.588	28.781	0.588
56627	2.955	0.608	28.781	0.608
56727	2.955	0.608	28.781	0.608
56828	2.955	0.608	28.781	0.608
56928	2.955	0.603	28.781	0.603
57028	2.949	0.624	28.645	0.624
57129	2.939	0.624	28.372	0.624
57229	2.939	0.624	28.372	0.624
57329	2.944	0.624	28.508	0.624
57429	2.939	0.619	28.372	0.619
57531	2.944	0.506	28.508	0.506
57632	3.041	0.491	31.094	0.491
57732	3.026	0.496	30.686	0.496
57833	3.031	0.501	30.822	0.501
57933	3.031	0.496	30.822	0.496
58033	3.021	0.517	30.55	0.517
58134	3.011	0.512	30.277	0.512
58235	3.011	0.517	30.277	0.517
58335	3.016	0.517	30.414	0.517
58436	3.011	0.517	30.277	0.517
58536	3.001	0.542	30.005	0.542
58637	2.995	0.557	29.869	0.557
58738	2.99	0.547	29.733	0.547
58838	2.99	0.552	29.733	0.552
58938	2.99	0.552	29.733	0.552
59039	2.985	0.563	29.597	0.563
59139	2.975	0.563	29.325	0.563
59241	2.975	0.563	29.325	0.563
59342	2.98	0.568	29.461	0.568
59443	2.98	0.568	29.461	0.568
59543	2.97	0.583	29.189	0.583
59644	2.97	0.583	29.189	0.583
59744	2.97	0.588	29.189	0.588
59845	2.97	0.583	29.189	0.583
59946	2.97	0.583	29.189	0.583
60046	2.96	0.603	28.917	0.603
60147	2.96	0.603	28.917	0.603
60248	2.965	0.603	29.053	0.603
60348	2.965	0.603	29.053	0.603
60448	2.965	0.614	29.053	0.614
60548	2.949	0.619	28.645	0.619
60649	2.949	0.624	28.645	0.624
60749	2.949	0.629	28.645	0.629
60849	2.949	0.624	28.645	0.624
60949	2.944	0.629	28.508	0.629
61049	2.965	0.496	29.053	0.496
61149	3.036	0.491	30.958	0.491
61249	3.036	0.501	30.958	0.501
61349	3.041	0.496	31.094	0.496
61449	3.041	0.491	31.094	0.491
61549	3.021	0.512	30.55	0.512
61651	3.021	0.517	30.55	0.517
61752	3.021	0.512	30.55	0.512
61852	3.021	0.517	30.55	0.517
61953	3.021	0.517	30.55	0.517
62053	2.995	0.557	29.869	0.557
62154	2.995	0.557	29.869	0.557
62254	3.001	0.552	30.005	0.552
62354	3.006	0.552	30.141	0.552
62455	3.001	0.552	30.005	0.552
62556	2.985	0.563	29.597	0.563
62656	2.99	0.563	29.733	0.563
62756	2.99	0.568	29.733	0.568
62856	2.99	0.557	29.733	0.557
62957	2.99	0.568	29.733	0.568
63057	2.98	0.583	29.461	0.583
63157	2.985	0.583	29.597	0.583
63257	2.98	0.583	29.461	0.583
63357	2.985	0.588	29.597	0.588
63457	2.98	0.583	29.461	0.583
63558	2.97	0.598	29.189	0.598
63658	2.975	0.603	29.325	0.603
63758	2.97	0.603	29.189	0.603
63858	2.975	0.608	29.325	0.608
63959	2.975	0.614	29.325	0.614
64059	2.96	0.619	28.917	0.619
64159	2.96	0.624	28.917	0.624
64259	2.96	0.624	28.917	0.624
64359	2.96	0.624	28.917	0.624
64459	2.955	0.624	28.781	0.624
64561	2.99	0.496	29.733	0.496
64662	3.052	0.496	31.366	0.496
64763	3.046	0.501	31.23	0.501
64864	3.052	0.491	31.366	0.491
64964	3.052	0.496	31.366	0.496
65064	3.021	0.512	30.55	0.512
65165	3.031	0.517	30.822	0.517
65266	3.031	0.517	30.822	0.517
65367	3.026	0.517	30.686	0.517
65467	3.026	0.517	30.686	0.517
65567	3.011	0.552	30.277	0.552
65667	3.016	0.552	30.414	0.552
65767	3.016	0.557	30.414	0.557
65867	3.016	0.547	30.414	0.547
65967	3.011	0.547	30.277	0.547
66067	3.011	0.563	30.277	0.563
66168	3.011	0.557	30.277	0.557
66269	3.011	0.563	30.277	0.563
66369	3.006	0.563	30.141	0.563
66469	3.006	0.568	30.141	0.568
66569	2.99	0.583	29.733	0.583
66670	2.995	0.588	29.869	0.588
66770	3.001	0.583	30.005	0.583
66870	3.001	0.588	30.005	0.588
66970	3.001	0.583	30.005	0.583
67070	2.985	0.603	29.597	0.603
67170	2.985	0.608	29.597	0.608
67270	2.985	0.603	29.597	0.603
67370	2.985	0.603	29.597	0.603
67470	2.985	0.608	29.597	0.608
67571	2.97	0.624	29.189	0.624
67671	2.97	0.614	29.189	0.614
67772	2.965	0.624	29.053	0.624
67873	2.965	0.624	29.053	0.624
67974	2.965	0.624	29.053	0.624
68074	3.006	0.496	30.141	0.496
68175	3.067	0.491	31.774	0.491
68275	3.067	0.486	31.774	0.486
68375	3.072	0.491	31.91	0.491
68475	3.072	0.491	31.91	0.491
68575	3.041	0.506	31.094	0.506
68676	3.041	0.517	31.094	0.517
68776	3.041	0.517	31.094	0.517
68877	3.041	0.517	31.094	0.517
68977	3.046	0.517	31.23	0.517
69077	3.026	0.557	30.686	0.557
69178	3.026	0.552	30.686	0.552
69278	3.026	0.557	30.686	0.557
69378	3.026	0.547	30.686	0.547
69478	3.026	0.557	30.686	0.557
69579	3.021	0.568	30.55	0.568
69679	3.021	0.563	30.55	0.563
69780	3.021	0.568	30.55	0.568
69880	3.021	0.568	30.55	0.568
69980	3.021	0.568	30.55	0.568
70080	3.016	0.583	30.414	0.583
70180	3.016	0.583	30.414	0.583
70280	3.011	0.583	30.277	0.583
70381	3.021	0.583	30.55	0.583
70481	3.011	0.583	30.277	0.583
70581	3.006	0.603	30.141	0.603
70682	3.006	0.598	30.141	0.598
70783	3.006	0.598	30.141	0.598
70883	3.001	0.608	30.005	0.608
70984	3.001	0.603	30.005	0.603
71085	2.985	0.624	29.597	0.624
71186	2.985	0.619	29.597	0.619
71287	2.985	0.619	29.597	0.619
71387	2.98	0.624	29.461	0.624
71488	2.975	0.624	29.325	0.624
71588	3.052	0.501	31.366	0.501
71689	3.087	0.501	32.319	0.501
71789	3.092	0.496	32.455	0.496
71889	3.092	0.501	32.455	0.501
71989	3.092	0.491	32.455	0.491
72089	3.057	0.522	31.502	0.522
72189	3.062	0.517	31.638	0.517
72290	3.062	0.512	31.638	0.512
72390	3.062	0.517	31.638	0.517
72490	3.062	0.517	31.638	0.517
72590	3.041	0.547	31.094	0.547
72690	3.036	0.547	30.958	0.547
72790	3.036	0.547	30.958	0.547
72890	3.046	0.547	31.23	0.547
72991	3.036	0.547	30.958	0.547
73092	3.036	0.563	30.958	0.563
73192	3.031	0.568	30.822	0.568
73293	3.031	0.563	30.822	0.563
73394	3.031	0.563	30.822	0.563
73495	3.031	0.557	30.822	0.557
73595	3.026	0.578	30.686	0.578
73695	3.026	0.583	30.686	0.583
73796	3.026	0.583	30.686	0.583
73896	3.026	0.588	30.686	0.588
73997	3.026	0.583	30.686	0.583
74097	3.016	0.608	30.414	0.608
74198	3.016	0.603	30.414	0.603
74299	3.016	0.603	30.414	0.603
74401	3.016	0.603	30.414	0.603
74502	3.016	0.603	30.414	0.603
74603	3.001	0.624	30.005	0.624
74704	3.001	0.624	30.005	0.624
74805	2.995	0.624	29.869	0.624
74906	2.995	0.624	29.869	0.624
75006	2.995	0.547	29.869	0.547
75106	3.103	0.496	32.727	0.496
75206	3.103	0.491	32.727	0.491
75307	3.092	0.491	32.455	0.491
75408	3.097	0.486	32.591	0.486
75508	3.097	0.501	32.591	0.501
75608	3.082	0.506	32.183	0.506
75708	3.077	0.512	32.046	0.512
75808	3.082	0.506	32.183	0.506
75909	3.082	0.517	32.183	0.517
76010	3.082	0.522	32.183	0.522
76110	3.072	0.557	31.91	0.557
76210	3.072	0.547	31.91	0.547
76310	3.067	0.552	31.774	0.552
76410	3.067	0.552	31.774	0.552
76510	3.067	0.552	31.774	0.552
76611	3.052	0.573	31.366	0.573
76712	3.046	0.568	31.23	0.568
76812	3.046	0.568	31.23	0.568
76913	3.046	0.568	31.23	0.568
77013	3.046	0.573	31.23	0.573
77114	3.041	0.583	31.094	0.583
77215	3.041	0.583	31.094	0.583
77315	3.041	0.583	31.094	0.583
77416	3.041	0.588	31.094	0.588
77516	3.041	0.588	31.094	0.588
77617	3.031	0.598	30.822	0.598
77717	3.031	0.603	30.822	0.603
77817	3.031	0.603	30.822	0.603
77917	3.036	0.608	30.958	0.608
78017	3.031	0.608	30.822	0.608
78117	3.016	0.629	30.414	0.629
78218	3.016	0.624	30.414	0.624
78318	3.011	0.629	30.277	0.629
78419	3.016	0.624	30.414	0.624
78519	3.016	0.517	30.414	0.517
78619	3.108	0.491	32.863	0.491
78719	3.092	0.501	32.455	0.501
78820	3.103	0.496	32.727	0.496
78921	3.097	0.491	32.591	0.491
79022	3.092	0.501	32.455	0.501
79123	3.087	0.512	32.319	0.512
79224	3.087	0.512	32.319	0.512
79324	3.087	0.517	32.319	0.517
79425	3.087	0.506	32.319	0.506
79525	3.087	0.542	32.319	0.542
79625	3.077	0.557	32.046	0.557
79725	3.077	0.552	32.046	0.552
79825	3.077	0.557	32.046	0.557
79926	3.077	0.547	32.046	0.547
80026	3.072	0.563	31.91	0.563
80127	3.062	0.563	31.638	0.563
80228	3.057	0.573	31.502	0.573
80328	3.062	0.573	31.638	0.573
80428	3.057	0.563	31.502	0.563
80528	3.057	0.583	31.502	0.583
80628	3.052	0.588	31.366	0.588
80728	3.052	0.583	31.366	0.583
80828	3.052	0.583	31.366	0.583
80929	3.052	0.583	31.366	0.583
81029	3.046	0.598	31.23	0.598
81129	3.041	0.603	31.094	0.603
81229	3.041	0.603	31.094	0.603
81329	3.041	0.603	31.094	0.603
81429	3.041	0.603	31.094	0.603
81530	3.031	0.619	30.822	0.619
81631	3.026	0.624	30.686	0.624
81732	3.026	0.624	30.686	0.624
81833	3.026	0.624	30.686	0.624
81934	3.026	0.629	30.686	0.629
82035	3.041	0.496	31.094	0.496
82135	3.113	0.491	32.999	0.491
82235	3.113	0.491	32.999	0.491
82336	3.113	0.496	32.999	0.496
82436	3.113	0.501	32.999	0.501
82536	3.103	0.517	32.727	0.517
82636	3.097	0.517	32.591	0.517
82736	3.097	0.517	32.591	0.517
82836	3.097	0.512	32.591	0.512
82937	3.097	0.506	32.591	0.506
83038	3.082	0.552	32.183	0.552
83138	3.077	0.552	32.046	0.552
83239	3.087	0.552	32.319	0.552
83339	3.082	0.547	32.183	0.547
83441	3.082	0.552	32.183	0.552
83542	3.072	0.557	31.91	0.557
83643	3.072	0.563	31.91	0.563
83743	3.072	0.563	31.91	0.563
83843	3.072	0.573	31.91	0.573
83944	3.072	0.568	31.91	0.568
84044	3.067	0.583	31.774	0.583
84144	3.062	0.583	31.638	0.583
84245	3.067	0.583	31.774	0.583
84346	3.067	0.573	31.774	0.573
84446	3.067	0.583	31.774	0.583
84547	3.052	0.598	31.366	0.598
84648	3.052	0.608	31.366	0.608
84748	3.052	0.603	31.366	0.603
84848	3.052	0.603	31.366	0.603
84948	3.052	0.603	31.366	0.603
85048	3.036	0.624	30.958	0.624
85148	3.036	0.624	30.958	0.624
85248	3.036	0.624	30.958	0.624
85348	3.036	0.624	30.958	0.624
85448	3.036	0.619	30.958	0.619
85548	3.057	0.496	31.502	0.496
85648	3.113	0.496	32.999	0.496
85748	3.118	0.491	33.135	0.491
85848	3.123	0.481	33.271	0.481
85948	3.123	0.491	33.271	0.491
86048	3.108	0.506	32.863	0.506
86148	3.103	0.506	32.727	0.506
86248	3.103	0.501	32.727	0.501
86348	3.103	0.517	32.727	0.517
86448	3.103	0.512	32.727	0.512
86548	3.087	0.547	32.319	0.547
86648	3.087	0.547	32.319	0.547
86748	3.092	0.557	32.455	0.557
86848	3.092	0.547	32.455	0.547
86948	3.092	0.547	32.455	0.547
87048	3.077	0.563	32.046	0.563
87148	3.082	0.568	32.183	0.568
87249	3.082	0.563	32.183	0.563
87349	3.082	0.563	32.183	0.563
87451	3.082	0.568	32.183	0.568
87552	3.072	0.578	31.91	0.578
87653	3.072	0.583	31.91	0.583
87754	3.077	0.583	32.046	0.583
87854	3.077	0.583	32.046	0.583
87954	3.072	0.583	31.91	0.583
88054	3.062	0.603	31.638	0.603
88155	3.062	0.603	31.638	0.603
88256	3.067	0.603	31.774	0.603
88356	3.067	0.608	31.774	0.608
88457	3.067	0.603	31.774	0.603
88557	3.046	0.624	31.23	0.624
88657	3.046	0.624	31.23	0.624
88757	3.046	0.624	31.23	0.624
88857	3.046	0.619	31.23	0.619
88957	3.041	0.624	31.094	0.624
89057	3.072	0.496	31.91	0.496
89158	3.128	0.496	33.407	0.496
89258	3.128	0.496	33.407	0.496
89358	3.133	0.491	33.543	0.491
89459	3.133	0.501	33.543	0.501
89561	3.113	0.517	32.999	0.517
89662	3.113	0.517	32.999	0.517
89762	3.113	0.512	32.999	0.512
89863	3.113	0.512	32.999	0.512
89964	3.113	0.517	32.999	0.517
90066	3.097	0.557	32.591	0.557
90166	3.097	0.552	32.591	0.552
90266	3.097	0.552	32.591	0.552
90366	3.097	0.563	32.591	0.563
90467	3.097	0.552	32.591	0.552
90568	3.092	0.568	32.455	0.568
90669	3.092	0.563	32.455	0.563
90769	3.092	0.563	32.455	0.563
90871	3.092	0.563	32.455	0.563
90972	3.087	0.568	32.319	0.568
91073	3.087	0.583	32.319	0.583
91173	3.087	0.583	32.319	0.583
91273	3.077	0.583	32.046	0.583
91374	3.077	0.583	32.046	0.583
91474	3.082	0.583	32.183	0.583
91574	3.072	0.603	31.91	0.603
91675	3.072	0.608	31.91	0.608
91776	3.072	0.608	31.91	0.608
91876	3.072	0.608	31.91	0.608
91977	3.072	0.608	31.91	0.608
92078	3.057	0.624	31.502	0.624
92179	3.052	0.614	31.366	0.614
92280	3.052	0.619	31.366	0.619
92380	3.052	0.624	31.366	0.624
92480	3.046	0.624	31.23	0.624
92580	3.108	0.496	32.863	0.496
92680	3.143	0.496	33.815	0.496
92781	3.149	0.496	33.952	0.496
92883	3.149	0.496	33.952	0.496
92983	3.149	0.491	33.952	0.491
93084	3.128	0.517	33.407	0.517
93184	3.133	0.517	33.543	0.517
93285	3.128	0.512	33.407	0.512
93385	3.128	0.517	33.407	0.517
93486	3.128	0.517	33.407	0.517
93587	3.113	0.552	32.999	0.552
93688	3.108	0.552	32.863	0.552
93789	3.103	0.557	32.727	0.557
93889	3.108	0.547	32.863	0.547
93991	3.108	0.552	32.863	0.552
94091	3.103	0.563	32.727	0.563
94192	3.097	0.568	32.591	0.568
94293	3.097	0.563	32.591	0.563
94393	3.092	0.563	32.455	0.563
94494	3.097	0.563	32.591	0.563
94595	3.092	0.588	32.455	0.588
94696	3.092	0.583	32.455	0.583
94796	3.092	0.583	32.455	0.583
94896	3.092	0.583	32.455	0.583
94997	3.092	0.583	32.455	0.583
95097	3.087	0.603	32.319	0.603
95197	3.082	0.603	32.183	0.603
95297	3.082	0.603	32.183	0.603
95398	3.082	0.603	32.183	0.603
95499	3.082	0.603	32.183	0.603
95599	3.072	0.624	31.91	0.624
95699	3.072	0.629	31.91	0.629
95799	3.067	0.624	31.774	0.624
95900	3.067	0.624	31.774	0.624
96000	3.067	0.563	31.774	0.563
96100	3.164	0.491	34.36	0.491
96200	3.159	0.496	34.224	0.496
96300	3.154	0.491	34.088	0.491
96401	3.154	0.496	34.088	0.496
96501	3.154	0.501	34.088	0.501
96602	3.143	0.517	33.815	0.517
96703	3.138	0.517	33.679	0.517
96803	3.133	0.512	33.543	0.512
96904	3.133	0.517	33.543	0.517
97004	3.133	0.522	33.543	0.522
97105	3.118	0.557	33.135	0.557
97206	3.118	0.557	33.135	0.557
97306	3.118	0.552	33.135	0.552
97407	3.118	0.547	33.135	0.547
97508	3.113	0.552	32.999	0.552
97608	3.108	0.563	32.863	0.563
97709	3.108	0.563	32.863	0.563
97809	3.108	0.568	32.863	0.568
97910	3.108	0.563	32.863	0.563
98010	3.108	0.573	32.863	0.573
98110	3.103	0.583	32.727	0.583
98210	3.103	0.583	32.727	0.583
98311	3.097	0.588	32.591	0.588
98411	3.103	0.578	32.727	0.578
98512	3.103	0.593	32.727	0.593
98613	3.092	0.603	32.455	0.603
98714	3.092	0.608	32.455	0.608
98815	3.092	0.608	32.455	0.608
98916	3.092	0.603	32.455	0.603
99016	3.092	0.614	32.455	0.614
99116	3.082	0.624	32.183	0.624
99216	3.082	0.624	32.183	0.624
99316	3.077	0.624	32.046	0.624
99416	3.077	0.624	32.046	0.624
99516	3.082	0.512	32.183	0.512
99616	3.154	0.491	34.088	0.491
99716	3.149	0.491	33.952	0.491
99816	3.154	0.496	34.088	0.496
99916	3.154	0.496	34.088	0.496
100016	3.154	0.506	34.088	0.506
100116	3.143	0.512	33.815	0.512
100216	3.138	0.517	33.679	0.517
100316	3.138	0.506	33.679	0.506
100416	3.138	0.517	33.679	0.517
100516	3.133	0.532	33.543	0.532
100617	3.123	0.557	33.271	0.557
100718	3.123	0.557	33.271	0.557
100818	3.123	0.557	33.271	0.557
100918	3.123	0.552	33.271	0.552
101018	3.118	0.557	33.135	0.557
101118	3.113	0.563	32.999	0.563
101218	3.113	0.568	32.999	0.568
101318	3.113	0.563	32.999	0.563
101418	3.113	0.568	32.999	0.568
101518	3.113	0.573	32.999	0.573
101618	3.108	0.583	32.863	0.583
101718	3.108	0.583	32.863	0.583
101818	3.103	0.583	32.727	0.583
101918	3.108	0.583	32.863	0.583
102018	3.103	0.593	32.727	0.593
102118	3.097	0.608	32.591	0.608
102218	3.097	0.603	32.591	0.603
102319	3.097	0.603	32.591	0.603
102419	3.097	0.598	32.591	0.598
102519	3.092	0.614	32.455	0.614
102619	3.118	0.624	33.135	0.624
102719	3.082	0.624	32.183	0.624
102819	3.082	0.619	32.183	0.619
102921	3.082	0.624	32.183	0.624
103022	3.092	0.506	32.455	0.506
103123	3.169	0.486	34.496	0.486
103224	3.159	0.501	34.224	0.501
103324	3.169	0.491	34.496	0.491
103424	3.169	0.496	34.496	0.496
103524	3.159	0.506	34.224	0.506
103624	3.174	0.517	34.632	0.517
103724	3.154	0.517	34.088	0.517
103825	3.154	0.512	34.088	0.512
103926	3.154	0.517	34.088	0.517
104026	3.143	0.547	33.815	0.547
104127	3.133	0.552	33.543	0.552
104227	3.133	0.542	33.543	0.542
104327	3.133	0.557	33.543	0.557
104428	3.133	0.547	33.543	0.547
104528	3.123	0.557	33.271	0.557
104628	3.118	0.563	33.135	0.563
104728	3.123	0.563	33.271	0.563
104828	3.118	0.563	33.135	0.563
104929	3.123	0.563	33.271	0.563
105029	3.113	0.578	32.999	0.578
105131	3.113	0.583	32.999	0.583
105231	3.113	0.583	32.999	0.583
105332	3.113	0.583	32.999	0.583
105434	3.113	0.583	32.999	0.583
105535	3.103	0.598	32.727	0.598
105636	3.103	0.598	32.727	0.598
105736	3.108	0.608	32.863	0.608
105836	3.103	0.608	32.727	0.608
105937	3.103	0.598	32.727	0.598
106038	3.092	0.624	32.455	0.624
106138	3.092	0.624	32.455	0.624
106238	3.092	0.619	32.455	0.619
106339	3.087	0.624	32.319	0.624
106440	3.087	0.624	32.319	0.624
106541	3.113	0.491	32.999	0.491
106642	3.179	0.491	34.768	0.491
106742	3.179	0.491	34.768	0.491
106842	3.184	0.496	34.904	0.496
106943	3.184	0.491	34.904	0.491
107043	3.169	0.517	34.496	0.517
107144	3.164	0.512	34.36	0.512
107244	3.164	0.512	34.36	0.512
107344	3.164	0.517	34.36	0.517
107444	3.164	0.501	34.36	0.501
107545	3.138	0.547	33.679	0.547
107645	3.138	0.547	33.679	0.547
107745	3.143	0.552	33.815	0.552
107845	3.143	0.552	33.815	0.552
107945	3.143	0.557	33.815	0.557
108045	3.128	0.563	33.407	0.563
108146	3.128	0.563	33.407	0.563
108247	3.133	0.568	33.543	0.568
108347	3.133	0.563	33.543	0.563
108447	3.133	0.568	33.543	0.568
108547	3.123	0.583	33.271	0.583
108647	3.123	0.588	33.271	0.588
108747	3.128	0.583	33.407	0.583
108847	3.123	0.583	33.271	0.583
108947	3.123	0.588	33.271	0.588
109048	3.113	0.598	32.999	0.598
109148	3.113	0.598	32.999	0.598
109248	3.113	0.603	32.999	0.603
109348	3.113	0.608	32.999	0.608
109448	3.113	0.608	32.999	0.608
109548	3.103	0.624	32.727	0.624
109648	3.103	0.624	32.727	0.624
109748	3.103	0.619	32.727	0.619
109849	3.103	0.619	32.727	0.619
109950	3.103	0.619	32.727	0.619
110050	3.128	0.491	33.407	0.491
110151	3.184	0.491	34.904	0.491
110252	3.189	0.491	35.04	0.491
110352	3.194	0.491	35.176	0.491
110452	3.189	0.501	35.04	0.501
110553	3.174	0.512	34.632	0.512
110654	3.179	0.512	34.768	0.512
110754	3.174	0.506	34.632	0.506
110854	3.179	0.522	34.768	0.522
110954	3.179	0.517	34.768	0.517
111055	3.143	0.547	33.815	0.547
111155	3.154	0.542	34.088	0.542
111256	3.154	0.547	34.088	0.547
111356	3.149	0.552	33.952	0.552
111456	3.154	0.552	34.088	0.552
111556	3.143	0.563	33.815	0.563
111656	3.149	0.563	33.952	0.563
111757	3.149	0.563	33.952	0.563
111858	3.149	0.563	33.952	0.563
111958	3.149	0.568	33.952	0.568
112058	3.138	0.578	33.679	0.578
112158	3.143	0.583	33.815	0.583
112258	3.138	0.583	33.679	0.583
112358	3.138	0.583	33.679	0.583
112458	3.138	0.583	33.679	0.583
112558	3.123	0.603	33.271	0.603
112658	3.128	0.598	33.407	0.598
112758	3.128	0.603	33.407	0.603
112859	3.128	0.598	33.407	0.598
112961	3.128	0.603	33.407	0.603
113062	3.113	0.619	32.999	0.619
113162	3.113	0.624	32.999	0.624
113263	3.108	0.624	32.863	0.624
113363	3.113	0.619	32.999	0.619
113464	3.113	0.624	32.999	0.624
113564	3.159	0.496	34.224	0.496
113665	3.194	0.491	35.176	0.491
113766	3.205	0.486	35.448	0.486
113867	3.2	0.491	35.312	0.491
113967	3.2	0.491	35.312	0.491
114067	3.2	0.496	35.312	0.496
114167	3.2	0.496	35.312	0.496
114267	3.2	0.481	35.312	0.481
114367	3.2	0.496	35.312	0.496
114467	3.205	0.486	35.448	0.486
114567	3.2	0.491	35.312	0.491
114667	3.2	0.496	35.312	0.496
114767	3.2	0.486	35.312	0.486
114868	3.2	0.496	35.312	0.496
114968	3.2	0.496	35.312	0.496
115068	3.2	0.496	35.312	0.496
115168	3.205	0.496	35.448	0.496
115268	3.2	0.496	35.312	0.496
115369	3.2	0.501	35.312	0.501
