# Supplementary material for: Design and evaluation of a pneumatic actuation unit for a wasp-inspired self-propelled needle
Source: PLoS One. 2024 Jul 2;19(7):e0306411. doi: 10.1371/journal.pone.0306411 (PMC11218968; doi:10.1371/journal.pone.0306411)
Supplement: S1 Data — The S1 Data file contains the raw data sets of the phantom experiment. (ZIP) [file pone.0306411.s006.zip › S4_Data/stroke experiments/4mm/4mm_7.xlsx]

## Sheet: 22 11 03 14 58 57 4mm
0	2.776	0.496	24.018	0.496
100	2.776	0.491	24.018	0.491
200	2.776	0.496	24.018	0.496
300	2.776	0.491	24.018	0.491
401	2.771	0.491	23.882	0.491
501	2.776	0.501	24.018	0.501
601	2.776	0.496	24.018	0.496
702	2.776	0.496	24.018	0.496
803	2.776	0.491	24.018	0.491
903	2.776	0.491	24.018	0.491
1003	2.776	0.491	24.018	0.491
1103	2.776	0.496	24.018	0.496
1203	2.776	0.491	24.018	0.491
1303	2.745	0.501	23.201	0.501
1404	2.776	0.496	24.018	0.496
1505	2.776	0.501	24.018	0.501
1605	2.771	0.491	23.882	0.491
1705	2.771	0.496	23.882	0.496
1805	2.776	0.496	24.018	0.496
1905	2.771	0.496	23.882	0.496
2006	2.776	0.496	24.018	0.496
2107	2.776	0.496	24.018	0.496
2208	2.776	0.496	24.018	0.496
2308	2.776	0.491	24.018	0.491
2408	2.771	0.496	23.882	0.496
2509	2.776	0.491	24.018	0.491
2609	2.776	0.496	24.018	0.496
2709	2.776	0.496	24.018	0.496
2810	2.776	0.491	24.018	0.491
2910	2.776	0.496	24.018	0.496
3011	2.776	0.496	24.018	0.496
3112	2.776	0.496	24.018	0.496
3212	2.776	0.496	24.018	0.496
3312	2.776	0.496	24.018	0.496
3413	2.776	0.491	24.018	0.491
3513	2.776	0.496	24.018	0.496
3613	2.776	0.491	24.018	0.491
3713	2.776	0.496	24.018	0.496
3814	2.776	0.496	24.018	0.496
3914	2.776	0.496	24.018	0.496
4014	2.776	0.496	24.018	0.496
4114	2.776	0.496	24.018	0.496
4214	2.776	0.496	24.018	0.496
4314	2.776	0.491	24.018	0.491
4414	2.776	0.496	24.018	0.496
4514	2.776	0.491	24.018	0.491
4614	2.776	0.491	24.018	0.491
4714	2.776	0.496	24.018	0.496
4814	2.776	0.491	24.018	0.491
4914	2.776	0.486	24.018	0.486
5014	2.776	0.501	24.018	0.501
5115	2.776	0.496	24.018	0.496
5216	2.776	0.491	24.018	0.491
5316	2.776	0.491	24.018	0.491
5416	2.776	0.496	24.018	0.496
5516	2.776	0.496	24.018	0.496
5617	2.776	0.496	24.018	0.496
5718	2.776	0.491	24.018	0.491
5819	2.776	0.496	24.018	0.496
5920	2.776	0.491	24.018	0.491
6021	2.776	0.496	24.018	0.496
6121	2.776	0.491	24.018	0.491
6221	2.771	0.501	23.882	0.501
6321	2.771	0.512	23.882	0.512
6421	2.771	0.517	23.882	0.517
6522	2.771	0.512	23.882	0.512
6623	2.771	0.517	23.882	0.517
6723	2.771	0.547	23.882	0.547
6823	2.771	0.552	23.882	0.552
6924	2.766	0.547	23.746	0.547
7024	2.771	0.547	23.882	0.547
7124	2.735	0.547	22.929	0.547
7224	2.766	0.552	23.746	0.552
7325	2.756	0.557	23.474	0.557
7426	2.75	0.563	23.337	0.563
7527	2.756	0.563	23.474	0.563
7627	2.756	0.563	23.474	0.563
7728	2.75	0.573	23.337	0.573
7828	2.745	0.573	23.201	0.573
7928	2.74	0.578	23.065	0.578
8028	2.74	0.583	23.065	0.583
8129	2.74	0.578	23.065	0.578
8230	2.73	0.598	22.793	0.598
8332	2.725	0.598	22.657	0.598
8432	2.73	0.598	22.793	0.598
8532	2.73	0.593	22.793	0.593
8632	2.73	0.603	22.793	0.603
8732	2.72	0.614	22.521	0.614
8832	2.715	0.619	22.385	0.619
8932	2.715	0.619	22.385	0.619
9032	2.715	0.619	22.385	0.619
9132	2.715	0.614	22.385	0.614
9232	2.73	0.496	22.793	0.496
9332	2.812	0.496	24.97	0.496
9432	2.807	0.496	24.834	0.496
9532	2.801	0.491	24.698	0.491
9632	2.807	0.501	24.834	0.501
9733	2.791	0.512	24.426	0.512
9833	2.791	0.517	24.426	0.517
9933	2.791	0.517	24.426	0.517
10033	2.791	0.517	24.426	0.517
10133	2.791	0.512	24.426	0.512
10233	2.776	0.542	24.018	0.542
10333	2.766	0.552	23.746	0.552
10433	2.776	0.547	24.018	0.547
10535	2.776	0.552	24.018	0.552
10636	2.771	0.552	23.882	0.552
10737	2.771	0.563	23.882	0.563
10837	2.766	0.563	23.746	0.563
10937	2.771	0.563	23.882	0.563
11038	2.771	0.563	23.882	0.563
11139	2.771	0.563	23.882	0.563
11239	2.761	0.578	23.61	0.578
11340	2.761	0.583	23.61	0.583
11440	2.761	0.578	23.61	0.578
11540	2.761	0.583	23.61	0.583
11641	2.761	0.583	23.61	0.583
11741	2.74	0.593	23.065	0.593
11841	2.74	0.598	23.065	0.598
11941	2.745	0.603	23.201	0.603
12041	2.745	0.603	23.201	0.603
12142	2.745	0.598	23.201	0.598
12242	2.735	0.624	22.929	0.624
12342	2.735	0.624	22.929	0.624
12442	2.735	0.619	22.929	0.619
12542	2.73	0.619	22.793	0.619
12642	2.73	0.614	22.793	0.614
12742	2.756	0.496	23.474	0.496
12842	2.796	0.486	24.562	0.486
12942	2.796	0.491	24.562	0.491
13042	2.796	0.491	24.562	0.491
13142	2.796	0.486	24.562	0.486
13242	2.786	0.506	24.29	0.506
13343	2.786	0.512	24.29	0.512
13444	2.786	0.512	24.29	0.512
13544	2.786	0.517	24.29	0.517
13644	2.786	0.517	24.29	0.517
13744	2.771	0.542	23.882	0.542
13844	2.776	0.552	24.018	0.552
13944	2.776	0.547	24.018	0.547
14044	2.776	0.552	24.018	0.552
14144	2.776	0.557	24.018	0.557
14244	2.771	0.557	23.882	0.557
14344	2.771	0.563	23.882	0.563
14444	2.771	0.568	23.882	0.568
14544	2.771	0.568	23.882	0.568
14644	2.771	0.568	23.882	0.568
14744	2.761	0.573	23.61	0.573
14844	2.761	0.578	23.61	0.578
14944	2.761	0.578	23.61	0.578
15044	2.761	0.578	23.61	0.578
15144	2.761	0.578	23.61	0.578
15244	2.745	0.598	23.201	0.598
15344	2.745	0.603	23.201	0.603
15444	2.75	0.603	23.337	0.603
15544	2.75	0.598	23.337	0.598
15645	2.75	0.603	23.337	0.603
15745	2.74	0.624	23.065	0.624
15846	2.74	0.619	23.065	0.619
15946	2.74	0.619	23.065	0.619
16046	2.74	0.619	23.065	0.619
16147	2.74	0.619	23.065	0.619
16248	2.776	0.496	24.018	0.496
16348	2.796	0.496	24.562	0.496
16449	2.796	0.496	24.562	0.496
16549	2.801	0.491	24.698	0.491
16650	2.801	0.496	24.698	0.496
16751	2.786	0.512	24.29	0.512
16851	2.786	0.512	24.29	0.512
16951	2.786	0.517	24.29	0.517
17052	2.791	0.517	24.426	0.517
17153	2.786	0.512	24.29	0.512
17254	2.776	0.547	24.018	0.547
17354	2.776	0.552	24.018	0.552
17454	2.776	0.552	24.018	0.552
17554	2.781	0.552	24.154	0.552
17654	2.776	0.552	24.018	0.552
17754	2.771	0.563	23.882	0.563
17854	2.771	0.563	23.882	0.563
17954	2.771	0.568	23.882	0.568
18054	2.766	0.568	23.746	0.568
18154	2.771	0.563	23.882	0.563
18254	2.766	0.583	23.746	0.583
18354	2.766	0.578	23.746	0.578
18455	2.766	0.578	23.746	0.578
18556	2.766	0.583	23.746	0.583
18657	2.766	0.583	23.746	0.583
18757	2.75	0.603	23.337	0.603
18857	2.756	0.603	23.474	0.603
18958	2.756	0.598	23.474	0.598
19059	2.756	0.603	23.474	0.603
19159	2.756	0.603	23.474	0.603
19260	2.74	0.624	23.065	0.624
19361	2.745	0.624	23.201	0.624
19462	2.745	0.624	23.201	0.624
19562	2.745	0.624	23.201	0.624
19662	2.745	0.624	23.201	0.624
19763	2.796	0.496	24.562	0.496
19863	2.807	0.491	24.834	0.491
19963	2.807	0.491	24.834	0.491
20064	2.807	0.491	24.834	0.491
20165	2.807	0.491	24.834	0.491
20266	2.796	0.517	24.562	0.517
20366	2.796	0.512	24.562	0.512
20467	2.801	0.517	24.698	0.517
20568	2.796	0.522	24.562	0.522
20669	2.796	0.517	24.562	0.517
20769	2.776	0.547	24.018	0.547
20870	2.781	0.552	24.154	0.552
20971	2.781	0.557	24.154	0.557
21071	2.781	0.547	24.154	0.547
21171	2.781	0.552	24.154	0.552
21272	2.776	0.563	24.018	0.563
21372	2.776	0.563	24.018	0.563
21472	2.776	0.563	24.018	0.563
21572	2.776	0.563	24.018	0.563
21672	2.776	0.563	24.018	0.563
21772	2.771	0.583	23.882	0.583
21872	2.766	0.578	23.746	0.578
21972	2.771	0.583	23.882	0.583
22073	2.766	0.578	23.746	0.578
22173	2.771	0.588	23.882	0.588
22275	2.766	0.608	23.746	0.608
22376	2.766	0.603	23.746	0.603
22477	2.761	0.608	23.61	0.608
22577	2.761	0.598	23.61	0.598
22678	2.761	0.603	23.61	0.603
22778	2.75	0.624	23.337	0.624
22879	2.745	0.619	23.201	0.619
22980	2.745	0.619	23.201	0.619
23080	2.745	0.624	23.201	0.624
23180	2.745	0.619	23.201	0.619
23281	2.812	0.491	24.97	0.491
23382	2.807	0.491	24.834	0.491
23483	2.801	0.491	24.698	0.491
23583	2.801	0.491	24.698	0.491
23683	2.801	0.496	24.698	0.496
23784	2.796	0.512	24.562	0.512
23884	2.796	0.512	24.562	0.512
23984	2.791	0.517	24.426	0.517
24084	2.791	0.506	24.426	0.506
24184	2.791	0.517	24.426	0.517
24284	2.786	0.552	24.29	0.552
24384	2.786	0.552	24.29	0.552
24484	2.786	0.552	24.29	0.552
24585	2.786	0.552	24.29	0.552
24686	2.786	0.552	24.29	0.552
24786	2.807	0.568	24.834	0.568
24887	2.771	0.563	23.882	0.563
24987	2.776	0.563	24.018	0.563
25087	2.776	0.557	24.018	0.557
25188	2.776	0.568	24.018	0.568
25288	2.771	0.583	23.882	0.583
25388	2.766	0.578	23.746	0.578
25488	2.771	0.583	23.882	0.583
25588	2.771	0.583	23.882	0.583
25688	2.771	0.578	23.882	0.578
25788	2.761	0.603	23.61	0.603
25888	2.761	0.603	23.61	0.603
25988	2.761	0.598	23.61	0.598
26088	2.761	0.603	23.61	0.603
26188	2.761	0.603	23.61	0.603
26288	2.75	0.624	23.337	0.624
26388	2.75	0.619	23.337	0.619
26488	2.745	0.619	23.201	0.619
26589	2.745	0.624	23.201	0.624
26690	2.745	0.624	23.201	0.624
26790	2.817	0.491	25.106	0.491
26891	2.812	0.491	24.97	0.491
26992	2.812	0.496	24.97	0.496
27093	2.812	0.491	24.97	0.491
27195	2.812	0.496	24.97	0.496
27296	2.807	0.512	24.834	0.512
27396	2.801	0.517	24.698	0.517
27497	2.801	0.517	24.698	0.517
27597	2.801	0.517	24.698	0.517
27697	2.801	0.512	24.698	0.512
27798	2.791	0.552	24.426	0.552
27899	2.786	0.552	24.29	0.552
28000	2.786	0.547	24.29	0.547
28100	2.786	0.557	24.29	0.557
28200	2.786	0.557	24.29	0.557
28301	2.776	0.563	24.018	0.563
28402	2.776	0.557	24.018	0.557
28502	2.776	0.563	24.018	0.563
28603	2.776	0.573	24.018	0.573
28704	2.776	0.568	24.018	0.568
28804	2.771	0.583	23.882	0.583
28904	2.776	0.583	24.018	0.583
29004	2.771	0.578	23.882	0.578
29104	2.771	0.583	23.882	0.583
29205	2.786	0.588	24.29	0.588
29306	2.766	0.603	23.746	0.603
29406	2.761	0.598	23.61	0.598
29507	2.766	0.603	23.746	0.603
29608	2.766	0.603	23.746	0.603
29709	2.761	0.614	23.61	0.614
29810	2.75	0.624	23.337	0.624
29910	2.745	0.619	23.201	0.619
30010	2.745	0.619	23.201	0.619
30110	2.745	0.619	23.201	0.619
30210	2.75	0.506	23.337	0.506
30311	2.807	0.486	24.834	0.486
30412	2.801	0.491	24.698	0.491
30513	2.776	0.491	24.018	0.491
30615	2.801	0.496	24.698	0.496
30716	2.796	0.506	24.562	0.506
30816	2.791	0.512	24.426	0.512
30916	2.791	0.512	24.426	0.512
31016	2.786	0.512	24.29	0.512
31117	2.791	0.512	24.426	0.512
31218	2.786	0.547	24.29	0.547
31319	2.776	0.547	24.018	0.547
31420	2.776	0.537	24.018	0.537
31520	2.776	0.547	24.018	0.547
31621	2.776	0.547	24.018	0.547
31721	2.776	0.557	24.018	0.557
31821	2.776	0.563	24.018	0.563
31921	2.776	0.568	24.018	0.568
32021	2.776	0.568	24.018	0.568
32121	2.776	0.563	24.018	0.563
32222	2.766	0.578	23.746	0.578
32322	2.771	0.583	23.882	0.583
32422	2.766	0.583	23.746	0.583
32522	2.766	0.578	23.746	0.578
32622	2.766	0.578	23.746	0.578
32722	2.761	0.598	23.61	0.598
32822	2.756	0.603	23.474	0.603
32922	2.761	0.603	23.61	0.603
33022	2.761	0.603	23.61	0.603
33122	2.761	0.598	23.61	0.598
33222	2.75	0.619	23.337	0.619
33322	2.745	0.619	23.201	0.619
33422	2.745	0.624	23.201	0.624
33522	2.745	0.624	23.201	0.624
33622	2.745	0.619	23.201	0.619
33722	2.761	0.501	23.61	0.501
33822	2.791	0.491	24.426	0.491
33922	2.796	0.491	24.562	0.491
34022	2.796	0.496	24.562	0.496
34122	2.801	0.486	24.698	0.486
34222	2.796	0.506	24.562	0.506
34322	2.791	0.512	24.426	0.512
34422	2.791	0.512	24.426	0.512
34522	2.786	0.506	24.29	0.506
34623	2.791	0.517	24.426	0.517
34723	2.781	0.547	24.154	0.547
34823	2.776	0.552	24.018	0.552
34923	2.776	0.552	24.018	0.552
35023	2.781	0.557	24.154	0.557
35123	2.776	0.547	24.018	0.547
35223	2.776	0.557	24.018	0.557
35323	2.776	0.563	24.018	0.563
35423	2.776	0.563	24.018	0.563
35524	2.776	0.568	24.018	0.568
35624	2.776	0.557	24.018	0.557
35724	2.766	0.578	23.746	0.578
35824	2.766	0.583	23.746	0.583
35924	2.766	0.583	23.746	0.583
36024	2.771	0.588	23.882	0.588
36124	2.771	0.583	23.882	0.583
36224	2.756	0.598	23.474	0.598
36324	2.756	0.603	23.474	0.603
36425	2.761	0.608	23.61	0.608
36525	2.761	0.603	23.61	0.603
36626	2.761	0.603	23.61	0.603
36727	2.75	0.619	23.337	0.619
36828	2.745	0.624	23.201	0.624
36929	2.745	0.619	23.201	0.619
37029	2.745	0.624	23.201	0.624
37129	2.745	0.624	23.201	0.624
37229	2.766	0.496	23.746	0.496
37329	2.796	0.496	24.562	0.496
37430	2.796	0.491	24.562	0.491
37530	2.801	0.491	24.698	0.491
37631	2.801	0.491	24.698	0.491
37732	2.791	0.506	24.426	0.506
37832	2.791	0.512	24.426	0.512
37933	2.791	0.517	24.426	0.517
38034	2.791	0.512	24.426	0.512
38134	2.791	0.517	24.426	0.517
38235	2.776	0.542	24.018	0.542
38335	2.776	0.547	24.018	0.547
38435	2.781	0.547	24.154	0.547
38536	2.781	0.542	24.154	0.542
38637	2.781	0.552	24.154	0.552
38737	2.771	0.557	23.882	0.557
38838	2.776	0.563	24.018	0.563
38938	2.771	0.563	23.882	0.563
39038	2.776	0.568	24.018	0.568
39138	2.776	0.563	24.018	0.563
39238	2.771	0.578	23.882	0.578
39339	2.771	0.583	23.882	0.583
39440	2.771	0.583	23.882	0.583
39540	2.771	0.583	23.882	0.583
39641	2.771	0.583	23.882	0.583
39741	2.756	0.603	23.474	0.603
39841	2.761	0.603	23.61	0.603
39941	2.761	0.603	23.61	0.603
40041	2.761	0.603	23.61	0.603
40141	2.761	0.608	23.61	0.608
40242	2.75	0.624	23.337	0.624
40342	2.75	0.624	23.337	0.624
40442	2.75	0.624	23.337	0.624
40543	2.745	0.619	23.201	0.619
40644	2.745	0.624	23.201	0.624
40744	2.786	0.491	24.29	0.491
40844	2.801	0.486	24.698	0.486
40944	2.801	0.491	24.698	0.491
41044	2.801	0.496	24.698	0.496
41144	2.827	0.491	25.379	0.491
41244	2.791	0.512	24.426	0.512
41344	2.791	0.517	24.426	0.517
41444	2.791	0.512	24.426	0.512
41545	2.796	0.517	24.562	0.517
41645	2.791	0.512	24.426	0.512
41745	2.771	0.552	23.882	0.552
41846	2.776	0.547	24.018	0.547
41947	2.781	0.552	24.154	0.552
42048	2.781	0.542	24.154	0.542
42148	2.776	0.547	24.018	0.547
42249	2.776	0.563	24.018	0.563
42349	2.776	0.563	24.018	0.563
42450	2.776	0.563	24.018	0.563
42550	2.776	0.563	24.018	0.563
42650	2.776	0.568	24.018	0.568
42751	2.766	0.583	23.746	0.583
42851	2.771	0.583	23.882	0.583
42952	2.766	0.583	23.746	0.583
43052	2.771	0.583	23.882	0.583
43152	2.766	0.578	23.746	0.578
43252	2.756	0.603	23.474	0.603
43352	2.761	0.603	23.61	0.603
43452	2.761	0.598	23.61	0.598
43553	2.761	0.598	23.61	0.598
43653	2.761	0.608	23.61	0.608
43754	2.75	0.624	23.337	0.624
43854	2.75	0.624	23.337	0.624
43954	2.75	0.624	23.337	0.624
44054	2.75	0.619	23.337	0.619
44154	2.75	0.624	23.337	0.624
44254	2.791	0.501	24.426	0.501
44355	2.801	0.491	24.698	0.491
44455	2.807	0.491	24.834	0.491
44555	2.807	0.491	24.834	0.491
44656	2.807	0.496	24.834	0.496
44757	2.791	0.517	24.426	0.517
44857	2.791	0.517	24.426	0.517
44957	2.791	0.512	24.426	0.512
45058	2.791	0.517	24.426	0.517
45158	2.791	0.512	24.426	0.512
45258	2.786	0.547	24.29	0.547
45358	2.786	0.542	24.29	0.542
45459	2.786	0.557	24.29	0.557
45559	2.786	0.547	24.29	0.547
45659	2.786	0.552	24.29	0.552
45759	2.776	0.563	24.018	0.563
45859	2.781	0.563	24.154	0.563
45959	2.776	0.568	24.018	0.568
46060	2.776	0.568	24.018	0.568
46160	2.776	0.563	24.018	0.563
46260	2.771	0.578	23.882	0.578
46360	2.771	0.583	23.882	0.583
46461	2.771	0.583	23.882	0.583
46561	2.771	0.583	23.882	0.583
46661	2.771	0.583	23.882	0.583
46761	2.786	0.603	24.29	0.603
46862	2.766	0.598	23.746	0.598
46962	2.761	0.603	23.61	0.603
47062	2.761	0.603	23.61	0.603
47162	2.761	0.608	23.61	0.608
47262	2.75	0.624	23.337	0.624
47362	2.75	0.624	23.337	0.624
47462	2.75	0.624	23.337	0.624
47562	2.75	0.624	23.337	0.624
47663	2.745	0.619	23.201	0.619
47764	2.807	0.491	24.834	0.491
47864	2.807	0.496	24.834	0.496
47965	2.807	0.491	24.834	0.491
48066	2.807	0.496	24.834	0.496
48167	2.801	0.491	24.698	0.491
48268	2.791	0.517	24.426	0.517
48369	2.791	0.517	24.426	0.517
48469	2.791	0.506	24.426	0.506
48569	2.791	0.517	24.426	0.517
48670	2.791	0.506	24.426	0.506
48771	2.781	0.552	24.154	0.552
48872	2.786	0.557	24.29	0.557
48972	2.781	0.557	24.154	0.557
49073	2.781	0.557	24.154	0.557
49173	2.781	0.552	24.154	0.552
49273	2.776	0.563	24.018	0.563
49373	2.776	0.563	24.018	0.563
49473	2.776	0.563	24.018	0.563
49574	2.781	0.557	24.154	0.557
49674	2.776	0.563	24.018	0.563
49774	2.771	0.583	23.882	0.583
49874	2.771	0.583	23.882	0.583
49974	2.771	0.583	23.882	0.583
50075	2.771	0.583	23.882	0.583
50176	2.771	0.583	23.882	0.583
50277	2.766	0.603	23.746	0.603
50378	2.761	0.608	23.61	0.608
50478	2.761	0.593	23.61	0.593
50578	2.761	0.603	23.61	0.603
50678	2.761	0.608	23.61	0.608
50779	2.75	0.634	23.337	0.634
50879	2.75	0.619	23.337	0.619
50979	2.745	0.619	23.201	0.619
51079	2.745	0.624	23.201	0.624
51179	2.745	0.629	23.201	0.629
51279	2.817	0.491	25.106	0.491
51379	2.812	0.496	24.97	0.496
51479	2.807	0.491	24.834	0.491
51580	2.801	0.491	24.698	0.491
51680	2.807	0.496	24.834	0.496
51781	2.791	0.512	24.426	0.512
51882	2.791	0.506	24.426	0.506
51983	2.822	0.512	25.243	0.512
52084	2.791	0.512	24.426	0.512
52184	2.791	0.506	24.426	0.506
52284	2.786	0.552	24.29	0.552
52384	2.781	0.557	24.154	0.557
52484	2.781	0.547	24.154	0.547
52584	2.781	0.552	24.154	0.552
52685	2.781	0.547	24.154	0.547
52785	2.776	0.563	24.018	0.563
52885	2.776	0.568	24.018	0.568
52985	2.776	0.563	24.018	0.563
53086	2.776	0.568	24.018	0.568
53186	2.776	0.568	24.018	0.568
53286	2.771	0.578	23.882	0.578
53387	2.771	0.583	23.882	0.583
53488	2.771	0.583	23.882	0.583
53589	2.771	0.583	23.882	0.583
53690	2.771	0.588	23.882	0.588
53791	2.766	0.603	23.746	0.603
53891	2.761	0.603	23.61	0.603
53992	2.756	0.603	23.474	0.603
54092	2.761	0.603	23.61	0.603
54192	2.761	0.603	23.61	0.603
54293	2.75	0.619	23.337	0.619
54393	2.75	0.624	23.337	0.624
54493	2.745	0.619	23.201	0.619
54593	2.745	0.624	23.201	0.624
54693	2.745	0.532	23.201	0.532
54793	2.817	0.496	25.106	0.496
54893	2.807	0.486	24.834	0.486
54993	2.812	0.496	24.97	0.496
55093	2.807	0.491	24.834	0.491
55194	2.812	0.496	24.97	0.496
55294	2.807	0.517	24.834	0.517
55394	2.801	0.512	24.698	0.512
55494	2.801	0.512	24.698	0.512
55594	2.801	0.517	24.698	0.517
55694	2.801	0.522	24.698	0.522
55794	2.791	0.547	24.426	0.547
55894	2.786	0.552	24.29	0.552
55994	2.786	0.547	24.29	0.547
56094	2.786	0.552	24.29	0.552
56194	2.786	0.557	24.29	0.557
56295	2.781	0.563	24.154	0.563
56396	2.781	0.557	24.154	0.557
56496	2.781	0.563	24.154	0.563
56596	2.781	0.557	24.154	0.557
56696	2.781	0.573	24.154	0.573
56798	2.771	0.588	23.882	0.588
56899	2.771	0.583	23.882	0.583
56999	2.771	0.588	23.882	0.588
57100	2.771	0.583	23.882	0.583
57200	2.776	0.588	24.018	0.588
57301	2.766	0.603	23.746	0.603
57401	2.766	0.603	23.746	0.603
57502	2.766	0.603	23.746	0.603
57603	2.766	0.603	23.746	0.603
57703	2.761	0.614	23.61	0.614
57803	2.75	0.619	23.337	0.619
57903	2.745	0.624	23.201	0.624
58003	2.745	0.619	23.201	0.619
58103	2.745	0.619	23.201	0.619
58203	2.745	0.517	23.201	0.517
58303	2.817	0.491	25.106	0.491
58403	2.807	0.491	24.834	0.491
58503	2.817	0.491	25.106	0.491
58603	2.817	0.496	25.106	0.496
58703	2.812	0.506	24.97	0.506
58803	2.807	0.512	24.834	0.512
58903	2.801	0.517	24.698	0.517
59003	2.801	0.501	24.698	0.501
59103	2.807	0.517	24.834	0.517
59203	2.801	0.537	24.698	0.537
59303	2.791	0.547	24.426	0.547
59403	2.791	0.547	24.426	0.547
59503	2.791	0.552	24.426	0.552
59603	2.791	0.552	24.426	0.552
59703	2.791	0.552	24.426	0.552
59803	2.781	0.563	24.154	0.563
59903	2.776	0.563	24.018	0.563
60003	2.781	0.563	24.154	0.563
60103	2.781	0.568	24.154	0.568
60203	2.776	0.583	24.018	0.583
60303	2.771	0.583	23.882	0.583
60403	2.776	0.583	24.018	0.583
60503	2.776	0.583	24.018	0.583
60603	2.776	0.583	24.018	0.583
60703	2.771	0.593	23.882	0.593
60803	2.766	0.614	23.746	0.614
60903	2.766	0.603	23.746	0.603
61003	2.766	0.608	23.746	0.608
61103	2.766	0.603	23.746	0.603
61203	2.766	0.614	23.746	0.614
61303	2.75	0.624	23.337	0.624
61403	2.75	0.619	23.337	0.619
61503	2.75	0.624	23.337	0.624
61604	2.75	0.624	23.337	0.624
61704	2.75	0.506	23.337	0.506
61804	2.822	0.486	25.243	0.486
61904	2.812	0.491	24.97	0.491
62004	2.817	0.496	25.106	0.496
62104	2.817	0.496	25.106	0.496
62205	2.812	0.512	24.97	0.512
62306	2.807	0.512	24.834	0.512
62406	2.807	0.517	24.834	0.517
62507	2.801	0.517	24.698	0.517
62607	2.801	0.506	24.698	0.506
62708	2.801	0.537	24.698	0.537
62809	2.791	0.547	24.426	0.547
62910	2.791	0.552	24.426	0.552
63010	2.791	0.552	24.426	0.552
63111	2.791	0.547	24.426	0.547
63211	2.786	0.557	24.29	0.557
63312	2.786	0.557	24.29	0.557
63412	2.781	0.563	24.154	0.563
63513	2.786	0.563	24.29	0.563
63615	2.786	0.563	24.29	0.563
63716	2.776	0.583	24.018	0.583
63817	2.776	0.578	24.018	0.578
63918	2.776	0.583	24.018	0.583
64019	2.776	0.583	24.018	0.583
64119	2.776	0.583	24.018	0.583
64219	2.766	0.598	23.746	0.598
64320	2.766	0.598	23.746	0.598
64420	2.766	0.603	23.746	0.603
64521	2.766	0.603	23.746	0.603
64621	2.766	0.603	23.746	0.603
64721	2.761	0.614	23.61	0.614
64821	2.75	0.619	23.337	0.619
64921	2.75	0.624	23.337	0.624
65021	2.75	0.624	23.337	0.624
65121	2.75	0.619	23.337	0.619
65221	2.796	0.491	24.562	0.491
65322	2.812	0.491	24.97	0.491
65423	2.817	0.496	25.106	0.496
65523	2.817	0.491	25.106	0.491
65624	2.817	0.491	25.106	0.491
65724	2.801	0.512	24.698	0.512
65824	2.807	0.512	24.834	0.512
65924	2.807	0.517	24.834	0.517
66024	2.812	0.512	24.97	0.512
66124	2.807	0.512	24.834	0.512
66224	2.796	0.537	24.562	0.537
66324	2.796	0.547	24.562	0.547
66425	2.791	0.552	24.426	0.552
66525	2.791	0.557	24.426	0.557
66626	2.796	0.557	24.562	0.557
66727	2.786	0.563	24.29	0.563
66828	2.786	0.563	24.29	0.563
66928	2.781	0.563	24.154	0.563
67029	2.786	0.568	24.29	0.568
67130	2.786	0.568	24.29	0.568
67230	2.776	0.583	24.018	0.583
67330	2.781	0.583	24.154	0.583
67430	2.781	0.583	24.154	0.583
67530	2.781	0.588	24.154	0.588
67631	2.781	0.583	24.154	0.583
67731	2.766	0.598	23.746	0.598
67831	2.771	0.608	23.882	0.608
67931	2.771	0.608	23.882	0.608
68031	2.771	0.603	23.882	0.603
68132	2.766	0.603	23.746	0.603
68232	2.756	0.614	23.474	0.614
68332	2.756	0.619	23.474	0.619
68433	2.761	0.619	23.61	0.619
68533	2.761	0.624	23.61	0.624
68633	2.761	0.619	23.61	0.619
68733	2.786	0.496	24.29	0.496
68833	2.812	0.491	24.97	0.491
68934	2.817	0.491	25.106	0.491
69034	2.817	0.491	25.106	0.491
69134	2.817	0.491	25.106	0.491
69234	2.807	0.512	24.834	0.512
69334	2.812	0.517	24.97	0.517
69434	2.812	0.512	24.97	0.512
69534	2.812	0.512	24.97	0.512
69634	2.812	0.517	24.97	0.517
69734	2.796	0.552	24.562	0.552
69834	2.796	0.552	24.562	0.552
69934	2.796	0.552	24.562	0.552
70034	2.801	0.552	24.698	0.552
70134	2.796	0.547	24.562	0.547
70234	2.786	0.563	24.29	0.563
70335	2.786	0.568	24.29	0.568
70435	2.791	0.563	24.426	0.563
70536	2.786	0.563	24.29	0.563
70637	2.786	0.563	24.29	0.563
70737	2.776	0.583	24.018	0.583
70838	2.781	0.583	24.154	0.583
70939	2.781	0.583	24.154	0.583
71040	2.781	0.578	24.154	0.578
71141	2.781	0.583	24.154	0.583
71241	2.766	0.603	23.746	0.603
71341	2.771	0.603	23.882	0.603
71442	2.771	0.614	23.882	0.614
71543	2.771	0.603	23.882	0.603
71643	2.771	0.608	23.882	0.608
71745	2.756	0.624	23.474	0.624
71846	2.756	0.619	23.474	0.619
71947	2.75	0.619	23.337	0.619
72048	2.75	0.614	23.337	0.614
72148	2.75	0.619	23.337	0.619
72248	2.801	0.491	24.698	0.491
72348	2.817	0.491	25.106	0.491
72450	2.817	0.496	25.106	0.496
72550	2.822	0.486	25.243	0.486
72651	2.822	0.496	25.243	0.496
72751	2.817	0.512	25.106	0.512
72852	2.817	0.517	25.106	0.517
72952	2.817	0.506	25.106	0.506
73052	2.817	0.517	25.106	0.517
73152	2.812	0.512	24.97	0.512
73253	2.791	0.552	24.426	0.552
73353	2.796	0.557	24.562	0.557
73453	2.801	0.557	24.698	0.557
73553	2.796	0.547	24.562	0.547
73653	2.796	0.552	24.562	0.552
73753	2.786	0.563	24.29	0.563
73853	2.791	0.563	24.426	0.563
73953	2.791	0.563	24.426	0.563
74053	2.786	0.563	24.29	0.563
74153	2.791	0.563	24.426	0.563
74253	2.776	0.588	24.018	0.588
74353	2.781	0.578	24.154	0.578
74453	2.781	0.583	24.154	0.583
74553	2.781	0.578	24.154	0.578
74653	2.781	0.583	24.154	0.583
74753	2.771	0.608	23.882	0.608
74853	2.776	0.614	24.018	0.614
74953	2.771	0.603	23.882	0.603
75053	2.771	0.603	23.882	0.603
75153	2.771	0.603	23.882	0.603
75253	2.756	0.624	23.474	0.624
75353	2.756	0.624	23.474	0.624
75453	2.756	0.619	23.474	0.619
75553	2.756	0.619	23.474	0.619
75654	2.756	0.624	23.474	0.624
75754	2.807	0.496	24.834	0.496
75854	2.817	0.491	25.106	0.491
75954	2.817	0.496	25.106	0.496
76054	2.817	0.491	25.106	0.491
76154	2.817	0.496	25.106	0.496
76255	2.812	0.512	24.97	0.512
76356	2.807	0.512	24.834	0.512
76457	2.812	0.517	24.97	0.517
76557	2.807	0.501	24.834	0.501
76657	2.807	0.517	24.834	0.517
76758	2.791	0.547	24.426	0.547
76859	2.796	0.547	24.562	0.547
76959	2.796	0.552	24.562	0.552
77060	2.791	0.552	24.426	0.552
77160	2.791	0.547	24.426	0.547
77261	2.791	0.563	24.426	0.563
77361	2.791	0.563	24.426	0.563
77461	2.791	0.557	24.426	0.557
77561	2.791	0.563	24.426	0.563
77661	2.791	0.557	24.426	0.557
77761	2.781	0.583	24.154	0.583
77861	2.781	0.583	24.154	0.583
77961	2.781	0.583	24.154	0.583
78061	2.781	0.583	24.154	0.583
78161	2.781	0.583	24.154	0.583
78261	2.776	0.608	24.018	0.608
78362	2.776	0.608	24.018	0.608
78462	2.766	0.608	23.746	0.608
78563	2.771	0.603	23.882	0.603
78664	2.771	0.603	23.882	0.603
78764	2.761	0.624	23.61	0.624
78865	2.761	0.624	23.61	0.624
78966	2.756	0.624	23.474	0.624
79067	2.756	0.624	23.474	0.624
79167	2.756	0.624	23.474	0.624
79267	2.822	0.501	25.243	0.501
79368	2.822	0.491	25.243	0.491
79468	2.827	0.491	25.379	0.491
79568	2.827	0.491	25.379	0.491
79668	2.822	0.496	25.243	0.496
79768	2.817	0.506	25.106	0.506
79869	2.817	0.517	25.106	0.517
79969	2.817	0.517	25.106	0.517
80069	2.817	0.512	25.106	0.512
80169	2.812	0.512	24.97	0.512
80269	2.801	0.547	24.698	0.547
80370	2.801	0.552	24.698	0.552
80470	2.801	0.552	24.698	0.552
80571	2.801	0.547	24.698	0.547
80671	2.801	0.552	24.698	0.552
80771	2.791	0.568	24.426	0.568
80871	2.791	0.568	24.426	0.568
80971	2.791	0.568	24.426	0.568
81071	2.791	0.563	24.426	0.563
81172	2.791	0.557	24.426	0.557
81273	2.791	0.583	24.426	0.583
81374	2.786	0.583	24.29	0.583
81474	2.786	0.583	24.29	0.583
81574	2.786	0.583	24.29	0.583
81674	2.786	0.583	24.29	0.583
81775	2.781	0.608	24.154	0.608
81876	2.776	0.598	24.018	0.598
81976	2.776	0.603	24.018	0.603
82077	2.776	0.603	24.018	0.603
82178	2.776	0.603	24.018	0.603
82279	2.766	0.619	23.746	0.619
82380	2.761	0.629	23.61	0.629
82480	2.761	0.624	23.61	0.624
82580	2.761	0.619	23.61	0.619
82680	2.761	0.619	23.61	0.619
82781	2.832	0.491	25.515	0.491
82881	2.827	0.496	25.379	0.496
82982	2.827	0.486	25.379	0.486
83082	2.822	0.496	25.243	0.496
83182	2.822	0.481	25.243	0.481
83282	2.817	0.512	25.106	0.512
83382	2.812	0.517	24.97	0.517
83482	2.817	0.517	25.106	0.517
83582	2.817	0.517	25.106	0.517
83683	2.817	0.512	25.106	0.512
83784	2.807	0.547	24.834	0.547
83884	2.801	0.547	24.698	0.547
83984	2.801	0.552	24.698	0.552
84085	2.807	0.557	24.834	0.557
84186	2.807	0.557	24.834	0.557
84287	2.801	0.568	24.698	0.568
84387	2.796	0.563	24.562	0.563
84487	2.796	0.568	24.562	0.568
84587	2.796	0.568	24.562	0.568
84687	2.796	0.563	24.562	0.563
84788	2.791	0.583	24.426	0.583
84888	2.786	0.583	24.29	0.583
84989	2.786	0.583	24.29	0.583
85089	2.786	0.578	24.29	0.578
85190	2.786	0.583	24.29	0.583
85290	2.781	0.598	24.154	0.598
85390	2.776	0.608	24.018	0.608
85490	2.776	0.603	24.018	0.603
85590	2.776	0.603	24.018	0.603
85690	2.776	0.608	24.018	0.608
85791	2.766	0.624	23.746	0.624
85892	2.766	0.624	23.746	0.624
85992	2.766	0.624	23.746	0.624
86092	2.766	0.619	23.746	0.619
86192	2.766	0.532	23.746	0.532
86293	2.832	0.491	25.515	0.491
86393	2.827	0.491	25.379	0.491
86493	2.827	0.491	25.379	0.491
86593	2.822	0.491	25.243	0.491
86693	2.822	0.501	25.243	0.501
86795	2.812	0.512	24.97	0.512
86896	2.817	0.512	25.106	0.512
86996	2.817	0.506	25.106	0.506
87097	2.817	0.512	25.106	0.512
87198	2.812	0.537	24.97	0.537
87298	2.807	0.547	24.834	0.547
87398	2.817	0.552	25.106	0.552
87499	2.807	0.547	24.834	0.547
87599	2.807	0.552	24.834	0.552
87699	2.807	0.563	24.834	0.563
87799	2.801	0.563	24.698	0.563
87900	2.791	0.557	24.426	0.557
88000	2.791	0.563	24.426	0.563
88100	2.796	0.568	24.562	0.568
88201	2.791	0.578	24.426	0.578
88301	2.791	0.583	24.426	0.583
88401	2.791	0.583	24.426	0.583
88502	2.786	0.583	24.29	0.583
88602	2.791	0.583	24.426	0.583
88702	2.786	0.598	24.29	0.598
88802	2.781	0.603	24.154	0.603
88903	2.781	0.603	24.154	0.603
89003	2.781	0.608	24.154	0.608
89103	2.781	0.598	24.154	0.598
89203	2.771	0.619	23.882	0.619
89303	2.766	0.624	23.746	0.624
89403	2.766	0.619	23.746	0.619
89503	2.766	0.624	23.746	0.624
89604	2.766	0.619	23.746	0.619
89704	2.771	0.506	23.882	0.506
89804	2.832	0.491	25.515	0.491
89904	2.827	0.486	25.379	0.486
90004	2.827	0.496	25.379	0.496
90104	2.827	0.496	25.379	0.496
90205	2.827	0.512	25.379	0.512
90306	2.822	0.512	25.243	0.512
90407	2.822	0.512	25.243	0.512
90508	2.822	0.512	25.243	0.512
90608	2.822	0.512	25.243	0.512
90708	2.812	0.542	24.97	0.542
90809	2.807	0.552	24.834	0.552
90910	2.807	0.547	24.834	0.547
91010	2.807	0.547	24.834	0.547
91111	2.807	0.547	24.834	0.547
91211	2.801	0.552	24.698	0.552
91312	2.796	0.563	24.562	0.563
91413	2.796	0.563	24.562	0.563
91513	2.796	0.563	24.562	0.563
91613	2.796	0.563	24.562	0.563
91713	2.796	0.578	24.562	0.578
91813	2.786	0.578	24.29	0.578
91913	2.791	0.588	24.426	0.588
92013	2.791	0.583	24.426	0.583
92113	2.791	0.583	24.426	0.583
92213	2.781	0.598	24.154	0.598
92313	2.776	0.603	24.018	0.603
92413	2.781	0.598	24.154	0.598
92513	2.781	0.603	24.154	0.603
92613	2.781	0.603	24.154	0.603
92713	2.766	0.619	23.746	0.619
92813	2.766	0.619	23.746	0.619
92913	2.761	0.624	23.61	0.624
93013	2.766	0.619	23.746	0.619
93113	2.766	0.614	23.746	0.614
93213	2.776	0.501	24.018	0.501
93313	2.827	0.486	25.379	0.486
93413	2.827	0.496	25.379	0.496
93513	2.827	0.486	25.379	0.486
93613	2.832	0.491	25.515	0.491
93713	2.822	0.506	25.243	0.506
93813	2.822	0.512	25.243	0.512
93913	2.817	0.517	25.106	0.517
94013	2.817	0.517	25.106	0.517
94113	2.817	0.517	25.106	0.517
94213	2.807	0.542	24.834	0.542
94314	2.807	0.547	24.834	0.547
94414	2.807	0.547	24.834	0.547
94514	2.807	0.552	24.834	0.552
94614	2.807	0.547	24.834	0.547
94714	2.801	0.563	24.698	0.563
94814	2.796	0.563	24.562	0.563
94914	2.796	0.563	24.562	0.563
95014	2.796	0.563	24.562	0.563
95114	2.796	0.563	24.562	0.563
95214	2.791	0.583	24.426	0.583
95314	2.791	0.583	24.426	0.583
95414	2.791	0.583	24.426	0.583
95514	2.801	0.583	24.698	0.583
95614	2.791	0.583	24.426	0.583
95714	2.781	0.598	24.154	0.598
95814	2.781	0.598	24.154	0.598
95914	2.781	0.608	24.154	0.608
96014	2.781	0.603	24.154	0.603
96114	2.781	0.603	24.154	0.603
96214	2.771	0.619	23.882	0.619
96314	2.771	0.624	23.882	0.624
96414	2.766	0.619	23.746	0.619
96514	2.766	0.619	23.746	0.619
96614	2.766	0.619	23.746	0.619
96714	2.781	0.501	24.154	0.501
96814	2.832	0.491	25.515	0.491
96914	2.827	0.486	25.379	0.486
97014	2.832	0.491	25.515	0.491
97114	2.832	0.491	25.515	0.491
97214	2.827	0.512	25.379	0.512
97314	2.822	0.512	25.243	0.512
97415	2.822	0.517	25.243	0.517
97516	2.822	0.517	25.243	0.517
97617	2.822	0.512	25.243	0.512
97717	2.812	0.542	24.97	0.542
97818	2.807	0.552	24.834	0.552
97918	2.812	0.557	24.97	0.557
98018	2.812	0.552	24.97	0.552
98118	2.817	0.542	25.106	0.542
98219	2.801	0.557	24.698	0.557
98320	2.796	0.563	24.562	0.563
98420	2.801	0.563	24.698	0.563
98520	2.801	0.568	24.698	0.568
98621	2.801	0.557	24.698	0.557
98721	2.796	0.578	24.562	0.578
98821	2.796	0.583	24.562	0.583
98921	2.796	0.583	24.562	0.583
99022	2.796	0.583	24.562	0.583
99122	2.796	0.583	24.562	0.583
99222	2.786	0.603	24.29	0.603
99323	2.786	0.608	24.29	0.608
99423	2.786	0.603	24.29	0.603
99523	2.786	0.598	24.29	0.598
99623	2.786	0.608	24.29	0.608
99723	2.771	0.619	23.882	0.619
99823	2.766	0.624	23.746	0.624
99924	2.781	0.619	24.154	0.619
100024	2.776	0.619	24.018	0.619
100124	2.771	0.619	23.882	0.619
100224	2.796	0.496	24.562	0.496
100324	2.832	0.496	25.515	0.496
100424	2.837	0.496	25.651	0.496
100524	2.842	0.491	25.787	0.491
100625	2.837	0.491	25.651	0.491
100726	2.827	0.517	25.379	0.517
100826	2.827	0.512	25.379	0.512
100927	2.827	0.512	25.379	0.512
101028	2.827	0.501	25.379	0.501
101129	2.827	0.517	25.379	0.517
101229	2.812	0.547	24.97	0.547
101329	2.822	0.552	25.243	0.552
101430	2.817	0.547	25.106	0.547
101530	2.817	0.547	25.106	0.547
101631	2.842	0.542	25.787	0.542
101732	2.807	0.563	24.834	0.563
101832	2.807	0.563	24.834	0.563
101932	2.812	0.563	24.97	0.563
102033	2.807	0.563	24.834	0.563
102133	2.807	0.573	24.834	0.573
102233	2.801	0.583	24.698	0.583
102333	2.801	0.583	24.698	0.583
102434	2.801	0.583	24.698	0.583
102535	2.801	0.583	24.698	0.583
102636	2.801	0.573	24.698	0.573
102737	2.766	0.603	23.746	0.603
102838	2.791	0.614	24.426	0.614
102938	2.786	0.603	24.29	0.603
103039	2.791	0.603	24.426	0.603
103139	2.791	0.603	24.426	0.603
103240	2.771	0.624	23.882	0.624
103341	2.776	0.624	24.018	0.624
103441	2.771	0.624	23.882	0.624
103542	2.776	0.629	24.018	0.629
103642	2.771	0.624	23.882	0.624
103742	2.822	0.496	25.243	0.496
103842	2.837	0.491	25.651	0.491
103942	2.842	0.496	25.787	0.496
104042	2.842	0.491	25.787	0.491
104143	2.842	0.496	25.787	0.496
104244	2.827	0.506	25.379	0.506
104344	2.832	0.512	25.515	0.512
104444	2.832	0.512	25.515	0.512
104544	2.827	0.517	25.379	0.517
104644	2.832	0.517	25.515	0.517
104745	2.817	0.547	25.106	0.547
104845	2.817	0.552	25.106	0.552
104946	2.817	0.547	25.106	0.547
105047	2.817	0.552	25.106	0.552
105147	2.817	0.547	25.106	0.547
105248	2.817	0.563	25.106	0.563
105348	2.817	0.557	25.106	0.557
105448	2.812	0.563	24.97	0.563
105548	2.812	0.563	24.97	0.563
105648	2.812	0.573	24.97	0.573
105749	2.807	0.578	24.834	0.578
105849	2.807	0.583	24.834	0.583
105950	2.807	0.583	24.834	0.583
106050	2.807	0.583	24.834	0.583
106150	2.807	0.583	24.834	0.583
106250	2.796	0.603	24.562	0.603
106350	2.796	0.608	24.562	0.608
106450	2.796	0.603	24.562	0.603
106550	2.796	0.603	24.562	0.603
106650	2.796	0.603	24.562	0.603
106751	2.745	0.619	23.201	0.619
106852	2.776	0.624	24.018	0.624
106952	2.776	0.614	24.018	0.614
107053	2.776	0.624	24.018	0.624
107154	2.776	0.624	24.018	0.624
107254	2.837	0.486	25.651	0.486
107354	2.847	0.491	25.923	0.491
107454	2.853	0.491	26.059	0.491
107554	2.847	0.491	25.923	0.491
107654	2.847	0.496	25.923	0.496
107755	2.842	0.517	25.787	0.517
107855	2.847	0.517	25.923	0.517
107955	2.842	0.501	25.787	0.501
108055	2.842	0.517	25.787	0.517
108155	2.842	0.512	25.787	0.512
108255	2.822	0.552	25.243	0.552
108356	2.822	0.552	25.243	0.552
108457	2.822	0.542	25.243	0.542
108558	2.822	0.542	25.243	0.542
108659	2.822	0.552	25.243	0.552
108760	2.817	0.563	25.106	0.563
108860	2.817	0.563	25.106	0.563
108960	2.817	0.568	25.106	0.568
109060	2.817	0.563	25.106	0.563
109160	2.817	0.568	25.106	0.568
109261	2.812	0.583	24.97	0.583
109362	2.812	0.583	24.97	0.583
109462	2.812	0.583	24.97	0.583
109562	2.812	0.583	24.97	0.583
109663	2.812	0.583	24.97	0.583
109764	2.801	0.603	24.698	0.603
109865	2.801	0.608	24.698	0.608
109966	2.796	0.603	24.562	0.603
110067	2.801	0.603	24.698	0.603
110167	2.796	0.603	24.562	0.603
110267	2.786	0.624	24.29	0.624
110367	2.781	0.619	24.154	0.619
110467	2.781	0.614	24.154	0.614
110567	2.781	0.619	24.154	0.619
110668	2.781	0.624	24.154	0.624
110768	2.858	0.491	26.195	0.491
110868	2.858	0.491	26.195	0.491
110969	2.853	0.491	26.059	0.491
111070	2.853	0.491	26.059	0.491
111170	2.847	0.491	25.923	0.491
111271	2.847	0.491	25.923	0.491
111372	2.853	0.491	26.059	0.491
111472	2.847	0.491	25.923	0.491
111572	2.853	0.501	26.059	0.501
111673	2.847	0.491	25.923	0.491
111773	2.847	0.491	25.923	0.491
111873	2.853	0.496	26.059	0.496
111973	2.822	0.496	25.243	0.496
112073	2.847	0.491	25.923	0.491
112174	2.847	0.496	25.923	0.496
112274	2.847	0.491	25.923	0.491
112375	2.853	0.486	26.059	0.486
112475	2.847	0.491	25.923	0.491
112576	2.847	0.486	25.923	0.486
112676	2.853	0.491	26.059	0.491
112777	2.847	0.491	25.923	0.491
112877	2.847	0.496	25.923	0.496
112978	2.853	0.491	26.059	0.491
113078	2.853	0.496	26.059	0.496
113178	2.853	0.486	26.059	0.486
113278	2.847	0.491	25.923	0.491
113378	2.853	0.496	26.059	0.496
113478	2.847	0.496	25.923	0.496
113578	2.847	0.491	25.923	0.491
113678	2.847	0.491	25.923	0.491
113778	2.847	0.496	25.923	0.496
113878	2.853	0.501	26.059	0.501
