# Supplementary material for: Design and evaluation of a pneumatic actuation unit for a wasp-inspired self-propelled needle
Source: PLoS One. 2024 Jul 2;19(7):e0306411. doi: 10.1371/journal.pone.0306411 (PMC11218968; doi:10.1371/journal.pone.0306411)
Supplement: S1 Data — The S1 Data file contains the raw data sets of the phantom experiment. (ZIP) [file pone.0306411.s006.zip › S4_Data/stroke experiments/4mm/4mm_8.xlsx]

## Sheet: 22 11 03 16 57 47 4mm
0	2.776	0.501	24.018	0.501
100	2.776	0.501	24.018	0.501
201	2.776	0.501	24.018	0.501
301	2.776	0.496	24.018	0.496
402	2.776	0.501	24.018	0.501
502	2.776	0.501	24.018	0.501
603	2.776	0.501	24.018	0.501
703	2.776	0.501	24.018	0.501
804	2.776	0.501	24.018	0.501
905	2.776	0.506	24.018	0.506
1005	2.776	0.501	24.018	0.501
1107	2.776	0.496	24.018	0.496
1207	2.776	0.496	24.018	0.496
1307	2.776	0.491	24.018	0.491
1408	2.781	0.496	24.154	0.496
1508	2.776	0.501	24.018	0.501
1608	2.776	0.496	24.018	0.496
1709	2.776	0.501	24.018	0.501
1809	2.776	0.496	24.018	0.496
1909	2.776	0.496	24.018	0.496
2010	2.776	0.486	24.018	0.486
2110	2.776	0.496	24.018	0.496
2210	2.776	0.491	24.018	0.491
2310	2.776	0.501	24.018	0.501
2410	2.776	0.501	24.018	0.501
2511	2.776	0.501	24.018	0.501
2611	2.781	0.501	24.154	0.501
2712	2.776	0.501	24.018	0.501
2812	2.776	0.496	24.018	0.496
2912	2.776	0.496	24.018	0.496
3012	2.776	0.496	24.018	0.496
3112	2.776	0.491	24.018	0.491
3212	2.776	0.496	24.018	0.496
3313	2.776	0.501	24.018	0.501
3414	2.776	0.501	24.018	0.501
3514	2.776	0.496	24.018	0.496
3614	2.776	0.501	24.018	0.501
3714	2.776	0.496	24.018	0.496
3814	2.776	0.501	24.018	0.501
3914	2.776	0.496	24.018	0.496
4014	2.781	0.501	24.154	0.501
4114	2.776	0.501	24.018	0.501
4214	2.781	0.501	24.154	0.501
4314	2.776	0.496	24.018	0.496
4414	2.776	0.496	24.018	0.496
4514	2.781	0.496	24.154	0.496
4614	2.776	0.496	24.018	0.496
4715	2.781	0.501	24.154	0.501
4815	2.776	0.496	24.018	0.496
4915	2.776	0.496	24.018	0.496
5015	2.776	0.496	24.018	0.496
5115	2.776	0.496	24.018	0.496
5216	2.776	0.491	24.018	0.491
5317	2.776	0.486	24.018	0.486
5418	2.776	0.501	24.018	0.501
5518	2.776	0.496	24.018	0.496
5618	2.776	0.496	24.018	0.496
5718	2.776	0.501	24.018	0.501
5819	2.776	0.501	24.018	0.501
5919	2.776	0.496	24.018	0.496
6019	2.776	0.501	24.018	0.501
6120	2.776	0.501	24.018	0.501
6220	2.776	0.496	24.018	0.496
6320	2.776	0.501	24.018	0.501
6421	2.776	0.491	24.018	0.491
6521	2.776	0.496	24.018	0.496
6621	2.776	0.496	24.018	0.496
6721	2.776	0.501	24.018	0.501
6822	2.776	0.491	24.018	0.491
6922	2.776	0.501	24.018	0.501
7024	2.776	0.496	24.018	0.496
7124	2.776	0.496	24.018	0.496
7225	2.776	0.496	24.018	0.496
7325	2.776	0.496	24.018	0.496
7426	2.776	0.496	24.018	0.496
7526	2.776	0.501	24.018	0.501
7626	2.776	0.491	24.018	0.491
7727	2.776	0.501	24.018	0.501
7827	2.776	0.496	24.018	0.496
7927	2.776	0.501	24.018	0.501
8027	2.776	0.496	24.018	0.496
8127	2.776	0.501	24.018	0.501
8227	2.776	0.496	24.018	0.496
8327	2.781	0.496	24.154	0.496
8427	2.776	0.501	24.018	0.501
8527	2.776	0.501	24.018	0.501
8628	2.776	0.496	24.018	0.496
8728	2.776	0.491	24.018	0.491
8828	2.781	0.496	24.154	0.496
8928	2.781	0.501	24.154	0.501
9028	2.776	0.501	24.018	0.501
9128	2.776	0.496	24.018	0.496
9229	2.776	0.501	24.018	0.501
9330	2.776	0.501	24.018	0.501
9430	2.776	0.501	24.018	0.501
9530	2.776	0.496	24.018	0.496
9630	2.776	0.496	24.018	0.496
9730	2.776	0.501	24.018	0.501
9830	2.776	0.481	24.018	0.481
9930	2.776	0.496	24.018	0.496
10030	2.776	0.496	24.018	0.496
10131	2.776	0.496	24.018	0.496
10232	2.776	0.501	24.018	0.501
10333	2.776	0.491	24.018	0.491
10434	2.776	0.501	24.018	0.501
10535	2.781	0.501	24.154	0.501
10635	2.776	0.501	24.018	0.501
10735	2.776	0.496	24.018	0.496
10835	2.776	0.501	24.018	0.501
10936	2.776	0.522	24.018	0.522
11037	2.776	0.522	24.018	0.522
11137	2.776	0.517	24.018	0.517
11238	2.776	0.512	24.018	0.512
11338	2.776	0.517	24.018	0.517
11438	2.776	0.557	24.018	0.557
11538	2.776	0.557	24.018	0.557
11638	2.776	0.557	24.018	0.557
11738	2.776	0.547	24.018	0.547
11838	2.776	0.552	24.018	0.552
11938	2.771	0.563	23.882	0.563
12039	2.771	0.563	23.882	0.563
12141	2.771	0.557	23.882	0.557
12242	2.771	0.563	23.882	0.563
12343	2.771	0.568	23.882	0.568
12443	2.766	0.588	23.746	0.588
12544	2.766	0.583	23.746	0.583
12645	2.771	0.573	23.882	0.573
12745	2.766	0.583	23.746	0.583
12845	2.766	0.583	23.746	0.583
12945	2.766	0.608	23.746	0.608
13046	2.761	0.603	23.61	0.603
13146	2.761	0.603	23.61	0.603
13246	2.761	0.603	23.61	0.603
13347	2.761	0.603	23.61	0.603
13447	2.761	0.634	23.61	0.634
13547	2.761	0.629	23.61	0.629
13648	2.761	0.634	23.61	0.634
13748	2.761	0.634	23.61	0.634
13848	2.761	0.573	23.61	0.573
13948	2.776	0.496	24.018	0.496
14049	2.776	0.496	24.018	0.496
14150	2.776	0.496	24.018	0.496
14251	2.776	0.486	24.018	0.486
14352	2.781	0.496	24.154	0.496
14453	2.776	0.517	24.018	0.517
14554	2.776	0.522	24.018	0.522
14654	2.776	0.522	24.018	0.522
14754	2.776	0.517	24.018	0.517
14855	2.776	0.517	24.018	0.517
14956	2.776	0.557	24.018	0.557
15056	2.776	0.552	24.018	0.552
15157	2.776	0.563	24.018	0.563
15257	2.776	0.552	24.018	0.552
15357	2.776	0.552	24.018	0.552
15458	2.776	0.568	24.018	0.568
15558	2.771	0.568	23.882	0.568
15658	2.771	0.563	23.882	0.563
15759	2.771	0.573	23.882	0.573
15860	2.771	0.578	23.882	0.578
15960	2.771	0.583	23.882	0.583
16060	2.766	0.588	23.746	0.588
16161	2.766	0.583	23.746	0.583
16262	2.766	0.588	23.746	0.588
16363	2.766	0.598	23.746	0.598
16464	2.766	0.608	23.746	0.608
16565	2.766	0.614	23.746	0.614
16666	2.766	0.608	23.746	0.608
16766	2.766	0.608	23.746	0.608
16867	2.766	0.614	23.746	0.614
16967	2.761	0.639	23.61	0.639
17068	2.761	0.634	23.61	0.634
17168	2.761	0.634	23.61	0.634
17268	2.761	0.634	23.61	0.634
17368	2.766	0.517	23.746	0.517
17468	2.791	0.491	24.426	0.491
17568	2.822	0.491	25.243	0.491
17668	2.827	0.496	25.379	0.496
17768	2.827	0.501	25.379	0.501
17869	2.827	0.512	25.379	0.512
17969	2.827	0.512	25.379	0.512
18071	2.827	0.517	25.379	0.517
18172	2.827	0.517	25.379	0.517
18273	2.827	0.512	25.379	0.512
18373	2.822	0.542	25.243	0.542
18474	2.817	0.552	25.106	0.552
18575	2.822	0.557	25.243	0.557
18675	2.822	0.547	25.243	0.547
18776	2.822	0.557	25.243	0.557
18876	2.817	0.563	25.106	0.563
18977	2.817	0.563	25.106	0.563
19078	2.822	0.573	25.243	0.573
19179	2.817	0.563	25.106	0.563
19279	2.817	0.563	25.106	0.563
19379	2.817	0.583	25.106	0.583
19479	2.812	0.583	24.97	0.583
19580	2.812	0.583	24.97	0.583
19680	2.812	0.583	24.97	0.583
19780	2.832	0.583	25.515	0.583
19880	2.801	0.598	24.698	0.598
19980	2.801	0.608	24.698	0.608
20080	2.801	0.603	24.698	0.603
20180	2.801	0.608	24.698	0.608
20280	2.796	0.603	24.562	0.603
20380	2.791	0.624	24.426	0.624
20480	2.786	0.634	24.29	0.634
20580	2.786	0.634	24.29	0.634
20681	2.786	0.634	24.29	0.634
20782	2.786	0.629	24.29	0.629
20883	2.791	0.501	24.426	0.501
20983	2.858	0.496	26.195	0.496
21084	2.924	0.491	27.964	0.491
21184	2.919	0.501	27.828	0.501
21285	2.919	0.496	27.828	0.496
21385	2.909	0.517	27.556	0.517
21486	2.909	0.517	27.556	0.517
21586	2.909	0.517	27.556	0.517
21686	2.914	0.512	27.692	0.512
21786	2.909	0.512	27.556	0.512
21886	2.904	0.547	27.42	0.547
21986	2.898	0.552	27.284	0.552
22086	2.904	0.552	27.42	0.552
22186	2.904	0.552	27.42	0.552
22286	2.904	0.552	27.42	0.552
22386	2.898	0.557	27.284	0.557
22486	2.898	0.563	27.284	0.563
22586	2.898	0.563	27.284	0.563
22686	2.898	0.563	27.284	0.563
22786	2.898	0.563	27.284	0.563
22886	2.888	0.583	27.012	0.583
22986	2.883	0.583	26.876	0.583
23087	2.888	0.583	27.012	0.583
23188	2.883	0.583	26.876	0.583
23288	2.888	0.583	27.012	0.583
23388	2.873	0.608	26.603	0.608
23488	2.878	0.614	26.739	0.614
23589	2.878	0.614	26.739	0.614
23690	2.883	0.608	26.876	0.608
23790	2.878	0.598	26.739	0.598
23890	2.863	0.629	26.331	0.629
23991	2.858	0.629	26.195	0.629
24092	2.853	0.629	26.059	0.629
24192	2.847	0.629	25.923	0.629
24292	2.847	0.634	25.923	0.634
24393	2.858	0.501	26.195	0.501
24494	2.929	0.491	28.1	0.491
24594	2.939	0.491	28.372	0.491
24694	2.939	0.496	28.372	0.496
24795	2.939	0.496	28.372	0.496
24895	2.929	0.517	28.1	0.517
24996	2.929	0.517	28.1	0.517
25096	2.934	0.512	28.236	0.512
25196	2.929	0.517	28.1	0.517
25297	2.929	0.517	28.1	0.517
25397	2.919	0.552	27.828	0.552
25497	2.914	0.547	27.692	0.547
25598	2.924	0.557	27.964	0.557
25699	2.919	0.552	27.828	0.552
25801	2.924	0.552	27.964	0.552
25902	2.909	0.563	27.556	0.563
26002	2.914	0.563	27.692	0.563
26102	2.914	0.568	27.692	0.568
26202	2.919	0.568	27.828	0.568
26303	2.914	0.568	27.692	0.568
26403	2.904	0.578	27.42	0.578
26503	2.909	0.583	27.556	0.583
26603	2.904	0.588	27.42	0.588
26704	2.909	0.588	27.556	0.588
26804	2.909	0.583	27.556	0.583
26904	2.898	0.603	27.284	0.603
27005	2.898	0.608	27.284	0.608
27105	2.898	0.603	27.284	0.603
27205	2.898	0.603	27.284	0.603
27306	2.898	0.603	27.284	0.603
27406	2.878	0.624	26.739	0.624
27506	2.883	0.624	26.876	0.624
27607	2.878	0.629	26.739	0.629
27708	2.878	0.624	26.739	0.624
27808	2.873	0.634	26.603	0.634
27908	2.909	0.491	27.556	0.491
28008	2.96	0.491	28.917	0.491
28108	2.955	0.491	28.781	0.491
28208	2.955	0.496	28.781	0.496
28308	2.955	0.496	28.781	0.496
28408	2.944	0.512	28.508	0.512
28508	2.949	0.517	28.645	0.517
28609	2.944	0.517	28.508	0.517
28710	2.949	0.512	28.645	0.512
28811	2.949	0.512	28.645	0.512
28911	2.934	0.552	28.236	0.552
29012	2.934	0.552	28.236	0.552
29113	2.939	0.547	28.372	0.547
29213	2.939	0.552	28.372	0.552
29314	2.939	0.552	28.372	0.552
29414	2.929	0.557	28.1	0.557
29514	2.934	0.563	28.236	0.563
29615	2.934	0.573	28.236	0.573
29715	2.934	0.568	28.236	0.568
29815	2.929	0.568	28.1	0.568
29915	2.924	0.583	27.964	0.583
30015	2.924	0.583	27.964	0.583
30116	2.929	0.583	28.1	0.583
30216	2.924	0.583	27.964	0.583
30317	2.929	0.583	28.1	0.583
30417	2.914	0.603	27.692	0.603
30518	2.919	0.603	27.828	0.603
30618	2.919	0.608	27.828	0.608
30718	2.914	0.603	27.692	0.603
30819	2.919	0.608	27.828	0.608
30919	2.898	0.624	27.284	0.624
31019	2.898	0.624	27.284	0.624
31119	2.893	0.629	27.148	0.629
31220	2.898	0.624	27.284	0.624
31320	2.893	0.624	27.148	0.624
31421	2.939	0.491	28.372	0.491
31521	2.965	0.496	29.053	0.496
31622	2.97	0.491	29.189	0.491
31723	2.965	0.491	29.053	0.491
31823	2.97	0.496	29.189	0.496
31923	2.96	0.512	28.917	0.512
32023	2.96	0.517	28.917	0.517
32124	2.96	0.506	28.917	0.506
32225	2.96	0.517	28.917	0.517
32326	2.96	0.517	28.917	0.517
32426	2.949	0.552	28.645	0.552
32526	2.949	0.552	28.645	0.552
32626	2.949	0.547	28.645	0.547
32726	2.949	0.557	28.645	0.557
32827	2.949	0.547	28.645	0.547
32928	2.944	0.568	28.508	0.568
33028	2.944	0.563	28.508	0.563
33128	2.939	0.563	28.372	0.563
33229	2.939	0.568	28.372	0.568
33331	2.944	0.563	28.508	0.563
33432	2.934	0.583	28.236	0.583
33533	2.939	0.583	28.372	0.583
33634	2.934	0.578	28.236	0.578
33734	2.934	0.588	28.236	0.588
33835	2.939	0.583	28.372	0.583
33936	2.934	0.603	28.236	0.603
34036	2.929	0.598	28.1	0.598
34136	2.929	0.608	28.1	0.608
34236	2.929	0.608	28.1	0.608
34336	2.929	0.603	28.1	0.603
34437	2.914	0.629	27.692	0.629
34538	2.909	0.629	27.556	0.629
34638	2.909	0.629	27.556	0.629
34738	2.909	0.624	27.556	0.624
34838	2.909	0.624	27.556	0.624
34938	2.985	0.486	29.597	0.486
35038	2.98	0.491	29.461	0.491
35138	2.975	0.496	29.325	0.496
35238	2.975	0.496	29.325	0.496
35338	2.975	0.491	29.325	0.491
35438	2.97	0.517	29.189	0.517
35538	2.965	0.517	29.053	0.517
35638	2.97	0.517	29.189	0.517
35738	2.97	0.517	29.189	0.517
35838	2.97	0.517	29.189	0.517
35938	2.965	0.552	29.053	0.552
36038	2.96	0.552	28.917	0.552
36138	2.96	0.547	28.917	0.547
36238	2.96	0.547	28.917	0.547
36338	2.96	0.552	28.917	0.552
36439	2.955	0.563	28.781	0.563
36539	2.955	0.563	28.781	0.563
36639	2.949	0.563	28.645	0.563
36739	2.949	0.563	28.645	0.563
36839	2.949	0.563	28.645	0.563
36941	2.949	0.583	28.645	0.583
37042	2.949	0.583	28.645	0.583
37143	2.949	0.573	28.645	0.573
37243	2.949	0.583	28.645	0.583
37344	2.949	0.583	28.645	0.583
37445	2.939	0.608	28.372	0.608
37545	2.944	0.603	28.508	0.603
37645	2.939	0.603	28.372	0.603
37746	2.939	0.614	28.372	0.614
37846	2.939	0.598	28.372	0.598
37946	2.924	0.624	27.964	0.624
38046	2.924	0.629	27.964	0.629
38146	2.924	0.629	27.964	0.629
38246	2.919	0.624	27.828	0.624
38346	2.919	0.563	27.828	0.563
38446	2.995	0.491	29.869	0.491
38547	2.985	0.491	29.597	0.491
38647	2.985	0.496	29.597	0.496
38747	2.985	0.496	29.597	0.496
38847	2.985	0.491	29.597	0.491
38948	2.98	0.512	29.461	0.512
39048	2.975	0.517	29.325	0.517
39148	2.975	0.506	29.325	0.506
39248	2.975	0.517	29.325	0.517
39348	2.975	0.517	29.325	0.517
39449	2.97	0.547	29.189	0.547
39549	2.96	0.547	28.917	0.547
39651	2.97	0.547	29.189	0.547
39752	2.97	0.552	29.189	0.552
39853	2.965	0.552	29.053	0.552
39954	2.965	0.573	29.053	0.573
40054	2.965	0.557	29.053	0.557
40155	2.965	0.563	29.053	0.563
40255	2.965	0.563	29.053	0.563
40355	2.965	0.563	29.053	0.563
40455	2.955	0.578	28.781	0.578
40555	2.96	0.578	28.917	0.578
40656	2.96	0.588	28.917	0.588
40756	2.955	0.583	28.781	0.583
40856	2.96	0.593	28.917	0.593
40956	2.949	0.603	28.645	0.603
41056	2.949	0.608	28.645	0.608
41156	2.955	0.603	28.781	0.603
41257	2.949	0.608	28.645	0.608
41357	2.949	0.614	28.645	0.614
41457	2.939	0.624	28.372	0.624
41558	2.929	0.619	28.1	0.619
41658	2.929	0.619	28.1	0.619
41758	2.929	0.629	28.1	0.629
41858	2.929	0.522	28.1	0.522
41958	3.006	0.491	30.141	0.491
42058	3.001	0.491	30.005	0.491
42158	2.995	0.491	29.869	0.491
42258	2.995	0.491	29.869	0.491
42358	2.995	0.506	29.869	0.506
42458	2.985	0.517	29.597	0.517
42558	2.985	0.517	29.597	0.517
42658	2.985	0.512	29.597	0.512
42758	2.985	0.512	29.597	0.512
42858	2.98	0.537	29.461	0.537
42958	2.98	0.547	29.461	0.547
43059	2.98	0.552	29.461	0.552
43159	2.975	0.547	29.325	0.547
43259	2.975	0.552	29.325	0.552
43360	2.975	0.557	29.325	0.557
43461	2.97	0.563	29.189	0.563
43562	2.97	0.563	29.189	0.563
43662	2.97	0.563	29.189	0.563
43763	2.965	0.563	29.053	0.563
43864	2.965	0.578	29.053	0.578
43964	2.965	0.583	29.053	0.583
44064	2.965	0.583	29.053	0.583
44164	2.965	0.583	29.053	0.583
44264	2.965	0.578	29.053	0.578
44365	2.965	0.593	29.053	0.593
44465	2.955	0.608	28.781	0.608
44566	2.96	0.614	28.917	0.614
44666	2.955	0.603	28.781	0.603
44766	2.955	0.608	28.781	0.608
44866	2.949	0.619	28.645	0.619
44966	2.944	0.629	28.508	0.629
45067	2.944	0.634	28.508	0.634
45168	2.944	0.624	28.508	0.624
45268	2.944	0.634	28.508	0.634
45369	2.949	0.506	28.645	0.506
45470	3.006	0.496	30.141	0.496
45570	3.001	0.496	30.005	0.496
45670	3.006	0.496	30.141	0.496
45771	3.006	0.496	30.141	0.496
45872	2.995	0.506	29.869	0.506
45972	2.99	0.522	29.733	0.522
46073	2.99	0.517	29.733	0.517
46173	2.99	0.501	29.733	0.501
46274	2.99	0.512	29.733	0.512
46375	2.985	0.542	29.597	0.542
46475	2.98	0.547	29.461	0.547
46575	2.98	0.552	29.461	0.552
46675	2.985	0.552	29.597	0.552
46775	2.98	0.547	29.461	0.547
46875	2.975	0.557	29.325	0.557
46975	2.975	0.563	29.325	0.563
47075	2.975	0.563	29.325	0.563
47175	2.975	0.568	29.325	0.568
47275	2.98	0.557	29.461	0.557
47375	2.97	0.578	29.189	0.578
47475	2.97	0.578	29.189	0.578
47575	2.97	0.588	29.189	0.588
47675	2.965	0.578	29.053	0.578
47776	2.97	0.583	29.189	0.583
47877	2.965	0.593	29.053	0.593
47977	2.965	0.603	29.053	0.603
48077	2.965	0.603	29.053	0.603
48177	2.965	0.608	29.053	0.608
48277	2.965	0.614	29.053	0.614
48378	2.955	0.624	28.781	0.624
48478	2.949	0.624	28.645	0.624
48580	2.949	0.624	28.645	0.624
48680	2.949	0.624	28.645	0.624
48780	2.949	0.624	28.645	0.624
48880	2.97	0.501	29.189	0.501
48980	3.001	0.496	30.005	0.496
49080	3.006	0.496	30.141	0.496
49181	3.006	0.496	30.141	0.496
49281	3.006	0.496	30.141	0.496
49382	2.995	0.512	29.869	0.512
49483	3.001	0.512	30.005	0.512
49583	3.001	0.517	30.005	0.517
49684	3.001	0.517	30.005	0.517
49784	3.001	0.517	30.005	0.517
49884	2.98	0.547	29.461	0.547
49984	2.985	0.542	29.597	0.542
50084	2.985	0.552	29.597	0.552
50184	2.985	0.552	29.597	0.552
50285	2.985	0.547	29.597	0.547
50386	2.98	0.563	29.461	0.563
50486	2.985	0.563	29.597	0.563
50587	2.985	0.563	29.597	0.563
50687	2.97	0.563	29.189	0.563
50787	2.985	0.557	29.597	0.557
50887	2.97	0.583	29.189	0.583
50987	2.97	0.583	29.189	0.583
51087	2.975	0.583	29.325	0.583
51187	2.97	0.578	29.189	0.578
51289	2.97	0.583	29.189	0.583
51389	2.965	0.603	29.053	0.603
51490	2.97	0.603	29.189	0.603
51590	2.965	0.598	29.053	0.598
51690	2.97	0.598	29.189	0.598
51790	2.965	0.598	29.053	0.598
51890	2.949	0.624	28.645	0.624
51990	2.949	0.624	28.645	0.624
52090	2.949	0.624	28.645	0.624
52190	2.949	0.624	28.645	0.624
52290	2.949	0.629	28.645	0.629
52390	2.975	0.496	29.325	0.496
52490	3.041	0.486	31.094	0.486
52590	3.041	0.491	31.094	0.491
52691	3.036	0.491	30.958	0.491
52791	3.036	0.496	30.958	0.496
52891	3.021	0.506	30.55	0.506
52991	3.026	0.512	30.686	0.512
53091	3.026	0.512	30.686	0.512
53191	3.031	0.512	30.822	0.512
53291	3.026	0.512	30.686	0.512
53391	3.011	0.547	30.277	0.547
53491	3.016	0.552	30.414	0.552
53592	3.016	0.547	30.414	0.547
53693	3.021	0.552	30.55	0.552
53793	3.016	0.552	30.414	0.552
53893	3.011	0.563	30.277	0.563
53993	3.016	0.563	30.414	0.563
54093	3.011	0.563	30.277	0.563
54193	3.011	0.568	30.277	0.568
54293	3.016	0.563	30.414	0.563
54393	3.006	0.573	30.141	0.573
54494	3.006	0.583	30.141	0.583
54594	3.006	0.583	30.141	0.583
54694	3.006	0.588	30.141	0.588
54794	3.006	0.583	30.141	0.583
54894	2.995	0.603	29.869	0.603
54994	2.995	0.608	29.869	0.608
55094	2.995	0.608	29.869	0.608
55194	2.995	0.603	29.869	0.603
55295	2.995	0.603	29.869	0.603
55396	2.98	0.624	29.461	0.624
55496	2.98	0.619	29.461	0.619
55597	2.975	0.624	29.325	0.624
55697	2.98	0.629	29.461	0.629
55797	2.975	0.629	29.325	0.629
55897	3.006	0.496	30.141	0.496
55997	3.036	0.491	30.958	0.491
56097	3.041	0.496	31.094	0.496
56197	3.046	0.496	31.23	0.496
56297	3.041	0.496	31.094	0.496
56397	3.031	0.522	30.822	0.522
56498	3.011	0.517	30.277	0.517
56599	3.036	0.517	30.958	0.517
56699	3.036	0.512	30.958	0.512
56800	3.036	0.517	30.958	0.517
56900	3.021	0.547	30.55	0.547
57000	3.021	0.542	30.55	0.542
57100	3.026	0.547	30.686	0.547
57200	3.026	0.547	30.686	0.547
57300	3.026	0.547	30.686	0.547
57400	3.021	0.563	30.55	0.563
57501	3.021	0.563	30.55	0.563
57602	3.021	0.563	30.55	0.563
57703	3.021	0.563	30.55	0.563
57803	3.021	0.563	30.55	0.563
57904	3.016	0.583	30.414	0.583
58004	3.016	0.583	30.414	0.583
58105	3.016	0.583	30.414	0.583
58205	3.016	0.573	30.414	0.573
58305	3.016	0.583	30.414	0.583
58406	3.001	0.603	30.005	0.603
58507	3.011	0.603	30.277	0.603
58607	3.006	0.603	30.141	0.603
58707	3.011	0.603	30.277	0.603
58807	3.006	0.603	30.141	0.603
58908	2.99	0.619	29.733	0.619
59008	2.985	0.624	29.597	0.624
59108	2.955	0.624	28.781	0.624
59208	2.985	0.619	29.597	0.619
59308	2.985	0.624	29.597	0.624
59409	3.036	0.491	30.958	0.491
59510	3.046	0.496	31.23	0.496
59611	3.052	0.486	31.366	0.486
59711	3.052	0.491	31.366	0.491
59811	3.046	0.486	31.23	0.486
59911	3.041	0.517	31.094	0.517
60011	3.046	0.512	31.23	0.512
60112	3.041	0.517	31.094	0.517
60212	3.041	0.512	31.094	0.512
60312	3.041	0.517	31.094	0.517
60412	3.036	0.552	30.958	0.552
60513	3.036	0.547	30.958	0.547
60614	3.036	0.547	30.958	0.547
60714	3.006	0.552	30.141	0.552
60814	3.031	0.547	30.822	0.547
60915	3.026	0.563	30.686	0.563
61015	3.026	0.563	30.686	0.563
61115	3.026	0.563	30.686	0.563
61216	3.026	0.563	30.686	0.563
61316	3.026	0.563	30.686	0.563
61416	3.021	0.578	30.55	0.578
61517	3.021	0.583	30.55	0.583
61618	3.021	0.583	30.55	0.583
61718	3.021	0.583	30.55	0.583
61818	3.021	0.583	30.55	0.583
61918	3.011	0.603	30.277	0.603
62019	3.016	0.608	30.414	0.608
62119	3.011	0.608	30.277	0.608
62219	3.016	0.614	30.414	0.614
62319	3.011	0.603	30.277	0.603
62420	2.99	0.629	29.733	0.629
62520	2.99	0.619	29.733	0.619
62620	2.99	0.624	29.733	0.624
62720	2.985	0.614	29.597	0.614
62820	2.985	0.624	29.597	0.624
62920	3.046	0.486	31.23	0.486
63020	3.057	0.496	31.502	0.496
63121	3.057	0.496	31.502	0.496
63223	3.057	0.496	31.502	0.496
63323	3.052	0.491	31.366	0.491
63423	3.046	0.517	31.23	0.517
63524	3.046	0.512	31.23	0.512
63624	3.046	0.512	31.23	0.512
63724	3.046	0.512	31.23	0.512
63825	3.046	0.512	31.23	0.512
63925	3.041	0.552	31.094	0.552
64025	3.036	0.547	30.958	0.547
64125	3.036	0.552	30.958	0.552
64225	3.036	0.547	30.958	0.547
64326	3.036	0.547	30.958	0.547
64426	3.036	0.563	30.958	0.563
64526	3.031	0.563	30.822	0.563
64626	3.031	0.563	30.822	0.563
64726	3.031	0.563	30.822	0.563
64827	3.031	0.563	30.822	0.563
64927	3.026	0.578	30.686	0.578
65027	3.021	0.583	30.55	0.583
65127	3.026	0.583	30.686	0.583
65228	3.026	0.578	30.686	0.578
65328	3.021	0.583	30.55	0.583
65429	3.021	0.603	30.55	0.603
65529	3.016	0.603	30.414	0.603
65629	3.016	0.603	30.414	0.603
65729	3.016	0.608	30.414	0.608
65829	3.016	0.614	30.414	0.614
65929	2.995	0.624	29.869	0.624
66029	2.995	0.634	29.869	0.634
66129	2.99	0.624	29.733	0.624
66229	2.99	0.624	29.733	0.624
66329	2.99	0.624	29.733	0.624
66429	3.067	0.491	31.774	0.491
66529	3.072	0.491	31.91	0.491
66630	3.077	0.496	32.046	0.496
66730	3.077	0.491	32.046	0.491
66830	3.077	0.491	32.046	0.491
66930	3.067	0.506	31.774	0.506
67030	3.067	0.517	31.774	0.517
67131	3.067	0.506	31.774	0.506
67232	3.067	0.517	31.774	0.517
67332	3.067	0.517	31.774	0.517
67432	3.057	0.552	31.502	0.552
67533	3.052	0.547	31.366	0.547
67633	3.052	0.552	31.366	0.552
67734	3.052	0.552	31.366	0.552
67834	3.052	0.547	31.366	0.547
67934	3.052	0.563	31.366	0.563
68035	3.046	0.568	31.23	0.568
68135	3.052	0.563	31.366	0.563
68235	3.046	0.563	31.23	0.563
68335	3.046	0.568	31.23	0.568
68435	3.046	0.583	31.23	0.583
68535	3.046	0.588	31.23	0.588
68636	3.041	0.583	31.094	0.583
68736	3.041	0.573	31.094	0.573
68836	3.041	0.583	31.094	0.583
68936	3.036	0.598	30.958	0.598
69036	3.031	0.603	30.822	0.603
69136	3.036	0.603	30.958	0.603
69236	3.031	0.603	30.822	0.603
69337	3.031	0.603	30.822	0.603
69437	3.021	0.624	30.55	0.624
69538	3.016	0.629	30.414	0.629
69638	3.036	0.624	30.958	0.624
69740	3.016	0.624	30.414	0.624
69840	3.021	0.563	30.55	0.563
69940	3.087	0.496	32.319	0.496
70041	3.082	0.496	32.183	0.496
70142	3.082	0.496	32.183	0.496
70242	3.082	0.491	32.183	0.491
70343	3.082	0.501	32.183	0.501
70444	3.077	0.517	32.046	0.517
70544	3.077	0.517	32.046	0.517
70644	3.097	0.517	32.591	0.517
70745	3.072	0.517	31.91	0.517
70845	3.072	0.517	31.91	0.517
70945	3.067	0.547	31.774	0.547
71046	3.062	0.547	31.638	0.547
71146	3.062	0.552	31.638	0.552
71247	3.062	0.547	31.638	0.547
71347	3.062	0.557	31.638	0.557
71447	3.052	0.563	31.366	0.563
71548	3.052	0.563	31.366	0.563
71648	3.052	0.563	31.366	0.563
71748	3.052	0.563	31.366	0.563
71849	3.052	0.573	31.366	0.573
71950	3.046	0.583	31.23	0.583
72050	3.046	0.578	31.23	0.578
72151	3.046	0.578	31.23	0.578
72251	3.046	0.578	31.23	0.578
72351	3.046	0.593	31.23	0.593
72451	3.041	0.608	31.094	0.608
72551	3.041	0.603	31.094	0.603
72651	3.041	0.603	31.094	0.603
72751	3.041	0.608	31.094	0.608
72851	3.041	0.614	31.094	0.614
72951	3.026	0.624	30.686	0.624
73051	3.026	0.629	30.686	0.629
73151	3.021	0.624	30.55	0.624
73252	3.021	0.624	30.55	0.624
73352	3.021	0.517	30.55	0.517
73453	3.092	0.491	32.455	0.491
73554	3.087	0.496	32.319	0.496
73654	3.087	0.496	32.319	0.496
73755	3.087	0.496	32.319	0.496
73855	3.082	0.506	32.183	0.506
73956	3.082	0.512	32.183	0.512
74057	3.077	0.506	32.046	0.506
74158	3.082	0.517	32.183	0.517
74259	3.082	0.512	32.183	0.512
74359	3.072	0.537	31.91	0.537
74459	3.072	0.547	31.91	0.547
74559	3.067	0.547	31.774	0.547
74661	3.062	0.552	31.638	0.552
74762	3.067	0.542	31.774	0.542
74863	3.062	0.557	31.638	0.557
74964	3.062	0.557	31.638	0.557
75065	3.062	0.563	31.638	0.563
75166	3.062	0.563	31.638	0.563
75266	3.062	0.563	31.638	0.563
75367	3.057	0.578	31.502	0.578
75467	3.057	0.578	31.502	0.578
75567	3.057	0.583	31.502	0.583
75667	3.052	0.583	31.366	0.583
75767	3.052	0.583	31.366	0.583
75867	3.046	0.593	31.23	0.593
75967	3.046	0.603	31.23	0.603
76067	3.046	0.603	31.23	0.603
76167	3.046	0.598	31.23	0.598
76267	3.046	0.603	31.23	0.603
76367	3.041	0.619	31.094	0.619
76467	3.031	0.624	30.822	0.624
76568	3.036	0.624	30.958	0.624
76668	3.026	0.624	30.686	0.624
76768	3.026	0.624	30.686	0.624
76868	3.036	0.496	30.958	0.496
76968	3.103	0.496	32.727	0.496
77068	3.092	0.496	32.455	0.496
77168	3.128	0.491	33.407	0.491
77268	3.092	0.486	32.455	0.486
77368	3.087	0.512	32.319	0.512
77468	3.082	0.517	32.183	0.517
77568	3.087	0.506	32.319	0.506
77668	3.087	0.512	32.319	0.512
77768	3.087	0.506	32.319	0.506
77868	3.077	0.542	32.046	0.542
77968	3.072	0.547	31.91	0.547
78068	3.072	0.552	31.91	0.552
78168	3.072	0.547	31.91	0.547
78268	3.072	0.547	31.91	0.547
78368	3.072	0.557	31.91	0.557
78469	3.072	0.568	31.91	0.568
78569	3.072	0.568	31.91	0.568
78669	3.072	0.568	31.91	0.568
78769	3.067	0.563	31.774	0.563
78870	3.067	0.583	31.774	0.583
78970	3.062	0.583	31.638	0.583
79070	3.062	0.578	31.638	0.578
79170	3.062	0.583	31.638	0.583
79270	3.062	0.583	31.638	0.583
79370	3.046	0.598	31.23	0.598
79470	3.046	0.603	31.23	0.603
79570	3.052	0.603	31.366	0.603
79670	3.052	0.603	31.366	0.603
79771	3.052	0.603	31.366	0.603
79872	3.041	0.619	31.094	0.619
79972	3.036	0.624	30.958	0.624
80072	3.031	0.619	30.822	0.619
80173	3.031	0.624	30.822	0.624
80274	3.036	0.624	30.958	0.624
80374	3.052	0.501	31.366	0.501
80475	3.097	0.491	32.591	0.491
80576	3.097	0.496	32.591	0.496
80677	3.108	0.491	32.863	0.491
80778	3.103	0.496	32.727	0.496
80878	3.092	0.512	32.455	0.512
80979	3.092	0.522	32.455	0.522
81079	3.092	0.512	32.455	0.512
81180	3.092	0.512	32.455	0.512
81280	3.092	0.512	32.455	0.512
81380	3.082	0.542	32.183	0.542
81480	3.082	0.547	32.183	0.547
81581	3.087	0.547	32.319	0.547
81682	3.087	0.542	32.319	0.542
81782	3.087	0.552	32.319	0.552
81882	3.082	0.563	32.183	0.563
81983	3.082	0.563	32.183	0.563
82083	3.077	0.563	32.046	0.563
82184	3.082	0.563	32.183	0.563
82284	3.082	0.563	32.183	0.563
82384	3.072	0.583	31.91	0.583
82484	3.077	0.578	32.046	0.578
82584	3.072	0.573	31.91	0.573
82684	3.072	0.583	31.91	0.583
82784	3.077	0.583	32.046	0.583
82884	3.057	0.598	31.502	0.598
82984	3.062	0.603	31.638	0.603
83084	3.062	0.603	31.638	0.603
83184	3.062	0.603	31.638	0.603
83284	3.062	0.603	31.638	0.603
83384	3.046	0.614	31.23	0.614
83484	3.046	0.619	31.23	0.619
83584	3.046	0.624	31.23	0.624
83684	3.046	0.624	31.23	0.624
83784	3.041	0.624	31.094	0.624
83884	3.062	0.501	31.638	0.501
83985	3.128	0.491	33.407	0.491
84086	3.118	0.491	33.135	0.491
84186	3.123	0.491	33.271	0.491
84286	3.128	0.491	33.407	0.491
84386	3.108	0.517	32.863	0.517
84486	3.113	0.517	32.999	0.517
84586	3.113	0.512	32.999	0.512
84686	3.113	0.517	32.999	0.517
84786	3.113	0.512	32.999	0.512
84886	3.097	0.547	32.591	0.547
84986	3.108	0.547	32.863	0.547
85086	3.108	0.547	32.863	0.547
85187	3.103	0.542	32.727	0.542
85287	3.108	0.552	32.863	0.552
85387	3.097	0.557	32.591	0.557
85488	3.097	0.563	32.591	0.563
85588	3.103	0.557	32.727	0.557
85688	3.097	0.563	32.591	0.563
85788	3.103	0.552	32.727	0.552
85888	3.092	0.583	32.455	0.583
85988	3.092	0.578	32.455	0.578
86088	3.092	0.583	32.455	0.583
86188	3.092	0.578	32.455	0.578
86288	3.092	0.583	32.455	0.583
86389	3.082	0.598	32.183	0.598
86489	3.087	0.603	32.319	0.603
86589	3.087	0.598	32.319	0.598
86689	3.087	0.608	32.319	0.608
86789	3.087	0.603	32.319	0.603
86889	3.067	0.619	31.774	0.619
86989	3.062	0.624	31.638	0.624
87089	3.062	0.624	31.638	0.624
87189	3.062	0.624	31.638	0.624
87290	3.057	0.619	31.502	0.619
87390	3.082	0.501	32.183	0.501
87490	3.149	0.491	33.952	0.491
87590	3.143	0.491	33.815	0.491
87690	3.143	0.491	33.815	0.491
87790	3.149	0.491	33.952	0.491
87890	3.123	0.512	33.271	0.512
87990	3.128	0.517	33.407	0.517
88090	3.128	0.517	33.407	0.517
88190	3.133	0.517	33.543	0.517
88290	3.133	0.506	33.543	0.506
88390	3.118	0.547	33.135	0.547
88490	3.123	0.552	33.271	0.552
88590	3.123	0.552	33.271	0.552
88690	3.118	0.547	33.135	0.547
88790	3.123	0.552	33.271	0.552
88890	3.118	0.563	33.135	0.563
88990	3.118	0.557	33.135	0.557
89090	3.118	0.568	33.135	0.568
89190	3.113	0.557	32.999	0.557
89290	3.118	0.563	33.135	0.563
89390	3.103	0.573	32.727	0.573
89490	3.108	0.583	32.863	0.583
89590	3.108	0.583	32.863	0.583
89691	3.113	0.583	32.999	0.583
89791	3.108	0.578	32.863	0.578
89892	3.103	0.603	32.727	0.603
89993	3.108	0.603	32.863	0.603
90093	3.103	0.608	32.727	0.608
90193	3.103	0.608	32.727	0.608
90294	3.103	0.603	32.727	0.603
90395	3.087	0.624	32.319	0.624
90495	3.087	0.619	32.319	0.619
90595	3.087	0.624	32.319	0.624
90695	3.087	0.624	32.319	0.624
90796	3.087	0.624	32.319	0.624
90897	3.133	0.491	33.543	0.491
90997	3.149	0.491	33.952	0.491
91097	3.149	0.491	33.952	0.491
91198	3.149	0.496	33.952	0.496
91299	3.149	0.491	33.952	0.491
91400	3.133	0.517	33.543	0.517
91500	3.143	0.501	33.815	0.501
91601	3.143	0.512	33.815	0.512
91702	3.143	0.512	33.815	0.512
91803	3.143	0.512	33.815	0.512
91903	3.123	0.547	33.271	0.547
92003	3.128	0.552	33.407	0.552
92103	3.128	0.552	33.407	0.552
92203	3.128	0.552	33.407	0.552
92303	3.128	0.547	33.407	0.547
92403	3.123	0.557	33.271	0.557
92503	3.123	0.563	33.271	0.563
92604	3.123	0.568	33.271	0.568
92704	3.123	0.557	33.271	0.557
92804	3.123	0.568	33.271	0.568
92904	3.118	0.583	33.135	0.583
93004	3.118	0.578	33.135	0.578
93104	3.113	0.578	32.999	0.578
93204	3.118	0.583	33.135	0.583
93304	3.118	0.583	33.135	0.583
93404	3.108	0.603	32.863	0.603
93504	3.113	0.608	32.999	0.608
93604	3.113	0.603	32.999	0.603
93705	3.108	0.603	32.863	0.603
93805	3.108	0.598	32.863	0.598
93905	3.103	0.624	32.727	0.624
94005	3.103	0.624	32.727	0.624
94105	3.103	0.619	32.727	0.619
94205	3.103	0.619	32.727	0.619
94306	3.103	0.619	32.727	0.619
94407	3.149	0.496	33.952	0.496
94507	3.154	0.491	34.088	0.491
94607	3.154	0.496	34.088	0.496
94707	3.149	0.491	33.952	0.491
94807	3.149	0.491	33.952	0.491
94908	3.149	0.512	33.952	0.512
95008	3.149	0.517	33.952	0.517
95108	3.143	0.512	33.815	0.512
95208	3.149	0.512	33.952	0.512
95308	3.149	0.512	33.952	0.512
95409	3.133	0.547	33.543	0.547
95510	3.133	0.547	33.543	0.547
95610	3.133	0.547	33.543	0.547
95711	3.133	0.537	33.543	0.537
95811	3.133	0.547	33.543	0.547
95912	3.128	0.563	33.407	0.563
96013	3.128	0.563	33.407	0.563
96113	3.128	0.563	33.407	0.563
96214	3.128	0.563	33.407	0.563
96314	3.128	0.563	33.407	0.563
96415	3.123	0.578	33.271	0.578
96516	3.123	0.583	33.271	0.583
96617	3.123	0.583	33.271	0.583
96717	3.123	0.583	33.271	0.583
96818	3.123	0.578	33.271	0.578
96919	3.113	0.603	32.999	0.603
97021	3.118	0.603	33.135	0.603
97123	3.113	0.598	32.999	0.598
97223	3.138	0.608	33.679	0.608
97323	3.113	0.603	32.999	0.603
97424	3.108	0.624	32.863	0.624
97524	3.103	0.614	32.727	0.614
97624	3.103	0.619	32.727	0.619
97725	3.103	0.624	32.727	0.624
97826	3.103	0.624	32.727	0.624
97927	3.164	0.486	34.36	0.486
98027	3.159	0.491	34.224	0.491
98127	3.154	0.496	34.088	0.496
98228	3.159	0.491	34.224	0.491
98328	3.159	0.491	34.224	0.491
98428	3.154	0.517	34.088	0.517
98529	3.154	0.512	34.088	0.512
98630	3.149	0.512	33.952	0.512
98730	3.154	0.512	34.088	0.512
98830	3.149	0.506	33.952	0.506
98930	3.143	0.552	33.815	0.552
99030	3.143	0.552	33.815	0.552
99130	3.143	0.552	33.815	0.552
99230	3.143	0.552	33.815	0.552
99330	3.143	0.542	33.815	0.542
99430	3.138	0.563	33.679	0.563
99530	3.138	0.573	33.679	0.573
99630	3.138	0.563	33.679	0.563
99730	3.138	0.563	33.679	0.563
99831	3.138	0.563	33.679	0.563
99931	3.128	0.583	33.407	0.583
100032	3.128	0.583	33.407	0.583
100133	3.128	0.583	33.407	0.583
100233	3.128	0.583	33.407	0.583
100334	3.128	0.578	33.407	0.578
100434	3.128	0.603	33.407	0.603
100534	3.118	0.603	33.135	0.603
100634	3.123	0.603	33.271	0.603
100735	3.123	0.603	33.271	0.603
100835	3.123	0.603	33.271	0.603
100936	3.108	0.624	32.863	0.624
101036	3.108	0.614	32.863	0.614
101136	3.103	0.624	32.727	0.624
101236	3.108	0.619	32.863	0.619
101336	3.108	0.557	32.863	0.557
101436	3.174	0.486	34.632	0.486
101537	3.174	0.491	34.632	0.491
101637	3.174	0.491	34.632	0.491
101737	3.174	0.496	34.632	0.496
101837	3.174	0.491	34.632	0.491
101937	3.164	0.517	34.36	0.517
102037	3.164	0.506	34.36	0.506
102137	3.164	0.512	34.36	0.512
102237	3.164	0.512	34.36	0.512
102338	3.164	0.522	34.36	0.522
102439	3.154	0.542	34.088	0.542
102540	3.154	0.542	34.088	0.542
102640	3.149	0.547	33.952	0.547
102741	3.154	0.547	34.088	0.547
102842	3.154	0.552	34.088	0.552
102943	3.149	0.563	33.952	0.563
103044	3.149	0.568	33.952	0.568
103145	3.149	0.563	33.952	0.563
103245	3.149	0.563	33.952	0.563
103345	3.149	0.573	33.952	0.573
103446	3.143	0.578	33.815	0.578
103546	3.143	0.583	33.815	0.583
103646	3.143	0.583	33.815	0.583
103746	3.143	0.583	33.815	0.583
103847	3.138	0.598	33.679	0.598
103947	3.133	0.603	33.543	0.603
104048	3.133	0.603	33.543	0.603
104149	3.133	0.603	33.543	0.603
104249	3.133	0.593	33.543	0.593
104349	3.133	0.614	33.543	0.614
104449	3.113	0.624	32.999	0.624
104549	3.113	0.619	32.999	0.619
104650	3.113	0.624	32.999	0.624
104750	3.113	0.619	32.999	0.619
104850	3.113	0.512	32.999	0.512
104950	3.189	0.491	35.04	0.491
105050	3.184	0.491	34.904	0.491
105150	3.179	0.491	34.768	0.491
105250	3.184	0.491	34.904	0.491
105350	3.179	0.506	34.768	0.506
105450	3.174	0.512	34.632	0.512
105550	3.174	0.501	34.632	0.501
105651	3.174	0.512	34.632	0.512
105751	3.174	0.512	34.632	0.512
105852	3.169	0.537	34.496	0.537
105952	3.159	0.547	34.224	0.547
106053	3.159	0.547	34.224	0.547
106154	3.164	0.557	34.36	0.557
106254	3.164	0.537	34.36	0.537
106355	3.159	0.557	34.224	0.557
106455	3.159	0.563	34.224	0.563
106555	3.154	0.557	34.088	0.557
106656	3.159	0.563	34.224	0.563
106757	3.159	0.563	34.224	0.563
106858	3.154	0.578	34.088	0.578
106959	3.154	0.578	34.088	0.578
107059	3.154	0.578	34.088	0.578
107159	3.154	0.578	34.088	0.578
107259	3.154	0.583	34.088	0.583
107359	3.149	0.598	33.952	0.598
107460	3.143	0.598	33.815	0.598
107560	3.143	0.603	33.815	0.603
107660	3.143	0.598	33.815	0.598
107760	3.143	0.603	33.815	0.603
107860	3.133	0.608	33.543	0.608
107960	3.128	0.619	33.407	0.619
108060	3.128	0.614	33.407	0.614
108160	3.128	0.619	33.407	0.619
108260	3.123	0.619	33.271	0.619
108360	3.133	0.501	33.543	0.501
108460	3.179	0.491	34.768	0.491
108560	3.164	0.496	34.36	0.496
108660	3.184	0.491	34.904	0.491
108760	3.184	0.501	34.904	0.501
108860	3.174	0.506	34.632	0.506
108961	3.174	0.512	34.632	0.512
109061	3.174	0.512	34.632	0.512
109162	3.174	0.501	34.632	0.501
109262	3.174	0.512	34.632	0.512
109363	3.169	0.542	34.496	0.542
109463	3.169	0.552	34.496	0.552
109564	3.164	0.552	34.36	0.552
109664	3.169	0.547	34.496	0.547
109764	3.169	0.547	34.496	0.547
109864	3.159	0.557	34.224	0.557
109965	3.159	0.563	34.224	0.563
110065	3.164	0.563	34.36	0.563
110166	3.164	0.563	34.36	0.563
110266	3.164	0.568	34.36	0.568
110366	3.154	0.578	34.088	0.578
110466	3.159	0.583	34.224	0.583
110566	3.159	0.578	34.224	0.578
110666	3.159	0.588	34.224	0.588
110766	3.154	0.578	34.088	0.578
110866	3.149	0.598	33.952	0.598
110967	3.143	0.603	33.815	0.603
111068	3.149	0.603	33.952	0.603
111168	3.149	0.598	33.952	0.598
111268	3.149	0.603	33.952	0.603
111369	3.133	0.614	33.543	0.614
111469	3.128	0.624	33.407	0.624
111569	3.128	0.619	33.407	0.619
111669	3.128	0.624	33.407	0.624
111769	3.128	0.619	33.407	0.619
111871	3.149	0.496	33.952	0.496
111972	3.184	0.496	34.904	0.496
112073	3.184	0.491	34.904	0.491
112174	3.189	0.496	35.04	0.496
112274	3.189	0.491	35.04	0.491
112374	3.174	0.512	34.632	0.512
112475	3.184	0.512	34.904	0.512
112575	3.179	0.501	34.768	0.501
112675	3.179	0.512	34.768	0.512
112775	3.179	0.512	34.768	0.512
112875	3.169	0.542	34.496	0.542
112976	3.169	0.547	34.496	0.547
113077	3.174	0.547	34.632	0.547
113177	3.174	0.547	34.632	0.547
113277	3.169	0.547	34.496	0.547
113377	3.164	0.563	34.36	0.563
113477	3.164	0.557	34.36	0.557
113577	3.169	0.563	34.496	0.563
113677	3.169	0.563	34.496	0.563
113777	3.169	0.563	34.496	0.563
113877	3.164	0.573	34.36	0.573
113977	3.164	0.583	34.36	0.583
114078	3.164	0.583	34.36	0.583
114178	3.164	0.578	34.36	0.578
114278	3.164	0.583	34.36	0.583
114378	3.149	0.598	33.952	0.598
114478	3.154	0.603	34.088	0.603
114578	3.154	0.608	34.088	0.608
114678	3.154	0.603	34.088	0.603
114778	3.154	0.598	34.088	0.598
114879	3.138	0.614	33.679	0.614
114979	3.133	0.624	33.543	0.624
115079	3.133	0.624	33.543	0.624
115179	3.133	0.619	33.543	0.619
115279	3.128	0.619	33.407	0.619
115380	3.164	0.496	34.36	0.496
115480	3.184	0.491	34.904	0.491
115580	3.189	0.491	35.04	0.491
115680	3.194	0.491	35.176	0.491
115780	3.194	0.491	35.176	0.491
115880	3.194	0.491	35.176	0.491
115980	3.194	0.491	35.176	0.491
116080	3.194	0.491	35.176	0.491
116180	3.194	0.491	35.176	0.491
116280	3.194	0.496	35.176	0.496
116380	3.194	0.496	35.176	0.496
116480	3.194	0.491	35.176	0.491
116580	3.194	0.496	35.176	0.496
116680	3.194	0.486	35.176	0.486
116780	3.194	0.491	35.176	0.491
116880	3.194	0.491	35.176	0.491
116980	3.194	0.491	35.176	0.491
117080	3.194	0.491	35.176	0.491
117181	3.194	0.491	35.176	0.491
117281	3.194	0.496	35.176	0.496
117381	3.194	0.491	35.176	0.491
117481	3.194	0.496	35.176	0.496
117582	3.194	0.491	35.176	0.491
117682	3.194	0.501	35.176	0.501
117782	3.194	0.491	35.176	0.491
117883	3.189	0.491	35.04	0.491
117983	3.194	0.496	35.176	0.496
118083	3.194	0.491	35.176	0.491
118183	3.194	0.491	35.176	0.491
118283	3.194	0.496	35.176	0.496
118383	3.194	0.491	35.176	0.491
118483	3.194	0.491	35.176	0.491
118583	3.194	0.491	35.176	0.491
118684	3.194	0.491	35.176	0.491
118784	3.194	0.491	35.176	0.491
118884	3.194	0.486	35.176	0.486
118985	3.194	0.496	35.176	0.496
119085	3.194	0.501	35.176	0.501
119185	3.194	0.491	35.176	0.491
