# Supplementary material for: Design and evaluation of a pneumatic actuation unit for a wasp-inspired self-propelled needle
Source: PLoS One. 2024 Jul 2;19(7):e0306411. doi: 10.1371/journal.pone.0306411 (PMC11218968; doi:10.1371/journal.pone.0306411)
Supplement: S1 Data — The S1 Data file contains the raw data sets of the phantom experiment. (ZIP) [file pone.0306411.s006.zip › S4_Data/stroke experiments/4mm/4mm_9.xlsx]

## Sheet: 22 11 03 17 00 34 4mm
0	2.786	0.496	24.29	0.496
100	2.786	0.491	24.29	0.491
201	2.781	0.496	24.154	0.496
301	2.786	0.501	24.29	0.501
402	2.786	0.501	24.29	0.501
502	2.786	0.496	24.29	0.496
603	2.786	0.501	24.29	0.501
703	2.781	0.491	24.154	0.491
803	2.786	0.496	24.29	0.496
903	2.786	0.501	24.29	0.501
1003	2.781	0.496	24.154	0.496
1104	2.786	0.491	24.29	0.491
1204	2.786	0.491	24.29	0.491
1305	2.781	0.501	24.154	0.501
1405	2.786	0.496	24.29	0.496
1506	2.786	0.496	24.29	0.496
1606	2.786	0.496	24.29	0.496
1706	2.781	0.496	24.154	0.496
1806	2.786	0.496	24.29	0.496
1909	2.786	0.496	24.29	0.496
2010	2.786	0.491	24.29	0.491
2110	2.786	0.491	24.29	0.491
2211	2.786	0.486	24.29	0.486
2312	2.786	0.496	24.29	0.496
2413	2.786	0.491	24.29	0.491
2513	2.786	0.491	24.29	0.491
2613	2.786	0.496	24.29	0.496
2713	2.786	0.496	24.29	0.496
2813	2.786	0.501	24.29	0.501
2913	2.786	0.496	24.29	0.496
3013	2.786	0.491	24.29	0.491
3113	2.786	0.496	24.29	0.496
3214	2.786	0.496	24.29	0.496
3315	2.786	0.491	24.29	0.491
3416	2.786	0.491	24.29	0.491
3517	2.786	0.496	24.29	0.496
3618	2.786	0.496	24.29	0.496
3719	2.786	0.496	24.29	0.496
3820	2.786	0.496	24.29	0.496
3920	2.786	0.496	24.29	0.496
4020	2.786	0.496	24.29	0.496
4121	2.786	0.496	24.29	0.496
4222	2.786	0.501	24.29	0.501
4322	2.786	0.486	24.29	0.486
4423	2.786	0.496	24.29	0.496
4524	2.786	0.496	24.29	0.496
4624	2.786	0.501	24.29	0.501
4724	2.786	0.491	24.29	0.491
4824	2.786	0.496	24.29	0.496
4924	2.786	0.501	24.29	0.501
5025	2.781	0.496	24.154	0.496
5125	2.786	0.496	24.29	0.496
5225	2.786	0.496	24.29	0.496
5326	2.786	0.496	24.29	0.496
5426	2.786	0.496	24.29	0.496
5526	2.786	0.496	24.29	0.496
5627	2.786	0.496	24.29	0.496
5727	2.786	0.496	24.29	0.496
5827	2.786	0.496	24.29	0.496
5927	2.786	0.501	24.29	0.501
6027	2.786	0.491	24.29	0.491
6127	2.786	0.501	24.29	0.501
6227	2.786	0.496	24.29	0.496
6327	2.786	0.486	24.29	0.486
6427	2.786	0.496	24.29	0.496
6527	2.786	0.496	24.29	0.496
6628	2.786	0.496	24.29	0.496
6728	2.781	0.491	24.154	0.491
6829	2.786	0.496	24.29	0.496
6929	2.786	0.496	24.29	0.496
7029	2.786	0.496	24.29	0.496
7130	2.786	0.496	24.29	0.496
7230	2.786	0.491	24.29	0.491
7331	2.786	0.496	24.29	0.496
7431	2.786	0.496	24.29	0.496
7531	2.786	0.486	24.29	0.486
7632	2.786	0.496	24.29	0.496
7732	2.786	0.496	24.29	0.496
7833	2.786	0.496	24.29	0.496
7933	2.786	0.491	24.29	0.491
8034	2.786	0.491	24.29	0.491
8135	2.786	0.491	24.29	0.491
8235	2.771	0.512	23.882	0.512
8335	2.776	0.512	24.018	0.512
8435	2.776	0.512	24.018	0.512
8535	2.776	0.517	24.018	0.517
8635	2.776	0.517	24.018	0.517
8735	2.766	0.552	23.746	0.552
8836	2.771	0.547	23.882	0.547
8937	2.771	0.547	23.882	0.547
9037	2.771	0.547	23.882	0.547
9137	2.771	0.547	23.882	0.547
9237	2.766	0.557	23.746	0.557
9338	2.771	0.557	23.882	0.557
9438	2.766	0.563	23.746	0.563
9538	2.771	0.563	23.882	0.563
9638	2.766	0.563	23.746	0.563
9740	2.761	0.568	23.61	0.568
9841	2.766	0.583	23.746	0.583
9941	2.766	0.578	23.746	0.578
10041	2.766	0.578	23.746	0.578
10142	2.766	0.583	23.746	0.583
10243	2.756	0.603	23.474	0.603
10343	2.761	0.603	23.61	0.603
10444	2.756	0.598	23.474	0.598
10545	2.761	0.598	23.61	0.598
10646	2.761	0.608	23.61	0.608
10746	2.74	0.619	23.065	0.619
10846	2.74	0.619	23.065	0.619
10946	2.735	0.624	22.929	0.624
11046	2.735	0.624	22.929	0.624
11147	2.73	0.619	22.793	0.619
11247	2.786	0.496	24.29	0.496
11347	2.827	0.491	25.379	0.491
11447	2.827	0.491	25.379	0.491
11547	2.827	0.486	25.379	0.486
11647	2.832	0.496	25.515	0.496
11747	2.812	0.512	24.97	0.512
11847	2.817	0.517	25.106	0.517
11948	2.817	0.517	25.106	0.517
12049	2.817	0.517	25.106	0.517
12149	2.817	0.517	25.106	0.517
12249	2.807	0.547	24.834	0.547
12350	2.807	0.547	24.834	0.547
12450	2.812	0.547	24.97	0.547
12550	2.807	0.547	24.834	0.547
12651	2.807	0.547	24.834	0.547
12751	2.801	0.563	24.698	0.563
12851	2.801	0.563	24.698	0.563
12951	2.801	0.563	24.698	0.563
13051	2.801	0.563	24.698	0.563
13152	2.801	0.552	24.698	0.552
13252	2.796	0.583	24.562	0.583
13352	2.801	0.578	24.698	0.578
13452	2.801	0.583	24.698	0.583
13553	2.801	0.578	24.698	0.578
13653	2.801	0.583	24.698	0.583
13754	2.796	0.598	24.562	0.598
13854	2.796	0.603	24.562	0.603
13956	2.796	0.603	24.562	0.603
14057	2.796	0.603	24.562	0.603
14157	2.796	0.603	24.562	0.603
14258	2.776	0.619	24.018	0.619
14358	2.776	0.619	24.018	0.619
14458	2.771	0.624	23.882	0.624
14558	2.771	0.619	23.882	0.619
14658	2.766	0.619	23.746	0.619
14758	2.827	0.496	25.379	0.496
14858	2.873	0.491	26.603	0.491
14959	2.868	0.496	26.467	0.496
15060	2.868	0.491	26.467	0.491
15161	2.868	0.496	26.467	0.496
15262	2.847	0.512	25.923	0.512
15362	2.847	0.512	25.923	0.512
15462	2.853	0.517	26.059	0.517
15563	2.853	0.512	26.059	0.512
15663	2.847	0.517	25.923	0.517
15763	2.842	0.547	25.787	0.547
15863	2.842	0.547	25.787	0.547
15964	2.837	0.552	25.651	0.552
16064	2.837	0.547	25.651	0.547
16164	2.837	0.547	25.651	0.547
16264	2.832	0.557	25.515	0.557
16364	2.837	0.563	25.651	0.563
16465	2.837	0.563	25.651	0.563
16565	2.832	0.552	25.515	0.552
16665	2.832	0.563	25.515	0.563
16765	2.827	0.578	25.379	0.578
16866	2.827	0.583	25.379	0.583
16966	2.827	0.583	25.379	0.583
17066	2.827	0.583	25.379	0.583
17167	2.827	0.583	25.379	0.583
17267	2.822	0.603	25.243	0.603
17367	2.822	0.603	25.243	0.603
17467	2.822	0.598	25.243	0.598
17568	2.822	0.603	25.243	0.603
17668	2.822	0.608	25.243	0.608
17768	2.807	0.619	24.834	0.619
17868	2.801	0.624	24.698	0.624
17969	2.801	0.624	24.698	0.624
18069	2.796	0.624	24.562	0.624
18169	2.796	0.547	24.562	0.547
18269	2.873	0.491	26.603	0.491
18369	2.888	0.496	27.012	0.496
18469	2.893	0.491	27.148	0.491
18569	2.888	0.496	27.012	0.496
18670	2.888	0.496	27.012	0.496
18770	2.883	0.506	26.876	0.506
18870	2.878	0.512	26.739	0.512
18970	2.873	0.517	26.603	0.517
19071	2.878	0.506	26.739	0.506
19172	2.873	0.517	26.603	0.517
19272	2.888	0.547	27.012	0.547
19373	2.868	0.552	26.467	0.552
19473	2.868	0.542	26.467	0.542
19573	2.868	0.547	26.467	0.547
19673	2.868	0.542	26.467	0.542
19774	2.863	0.563	26.331	0.563
19874	2.863	0.563	26.331	0.563
19974	2.863	0.563	26.331	0.563
20074	2.868	0.563	26.467	0.563
20174	2.863	0.563	26.331	0.563
20274	2.858	0.578	26.195	0.578
20375	2.858	0.573	26.195	0.573
20475	2.858	0.583	26.195	0.583
20576	2.858	0.573	26.195	0.573
20676	2.858	0.588	26.195	0.588
20776	2.847	0.598	25.923	0.598
20876	2.847	0.603	25.923	0.603
20977	2.847	0.598	25.923	0.598
21077	2.847	0.603	25.923	0.603
21177	2.847	0.608	25.923	0.608
21278	2.832	0.624	25.515	0.624
21379	2.832	0.619	25.515	0.619
21479	2.827	0.629	25.379	0.629
21579	2.827	0.624	25.379	0.624
21679	2.827	0.517	25.379	0.517
21779	2.909	0.491	27.556	0.491
21880	2.919	0.491	27.828	0.491
21981	2.924	0.496	27.964	0.496
22081	2.924	0.496	27.964	0.496
22182	2.924	0.501	27.964	0.501
22283	2.914	0.512	27.692	0.512
22384	2.914	0.512	27.692	0.512
22485	2.909	0.517	27.556	0.517
22585	2.909	0.512	27.556	0.512
22685	2.909	0.537	27.556	0.537
22786	2.909	0.552	27.556	0.552
22887	2.904	0.542	27.42	0.542
22987	2.898	0.552	27.284	0.552
23087	2.904	0.547	27.42	0.547
23187	2.898	0.547	27.284	0.547
23287	2.893	0.563	27.148	0.563
23387	2.888	0.563	27.012	0.563
23487	2.888	0.557	27.012	0.557
23587	2.888	0.557	27.012	0.557
23687	2.888	0.573	27.012	0.573
23788	2.883	0.583	26.876	0.583
23889	2.883	0.578	26.876	0.578
23989	2.878	0.583	26.739	0.583
24089	2.883	0.583	26.876	0.583
24189	2.878	0.598	26.739	0.598
24289	2.878	0.603	26.739	0.603
24389	2.878	0.603	26.739	0.603
24490	2.878	0.603	26.739	0.603
24590	2.878	0.603	26.739	0.603
24691	2.873	0.619	26.603	0.619
24792	2.868	0.619	26.467	0.619
24892	2.868	0.614	26.467	0.614
24992	2.863	0.619	26.331	0.619
25093	2.868	0.624	26.467	0.624
25194	2.868	0.501	26.467	0.501
25294	2.965	0.491	29.053	0.491
25395	2.955	0.491	28.781	0.491
25495	2.955	0.501	28.781	0.501
25595	2.955	0.491	28.781	0.491
25696	2.944	0.512	28.508	0.512
25796	2.944	0.512	28.508	0.512
25897	2.944	0.512	28.508	0.512
25997	2.944	0.517	28.508	0.517
26097	2.944	0.517	28.508	0.517
26197	2.934	0.542	28.236	0.542
26297	2.934	0.552	28.236	0.552
26397	2.929	0.552	28.1	0.552
26497	2.929	0.547	28.1	0.547
26597	2.929	0.547	28.1	0.547
26697	2.924	0.552	27.964	0.552
26797	2.924	0.557	27.964	0.557
26897	2.924	0.557	27.964	0.557
26997	2.924	0.563	27.964	0.563
27098	2.924	0.563	27.964	0.563
27198	2.919	0.578	27.828	0.578
27299	2.919	0.583	27.828	0.583
27399	2.919	0.578	27.828	0.578
27499	2.919	0.583	27.828	0.583
27600	2.919	0.583	27.828	0.583
27700	2.914	0.598	27.692	0.598
27800	2.909	0.598	27.556	0.598
27901	2.909	0.598	27.556	0.598
28002	2.909	0.598	27.556	0.598
28102	2.914	0.598	27.692	0.598
28202	2.904	0.614	27.42	0.614
28302	2.898	0.614	27.284	0.614
28403	2.898	0.624	27.284	0.624
28504	2.893	0.619	27.148	0.619
28604	2.893	0.624	27.148	0.624
28705	2.914	0.496	27.692	0.496
28806	2.985	0.496	29.597	0.496
28906	2.975	0.501	29.325	0.501
29007	2.975	0.491	29.325	0.491
29107	2.97	0.496	29.189	0.496
29208	2.96	0.512	28.917	0.512
29308	2.96	0.512	28.917	0.512
29408	2.96	0.517	28.917	0.517
29509	2.96	0.517	28.917	0.517
29609	2.96	0.512	28.917	0.512
29709	2.949	0.542	28.645	0.542
29810	2.955	0.547	28.781	0.547
29910	2.955	0.552	28.781	0.552
30010	2.955	0.547	28.781	0.547
30110	2.955	0.552	28.781	0.552
30210	2.949	0.557	28.645	0.557
30311	2.949	0.563	28.645	0.563
30412	2.949	0.563	28.645	0.563
30513	2.949	0.557	28.645	0.557
30613	2.949	0.563	28.645	0.563
30714	2.949	0.578	28.645	0.578
30815	2.944	0.578	28.508	0.578
30915	2.949	0.578	28.645	0.578
31016	2.949	0.578	28.645	0.578
31117	2.949	0.578	28.645	0.578
31217	2.939	0.603	28.372	0.603
31317	2.939	0.598	28.372	0.598
31418	2.944	0.598	28.508	0.598
31519	2.944	0.598	28.508	0.598
31619	2.939	0.598	28.372	0.598
31719	2.929	0.624	28.1	0.624
31819	2.924	0.624	27.964	0.624
31919	2.929	0.614	28.1	0.614
32019	2.924	0.614	27.964	0.614
32119	2.924	0.619	27.964	0.619
32219	2.96	0.496	28.917	0.496
32321	2.995	0.491	29.869	0.491
32422	3.001	0.491	30.005	0.491
32523	3.006	0.491	30.141	0.491
32623	3.001	0.496	30.005	0.496
32724	2.985	0.506	29.597	0.506
32824	2.99	0.506	29.733	0.506
32924	2.985	0.506	29.597	0.506
33024	2.99	0.512	29.733	0.512
33124	2.99	0.506	29.733	0.506
33224	2.96	0.547	28.917	0.547
33324	2.965	0.542	29.053	0.542
33425	2.97	0.547	29.189	0.547
33525	2.97	0.547	29.189	0.547
33625	2.975	0.547	29.325	0.547
33725	2.97	0.547	29.189	0.547
33825	2.965	0.557	29.053	0.557
33925	2.97	0.563	29.189	0.563
34025	2.97	0.557	29.189	0.557
34125	2.97	0.563	29.189	0.563
34225	2.96	0.583	28.917	0.583
34326	2.965	0.583	29.053	0.583
34426	2.965	0.578	29.053	0.578
34526	2.965	0.578	29.053	0.578
34626	2.965	0.573	29.053	0.573
34726	2.955	0.603	28.781	0.603
34826	2.955	0.603	28.781	0.603
34926	2.955	0.603	28.781	0.603
35027	2.955	0.603	28.781	0.603
35128	2.955	0.598	28.781	0.598
35228	2.944	0.619	28.508	0.619
35329	2.949	0.619	28.645	0.619
35429	2.949	0.619	28.645	0.619
35529	2.944	0.614	28.508	0.614
35629	2.944	0.619	28.508	0.619
35730	2.99	0.491	29.733	0.491
35831	3.021	0.491	30.55	0.491
35932	3.021	0.491	30.55	0.491
36032	3.026	0.491	30.686	0.491
36132	3.026	0.491	30.686	0.491
36233	3.011	0.517	30.277	0.517
36333	3.011	0.517	30.277	0.517
36434	3.016	0.512	30.414	0.512
36535	3.016	0.506	30.414	0.506
36635	3.016	0.517	30.414	0.517
36735	2.995	0.547	29.869	0.547
36836	3.006	0.547	30.141	0.547
36937	3.001	0.552	30.005	0.552
37037	3.006	0.547	30.141	0.547
37138	3.006	0.552	30.141	0.552
37239	2.995	0.557	29.869	0.557
37339	3.001	0.563	30.005	0.563
37439	2.995	0.573	29.869	0.573
37539	2.995	0.563	29.869	0.563
37639	2.995	0.563	29.869	0.563
37739	2.985	0.578	29.597	0.578
37839	2.99	0.573	29.733	0.573
37939	2.99	0.578	29.733	0.578
38039	2.99	0.578	29.733	0.578
38139	2.99	0.583	29.733	0.583
38239	2.975	0.603	29.325	0.603
38339	2.975	0.598	29.325	0.598
38439	2.975	0.598	29.325	0.598
38539	2.975	0.598	29.325	0.598
38639	2.98	0.598	29.461	0.598
38739	2.96	0.619	28.917	0.619
38840	2.965	0.624	29.053	0.624
38941	2.96	0.619	28.917	0.619
39041	2.96	0.619	28.917	0.619
39142	2.96	0.624	28.917	0.624
39242	3.011	0.496	30.277	0.496
39342	3.031	0.491	30.822	0.491
39443	3.031	0.491	30.822	0.491
39544	3.036	0.496	30.958	0.496
39645	3.031	0.486	30.822	0.486
39745	3.021	0.517	30.55	0.517
39846	3.026	0.512	30.686	0.512
39946	3.021	0.512	30.55	0.512
40046	3.021	0.512	30.55	0.512
40147	3.021	0.517	30.55	0.517
40247	3.011	0.552	30.277	0.552
40348	3.011	0.547	30.277	0.547
40448	3.011	0.547	30.277	0.547
40548	3.011	0.537	30.277	0.537
40648	3.011	0.542	30.277	0.542
40748	3.011	0.557	30.277	0.557
40849	3.011	0.563	30.277	0.563
40949	3.006	0.563	30.141	0.563
41049	3.011	0.563	30.277	0.563
41149	3.006	0.563	30.141	0.563
41249	3.006	0.578	30.141	0.578
41349	3.006	0.578	30.141	0.578
41449	3.006	0.583	30.141	0.583
41549	3.006	0.583	30.141	0.583
41650	3.006	0.573	30.141	0.573
41751	2.99	0.598	29.733	0.598
41852	2.99	0.598	29.733	0.598
41953	2.99	0.603	29.733	0.603
42054	2.99	0.603	29.733	0.603
42154	2.99	0.598	29.733	0.598
42255	2.975	0.624	29.325	0.624
42355	2.975	0.619	29.325	0.619
42455	2.975	0.619	29.325	0.619
42555	2.975	0.619	29.325	0.619
42655	2.975	0.619	29.325	0.619
42755	3.036	0.491	30.958	0.491
42855	3.046	0.486	31.23	0.486
42955	3.057	0.491	31.502	0.491
43055	3.052	0.491	31.366	0.491
43156	3.052	0.491	31.366	0.491
43256	3.046	0.512	31.23	0.512
43356	3.041	0.506	31.094	0.506
43456	3.041	0.506	31.094	0.506
43556	3.041	0.517	31.094	0.517
43656	3.041	0.501	31.094	0.501
43757	3.036	0.547	30.958	0.547
43857	3.031	0.542	30.822	0.542
43957	3.031	0.547	30.822	0.547
44057	3.031	0.542	30.822	0.542
44157	3.031	0.542	30.822	0.542
44257	3.026	0.557	30.686	0.557
44357	3.026	0.563	30.686	0.563
44457	3.026	0.563	30.686	0.563
44557	3.026	0.563	30.686	0.563
44657	3.026	0.563	30.686	0.563
44757	3.021	0.578	30.55	0.578
44857	3.026	0.583	30.686	0.583
44958	3.026	0.573	30.686	0.573
45058	3.026	0.573	30.686	0.573
45158	3.021	0.583	30.55	0.583
45258	3.016	0.603	30.414	0.603
45358	3.011	0.603	30.277	0.603
45458	3.011	0.603	30.277	0.603
45558	3.011	0.603	30.277	0.603
45658	3.011	0.603	30.277	0.603
45758	3.006	0.619	30.141	0.619
45858	3.006	0.619	30.141	0.619
45958	3.006	0.614	30.141	0.614
46060	3.006	0.619	30.141	0.619
46161	3.006	0.552	30.141	0.552
46262	3.067	0.496	31.774	0.496
46362	3.057	0.496	31.502	0.496
46463	3.057	0.491	31.502	0.491
46564	3.057	0.486	31.502	0.486
46664	3.057	0.491	31.502	0.491
46765	3.052	0.512	31.366	0.512
46866	3.046	0.506	31.23	0.506
46966	3.046	0.512	31.23	0.512
47067	3.046	0.512	31.23	0.512
47167	3.046	0.517	31.23	0.517
47268	3.041	0.542	31.094	0.542
47368	3.041	0.552	31.094	0.552
47468	3.036	0.542	30.958	0.542
47568	3.041	0.547	31.094	0.547
47668	3.041	0.552	31.094	0.552
47770	3.036	0.563	30.958	0.563
47871	3.031	0.563	30.822	0.563
47972	3.036	0.557	30.958	0.557
48073	3.026	0.563	30.686	0.563
48173	3.031	0.568	30.822	0.568
48274	3.031	0.578	30.822	0.578
48374	3.031	0.578	30.822	0.578
48474	3.031	0.583	30.822	0.583
48574	3.031	0.573	30.822	0.573
48674	3.031	0.588	30.822	0.588
48775	3.026	0.603	30.686	0.603
48875	3.026	0.603	30.686	0.603
48975	3.026	0.603	30.686	0.603
49075	3.026	0.598	30.686	0.598
49175	3.026	0.614	30.686	0.614
49275	3.016	0.624	30.414	0.624
49375	3.011	0.619	30.277	0.619
49475	3.011	0.619	30.277	0.619
49575	3.016	0.624	30.414	0.624
49675	3.011	0.517	30.277	0.517
49775	3.087	0.491	32.319	0.491
49876	3.087	0.491	32.319	0.491
49976	3.087	0.491	32.319	0.491
50076	3.082	0.491	32.183	0.491
50176	3.082	0.506	32.183	0.506
50276	3.077	0.512	32.046	0.512
50376	3.077	0.517	32.046	0.517
50476	3.077	0.517	32.046	0.517
50576	3.077	0.506	32.046	0.506
50676	3.077	0.532	32.046	0.532
50776	3.062	0.542	31.638	0.542
50877	3.062	0.542	31.638	0.542
50977	3.062	0.547	31.638	0.547
51077	3.062	0.547	31.638	0.547
51177	3.062	0.547	31.638	0.547
51277	3.052	0.557	31.366	0.557
51377	3.052	0.563	31.366	0.563
51478	3.052	0.552	31.366	0.552
51578	3.052	0.568	31.366	0.568
51678	3.052	0.578	31.366	0.578
51779	3.046	0.583	31.23	0.583
51879	3.041	0.583	31.094	0.583
51979	3.041	0.583	31.094	0.583
52079	3.041	0.583	31.094	0.583
52179	3.041	0.588	31.094	0.588
52279	3.036	0.598	30.958	0.598
52379	3.036	0.598	30.958	0.598
52480	3.031	0.603	30.822	0.603
52581	3.036	0.598	30.958	0.598
52682	3.036	0.614	30.958	0.614
52783	3.026	0.614	30.686	0.614
52883	3.026	0.619	30.686	0.619
52984	3.026	0.614	30.686	0.614
53085	3.021	0.614	30.55	0.614
53185	3.031	0.496	30.822	0.496
53285	3.108	0.491	32.863	0.491
53386	3.108	0.491	32.863	0.491
53486	3.103	0.491	32.727	0.491
53586	3.103	0.496	32.727	0.496
53686	3.097	0.506	32.591	0.506
53786	3.092	0.512	32.455	0.512
53886	3.092	0.517	32.455	0.517
53987	3.092	0.512	32.455	0.512
54088	3.092	0.512	32.455	0.512
54190	3.082	0.537	32.183	0.537
54291	3.077	0.547	32.046	0.547
54391	3.077	0.547	32.046	0.547
54491	3.077	0.542	32.046	0.542
54592	3.077	0.542	32.046	0.542
54692	3.077	0.542	32.046	0.542
54793	3.077	0.557	32.046	0.557
54893	3.077	0.557	32.046	0.557
54993	3.072	0.563	31.91	0.563
55093	3.077	0.568	32.046	0.568
55193	3.072	0.573	31.91	0.573
55294	3.067	0.583	31.774	0.583
55394	3.067	0.573	31.774	0.573
55495	3.067	0.578	31.774	0.578
55595	3.067	0.583	31.774	0.583
55696	3.057	0.598	31.502	0.598
55796	3.057	0.598	31.502	0.598
55897	3.052	0.603	31.366	0.603
55997	3.052	0.598	31.366	0.598
56097	3.052	0.603	31.366	0.603
56197	3.041	0.614	31.094	0.614
56297	3.036	0.624	30.958	0.624
56398	3.036	0.619	30.958	0.619
56500	3.036	0.624	30.958	0.624
56601	3.036	0.619	30.958	0.619
56702	3.052	0.491	31.366	0.491
56803	3.123	0.481	33.271	0.481
56904	3.118	0.491	33.135	0.491
57005	3.113	0.496	32.999	0.496
57105	3.113	0.496	32.999	0.496
57205	3.097	0.512	32.591	0.512
57306	3.103	0.517	32.727	0.517
57406	3.103	0.512	32.727	0.512
57506	3.103	0.512	32.727	0.512
57607	3.103	0.512	32.727	0.512
57707	3.092	0.547	32.455	0.547
57807	3.092	0.547	32.455	0.547
57908	3.092	0.547	32.455	0.547
58008	3.092	0.547	32.455	0.547
58108	3.092	0.542	32.455	0.542
58208	3.082	0.552	32.183	0.552
58308	3.082	0.557	32.183	0.557
58408	3.082	0.563	32.183	0.563
58508	3.082	0.563	32.183	0.563
58608	3.082	0.557	32.183	0.557
58708	3.077	0.578	32.046	0.578
58808	3.082	0.573	32.183	0.573
58909	3.082	0.583	32.183	0.583
59009	3.082	0.578	32.183	0.578
59109	3.082	0.583	32.183	0.583
59209	3.072	0.603	31.91	0.603
59309	3.072	0.603	31.91	0.603
59409	3.072	0.598	31.91	0.598
59510	3.072	0.598	31.91	0.598
59611	3.072	0.603	31.91	0.603
59712	3.057	0.619	31.502	0.619
59813	3.057	0.614	31.502	0.614
59914	3.067	0.614	31.774	0.614
60015	3.052	0.619	31.366	0.619
60115	3.052	0.619	31.366	0.619
60215	3.087	0.486	32.319	0.486
60316	3.128	0.491	33.407	0.491
60417	3.128	0.491	33.407	0.491
60517	3.128	0.491	33.407	0.491
60617	3.128	0.491	33.407	0.491
60718	3.113	0.517	32.999	0.517
60818	3.113	0.517	32.999	0.517
60918	3.113	0.506	32.999	0.506
61018	3.113	0.506	32.999	0.506
61119	3.113	0.517	32.999	0.517
61219	3.103	0.547	32.727	0.547
61319	3.103	0.542	32.727	0.542
61419	3.108	0.552	32.863	0.552
61519	3.108	0.542	32.863	0.542
61619	3.108	0.547	32.863	0.547
61719	3.092	0.557	32.455	0.557
61819	3.092	0.563	32.455	0.563
61919	3.097	0.557	32.591	0.557
62019	3.097	0.557	32.591	0.557
62119	3.097	0.552	32.591	0.552
62219	3.087	0.573	32.319	0.573
62319	3.092	0.583	32.455	0.583
62419	3.092	0.578	32.455	0.578
62519	3.092	0.578	32.455	0.578
62620	3.092	0.578	32.455	0.578
62720	3.082	0.598	32.183	0.598
62821	3.082	0.598	32.183	0.598
62921	3.087	0.598	32.319	0.598
63022	3.087	0.603	32.319	0.603
63123	3.082	0.603	32.183	0.603
63223	3.072	0.624	31.91	0.624
63324	3.072	0.624	31.91	0.624
63424	3.067	0.624	31.774	0.624
63525	3.072	0.619	31.91	0.619
63626	3.072	0.619	31.91	0.619
63726	3.123	0.496	33.271	0.496
63827	3.128	0.491	33.407	0.491
63927	3.133	0.496	33.543	0.496
64027	3.133	0.496	33.543	0.496
64128	3.108	0.491	32.863	0.491
64228	3.118	0.512	33.135	0.512
64328	3.123	0.506	33.271	0.506
64428	3.118	0.512	33.135	0.512
64528	3.123	0.512	33.271	0.512
64628	3.123	0.512	33.271	0.512
64728	3.108	0.547	32.863	0.547
64829	3.113	0.547	32.999	0.547
64929	3.113	0.537	32.999	0.537
65029	3.113	0.547	32.999	0.547
65129	3.113	0.547	32.999	0.547
65229	3.103	0.557	32.727	0.557
65329	3.108	0.557	32.863	0.557
65429	3.108	0.557	32.863	0.557
65529	3.108	0.563	32.863	0.563
65630	3.108	0.563	32.863	0.563
65730	3.103	0.583	32.727	0.583
65831	3.103	0.578	32.727	0.578
65932	3.103	0.573	32.727	0.573
66032	3.103	0.573	32.727	0.573
66133	3.103	0.583	32.727	0.583
66234	3.092	0.603	32.455	0.603
66335	3.092	0.598	32.455	0.598
66436	3.092	0.603	32.455	0.603
66537	3.092	0.598	32.455	0.598
66637	3.092	0.603	32.455	0.603
66738	3.087	0.614	32.319	0.614
66838	3.082	0.624	32.183	0.624
66938	3.082	0.624	32.183	0.624
67038	3.082	0.619	32.183	0.619
67140	3.082	0.614	32.183	0.614
67241	3.149	0.491	33.952	0.491
67341	3.143	0.496	33.815	0.496
67442	3.143	0.491	33.815	0.491
67542	3.143	0.491	33.815	0.491
67642	3.143	0.496	33.815	0.496
67743	3.133	0.506	33.543	0.506
67844	3.133	0.512	33.543	0.512
67945	3.133	0.512	33.543	0.512
68046	3.133	0.506	33.543	0.506
68146	3.133	0.506	33.543	0.506
68246	3.128	0.542	33.407	0.542
68346	3.123	0.542	33.271	0.542
68446	3.123	0.547	33.271	0.547
68546	3.123	0.547	33.271	0.547
68646	3.123	0.547	33.271	0.547
68746	3.118	0.563	33.135	0.563
68846	3.118	0.563	33.135	0.563
68946	3.113	0.563	32.999	0.563
69047	3.118	0.557	33.135	0.557
69147	3.118	0.557	33.135	0.557
69247	3.108	0.583	32.863	0.583
69347	3.108	0.573	32.863	0.573
69447	3.108	0.583	32.863	0.583
69547	3.108	0.583	32.863	0.583
69647	3.108	0.578	32.863	0.578
69747	3.103	0.603	32.727	0.603
69847	3.097	0.598	32.591	0.598
69948	3.103	0.598	32.727	0.598
70049	3.103	0.598	32.727	0.598
70149	3.103	0.598	32.727	0.598
70250	3.092	0.619	32.455	0.619
70351	3.087	0.619	32.319	0.619
70452	3.087	0.619	32.319	0.619
70553	3.087	0.614	32.319	0.614
70653	3.087	0.614	32.319	0.614
70754	3.164	0.491	34.36	0.491
70855	3.174	0.491	34.632	0.491
70955	3.174	0.496	34.632	0.496
71056	3.179	0.491	34.768	0.491
71156	3.174	0.486	34.632	0.486
71256	3.159	0.512	34.224	0.512
71357	3.159	0.506	34.224	0.506
71457	3.159	0.512	34.224	0.512
71558	3.154	0.512	34.088	0.512
71658	3.159	0.517	34.224	0.517
71758	3.143	0.542	33.815	0.542
71860	3.133	0.547	33.543	0.547
71961	3.143	0.547	33.815	0.547
72062	3.143	0.547	33.815	0.547
72162	3.143	0.542	33.815	0.542
72262	3.133	0.563	33.543	0.563
72363	3.133	0.563	33.543	0.563
72463	3.133	0.563	33.543	0.563
72563	3.133	0.563	33.543	0.563
72663	3.133	0.568	33.543	0.568
72763	3.133	0.568	33.543	0.568
72863	3.128	0.588	33.407	0.588
72963	3.128	0.583	33.407	0.583
73063	3.128	0.583	33.407	0.583
73163	3.128	0.583	33.407	0.583
73264	3.123	0.603	33.271	0.603
73364	3.118	0.603	33.135	0.603
73464	3.118	0.598	33.135	0.598
73564	3.118	0.598	33.135	0.598
73665	3.118	0.608	33.135	0.608
73765	3.108	0.614	32.863	0.614
73865	3.108	0.619	32.863	0.619
73965	3.103	0.619	32.727	0.619
74065	3.108	0.619	32.863	0.619
74165	3.108	0.522	32.863	0.522
74266	3.179	0.496	34.768	0.496
74366	3.184	0.491	34.904	0.491
74466	3.184	0.491	34.904	0.491
74567	3.184	0.491	34.904	0.491
74668	3.184	0.501	34.904	0.501
74768	3.174	0.517	34.632	0.517
74868	3.174	0.517	34.632	0.517
74968	3.169	0.501	34.496	0.501
75068	3.174	0.512	34.632	0.512
75168	3.174	0.527	34.632	0.527
75269	3.154	0.552	34.088	0.552
75369	3.149	0.547	33.952	0.547
75469	3.149	0.542	33.952	0.542
75569	3.149	0.542	33.952	0.542
75670	3.149	0.552	33.952	0.552
75770	3.143	0.563	33.815	0.563
75871	3.143	0.557	33.815	0.557
75971	3.138	0.563	33.679	0.563
76071	3.143	0.557	33.815	0.557
76172	3.143	0.568	33.815	0.568
76273	3.138	0.578	33.679	0.578
76373	3.138	0.583	33.679	0.583
76473	3.138	0.578	33.679	0.578
76574	3.138	0.573	33.679	0.573
76674	3.138	0.588	33.679	0.588
76775	3.133	0.608	33.543	0.608
76875	3.128	0.603	33.407	0.603
76976	3.128	0.598	33.407	0.598
77077	3.128	0.598	33.407	0.598
77178	3.128	0.608	33.407	0.608
77278	3.123	0.614	33.271	0.614
77378	3.113	0.619	32.999	0.619
77478	3.113	0.614	32.999	0.614
77578	3.113	0.614	32.999	0.614
77678	3.113	0.506	32.999	0.506
77778	3.194	0.491	35.176	0.491
77878	3.2	0.491	35.312	0.491
77978	3.2	0.491	35.312	0.491
78078	3.2	0.491	35.312	0.491
78178	3.194	0.506	35.176	0.506
78278	3.189	0.517	35.04	0.517
78378	3.194	0.517	35.176	0.517
78478	3.194	0.517	35.176	0.517
78578	3.194	0.506	35.176	0.506
78678	3.189	0.537	35.04	0.537
78778	3.184	0.542	34.904	0.542
78878	3.179	0.547	34.768	0.547
78978	3.174	0.547	34.632	0.547
79080	3.179	0.542	34.768	0.542
79181	3.174	0.552	34.632	0.552
79282	3.169	0.563	34.496	0.563
79382	3.169	0.563	34.496	0.563
79483	3.169	0.552	34.496	0.552
79583	3.169	0.563	34.496	0.563
79683	3.164	0.573	34.36	0.573
79783	3.159	0.578	34.224	0.578
79884	3.154	0.578	34.088	0.578
79985	3.159	0.583	34.224	0.583
80085	3.159	0.578	34.224	0.578
80186	3.149	0.593	33.952	0.593
80286	3.143	0.608	33.815	0.608
80386	3.143	0.598	33.815	0.598
80486	3.143	0.603	33.815	0.603
80586	3.143	0.603	33.815	0.603
80687	3.133	0.614	33.543	0.614
80788	3.133	0.619	33.543	0.619
80890	3.128	0.624	33.407	0.624
80991	3.128	0.619	33.407	0.619
81092	3.128	0.619	33.407	0.619
81193	3.138	0.501	33.679	0.501
81294	3.225	0.486	35.993	0.486
81394	3.22	0.486	35.857	0.486
81495	3.22	0.486	35.857	0.486
81596	3.215	0.491	35.721	0.491
81696	3.2	0.512	35.312	0.512
81796	3.194	0.512	35.176	0.512
81896	3.2	0.506	35.312	0.506
81997	3.2	0.506	35.312	0.506
82098	3.2	0.501	35.312	0.501
82198	3.189	0.537	35.04	0.537
82298	3.189	0.547	35.04	0.547
82399	3.194	0.552	35.176	0.552
82499	3.194	0.547	35.176	0.547
82599	3.194	0.552	35.176	0.552
82699	3.189	0.552	35.04	0.552
82799	3.189	0.563	35.04	0.563
82899	3.189	0.563	35.04	0.563
83000	3.189	0.557	35.04	0.557
83100	3.189	0.563	35.04	0.563
83201	3.179	0.578	34.768	0.578
83301	3.184	0.578	34.904	0.578
83401	3.184	0.583	34.904	0.583
83502	3.184	0.573	34.904	0.573
83603	3.184	0.578	34.904	0.578
83703	3.169	0.603	34.496	0.603
83804	3.169	0.598	34.496	0.598
83905	3.174	0.598	34.632	0.598
84006	3.169	0.593	34.496	0.593
84106	3.174	0.598	34.632	0.598
84206	3.154	0.619	34.088	0.619
84307	3.149	0.619	33.952	0.619
84407	3.149	0.614	33.952	0.614
84507	3.143	0.624	33.815	0.624
84607	3.143	0.619	33.815	0.619
84707	3.164	0.496	34.36	0.496
84808	3.215	0.491	35.721	0.491
84908	3.21	0.491	35.584	0.491
85008	3.215	0.491	35.721	0.491
85109	3.215	0.491	35.721	0.491
85209	3.205	0.512	35.448	0.512
85310	3.21	0.512	35.584	0.512
85410	3.21	0.512	35.584	0.512
85510	3.21	0.506	35.584	0.506
85611	3.21	0.512	35.584	0.512
85711	3.194	0.547	35.176	0.547
85811	3.2	0.547	35.312	0.547
85912	3.2	0.547	35.312	0.547
86012	3.194	0.547	35.176	0.547
86112	3.194	0.542	35.176	0.542
86212	3.194	0.557	35.176	0.557
86312	3.194	0.557	35.176	0.557
86413	3.194	0.557	35.176	0.557
86514	3.194	0.557	35.176	0.557
86614	3.194	0.557	35.176	0.557
86714	3.194	0.578	35.176	0.578
86814	3.194	0.578	35.176	0.578
86915	3.194	0.578	35.176	0.578
87015	3.194	0.578	35.176	0.578
87116	3.194	0.573	35.176	0.573
87216	3.179	0.598	34.768	0.598
87316	3.184	0.588	34.904	0.588
87416	3.184	0.603	34.904	0.603
87516	3.184	0.593	34.904	0.593
87616	3.184	0.603	34.904	0.603
87717	3.169	0.619	34.496	0.619
87817	3.174	0.619	34.632	0.619
87918	3.169	0.624	34.496	0.624
88019	3.169	0.614	34.496	0.614
88119	3.169	0.624	34.496	0.624
88219	3.215	0.491	35.721	0.491
88319	3.22	0.491	35.857	0.491
88419	3.22	0.481	35.857	0.481
88520	3.22	0.496	35.857	0.496
88621	3.22	0.496	35.857	0.496
88722	3.21	0.506	35.584	0.506
88822	3.21	0.506	35.584	0.506
88923	3.21	0.512	35.584	0.512
89023	3.215	0.506	35.721	0.506
89123	3.21	0.512	35.584	0.512
89224	3.2	0.552	35.312	0.552
89325	3.2	0.547	35.312	0.547
89425	3.205	0.547	35.448	0.547
89525	3.2	0.547	35.312	0.547
89625	3.205	0.547	35.448	0.547
89725	3.2	0.557	35.312	0.557
89825	3.194	0.557	35.176	0.557
89926	3.194	0.557	35.176	0.557
90027	3.194	0.563	35.176	0.563
90127	3.194	0.563	35.176	0.563
90227	3.194	0.573	35.176	0.573
90328	3.194	0.578	35.176	0.578
90428	3.194	0.578	35.176	0.578
90528	3.194	0.578	35.176	0.578
90628	3.194	0.578	35.176	0.578
90728	3.184	0.593	34.904	0.593
90830	3.189	0.603	35.04	0.603
90931	3.189	0.598	35.04	0.598
91032	3.189	0.603	35.04	0.603
91132	3.189	0.598	35.04	0.598
91232	3.164	0.619	34.36	0.619
91333	3.169	0.619	34.496	0.619
91433	3.164	0.619	34.36	0.619
91533	3.164	0.614	34.36	0.614
91634	3.169	0.614	34.496	0.614
91735	3.235	0.491	36.265	0.491
91835	3.24	0.491	36.401	0.491
91935	3.24	0.491	36.401	0.491
92035	3.245	0.491	36.537	0.491
92135	3.245	0.486	36.537	0.486
92235	3.235	0.512	36.265	0.512
92335	3.235	0.512	36.265	0.512
92435	3.23	0.512	36.129	0.512
92535	3.23	0.506	36.129	0.506
92635	3.23	0.512	36.129	0.512
92735	3.22	0.547	35.857	0.547
92835	3.225	0.547	35.993	0.547
92935	3.22	0.547	35.857	0.547
93035	3.225	0.547	35.993	0.547
93136	3.22	0.542	35.857	0.542
93236	3.21	0.557	35.584	0.557
93336	3.21	0.568	35.584	0.568
93437	3.215	0.563	35.721	0.563
93537	3.21	0.557	35.584	0.557
93637	3.215	0.557	35.721	0.557
93737	3.21	0.583	35.584	0.583
93837	3.205	0.578	35.448	0.578
93938	3.21	0.583	35.584	0.583
94038	3.205	0.578	35.448	0.578
94139	3.21	0.578	35.584	0.578
94239	3.205	0.598	35.448	0.598
94339	3.194	0.598	35.176	0.598
94439	3.194	0.598	35.176	0.598
94540	3.194	0.588	35.176	0.588
94641	3.194	0.603	35.176	0.603
94741	3.194	0.619	35.176	0.619
94842	3.194	0.614	35.176	0.614
94943	3.194	0.614	35.176	0.614
95043	3.194	0.619	35.176	0.619
95144	3.194	0.619	35.176	0.619
95245	3.24	0.481	36.401	0.481
95345	3.235	0.496	36.265	0.496
95446	3.235	0.491	36.265	0.491
95546	3.235	0.491	36.265	0.491
95647	3.235	0.491	36.265	0.491
95747	3.23	0.512	36.129	0.512
95847	3.225	0.512	35.993	0.512
95948	3.225	0.506	35.993	0.506
96048	3.225	0.512	35.993	0.512
96149	3.225	0.512	35.993	0.512
96249	3.225	0.547	35.993	0.547
96350	3.22	0.547	35.857	0.547
96450	3.22	0.547	35.857	0.547
96550	3.22	0.547	35.857	0.547
96651	3.215	0.537	35.721	0.537
96751	3.215	0.563	35.721	0.563
96852	3.215	0.557	35.721	0.557
96952	3.215	0.557	35.721	0.557
97053	3.215	0.563	35.721	0.563
97153	3.215	0.557	35.721	0.557
97253	3.21	0.578	35.584	0.578
97353	3.215	0.573	35.721	0.573
97453	3.21	0.583	35.584	0.583
97553	3.21	0.583	35.584	0.583
97653	3.21	0.578	35.584	0.578
97753	3.205	0.598	35.448	0.598
97853	3.2	0.603	35.312	0.603
97953	3.194	0.598	35.176	0.598
98053	3.194	0.598	35.176	0.598
98154	3.194	0.603	35.176	0.603
98255	3.194	0.619	35.176	0.619
98355	3.194	0.624	35.176	0.624
98455	3.194	0.619	35.176	0.619
98555	3.194	0.619	35.176	0.619
98655	3.194	0.547	35.176	0.547
98755	3.276	0.491	37.353	0.491
98855	3.276	0.491	37.353	0.491
98955	3.276	0.491	37.353	0.491
99055	3.271	0.481	37.217	0.481
99156	3.271	0.496	37.217	0.496
99256	3.261	0.517	36.945	0.517
99357	3.261	0.517	36.945	0.517
99457	3.256	0.517	36.809	0.517
99557	3.256	0.517	36.809	0.517
99658	3.256	0.517	36.809	0.517
99758	3.24	0.547	36.401	0.547
99858	3.235	0.547	36.265	0.547
99958	3.235	0.542	36.265	0.542
100058	3.235	0.542	36.265	0.542
100159	3.235	0.552	36.265	0.552
100260	3.23	0.557	36.129	0.557
100361	3.23	0.557	36.129	0.557
100462	3.23	0.552	36.129	0.552
100562	3.23	0.563	36.129	0.563
100663	3.23	0.563	36.129	0.563
100764	3.225	0.578	35.993	0.578
100864	3.225	0.578	35.993	0.578
100965	3.225	0.578	35.993	0.578
101065	3.225	0.578	35.993	0.578
101165	3.225	0.588	35.993	0.588
101266	3.215	0.598	35.721	0.598
101366	3.21	0.598	35.584	0.598
101467	3.215	0.598	35.721	0.598
101568	3.21	0.603	35.584	0.603
101668	3.215	0.608	35.721	0.608
101769	3.2	0.614	35.312	0.614
101869	3.2	0.614	35.312	0.614
101969	3.2	0.624	35.312	0.624
102069	3.2	0.614	35.312	0.614
102169	3.2	0.506	35.312	0.506
102269	3.291	0.491	37.762	0.491
102369	3.286	0.491	37.626	0.491
102469	3.281	0.496	37.49	0.496
102569	3.281	0.491	37.49	0.491
102669	3.281	0.501	37.49	0.501
102769	3.276	0.517	37.353	0.517
102870	3.276	0.512	37.353	0.512
102971	3.276	0.512	37.353	0.512
103072	3.276	0.512	37.353	0.512
103173	3.276	0.522	37.353	0.522
103273	3.266	0.542	37.081	0.542
103373	3.261	0.552	36.945	0.552
103473	3.256	0.552	36.809	0.552
103573	3.261	0.542	36.945	0.542
103674	3.256	0.557	36.809	0.557
103774	3.251	0.563	36.673	0.563
103875	3.251	0.563	36.673	0.563
103976	3.251	0.563	36.673	0.563
104076	3.251	0.568	36.673	0.568
104176	3.261	0.573	36.945	0.573
104277	3.24	0.578	36.401	0.578
104377	3.24	0.583	36.401	0.583
104477	3.24	0.578	36.401	0.578
104578	3.24	0.583	36.401	0.583
104680	3.235	0.593	36.265	0.593
104781	3.225	0.598	35.993	0.598
104881	3.225	0.603	35.993	0.603
104981	3.23	0.598	36.129	0.598
105081	3.23	0.603	36.129	0.603
105182	3.256	0.619	36.809	0.619
105282	3.215	0.619	35.721	0.619
105383	3.215	0.624	35.721	0.624
105483	3.215	0.624	35.721	0.624
105583	3.215	0.619	35.721	0.619
105684	3.23	0.496	36.129	0.496
105785	3.297	0.491	37.898	0.491
105885	3.291	0.491	37.762	0.491
105985	3.286	0.481	37.626	0.481
106085	3.286	0.496	37.626	0.496
106186	3.281	0.506	37.49	0.506
106287	3.281	0.512	37.49	0.512
106388	3.281	0.512	37.49	0.512
106488	3.281	0.512	37.49	0.512
106588	3.281	0.512	37.49	0.512
106688	3.266	0.542	37.081	0.542
106788	3.271	0.542	37.217	0.542
106889	3.271	0.547	37.217	0.547
106989	3.271	0.547	37.217	0.547
107089	3.271	0.542	37.217	0.542
107189	3.266	0.557	37.081	0.557
107290	3.266	0.557	37.081	0.557
107390	3.266	0.563	37.081	0.563
107491	3.266	0.557	37.081	0.557
107592	3.266	0.557	37.081	0.557
107693	3.266	0.573	37.081	0.573
107793	3.261	0.578	36.945	0.578
107894	3.256	0.578	36.809	0.578
107995	3.256	0.578	36.809	0.578
108095	3.256	0.573	36.809	0.573
108196	3.245	0.598	36.537	0.598
108297	3.245	0.603	36.537	0.603
108397	3.245	0.598	36.537	0.598
108497	3.245	0.603	36.537	0.603
108597	3.245	0.598	36.537	0.598
108698	3.235	0.614	36.265	0.614
108799	3.23	0.619	36.129	0.619
108899	3.235	0.624	36.265	0.624
108999	3.23	0.619	36.129	0.619
109099	3.23	0.619	36.129	0.619
109199	3.251	0.496	36.673	0.496
109300	3.291	0.491	37.762	0.491
109401	3.291	0.491	37.762	0.491
109502	3.291	0.496	37.762	0.496
109603	3.291	0.491	37.762	0.491
109703	3.281	0.501	37.49	0.501
109803	3.281	0.512	37.49	0.512
109904	3.286	0.506	37.626	0.506
110005	3.286	0.512	37.626	0.512
110105	3.286	0.512	37.626	0.512
110205	3.271	0.547	37.217	0.547
110306	3.276	0.547	37.353	0.547
110406	3.276	0.537	37.353	0.537
110506	3.276	0.542	37.353	0.542
110606	3.276	0.542	37.353	0.542
110706	3.276	0.557	37.353	0.557
110806	3.271	0.557	37.217	0.557
110906	3.276	0.563	37.353	0.563
111006	3.271	0.568	37.217	0.568
111107	3.271	0.563	37.217	0.563
111207	3.266	0.578	37.081	0.578
111307	3.266	0.578	37.081	0.578
111407	3.271	0.578	37.217	0.578
111507	3.266	0.578	37.081	0.578
111607	3.266	0.578	37.081	0.578
111707	3.251	0.603	36.673	0.603
111807	3.256	0.603	36.809	0.603
111907	3.256	0.588	36.809	0.588
112007	3.256	0.598	36.809	0.598
112107	3.256	0.598	36.809	0.598
112207	3.24	0.624	36.401	0.624
112307	3.24	0.619	36.401	0.619
112407	3.235	0.614	36.265	0.614
112507	3.24	0.614	36.401	0.614
112607	3.235	0.614	36.265	0.614
112707	3.266	0.486	37.081	0.486
112807	3.297	0.491	37.898	0.491
112907	3.302	0.496	38.034	0.496
113007	3.307	0.491	38.17	0.491
113107	3.302	0.496	38.034	0.496
113207	3.302	0.491	38.034	0.491
113307	3.302	0.491	38.034	0.491
113407	3.302	0.491	38.034	0.491
113507	3.302	0.491	38.034	0.491
113608	3.302	0.481	38.034	0.481
113709	3.302	0.486	38.034	0.486
113809	3.302	0.491	38.034	0.491
113909	3.302	0.491	38.034	0.491
114011	3.302	0.496	38.034	0.496
114111	3.302	0.491	38.034	0.491
114211	3.302	0.491	38.034	0.491
114312	3.302	0.491	38.034	0.491
114413	3.302	0.491	38.034	0.491
114514	3.302	0.496	38.034	0.496
114614	3.302	0.491	38.034	0.491
114714	3.302	0.496	38.034	0.496
114814	3.302	0.496	38.034	0.496
114914	3.302	0.496	38.034	0.496
115015	3.302	0.491	38.034	0.491
115116	3.302	0.491	38.034	0.491
115216	3.302	0.491	38.034	0.491
115317	3.302	0.496	38.034	0.496
115417	3.302	0.491	38.034	0.491
